# Supplementary material for: In vivo generation of DNA sequence diversity for cellular barcoding
Source: Nucleic Acids Res. 2014 Jul 10;42(16):e127. doi: 10.1093/nar/gku604 (PMC4176322; doi:10.1093/nar/gku604)
Supplement: SUPPLEMENTARY DATA [file supp_gku604_nar-01090-met-k-2014-File008.zip]

Archive with 21 entries (21 files):
- SupplementaryALL_NAR_v1_rev1-03.png
- SupplementaryALL_NAR_v1_rev1-05.png
- SupplementaryALL_NAR_v1_rev1-02.png
- 5BC_CCS_IDP205.fastq
- IDP190.gb
- NAR_RCI_SUPP_ip1.docx
- BCextension.gb
- DIG35.gb
- DIG70.gb
- DIG71.gb
- IDP205.gb
- 11BC_CCS_DIG71.fastq
- procRCI_2.m
- 5BC_CCS_DIG35.fastq
- rcicode.m
- crecode.m
- randDNA.m
- rcicode2.m
- SupplementaryALL_NAR_v1_rev1-04.png
- procRCI_PB.m
- SupplementaryALL_NAR_v1_rev1-01.png
