# Supplementary material for: In vivo generation of DNA sequence diversity for cellular barcoding
Source: Nucleic Acids Res. 2014 Jul 10;42(16):e127. doi: 10.1093/nar/gku604 (PMC4176322; doi:10.1093/nar/gku604)
Supplement: SUPPLEMENTARY DATA [file supp_gku604_nar-01090-met-k-2014-File008.zip › 5BC_CCS_IDP205.fastq]

@m120308_211137_00124_c100308632550000001523011408061230_s1_p0/66/ccs
TGAGGCAAGGAAGATGCTGTCCGGCAATACTTTCGTGCCAATCGGTACGTGGCCAATTGGTAGTTTGTCCAGAACTCAGATTTTAACAGCAGAGGACGCATGCTCTACCTTCATGATCCACTGACGTCCCTGAGGCTGCAATACATGCAACGCCACGTACCGGATTGGCACGTAGGCCAGCAGAGCAGTCTCCGCGGTAAGTCCTAGTGCAATGGCGCTTTTTTACCTCGTCCTCGAGAAGAGGGACGCCAGTGCAGATATCTTTAATGTGGTAATTGGGGCACGTAGGCCAGTGCCAATCCGGTACCTGGAGGACTCTTGGCCTCCGCCTTAGGCAGTGCATACTCTTCCATAAACGGGCTGTTAGTTATGGCGTCCGAGGATTCAAAAGGTGAGCGAACTCGGCCGCCACGTACCGGATTGGCACGAAAGTATTGCCGGACAGCATCTTCCTTGCCTCA
+
VUURRu==[[iiNDDgc?VVggWWw```~~oopp~rr44TTn..zxZnVVZZZ]VVTTXXqqrGGGWtiikiHHHuhhsy7777MW^brigk}??Wh_SSsrUUGGkaaann`BBiN222KK^QNRaJJJT~~SSNPp`==PPpYXOO^^~s55fgdRRKKCCnUTQRSrrWW_EEMMkomgeO//Ppall..fp55jYXgL666clkqsz{tON,,`JJJJJJk222~{y99w~||~SSSkEEEE((QRb_RRnoveeyccUUUQSSkkffgehbbCCCCqdd{uu``XXeiVQKLhjr>>DDa`OOO]_~VVwS]lZZYfKKKDDf+++z~aaTTjbbs^^QQZsTTMMssKKKg444bUTZ^hfGGDFSQ22@@@@LZZiZZc%%%%%GGstw]]EEbboBB11~YYmUufeSSXXX_`VV~tlZWYYuz~DDzbbbnposkfh~l\\exx~fJJma+
@m120308_211137_00124_c100308632550000001523011408061230_s1_p0/79/ccs
TGACGGCACAGAAGATGCTGCGGGCATAACGTTCGTGCAATCCGGTACGTGGCCATATTGTAGTGTCCAGAATCAGATTTTATACAGCAGAGGACGCATGCTCTACGCTTCTGAGATCCACTGAAGTCCCTGAGCTGCAATACATGCACCGCCACGTACCGATTGGCACGTAGGCAGCAGAGCAGTCTCCGCGTAAGTCCTATGCAATGGCGCTTTTTTACCCTCGTCCTCGAGAAGAGGGACGCCAGGCAATATCTTAATGTGGTAATTGGGCGACCGTAGGCAGTTGCAATCCGGTTACCTGAACTCTGGCCCTCCGCCCTTAGGCAGTGCATACTTTCATAAACGGGCTGTTTAGTTATGGCGTCCGAGGATTCAGCAAAAGGTGAGCGAATCGCCGCCACGTATCTCTTGGCACAACAGCTTGGCATCCGGAAGAACGGGCTTCAACTGCTGACGACGTTGCGCGTCCGTATCAAATCCTCCTAATAGCCGTCACTGTTGTTGAAGAGCCCAGATTCTCTGAAGCGTGCCAATCCGGTACGTGGCGGTTGGCAGATGTCGCGATTATACGCTTAATGGCTCTTGGCCGCGTGCGTTACACCTTGCAGGAATTGAGGCCGTCGTTAATTTCCTTGCATACACCAGTACAGGATTGGCACGAAAGTATTGCCGCAACGAGGATTGAGGTTCGCAAA
+
JMC*>>44)())9>9IA<45&(**,((//D.97559,,-0@&%111??IF,,55/'/87*+F@&&:'&762.1542788886%CD,,HPJ;,)$&54CRPPP?<<@%?76+(4,(+6)'65)*/)6)!!!6$$+/++:))6=@1BDG'%'%'55:,EOKK&%9922<?J=*I?9''77=;;**47<BA667D=D99987=//78(28>LINI5///////22156MP777PLLO44BF''''JLGGB.)/?5MPPM,,+1.+://05577...*->6;76;$"$"4116%%680155%&:8;I++7FC@/.4/11>000(((>I24*++<:(CF55=:4:883+++,())+DD,,,--333D,,?('.-79''7338,(&))((**6EDD89=<),0##&&&,ADAB)+-%18710.700/33B11/05223315--A;+I656O771/3,55,,MK=++;&&5BFKC,GFIMN>>M))()-.E88R==@+*%)#+LJ?%9))%&13?GMPB@BCD))22<00/5./>9CC<33443)))OO;:<>//6%%%J64&&33=<2'66$8<=DD9%6>02''(00?RJAG**23?@55IH++C6>1::&&>9.?=997;67EHBCJ7&'9;:?00/>>--5@6KD++44LD@E-)9;H..CDEN+66DDFL9,,:FHIQ&&3I1'(>/+H@))(5IKA---
@m120308_211137_00124_c100308632550000001523011408061230_s1_p0/84/ccs
TGAGAAGGAAGATGCTGTCCGGCCAATAACTTCGTGCCAATCCGTACTGGCCAATGTAGTTTGTCAGAACTCAGACTTTAACAGCAGAGACGCCATGCTCTACCTCACATGATCACTGAGCTCCCTGAGCTGCAATACACAACCAACGCCACGTACCGGATGGCACGTAGGCCAGCAGGGCAGTCTCCCGCGGTAAGTCCTAGTGCAAATGGCGCTTTTTTTACCCTCGTCCTCGAGAAGAGGGGACGCAGTGCAGATATCTTTATGTGGTATTGGGCACGTAGGCCAGTGCCAATCCGGTACCGATGGGACTCTTGGCCTCCGCCCTTAGGCAGGTGCATACTCTTCCCATAAACGGGCTGTTAGTTATGGCGTCGAGGATTCAAAAAGGTGAGCGAACTCGGCCGCCACGTACCCGGATTGGCACAACAAGCTGGCATCCGGGAGAGACGGCTTCAAGCTGCTGACGACGGTTGCGCCGTCCGTATCAAATCCTCCCGCTAATAAGCCCGTCCATGTTGGCTTGAAGAGCCCAGATCTCTGCAAAGCGTGCCATTCCGGTACGTGGCGGTTGGCCAGATGTGCGGATTATATCCGCTTATAATGGCTCTGTGGGCGCCGGTGCGTACCTTTGCAGGAATTGAGGCGCGTCGTTAATTTCCCTTGCATACCCACGTAACCCGGATTGGCACCGAGAAGTATTGCGCACGAGTGATGAGTTCGCA
+
KK?3'845>@%@C><.?(''..''::=''('2),0M23DEC,*..J=+++:<<<7&&&:8/;;B55H44Q>891?!$$%2/KD??92;/,/9--?OAA=&:D,,(.277<:%%&%9=*().-...,<*'.87:<==430-$48/2/))--+0:KA8,69??''(85=$512?@;9<JA*?G<;;79$$$>D@B177397749B//.000N...9;(((((((+<<<DEDEMMBA@GWKKL>78488E?6..@PN**C==:+---()KB784--2&&&&/BIMP556648NO(('003215D@33+(:5554=E)$)67..<((>'''8IP&&651187/4RN<?44>'''HO''''440453000LCAJ33<++;76:@FA33Q%%%%%&MIKO?;<::CPO//+--2226,-0"##&>56>((:787<C76=A('=O?A32,-+++PMLH66*$$$.--;40++LK1-0N65/F.-:)(>7,,()>0-1116::<))'%2O,,,>>>,,,,0'$7'<<K75'$$<;A0585078--((O6*E@$$$BF>@54='%-%%%;7''05??>))#$$6::H329=A<>&&23DNO3377A..@0'00CCH@H11'<--+++))HD??M+--64%)(8JNKL==;>747?219DJ%%==MCEEE<<;8?<%%'7,+,-K@4@.-,-6:68H,44/+/H8&EC2I9)?M;;C439::36&$(C..7C??3
@m120308_211137_00124_c100308632550000001523011408061230_s1_p0/109/ccs
ATCTCTCTCTCCTCCACACTCGTGTTGGTGATTGAGAGAGATATCTCTCTCTTACTCCTCCTCCGTGTTGGTAGGTGGAAAAGAGAGAGAT
+
LJLtt_^K635=<33&55XK((776&=<>61AAOIJGGLL7.M<d]]g]AH,,+::\[^YTE9@LN=?ME<`;9417&00000LBB'&3=a
@m120308_211137_00124_c100308632550000001523011408061230_s1_p0/127/ccs
TGGCGAACCTCATCACTCGTTGCGGCAATACTTTCGTGCCAATCCGGTACGTGGTGTATGCAAGGGAAATTAACGGACGGCCTCAATTCCTGCAGGTAACGCACCGCGGCCCAAGAGCCATTAAGCCGATATAATCGGCACATCTGGCCAACCCGCCACGTACCGGATTGCCACGCTTGCAGAGAATCCTGGGCTCTTCAACCAAACAGTGGACGGGGGCTTATTAGGAGGATTTTGGATACGGACGCGCAACCGTCGTCAGGCAGCTTTGGAAGCCCGTCTCTCGGATGCCAGCTTGTTGTGCCAATCCGGTACGTGGCGGCCGAGTTCGCTCACCTTTTGAATCCTCGGACGCCATAACTAACAGCCCGTTTATGAAGAGTATGCACTGCCTAAGGGCGGAGGCCAAGAGTCCTCCAGGTACCGGATTGGCACTGGCCGTACGTGCCCCAATTACCACATTAAAGATATCTGCACCTGGCGTCCCCTCTTCTCGAGGACGAGGTAAAAAGCGCCATTGCACTAGGACTTACCGCGGAGACTGCCTCTGCTGGCCTACGTTGCCAATCCGGTACCGTGGCGTTGCATGTATGCAGGCCTCAGGGACGTCAGTGGATCATGAAGGTAGAGCATGCGTCCTCTGCTGTTAAAATCTGAGTTCTGGACAAACTACCATTGGCCACGGTACCGGATTGGCACGAAAGTATTGCCGGACAGCATCTTCCTTGCCTCA
+
%"*48(((:E>>K969?P@%%%A000KD<<M===56((9DAE329:>>P;;I>>2RPPPOO<<$$$#01999=:9<PL55+++AGO;;@KNC''4=NHHHHFGFIJJKK+++CEE[GCEIRSXZH//^[XX]JJYH..ECHZB?C+++437((((==SFFZE:;:@OT\2'((LGFGH=>RSLH<<?67[...0E54GO11GG111JJZX++MW>>>>>SII[WZ[OOGGOT3333((Z]DB11[?D[QQCCAF?@**455>>OPPM333&&XCI%%%K?CT88++FIZIGJ&%+LL..M66H>><8B==>KKK22Q:87(('++XYHHHJH?XKA@,,,,,---OP9L<<WE&&C<PA>%IH-DDL9999EJJXY5-.C3*(&DW55OLO++H22)))*==;&&%--XBAGL77700:RRXU;6;JK44886;QR''<<(=JSNMM9999--))4(('88))+++D11Y]\\HHX))@89;BK----EP;;BI22U@AYPRC...233333X55C\JJ55JKWK>??K03P889AIII\GGGG44HEFDER3377ZR5((4B;;12=DD''?B%%M8%%.P00=56HIFI''&D46GI><@GGG;;@@B>@LHJMMO69+*00FGB//PPQ@//;5$$$:CG))P55<<<<=>'@?B5())LLP/)+)>?P==%!(443===$$9:555>G'''IMM;;999>PN===676FGP37>PPPKMFF%%L4482:
@m120308_211137_00124_c100308632550000001523011408061230_s1_p0/141/ccs
TGGCGAACCTCACTCGCTCGTTGCGGCATACTACTCGTGCCAATCGTCGGTGGTGTATGCAAGGGAAATTAACGGACGGCCTCAATTCCCTGCAAGGTAACGCACCGCGCCAAGAGCCATTAAGCGATATAATCGCACATCTGGCCAACCCGCCACGTACCGGATTGGCACGCTTGCAGAGATCTGGGCTCTTCAAGCCAACAGTGACGGGGGCTTATTAGGAGGATTTGATACGGACGCGCAACGTCGTCAGGCAGCTTTGAAGCCGTCTCTCCGGATGCCAAGCTTGTTGTGCCAATCCGGTACGTGGCGGCGAGTTCGCTCACCTTTTGAATCCTCGGACGCATAACTAACAGCCCGTTTAGGGAAGAGTATGCACTGCCTAAGGGCGGAGGGCCAAAGAGTCCTCCAGGTACCCGGATGGCACTGGCCTACGTGCCCCAATTACCACATTAAGATATCTGCACTGGCGTCCCCTCTTCTCGAGGACGAGGGTAAAAAAGGCGCCATTGCACTAGGACTTACCGCGGAGACTGCCTCTGCTGGCTACGTGCCAATCGGTACGTGGCGTTGCATGTACTGCAGCCTCAGGGACGGTCGTGCGATCATGAAGGTAGAGCATGCGTCCTCTGCTGTTAAAATCTGAGTTCTGGACAAACTACCAATTGGGCCACGTAGCCCGGATTGGCACGAAGTAGTGCCGGACAGCATCTCTCCTTGCTCA
+
,$%><(3::&:777H)CD?>31G<8;:4*5%=+0('/:7**)/F&&@6)*.??8((B33KML1111F58B=>R>>=<:>:<>PKLIK<<<F>019&&844:<23DDEN'&.&&&/D...JJ:9++>=>?D2.611><<>E7;-,,//D111KDD5/HED22AC2*%**++@<<KLPMF2,,8@&&&&&&PMJLD((%66%%IA:807A((((((%%%HHB(((;;8++++;60%%6>@?00:7724(NKGGDFF%%<;889G%%%222K0NMM77&&%*>22&&7?66@,-::N5524L0.'''QWPN44?($..@CBGU\WHHV22&(()332:''G1'(OJ>54JAALJE3ABIUPQS...H288JK==GUP>GV@11<&#'%,444944M441;A5&,==-+//@FIK9323)))88I00D6/0=FF=>,.,0K?4444&&A@A662GD'%,,()/0C/..''OE@@:<G((((*C999P**@@?;79P888?78888844RPAA355R55M6666=?<0<89:F>>Q==NM<))<PPPPP445:;==PK,,?=G&%.<JK6144H/.=99JJPGE%I5543:/D4378973##2..BH'329329;4:BBC==75$$999..<<O==RPPP<;9;<<:::<D=:<:9**4A22/**GDE;<=>443CDD8..<1$$$<IHGK22E@@6'''F,)))68::H=<800C:766?HMPP,,))
@m120308_211137_00124_c100308632550000001523011408061230_s1_p0/142/ccs
ATCTCTCTCTACACACCAGCGACGTATGTGTCACATGAGAGAGATATCCTCTCTCTCGTCTCTCGCACCGGAGAGAGTGATGTGACAGAGAGAGATATCTCTCCTCTCCACTCTCGGTCGTCTGATGAGAGGAGAGAGAGAT
+
JLOURAANLH%A<>>45EAQAIC<;B+QPE..02.CZXR[A@JJ^S7+*Q==<;:)&&,D'B6R/\FEP)2QQRbT0.MTSaLN'<DKV)>H.IGFEBB[GGKJd00>=3.%--G114J1/C0fM&C;VD00??OKKLDJJ*
@m120308_211137_00124_c100308632550000001523011408061230_s1_p0/158/ccs
TTGCGACCTCATCACTCGTTGCGGCAATACTTTTCGTGCCAATCCGGTACGTGGTGTATGCAAGGGGAAATTAACGGACGGCCTCAATTCCTGGCAAGGTAACGCACCGCGGCCCAAGAGCCATTAAGCGATATAATCGCACATCTGGCCAACCCGCCACGTACCGGATTGGCACGCCTTGCAGAGAATCCTGGCTCTTCAACCAACAGTGACGGGGGCTTATTAGGAGGATTTGATACGGACGCGCAACCGTCGTCAGGCAGCTTTGAAGCCGTCTCTCCGGATGCCAAGCTTGTTTGTGCCAATCCGGTACGTGGCGGGCGAGTTCGCTCACCTTTTTGAATCCTCGGACGCCATAACTAACAGCCCGTTTATGGAAGAGTATGCACTGCCTAAGGGCGGAGGGCCAAGAGTCCTCCAGGTACCGGGATTGGCACTGGCCTACGTGCCCCAATTACCACATTAAAGATATCTGCACTGGCGTCCCCTCTTCTCGAGGACGAGGGGTAAAAAAGCGCCATTGCACTAGGACTTACCGCGGAGACTGCCTCTGCTGGCCTACGTGCCAATCCGGTACGTGGCGTTGCATGTATTGCAGCCTCAGGGACGTCAGTGGATCATGAAAGGTAGAGCATGCGTCCTCTGCTGTTAAAATCTGAGTTCTGGACAACTACCAATTGGCCACGTACCGGATTGGCACGAAAGTATTGCCGGACAGCATCTTCCTTGCCTCA
+
;;8:~_TU??ljde{uli^^^t;;--RNNf((((lmuzff@@@kp^^??S]]AAAEEz;;VU[****```dePPPIIIEEpUUUfVVOONZ\77fOO_de^_^^j[LL~SShAAAITBB_\`siiRRRlp}[[r^^^wnmkl{ll~HHH\\dSSSUNNwmmjjWW\usOOFFKabb''eie66IJeCCU99Z888gT66dBB%%CKLehhhgQ))))))999==c;;;^de++++BBjOCCHOQUNJKQJKIJ835>BBONAAK:::L77:///TPOPQ888IJc\QRYcUU00i666fV:9GHa_JJJUUh&&O<<<&&&33h<<TcAAc==NN.....9>QNKM??88LND$$$dPPPdfh[[PCCCR@@@AiDD<=HFKUOO>>SHH`TTiTT::::---777BCBQVV-K;;;VVVYY>>UU..(//R?@@V]QNRWehh?=CL99999RYgNDE;;KOOQQQQ=44=UUUU==J>>eKK9999WU(((TFF,>?IH@E----YBBBBBB^HGN\_KKF&&Zh\<<//DDDdeA@FSRTUMM<9<Xhh===,,,K\_EES;34,-9=DDNNVBBX??eU,,HHVNNccNNNVRYDDU@@JJJPI22YUWd66RccPPS,,,KLmRCCO//YNNJ858?WQRbbheg44444NOciibbWQDDL_'''QN]^66ddbcBBBHH`@00T_??JHJKRTX222edB=>R....\VVUR::_$$<<;F4033HA
@m120308_211137_00124_c100308632550000001523011408061230_s1_p0/170/ccs
TTGCGAACCTCATCACTCGTTGCGGCAATACTTTCGTGGCCATCCGGTACGTGGTGTATGCAAGGGAAATTAACGACGGCCTCAATTCCTGCAAGGTAACGCACCGCGGCCCAAGAGCCATTAAGCGTATAATCGCACATCTGGGCCAACCCGCACGTACCGATGGCACGCTTGCAGAGAATCCTGGGCTCTTCAACCAACAGTGACGGGGGCTTATTAGGAGGATTTTGATACGACGCGCAAACGTCGTCAGGCAGCTTTGAGCCCGTCTCTCCGGATGCCAAGGCTTGTGTGCAATCCGGTACGTGGCGGCCGAGTTCGCTCACCTTTTGGAATCCTCGGACGCCATAACTAACAGCCCGTTTATGGAAGAGTATGCACTGCCTAAGGGCGGAGGGCCAAGATTCCTCCAGGTACCGGATTGGCACTGGCCTACGTGCCCATTACCACATAAAGATATCCTGCACTGGCGTCCCCTCTTCTCGAGGACGAGGGTAAAAAAGCGCCATTGCACTAGGACTTACCGCGGAGACTGCCTCTGCTGGCCTACGTGCCAATCGGTACGTGGCGTTGCATGTATTGCAGCCTCAGGGGACGTCAGTGATCATGAAGGTAGGAGCATGCGGCCTCTGCGGTGAAATCTGGTTCTGGGACAAACTACCAATTGGCCACGTACGGATTGGCACGAAAGTATTGCCGGACAGCAATCTTCCTTGCCTCA
+
LLCCL;;&&BC=;=B>7HICD=B??;.877E899LL7))*@0)35==<$$:?339AAB:OKJL444555<<9;9%%J&&'FF11PKL--;**99(((7A,/66(((9AA%%%HNPP<&&C@@AKJ655J75:ON<<<<L8PP221..-6,,,,**7;H;9:%%%%:<<;@86;AOPLMP>>78BJIIIKP((L=8::KKMPPLJI>934444:::;33355========B9:KH-*-8--/01/--H%%P6'89@@IEEJKPG5255<66%&''<(((9<(('9..6%%E&%E9546:GH--.6347;;::?:;<HP77RLMOO==H)---+1JKMMO=8:LC<8---N<<MMOOO?--777666<P;;NOM,,>@88=98:?44-AA222N77K,,,.K=<:3&*9DE;;RBBF?,,,>=>>=EK>>N:9///A<<PO((($&AH??>.-&&21,-CH&669<POLKHKN743555>G<<;BPB;347))=JKJ90000001;;::?88G<<;L8<?K8343;;=BLMM..NPP55)=PL<<9956544@BHAB774%%79<DLL88L9577&&@AC:767<<N>>>PP$$$$65:BCPL>%$+F==@@M((A5%%'>8K//:3.(56<J<<002+*+*+2C'#.C=/*--23--,-/D..//.--,+,,B900,(+B..?@DC,+.00-0D4111CCEDD:/,(*8AAD222?>)))&'
@m120308_211137_00124_c100308632550000001523011408061230_s1_p0/175/ccs
TGAGGCAAGGAAGATTGCTGTCCGGCAATACTTTCGTGCCAATCCGGTACGTGGCCAATTGGTAGTTGTCCAGAACTCAAGATTTAACAGCAGAGGACGCATGCTCTACCTTCATGATCCACTGACGTCCTGAGCTGCAATACATGCAACGCACGTACCGGATTGGCACGTAGGCCAGCAGAGGCAGTCTCCGCGGTAAGTCCTAGTGCAATGGCGCTTTTTTACCCTCGTCCTCGAGAAGAGGGGACGCCAGTGCAGATATCTTTAATGTGGGTATTGGGAGCACGTAGCCAGTGCCAATCCGGTACCTGGAGGACTCTTGGCCCTCCGCCCTTAGCCAGTGCATACTCTTCCATAAACGGGCTGTTAGTTATGGCGTCCGAGGATTCAAAAGGTGAGCGAACTCGGCCGCCACGTACCGGATTGGCACAACAAGCTGGCATCCGGAGAGACGGGCTTCAAAGCTGCCTGACGACGGTGCGCGTCCGTATCAAATCCTCCTAATAGCCCCCCGTCACTGTTGGTTGAAGAGCCCAGGATTCTCTGCAAGCGTGCCATCCGGTACGTGGCGGGTTGGCCAGATGTGCGATTATATCGCTTAATGGCTCTTGGGGCCGCGGTGCGTTACCTTGCAGGAATGAGGCCGTCCGTTAATTTCCCTTGCATACACCAACGTACCGGATTGGCACGAAAGTATTGCCGCAACGAGTGATGAGGTTCGCAA
+
SKKMNM%%::68KJ--SSRO@@PPT_ef^]MNNDHIhL>>>`U@@NNLTT;#44+++:9911,?5?>=:9<^i??WMU$$QQ9886;K]>>SYhRRZbTQT]d\]]\TKKEFO??=5S\^PPRWKK^Q344ZQ33XUB?BTThjhdeFFFY''Y[7XXZIJURT::USVBAI777>>aTTD6@@d]]RAAOPP99BS11ML>>GBD^A33HEFIINH5566666777<:>@:;C1.HB((6=2222::JBAX[\[329III>>IMNDDBDI...;*%,;;;%88\LLQP5.0IIYB))..]GGRJ;,,FF77;::,-=C&.66<<8;9;>ACC00P:$$\H:JMIDEG@G((8BBH7766***DDB>?KFUUAAKUHEH'']L??GJME'''''KEGVRSNBB:;CRR33H==[PPT--ECBE'(>>LOTMMT;;i>)):ggVKK;;;((UVU666UM7T0001KNT$$PPFEKZYHF&&33LLh<<ca:))***+GISA@AQAN((::::::?C95U=<CCC<==U??PfX5555110,,CFOH)))))((?33I54443)5EPP-HNM333<@@KFFFR88P77ONU\\g@=?QU^<<@@NBBBcS::IMMMMVHC%%%=HHNNJCD%%PI;;VSS??O+++P//OONCJJcbe\????QEEW_`FFIJ&#--LOHI666AN11HU[@7889J`>>O77$$@STUeOOeGGPhdbTTTda%%
@m120308_211137_00124_c100308632550000001523011408061230_s1_p0/186/ccs
GAGCAAGGAAGATGCGTCGCAATACTTCGTGCCATCCGGTACGTGGCAATGGTAGTTTGTCCGAACTCAGATTTACAGCAGAGGACGCATGCTCTACTATGATCCACTGACGTCCCTGAGGCTGCATACATGCAACGCCACGTACCGGATGGCACGTAGGCCAGCAGAGCAGTCTCCGCGTAAGTCTAGTGCAATGCGCTTTTACCTCGTCCTCGAGAAGAGGGGACGCCAGTGCAGATATCTTTAATGTGGTAATGGGGCACGTAGGCCAGTGCCATCCGGTACCTGGAGGACTCTGGCCTCCGCCCTTAGGCAGTGCATACTCTTCCATAAACGGGTGTTATTATGGCGTCCGAGGATTCAAAAGTGAGCGAACTCGGCCGCCACGTACCGGATTGGCACAACAAGCTTGCATCCGAGAGACGGCTTCAAAGCGCCTGACGACGGTTGCGCGTCCGTATCAAAATCCTCCTATAAGCCCCGTCACTGTGGTGAAGAGCCCAGATTCTCTGCAAGCGTGCCAATCGGTACGTGGCGGGTTGGCCAGATGTGCGATTATACGCTTATGGTCTTGGCCGCGTGCGTTACTTGCAGATATGAGGCGTCCGTTAATTTCCCTTGCATACACACGTACCGGATTGGCACGAAAGTATTGCCGCAACGAGTGATGAGGTTCGCCA
+
0NBD443*:9@0/LLCCH::GFEAC,,'C>D&&><111GaSDD664((59+,OR4*++H%I3&JKRSSKIR%%$'*CO]VNHGMPEFKBYO55QU5&%,O@RFMNZII_[ZbY>>>ILC54=GLL,,`eXX`C&&&J@@AAALVGH99W%%9QV^ZDC--??@EWKGI('.*XTS33N\..JJQH..XLUSWGGF,,_@&&&&&7>>PJJ99Z[I\T,,>L00/0PT[;;WVTUU`cb888eTTT_`_La??RDC//:::YdVTKJOOMPXYTEET11NP;;@QNNNbbd`aZVY[99G%%%DDe'''[[Y;;[WSRXVSGGO@=LLFGLP<<<<>>>-D231#6^C<==[hWW^][[^$$U)))));LL_at^^d^[II))q==OPKHY21&&M**%%SWA//.>>>Q,*((iI=<**1KPQQ33*)):///<:-3:EA=9;3300DFUO0M(K99^b@@O<<<<>SSU42N..??=*****T99YP=%%55QFFJV.*--W&&QQSTOEELGGHU/EU77::@56QLYNNU22Z&&&;;44>>NUWJI54;OURQUP/0H.65<4PP;B<:''&-F<B:IWM11?11<]aX>9+9BQ[II00R;;iQQLN444%&"))4>?Z`ON33DFIZRNQQi44SSdNM_878LXW>>N00P==TgUQWcfMKcfWWJJQY$$?
@m120308_211137_00124_c100308632550000001523011408061230_s1_p0/190/ccs
TGAGGCAAGGAAGATGCTGTCCGGCAATACTTTCGTGCCAATCCGGTACGTGGCCAATTGGTAGTTTGTCCAGAACTCAGATTTTAACAGCAGAGACGCATGCTCTACCTTCATGATCCACTGACGTCCCTGAGGCTGCAATACATGCAACGCCACGTACCGGATTGGCACGTAGGCCAGCAGAGCAGTCTCGCGGTAAAGTCCTAGTGCAATGGCGCTTTTTACCCTCGTCCTCGAGAAGCGGGGACGCCAGTGCAGATATCTTTAATGTGGTAATTGGGGCACGTAGGCCAGTGCAATCCGGTACCTTGGAGGAACTCTTGGCCCTCCGCCCTAGGCAGTGCATACTCTTCCATAAACGGGCTGTTAGTTATGGCGTCCGAGGATTCAAAAAGGTGAGCGAAACTCGGCCGCCACGTACCGGATTGGCACAACAAGCTTGGCATCCGGAGAGACGGGCTTCAAAGCTGCCTGACGACGGTTGCGCGTCCGTATCAAAAATCCTCCCTAATAAGCCCCGTCACTGTTTGGTTGAAGAGCCCAGGATTCTCTGCAAGCGGCCAATCCGGTACGTGGCGGGTTGGCCAGATGTGCGATAATACTCGCCTTAATGGCTCTTGGGCCGCGGTGCGTTTACCTTGCAGGGAATTGAGGCCGTGCGGTTAATTTCCCTTGCATACCCACGTACCGGATTGGCCCACGAAAGTATTGCCGCAACGAAGTGATAGGTTCGCA
+
;>>99>>OKL===OOBDPP@-,8879;PPI-,,1/3*.;9;:))#&99PL>899LLM+++>9:B''''9:<F>>P8&&OMK0000BBB@00D**%%<H9942A=;=O;;9:L>>5/D:;OPN>=RKQ====K**9::&&AOPP>>B/.//JQ===OPPPOPKL<<OKLD=>.-<ABABBPP<<J9&&OP'$&,>>LM'''6G:8=>??88MOPMNPPN&&&&&&666?88>>NPL..(228&/4346=<00RM..A..@11>?1222A68DCE;..//8878>?1-.D10...DD@)(/.+0-2C1''))ABD00--E2FA?22$$$&357***,1775071.2DDAE00?455@DBC?D998,+00008000=<<22D11?D00F222@AAAACEDD>?DD---DD9,,--8--,2DDD--+0DCDBC601111?A@A?B++9A723./716CDD222-)**ACCDDD@>ADD:BDDD21.-5B01DD00FDAAD&&&&&1))=.-.A++);B=,,,,$.BDDC?&&&((--F119:1-00@??1,-5?11D33CDD8---6=0/3))7??DC..;---=>00C?D=A220+,DD1)+DB'=11%%,,..+$%%D1.0,,,,,8AAED22?&%&@;;,,-D8(("222:%$&%4487#(!"(()7575%%%%0)0)85&"""!2%%**386##*7%##))&$&&&78%$%$#&&%%98$$8%%84*37'''88'
@m120308_211137_00124_c100308632550000001523011408061230_s1_p0/214/ccs
TGAGGCAAGGAAGATGCTGTCCGCAATACTTCGTGCCAATCCGGTACGTGGCCAATTGGTAGTTTGTCCAGAACTCGATTTTACAGCAGAGGACGGCATGCTCTACGTTCATGATCCACTTGACGTCCTGAGCTGCAATATCAGCAACGCCACGTACCGGATTGGCACGTAGGCCAGCAGAGCAGTCTCCGCGGTAAGTTCTAGTGCAATGGCGCTTTTACCCTCGTCCTCGAGAAGAAGGGGACGCAGTGCAGATATCTTTTAATGTGGTATTGGGCACGTAGGCCAGTGGCCAATCCGGTACCTGGAGGACTCTTGGCCTCCGCCCTTAGGCAGTGCATACTCTTCCATAAAACGGCTGTTAGTTATGGCGTCCGAGGATTCAAAAGGTGAGCGAACTCGCCGCCACGTACCGATTGCACAACAAGCTTTGGCATCCGGAGAGACGGCTCCAAAGCTGCCTGACGACGGTTGCGCTTCGCCGTATCAAATCCTCCTAATAAGCCCCGCACTGTTGGTTGAAGAGCCCAGGATTCTCTGCAAGCGTGCCATCGGTACGTGGCGGTTGGCCAATGTGCGATTATATCTTAATGCTCCTTGGCCGCGTGCGTTACCTGCAGAATTGAGCGCGTCCGTTAATTTCCCTTGCAATACACACGTACCGGATTGGCACGAAAGTATTGCCAGCAACGAGTGATGAGTTCGCATA
+
III555><'''KHHMGHVHHVW00)*IDCBB33CAEW122..FF[FDHE,,+5BBFUEEYVM888A[((RQ,)++:(81222&&60CDED;=>>11?=?@4A2<0(%33BAEJ4/,,A@%$.=<6=,,(*/$#@<)%-<:/-4%899E>33:57,,9@?E>224?;?C**9,,*..LL;:2**I&&A?**7?::R?=+)%''4HG%6&&?++;@+&&&&&777M97943<=9O>99L&&5666830''.)(BJ@@EE33&%&&14K86480/99///$%>?<=<<++5+'))8755:./2<IP999;;R<<P7R==Q??54/333*+++;/AK<=B;9<-->>K?BA@A99++++F989P@>=NM((&,88LA8++,@<<<555&%&&&0GL>800$$DE=&$,5))<PNO?45;:)$&&13004+,?(#''22?P=98%02=;9:2667'%.5557?75;;;HO>=CH2216.,,@&#8%*+,IFFL7777FGGHHK<IL998(((((4KK??33''55D)))9:@BBP=<Q=<<<946<))77@AF51&&%%FB))14(((('(,,=87+&2?;:IL:,,,565)':9934.4**<:**(.1*((<9=443;;+'%%--=11=>3+104))9B@?=E::9%%$.228%%B;7$.5:1BG/.*'*%''FCDF=***DL))6=((&O@7::)B<;>@:;75*+.<<<$(
@m120308_211137_00124_c100308632550000001523011408061230_s1_p0/272/ccs
TGAGGGCAAGGAAAGATGCTGTCGGCAATACTTTCGTGCCAATCCGGTACGTGGCCAATTGGTAGTTTGTCCAGAACTCAGATTTTAACAGCAGAGGACGCATGCTTACCTTCATGATCCACTGACGTCCCTGAGGCTGCAATACATGCAACGCCACGTACCGGATTGGCACGTAGGCCAGCAGAGGGCAGTCTCCGCGGTAAGTCCTAGTGCAATGGCGCTTTTTTACCCTCGTCCTCGAGAAGAGGGGACGCCAGTGGCAGATATCTTTAATGTGGTAATTGGGGCACGTAGGCCAGTGCCAATCCGGTACCTGGAGGACTCTTGGGCCCTCCGCCCTTAGGCAGTGCATACTCTTCCATAAACGGGCTGTTAGTTTATGGCGTCCGAGGATTCAAAAAGGTGAGCGAACTCGGGCCGCCACGTACCGGATTGGCACAACAAGCTTGGCATTTCCGGAGAGAACGGGGCTTTCAAAGCTGCCTGACGACGGTTGGCGCGTCCGTATCAAAATCCTCCTAATAAGCCCCGTCACTGTTGGTTGAAGAGCCCAGGATTCTCTGCAAGCGTGCCAAATCCGGTACGTGGCGGGTTGGGCCAGATGTGCGATTATATCGCTTAATGGCTCTTGGGCCGCGGTGGCGTTACCTTGCAGGAATTGAGGCCGTCCGTTAATTTTCCCTTGCATACACCACGTACCGGGAATTGGACACGAAAGTATTTGCCGCAACGAGTGATGAGGTTCGCAAA
+
=>L(((FGJ>>566D@J7CDDE;688OQPO?9::PP<<===QP00&&&?K>ONOJJ555K66>5;::::=777R999OPPPPIMLM777@@LPN&&=<N&#'>:=>&>DCFPMMLKPPHHHPPLL;;NKILP>968MNK77OPPNEE77NPP::JJ?;<>9;=>>===Q==PA))>Q))K77QPM333OPN:8=;>))KL??JL;'''K<99<DC<67<M:((((((-FFGKPO<66Q??KQ666?8999O5/-/.<=((:;PP<<P>>MN<<>>P>>=EFEQJIJJML6>KR==889<=<>A;;;II;;;KHLO>>>**&)QC;<$$$555>$$$>>>9;O667L???78%%IE>>K)(@55OOP333645'''>&&&;;777B43>>O>>MNPO''''''7QPPPMB11)33**)./12?33C22121>?..//FD11E@CE1$$A99:2%&&22..?>00//A))))1...D///..7DCDDD0000D9;00,-F220-.337DC33===44AD><?BC11DD++++7((CD00ACABCDDCEDD2,--7==D44410:11BCDDDDD/.((((/0CDC3222)(8++++D+++ADAAAD22DDDD***D**DDC222B0,.E41./221,,->440%%A8,-@BD//FDA21111D1//22DDDBCD++-4''''...111@DA?@8..7D;?,&9)))(&,+&'$5803$$$44*$&'6545&&78888887288787988(332
@m120308_211137_00124_c100308632550000001523011408061230_s1_p0/312/ccs
TGAGGCAAGAAGATGCTGTCCGGCAATACTTTCGTGCCAATCGGTACGTGGGCCATTGGTATTGTCCAGAACTCAGATTTTAACAGCAGAGGAGCATGCTCTACCTTCATGATCCACTGACGTCCCTGAGGCTGCAATACATGCAACGCCACGTACCGGATGGCACGTAGGCCAGCAGAGGCAGTCTCCGCGGTAAGTCTAGTGCAATGGCGCTTTTTACCCTCGTCCTCGAGAAAGGGACGCCAGTGCAGATATCTTTAATGTGGTAATTGGGCACGTAGGCCAGTGCAATCCGGTACCTGGAGATCTTGGCCCTCCGCCTTAGGCAGTGCATACTCTTCCATAACGGGCTGTTAGTTATGGCGTCCGAGGATTCAAAAAAGGTGGAGCGAACTCGGCGGCCACGTACCGGATGGCCACACAAGCTTGGCAGTCCGGAGAGACGGCTTCAAAGCTGCCTGACGACGGTTGCGGTTCCGTATTCAATCCTAATAAGCCCCCGTCACTGTTGGTTGGAAGAGCCCAGATTCTCTGCAAGCGTGCAATCCGGTACGTGGCGGGTTTGGCCAGATGTGCGATTATATCGCTTAATGGCTCTTGGGCCGCGGTGGCGTTACCTTGCAGGAATTGAGGCCGTCCGTTATTTCCCTTGCATACACCACGTAGCCGATTGGCACGAAAGTATTGCCGCACGAGTGATGAGGTTTCGCAA
+
>;:334DG11::HJ87>O;;N99<///PA))))ECQLMDDI=79HFGJF%%%65((87?=<#&%.KKPP77;@EFHQ6666698?PPNML$$90?>4>CM3>JHK000>>==E376E?;=BBO>>>>NQFFPPPI++PPPPPAA4-4K;;974422E779<8:>>=EQ51466KGJJJ=(()==<-.%%KP77R&&<<87;;M00CCH;;I@4+++++,&&&DKPG))B%%2A666:9:=/;22NJH32>N?>GIHLNNLMIBQ@@;770,((((OPPLLDD?@BA('.2D33@23/1***00;%%(22<12***?55'43+++83('0?BDCA22>%))*98.,00;<<>D22@66CEDC:A946-,22>?>?D?&&&&&&88/%%1,99,,0.1=>0()*+>CDDD....?(&-,+1+7=77.17@BD:2%'..333AD22:,,.570,..:4;=('*)011?F,+++*19+27./7C2$$4,,8,#9)(3('.+++++333CD662204,-++7A7BA:;;,,,;?@D??D@)))9:3300E@&&652.98/..E&&&)))666<<CDC,+06==00-2**485==77>**CC3-/333<?=FABA,,F9?A//C11E00;;222=CD--((.C?7;*+)2??///--7DDDD-+&'A33=*&$$/*+=?@C0**))))B'&.;00:)((54..B<*?D%%'(*=;*&)
@m120308_211137_00124_c100308632550000001523011408061230_s1_p0/315/ccs
TGAGGCAGAAGATGCTGTCGGCAATACTTTCGTGCCAATCCGGTACGTGGCCAATTGGTAGTTTGTCCAGAAACTCAGATTTTAACAGCAGAGGACGCATGCTCTACCTTCATGATCACTGACGTCCCTGAGGCTGCAATACATGCAACGCCACGTACCGATTGGCACGTAGGCCAGCAGAGGCAGTCTCCGCGGTAAGTCCTAGTGCAATGGCGCTTTTTTACCCTCGTCTCGAGAAGAGGGGACGCCAGTGCAGATATCTTTAATGTGGTAATTGGGGCACGTAGCCAGTGCAATCCGGTACTGGAGGATCTTGGCCTCCGCCTTAGGCAGTGCATACTCTTCCATAAACGGGCTGTTAGTTATGGCGTCCGAGGATTCAAAAAGGTGAGCGAACTCGGCCGCCACGTACCGGATTGCACAACAGCTTGGCATCCGAGAGCGGCTTCAAAGCTGCCTGACGACCGGTTGCGCTCCGTATCAAAATCCTCCTAATAAGCCCCCGTCACTGTTGGTTGAAAGGCCCAGGATTTCTCTGCAAGCGTGCCAATCCGTACGTGGCGGGTTGGCCAGATGTTGCGATTATATCGCTTAATGCTCTTGGGCCGCGGGCGTTACCTTGCAGGAATTGAGGCCGTCCGTTAATTTCCCTTGCATACACACGTACCGGATTGCACGAAAGTATTGCCGCAACGAGTGATGAGGTTCGCAA
+
G97(((7+*4GCCXGKVI1,.BALCDQ...EMFFEL<<WQRLL__T8844-..S665:;VP'''AC99^V555[JJN\N33333VTTC=KIMIIIZOM*<=BCC8800..eSR[HG**ebaNIK`KKK?@O4278<>BGYD88FHZ...J//RIaGG('--IK,,bUU]NN//666B0A=?33\YTKJAANMM&&ZMMOB222_bOO`GGG>>6OL555555GMMMFFQ76<N<<M::@S5555UMF225.<N85M]GFK[7776SJJW--=DDAA33339:;dJH33ED]\\,%(O::QRZA$$KKB44W$EDI++222MMM'''QP&&>>++O<N]bUVTSX66[E333>NNNPZJ@@:;JJ[766HXVKKCC00FDGP111113@HFFPhgCCCbQHI999LKSE<**AL//1))11OO44@89M6666NW44B//H?2.::;>>S<<<B^ME111JFGII--LM==@IP>%?ETFFW<;CC@-)5V<<G++I55Q.....9B7<<@@AB57&&MB@;4'///M''C))(;:ECGY000STD;2355.0U@@@HSI((J(((?HBCCDDMMG<))VQFR444@>>P66((&/@**2LMTMJN>>9;;;5@+$%%<<=B--98?33++,@@@HI11HP/++*;?AADDD@@55LO53:&&:KL85869:--)*E^X;;;:FJHK7+,+)'.HK4$DSUBAF11333\^TT
@m120308_211137_00124_c100308632550000001523011408061230_s1_p0/339/ccs
TTGCGAACCTCATCACTCGTTGCGGGCAATACTTTCGTGCCAATCCGGTACGTGGGTATGCAAGGGAAAGTTAACGGACGGCCTCAATTCCTGCAAGTAAACGCACCGCGGCCCAGAGCCATTAAGCGATATAATCGCACATCGGGCACCCGCCACGTACCGGATTGGCACGCTTGCAGAATCCTGGCTCTAACCACAGTGACGGGGGCTGATTAGGAGGAGTTGGATACGACGCGCAACCGTCGTCAGCGCAGCTTGAAGCCGTCTCTCCGGATGCCAAGCTTGTTGTGCCAATCGGTACGGTGCGGCGCAGTTCGCTCACCTTTTGAATCCTCGGACGCCATAACCTAACGCCCGTTTATGGAAGAGTATGCACTGCCTAAGGCGGAGGGCAGAGGTCCTCCAGGTACCGGATTGCACTGCCTACGTGCCCATTACCACCATAAGATGTCTTGCACTGGCGTCCCTCTTCTCGAGGACGAGGTAAAAAAGCGCCGTTGCACTAGGGACTTACCGCGGACTGCCTGCTGCCTACGTGCAATCCGGTACGTGGCGTTGCATGTATGGCAGCCCTCAGGACGTCAGTGGATCAGGAAGGTACGAGCATGCCGTCCTCTGCTGCTTAAAATCTGAGTTCTGACAACGTACCCAATTGGCACGTACCGATTGGCACGAAAGTATTGCCCGGACAGCATCTTCCCTGCGCTC
+
339GN>?4*CJKXJA]@Q\//[U%$$Q..5UG@CKLFEA>A66GEEB/@BBGG''''G><&&@----GG)OMUVE@@=H776/>HDFCDAAA??ZZ332(38AC12CJV55+,,::BBJNWTLGF<GCD;;J62/@HONF[FB&'&1&%11C::DFHGF4$---%B55XGQYX55C+)/@=-34@PPECK91??<-,-2FKKE&&&&&')(A??^BBD33D(%%(*BB@T99+5JJN-.8=>GWKJTS7'LJGMD00+,LP777J:.D1=8666FG>>//5433G'':(--C::=;%%%EK&&(::99*)//F44C((66G43(((%(=J><9*8,,B51++=;'%%%'//21***.-4474:I+E..AAQNC66.?6))L<L...868@@@=9)+1*7.-/::I&&+8;;55E44AOMBC$$HKP<<R<1/1,"'@((&**>4-)376"3G**L56>*))<>B::9=K>>C>22>,,/7-+.7(11/0113J=<>(&&&<4OPO&&&61CC1.2MK000%$E**+3:7810166K$>,+5C%%::RPP>'987=44./-:++>%%3106&&&55A>=FI88ONLK==8))3$769<<---C55//99('74--.PPPF?8&11/22214<;:&$-00//:'((#+<&((EGEKIJ55;:A=5E0067::,,O>,,,+1<))A(((('7/0@@CEQ::((#++='HF-
@m120308_211137_00124_c100308632550000001523011408061230_s1_p0/360/ccs
AACCCTCATCACTCGTTGCGGCAATACTTTCGTGCCAATCCGGTACGTGGTGTATGCAAGGGAAATTAACGGACGGCCTCAATTCCTGCAACGGTAACGCACCGCGGCCCAAGAGCCATTAAGCGATATAATCGCACATCTGCCAACCCGCCACGTACCGGATTGGCACGCTTGCAGAGAATCTGGGCTCTTCAACCAACAGTGACGGGGGCTTATTAGGAGGATTTTGATACGGACGCGCAACCGTCGTCAGGCAGCTTTGAAGCCCGTCTCTCCGATGCAAGCTTGTTGTGCCAATCCGGTTACGTGCGGCCGAGTTCGCTCACCTTTTTGAATCCTCGGACGCCATAACTAACAGCGTTTATGGAAGAGTATGCACTGCCTAAGGGCGGAGGGCCAAGAGTCCTCCAGGTACCGGATTGGCACTGGCCCTACGTGCCCAATTACCACATTAAAGATATCTGCACTGGCGTCCCTCTTCTCGAGGACGAGGGTAAAAAAGCGCCATTGCACTAGGACTTACCGCGGAGACTGCCTCTGCTGGCCTACGTGCCAATCCGGTACGTGGCGTTGCATGTATTGGCCAGCTTCAGGGACGTCAGTGGATCATGAAGGTAGGAGCATGCGTCTCTGCTGTTAAAATCTGAGTTCTGGACAAACTACCAATTGCCACGTACCCGGATTGGCACGAAAGTATTGCCGGACAGCATCTTCCTTGCCTCA
+
))+++J`GG\^Q8&&EQPZ)):34^[S>>>>NV22U66U77>?>''TO<<67E22LbPPRSS666Z[GGG++8DPPHHHIIbRR]^112/0(889HHIFG`..;;DDCHHIWHHI<<<MN;;BB<<OKK)))HIOY`[>=C/.77G@AAIKKK@AEERR//AATHHV@:;HLMMN<<T**EO&&011=LH@@^]_SSGHPY`ff\J$$$$$ICC?EFG?@A==:''''77B44**(-RT]PBB99LbL))KL88M/1222287A47=:<--I=A33??IF747MNIIO<<JK_FF44400II))RO//++==77:LDDLfdTT**NN444444LNM@@@STTRULGJFGfh^^TTVXE%,=??PC11>>76@N22I??GREEOV00666BFFIDED++DI@?AA226000777ZII223777@KVD637'''T<<IdW,,,,VBDDHH@ANCC>??LHG++MYJDEDD44499)))-;1105=FI456IJB>??B444444433--I65--EEVW11/3AAADEB>8975511?,,IMKCCJ==?JRH:FPG667G414NOKKOL<.)79BB==.*:PJ44((44T)%';DF<<<FHKNYMGI11@009\NEE<<<V33WTM;;<..C,,@>B=;RRNHIIHWWJCD12A66@KGF<<<?WIDDOSCC315ICFGB&&&%%3FJ11;;N:3433=H--*.622WKGFHQGCESKLBCE>?I<;
@m120308_211137_00124_c100308632550000001523011408061230_s1_p0/362/ccs
ATCTCTCTCTCACCACCACCGTGCGGAGGAGGCGCGGCCCGACGGGAGTGAGAGAGAT
+
z~zha[]OS3/.--:<<UQQK9//667<4:K9L..:5*%%+4M8872B7QQukk~zzu
@m120308_211137_00124_c100308632550000001523011408061230_s1_p0/404/ccs
TGCGAACCTCATCACTCGTGCGGCAATACTTTCGTGCAATCCGGTACGTGGGTGTATGCAAGGGAAATTAACGGACGGCCTCAATTCCGCAAGGTAACGCACCGCGGCCAAGAGCCATTAAGCGATATAATCGCACATCTGGCCAACCCGCCACGTACCGGATTGCACGCTTGCAGAGAATCCTGGGCTCTTCAACCAACAGTGGACGGGGGCTTATTAGGAGGATTGTGATACGGACGCGCAACCGTCGTCAGGCAGCTTTGAAGCCCGTCTCTCCGGATGCCAAGCTTGTTGTGCCCAATCCGGTACGTGGCGGCGAGTTCGCTCCCTTTTTGAATCCTCGGGACGCCATACTAACAGCCCGTTTATGGAAGTATCACTGCTAAGGGCGGAGGCCAAGAGTCCTCCAGGTACCGGATTGGCACTGGCTACGTGCCCAATTACCACATTAAAGATATCTGCACTGGCGTCCCTCTTCTCGAGGACGAGGGTAAAAAAGCGCCATTGCACTAGGACTTACCGCGGAGACTGCCTCTGCTGCCTACGTGCCATCCGGTACGTGGCGTTGCATGTATTGCAGCCTCAGGGACGTCAGTGGATCATGAAGGTAGAGCATGCGTCCTCGCTGTTAAAATCTGAGTTCTGGACAAACTACCAATTGGCCACGTACCGGATTGGCACGAAGTATTGGCGACAGCATCTTCCTTGCCTCA
+
22PEDKAAST{S22EEjU00A^_`RRtn^555;;[C%%FW;;///@jA@+++IKDYf6%%Y===DMM))9F66OOU;;//j_EECCIB+-)N22I]^b;;Y=5$$+*+969g@J??j39Q?M;;MZ[J@@]_^NNOOA;<IK==FC&&&&@@?22^X00>G^??BAJAAZ++rbbHH66HIFFU((((el44VU]ag[\VSX144UY000000317B[l44955YAA%<<Wnqj::Z[nWJ?>FECGLZW1fl,,^^LLOOH++[Y(((cOI`PPGGccZHN<<DEVV;;--:IRM&%&KOQQO::CHQTR&&Z43''b_EKYEEJ/,/////,%%5VceII222V<:>)ST,,;7CE99332/.777`QPE344X%%E=;E((:9---A++,00:?88VY??FF^NNb)))O01UVSHHBBDB7bLK((UBKQT0000SUUUAA7]Z22TTTW3377Ye]YT//BB:CO444A@:<00FFR<<<*??/0/F443444N))<<<>>;89TUQ(((JSTT\\66JJBUWHH**????C@D&%BDc5K@MIJ<5,,9;U`DDZ)))6,,PAAVRQP-*:8<A?6DTT$$$`GBB^^XU33`Z65_D>?JJ[^/.NU`B//ZX77N.$<]Q??EDEEPBC>>Q555MNOEX333BNQVVWY:EE]LLL((.c===VT$$5049BB***RL--((//>OjA>>YL2225*LI>??GF
@m120308_211137_00124_c100308632550000001523011408061230_s1_p0/428/ccs
TGAGGCAAGGAAGATGCTGGTCCGGCAATACTTTCGTGCCAATCCGGTACGTGGCCAATTGGTAGGTTTGTCCAGAACTCAGATTCTTACAGCAGAGGACGCATGCTCTACCTTCATGATCCACTGACGTCCCTGAGGCTGCAATACATGCAACGCCACGTACCGGATTGGCACGTAGGCCAGCAGAGGCAGTCTCCGCGGTAAGTCCTAGTGCAATGGCGTTTTTTTACCCTCGTCCTCGAGAAGAGGGGACGCCAGTGCAGATATCTTTAATGTGGTAATTGGGGGCACGTAGGCCAGTGCCAATCCGGTACCTGGAGGACTCTTGGCCCTCCGCCCTTAGGCAGTGCATACTCTTCCCATAAACGGGCTGGTTAGTTATGGCGTCCGAGGGATTCAAAAAGGTGAGCGAACTCGGCCGCCACGTACCGGATTGGCACAACAAGCTTGGCATCCGGAGAGACGGCTTCAAAGCTGCTGACGACGGTTGCGCGTCCGTATCAAAATCCTCCTAATAAGCCCCCGTCACTGTTGGTTGAAGAGCCCAGGATTCTCTGCAAGCGTGCCAATCCGGTACGTGGCGGGTTGGCCAGATGTGGCGATTATATCGCTTAATGGCTCTTGGGCCGCGGTGCGTTACCTTGCAGGAATTGAGGGGCCGTCCGTTAATTTCCCTTGCATACACCACGTACCGGATTGGCACGAAAGTATTGCCGCAACGAGTGATGAGGTTCGC
+
T44LNNSSWXTQ`RR\CC++Y?>?IIJKDDOBBBBhYYII666PPLOMNTPD:::EEL>>/---));;4''JJLB;<]]^cbRFH.FE''8]^dNNKKLMJ-+,44=//SZZ==ZDDTKKMMM@@==aOOQQQZUUIIMLIM647HHAAgbOOOQAAAPWhi^I33SHIJJJbV77iED?@@VRT))CITTWVF:9@??Udf999&&524OPA3$$$TTUQ)999999;@@@@c\S***>=FIDECM((((9\M00FZ[\\ZH7;BGZ211@@3?402**A232==<=DD10BU...;;QTN::9EA55:@@G6669GG88/033%%433333HJ++@A?>@887;88QEDI\FDBDV...FI<==0$$$0K33ESQA111R332><,,GH<;;A444****)777::IFDGPIJZ33/11AA@CIZ7--,.XYZDD^\Y66WSSBB--889X\DD@@>6<+8C??23SK222VJFH??GNTJJS3300L:M@XC88NMPUU9::97:BQCC44DDVWI<<<<<@44K\LFCE//EWVCCBHN<<<<GG\HIHLLW^XEEKIGJ66GYX$$D...D**Q00H....S<<<P[\THGO("<<C88MP**CBGEHEHPBB:OA;;@AA7701??A??22<<PQPWUW\$$$N888B9999>>=E999CI99345FHINNVJJZJDDDFBB33FKOAB=(&---EEP222L>88==00BRKLM==PE66K5%'''D<;-
@m120308_211137_00124_c100308632550000001523011408061230_s1_p0/430/ccs
TGAGGCAGGAAGATGCTGTCCGCAATACTTTCGTGCCGATCCGGTACGTGGCAATTGGTAGTTGTTCCAGAACTCAGATTTTAACAGCAGAGGACGCATGCTCTACCTTCATGAGTCCACTGACGTCCCTGAGGCTGCAATACATGCAACGCCACGTACCGGATTGGCCGTAGGCCAGCAGAGGCAGTCTCCGCGGTAAGTCCTAGTGCAATGGCGCTTTTTTTACCCTCGTCCTCGAGAAGAGGGACGCCAGTGCCAGAATATCTTAATGTGGTAATTGGGCACGTAGGCCAGTGCCAATCGGTACCTGGAGGACTCTTGGCCCTCGCTTAGGCAGTGCATACTCTTCCATAAACGGGCTGTTAGTTATGGCGTCCGAGGATTCAAAAAGTGAGCGAAACTGGCGCCACGTACCGGATTGGACAACAAGCTGGCATCCGGAGAGACGGGCTTCAAAGCTGCCGACGGACGGTTGCGCGTCCGTATCAATCCTCCTAATAAGCCCCGTCACTGTGGTGAAGAGCCAGGATCTCTGCAAGCGTGCAATCGGTACGTGGCGGGTTGGCCAGATGTGCGATTATATCGCTTAATTGCTCTTGGGCCGCGGTGCGTTTACTGCAGGAATTGAGGCGTCGTTAATTCCCTTGCATACACCACGTACCGGATTGGCACGAAAGTATTGCCGCAACGAGTGATGAGGTTCGCAA
+
&%$,1+*+0.31K=:56AA))'$%?BPB**&%%;<,,#22EE9:CODDOED((O==ANND9//&,,:9IK==<;;<33))))<<;@JLPR<***QPEDPP4*+01&&!$DBJ:5')*@54300@BL777G<B..A,,<&&@:F?8;O**BA55IOPO<9=&&@3433*'>>9))(//PPF**776<KEEL54-&((.99;;(((PPNP<8:R===WU0000000E555187A8890'(JGI66::::UK44=**N''<2))>NPP***HEGE344?<((%)))A==XV66--JEDI55CJB3++OO>>9===77=IOA887M:::I555,--EEN8N==K3AATMHMG--DJ2222FFFFHDEYOIJ\\ZCC]\\UU\MHJJVW\@@@@?,,CC[KK888FF(&*+;<I08KJ66<<CFF.-2SO<O00OT87>WZKILWZIH>GI\+++J:666DBV[ZYGB/67**NWEE33333FJZWZUIIBP'''..8--A=>MUU<=RRR--55??C66A--55FLM...;;J$$J=A*PAA@=M;;44FM++ED0[S?>JI44/3;:>0/HV:44UY\JJ>>KNDBBFUBB@E)$,,QG));;;))C44=LLXS***Y('.[[999T0055BA((755WXED,,,6689F;X>=33NNNXU1100AAOEE>>ME98666GFK11MBBJFCDD88''::YNCBB..GGO22
@m120308_211137_00124_c100308632550000001523011408061230_s1_p0/438/ccs
ATCTCTCTCTCTGCTCCACCACGGAGTAGGCTGCAGAGGAGACTGCTCTCTCTCCGATCACTCGTCTGCGGTTGAGGAAGAGAGACTTCTCTCTCTGCAAACTCGTCGAGTCGAGGATGAGAGAGAGAT
+
nhD.m+'IKPE5@E+,99949**9:HMN=C&HH=TXX88ad]*[8HF44BX\EC-MF!C1,,@'!))624@C5??II,,?\IIF0==UF4CM=87?>\0/-11G--89;E55./,,,5JJ4QLRK^:CI
@m120308_211137_00124_c100308632550000001523011408061230_s1_p0/446/ccs
TGCGGAACCTCATCACTCGTTGCGGCAATACTTTCGTGGCAATCCGGTACGTGGTGTATGCAAGGGAAATAACGGACGGCCTCATTCTGCAAGTAACGCACCGCGGCCAACCGAGCCATTAAGCGATATAATCGCACATCGCAACCGCCCACGTACGATGCCCGCTTGCAGAGAATCCTGGGCTCTTCAACCACAGTGACGGGGCGTATTAGGAGGATTTTGATGACGGACGCGCAACCGTCGTCAGGCAGCTTTGAAGCCCGTCTCGCGGAGCCAAGCTTGTTGTGGCCAATCGGTACGGTGGCGCGAGTTCGCTCACCTTTTGAATCCTCGGACGCCATAACTAACAGCCCGTTATGGAAGAGTATGCACTGCCTAAGGGCGGAGGGCCAAGAGTCCTCCAGGTACCGGATGGCAACTGGCCCTACGTGCCCCAATTACCACATTAAAGATAATCTGCACTGGCGTCCCGTCTTCTCGAGGACGACAGGTAAAAAAGCGCCATTGCACTAGGACTTACCGCGGAGAACTGCCTCTGCTGGCCGACGTGCCAATCCGGTACGTGGCGTTGCGATGTATTGCAGCCTCAGGGACGTCAGTGGGACTCATGGAAGTGGTAGGGCATGCGTCCTCTGCTGTTAAAATCTGAGTTCTGACAAACTACCAATTTGGCCACGTATCCGGATTGGCACGAAAGTATTGCCGGACAGCATCTTCCTTGCCTCA
+
6AF((BB121A?E57>MKI(((ACB;8<;DO///<876-'';9((-..>>I=>H>44E<??::<<<AC@+).++AE7(())):689?0)5,%%%11/B??=0O:7:;<$#(,00@))JCEIH--7=<N277:D*2-;E>:++')008%%%9.-+0//(,.%&&=B;'$$=AHK%%%99D%%%<?9%%=''6655:8FB8833333)))666$$@5443656<LD/:D77CPJJOK++FGGJ>>KKM%%%DD?<?<6123,,,==:*3+:54/6>@--,1/112123--43371&&B>80+&)>>7.68CDABDA8++0()****14<:?@46222A13<)%,--;855CD,,,;)))5&&22?099B88DDDA1-,23C---54?B;8900CCD%E?%%%%%%122B5-*+-./=500))+,(*,6154,/'(''/->B.222B1()'''--B))5>BD206>22200.-.$%:9+>DDDA=3<-1*('::8+++*++2/0-0.2+?88.-6AADC44400D=87'7$#10200+.<E@3/21:*-)01./533/,/44@8E@+**A5//67'288=<00FDBC,,-C@?AAB..DDA:2&&&'"@@20&&;;9&2422&%%&B0()D?//DD3%%D;00$$$$3=DD@5,??@//A2222DD122A---?@@ED58<.-2CADDBD?@..DD1,&0:C?@A--A??DDDDD6622-000D=<%>2
@m120308_211137_00124_c100308632550000001523011408061230_s1_p0/478/ccs
GAGGCAAGGAAGATGCTGTCCCAATACTTTCGTGCCAATCCGGTACGTGGCCAATTGGTAGTTTGTCCCAGAACTCAGATTTTAACAGCAAGGAACGCATGCTCTACCTTCATGATCCACTGACGCCCTGAGCTGCAATACATGCAACGCCACGTACCGGATTGGCACGTAGGCCAGCAGAGGCAGTCTCCGCGGTAAGTCCTAGTGCAATGGCGCTTTTTACCTCGTCCTCGAGAAGAGGACGCCAGTGCAGATATCTTTAATGTGGTAATTGGGGCACGTAGGCCAGTGCCAATCCCGTACTGGAGGACCTCCTTGGCCCTCCGCCCTTAGCCAGTGCATACTCTCCATAAACGGGCTGTTAGTTATGGCGTCCGAGGATTCAAAAGGTGAGCGAACTCGGCCGCCACGTACCGGATTGGCACACAAGCTGGCATCGAGAGACGGGCTTTCAAAGCTGCCTGACGACGGTTGCGCGTCCGTATCAAAATCCTCCTAAATAAGCCCCGTCACTGTTGTTGAAGAGCCCAGGATTCTCTGCAAGCGTGCCAATCGGTACGTGGCGGGTTGGCCAGATGTGCGATTATATCGCTTAATGGCTCTTGGCCGCGGTGCGTTACCTTGCAGGAATTGAGGCCGTCCGTTAATTTCCCTTGCATACACCAGTACCCGGATGGCACGAAAGTATTGCGCAACGATGATGAGTTCGCAA
+
=SIIMWW<<GUTSOD22J;,,,+31HFISST\[SAAWXX44++844EE<<BCC[HG444HLHHH=<+++\WURBAEG==<<<<;??]HFH/))$*FF00BFQIM[\CB894/0:GLAAAAA1.2:/447TJBBN769<CBNFJVB=>KE&&&PP>>@@AAJ<<<FEFIWQYA@&&&J<;C2-/HLK[;<99Q\EEN...724RCC8@7333**LB(000000&&';GD:;>EL\\GFI2())CQ(((NBCIHIKKKKHLOOIINSR==TGELQ888888YGG3-//AJIK00NQSG222DE>3+,EK55R00L''FE44233;,,E444///$#)H<?11IGI*:500HJM+++R6666DGZQLHCCJO99:F;11460134344III%%E>TF55A\>>C?B,,R&&PQ[T1.77BB001K3100;557H33OR55))4<LDLP)))=(((4-..\[R>=GIE//KO\HG<=<B222F''V^CC\FFFFG@@EDHH$$$IIW:////.344>II>>33H=:=<@O(((MJNH66RT,HHKUUCWN11CDEEV44JKKA88EII%%%146C-->I0066GIIIC@HXHHKPBKMORT555TURR666>=BAJb_TTCCCUURTTWX:::SRTUW&&44RFKMRdeTT???8997;44VRSWV---.A@333YbT00VTBURLMLZRQMMO''UQQLFG(::a[[NPPAAb??
@m120308_211137_00124_c100308632550000001523011408061230_s1_p0/495/ccs
TGAGGCAAGGAAGATGCTTCCGGCAATACTTTCGTGCCAATCCGGTACGTGCCAATTGGTAGTTGTCCAGAACCTCAGATTTTAACAGCAGAGGACGCATGCTCTACCTTCATGATCCACTGACGTCCTGAGGCTGCAATACATGCAACGCCACGTACCGGATTGGCACGTAGGGCCAGCAGAGGCAGTCTCCGCGGGTAAGTCCTAGTGCAATGGCGGCTTTTTTACCCTCGTCCTCGAGAAGAGGACCCCCAGTGCAGATATCTTTAATGTGGGTAATTGGGGCCACGTAGGCCAGTGCCATCCGGTACCTGGAGGACTCTTGGCCCTGCCGCCCTTAGGCAGTGCATACTTTCCATAAACGGGCTGTTAGTTATGGGCGTCCGAGGATTCAAAAAGGTGAGCGAACTCGGCCGCCCCACGTACCGGATTGGCACAACAAGCTTGGCATCCGGAGAGAACGGGCTTCAAAGCTGCCTGACGACGGTTGCGCGTCCGTATCAAATCCTCCTAATAAGCCCCCGTCACTGTTGGTTGAAGAGCCCAGGATTCTCTGCAAGCGTGCCAATCCGGGTACGTGGCGGGTTGGGCCAGATGCTGCGATTATATCGCTTAATGGGCTCCTTGGGCCGCGGTGGCGTTTACCTTGGCAGGAATTGAGGCCGTCCGTTAATTTCCCTTGCATACACCACGTACGGATTGGCACGAAAGTATTGCCCGCAACCGAGTGGATGAGGTTCGCAA
+
NO>::%%O==89=>;;C%+888KK>>>M77JJ??LJ---N<'''N>>LLN''633NN>>>D@(((''9?J@@%%>>P??6666===IR>>)))))@@C11@@G,CCHHEGG\\@?=<??77GHF00CCCLFEJRHF11GJ\IHQOPNR+[..I513BFH,,TBB>?=IL??]***DDT44RJHCDD.=IMECHAC$$$YVYA?DXXN@@II[]\WXO((B......[''']55KBCHHGGH%%%6'''--,--CI%%9I?869L?>KK*(((=&&&8JK;;3332,,-?DJG34(((NI,,4&&,,;;43...IDK88;:<<LC))%))2744<&&&=>>;;;/>--F:H?7+(.009I778=666MP@//B01134'''797))*088N99;++++*===J67P?555=55D78P$$$$55?@<6747:;D<=:>FIIG776;:>../GC?=>?;1A@((I///D;:''99??M**44**<D>?)))<A-,8<<887;M1'>>>>--F(((==O666%%%%$))77LLH;<44785143E8233;6750410))11>DAH)..8;79328+++6<N@<776$$$$6...559:&&/*D=><=@9<;=<>@==J;;M///9B&&II>>>22P=;>>..@?''':&&&8''>>))&)33>?AA3/).866597;535///0898>=9-:8<;7<<;3394$$;BDEN)%(((6;%#)(11;><<11D75*#&M88@99AJ));-'
@m120308_211137_00124_c100308632550000001523011408061230_s1_p0/588/ccs
TGGACTCATCACTCGTGCGGCAATACTTCGGCCAATCCGTACGGCTGGTACTGCAAGGGAAATTAAACCGGACGCATCAATTCATGCAGGAACGACCGCGGCCAAGAGCCATTAACGCGATATAATCGCACATCTGCAACCCCGCCACGTACCGGATGCACGCTTGCGAAATCCTGGCTCTTCAACCAACAGTGACGGGGCTTTTAGGAGGATTTGATACGGACGCGCAACCGTCCGTCAGGGCAGCTTTGAAGCCGTCTCTCGGATGCCAAGGCTGTTGTGCCAATCGGTACGTGGCGGCGAGTCGCTCACCTTTTGAATCCTCGGACGCCATAACTAACAGCCCCGTTTATGGAAGAGTATGCCTGCCTAAGGGCGGAGGGCCAAGAGTCCTCCAGGTACGATGGCACTGGCCTACGTGCCAATTACCACATTAAAGATATCTGGACTGGCGTCCCTCTTCTCGAGGACGAGGTAGAAAAAGCCGCAGTGCACTAGGACTTACGCGGAGACTGGCTCTGCTGGCCTACGTGCCATCCGTACGTGGCGTTGCATGTTTGCAGCCTCAGGACGTCAGTGGATCATGAGGTAGAGCATGCGTCCTCTGCTGTTAAAATCTGAGTTCTGGACAAACTACCAATTGGCCACGTACCGGATTGGCACGAAAGTATTGCCGGACAGCATCTTCCTTGCCTCCA
+
($%956CN=;AE<A748A..0C?1/:'((/);>&&+**00EA##04'''*-E88'',,-21231++(),11B/)*#-@1/*++*1B2/$!..0?/))7=,+22/2?4420<++11%>+1DA77-,,9B66*13;77/,/''((+;<@)-89/0...)!&;?1-00-2-404C<>'2222/88/''BB1031796DC+++++'''$'=8A++)21/545>D/+530233))%%6>,,8DA,%%%?1/6201,+27+,+0>7@/,.4009//>=**D::*)12;;;==<:11055KO,,,77&&*,&&:===>77$$$$+<QP::A9:96655==CMOPP1088>$$$$H....1ILCC@E889:+0-@((HJ/%(((F<<<111AG32>=6/01;+++,,8=;4(((:C::N%%99RO==P2&'%++5,78AB?:<'''E?G73H27%&)5**?<6///0J556AHHP??B=FO55',4*+,,,5((F84'+1((,,C67AJ<<<**=<@@>GP+))8NIIKAC55;8*BPH<32:./:3==MGGK;:AP>>=))PP8'8@M;;==EEO&&&O>,((F074<;@OP877+8+*/,0::.)6),,G87;<B><@****NN)RE9>.?J22;<;;;KMQ'%**)1:::>>PPN7,+00/DO@@>.OP888=OP6523?9899++J65<88))DF@21-(*1
@m120308_211137_00124_c100308632550000001523011408061230_s1_p0/600/ccs
TGCGAACCTCATCACTCGTTGCGGCAATACTTTCGTGCCAATCCGGTACGTGGTGTATGCAAGGGAAATTAACGGACGGCCTCAATTCCTGCAAGGTAACGCACCGCGGCCCAAGAGCCATTAAGCGATATAATCGCACATCTGGCCACCCGCCACGTACCGGATTGGCACGCTTGCAAGAGAATCCTGGGCTCTTCAACCAACAGTGACGGGGCTTATTAGGAGGATTTTGATACGGACGCGCAACCGTCGTCAGGCAGCTTTGAAGCCGTCTCTCCGGATGCCAAGCTTGTTGTGCCAATCCGGTACGTGGGCGGCCGAGTTCGCTCACCTTTTTGAATCTCGGACGCCATAACTAACAGCCGTTTATGGAAGAGTATGCACTGCTAAGGGCGGAGGGCCAAGAGTCCTCCAGGTACCGGATTGGCACTGGCCTACGTGCCCCCAATTACCACATTAAAGATATCTGCACTGGCGTCCCCTCTTCTCGAGGACGAGGGTAAAAAAGCGCCATTGCACTAGGACTTACGCGGAGACTGCCTCTGCTGGCCTACGTGCCAATCCGGTACGTGGCGTTGCATGTATTGCAGCCTCAGGGACGTCAGTGGATCATGAAGGTAGAGCATGCGTCCTCTGCTGTTAAAATCTGAGTTCTGGACAAACTACCAATTGGCCACGTACCGGATTGGCACGAAAGTATTGCCGGACAGCATCTTCCTTGCCTCA
+
77fa^aIIbZ22::opb`22VWEEDHKqv[000]]SS``>>YBBNRS{IIgTTacc`if]^P777>[[EENOgSS]f8899erbc==BBo@89GNNRXX;;WT@@@^CC'''??TMMOOk??aao\\XXa]SS\ig^BAKIO;9>A;&&OONDDMflmqSSNNcQQ77KKMMDDa`J((L==]ccRRR@@@DbGDFFNS111CXGGc``o$$$$$11v\\\UUTSTRRbbbcppW87?NGFPP`5533He22Fa]((f__A=@@sIIF@AAaD(?JLLfkXXRQWW]po]^^66fCE\ebba11<<AAMLQ)))b<<OOQeYAARVVc..11*+++++DD`%%XOOQosWW\SHHHk___A@--->>>>PlmWWF?]ilU=SSB\I33[]DDD::W<000>MLLfijl88?000888ZAAACT<<HHZ_HIFF?@@`i_\]77777ILMNO,,FYbII:::_ampDDZZZY]eXXXJ@33339q@@@@MMP@ATTaYSTTm&&&&&&&Kn??FMMEDKBCZ//WWIII,,^KKe_PP^J++a]][\X55DDPJJp__IIQaa@@@KK`GG_..a22_WW\RSf`PPk`OONNN==,,,^^\YDDUUQQR^JJ]UNOOrppno`IIga77M)))_d22Uh\\@@@@IGP]]^itWW;;;VUUSUdL=>>W_mSS))\CHH\::..g__BBBIIkhooCBI``GDH55eqjhl>>]777CUcU@@@be
@m120308_211137_00124_c100308632550000001523011408061230_s1_p0/664/ccs
CCCGACCACGTTGCTAGGACTTGGAGCTAAGACGACATATTGCCTTTAGACAGTCGAAGTGACGCCTAGCTACACTGAACGTTTAGGCGCCAGATGCGTCTGGATGACCTAACTCGCAGCTTATCGATGATCTACTGCACGCTCAACCACCAGGTCTTGATGCGCGCGATAGGACTGACGGGATCGCTACAGACATTTAACTCGCTAGTAACTTAATGAGATCCTAGGGATGGGATAGAAATGAATCCACCCTATCACCCCCCCACATAGCCTGCTTGGGGTGTTGAGTTTACTTTTATTTCGTGTTGGAATGAGTTGAACTTCCGGAAGTGGAGTAATGGGTTTGTCTACTTCCCTAACGCAAAGTACTAGTTTACGAGTGGCGTTGCAAGCCTAGCCAGTCACAGGTAATAAACAATTCAACGTGGCGTAAAGATTGGCGCTTGCTGTGGCATTGCAAGCTGGGTTGCAGCATGTGCCATGCTAGACGACAATATGAATCTGCGGGACCCTAGTGCAAGATGGCGCTAGCGGTTCCGCAGCTTTGACCTGGACCAGGGTGCATGCCTGCCCAGCCTTC
+
GGG`T&&(IS1JXXYS...U[ZPQVWTS88&&MbRREZa_``44RRRLSTPCZEjhVWUKZXKGED&&PEE[><WfQNQRW????55_R::_ie\SXKJ8X111\QD55\DDEbjhBNZZYYZ^fhdLMihdOUTX_WUV\UU,@@@>''LU66c_UUIIPSXYUUij_WV::XX\TTi>>>[J_hKghcTTZZZSTTRUR>JEGXbdFUUb33;;<=);=W::@@2222W222V[Q%%CB<.BLU66c@@@@`9IH33333334_YZgT&&aTT::3333VgDDFfcEEE*42333SKKKTT(U==BBDEEihZ33PCCK88@P111^djDDIZUHHE+++000WXV0>>MM2222EG11Q888^]^ECF?)())EH[Y\III\JIV7//>;55?X;;V??LI88;;^VVAEXWVUW33P==811**P/)&&&YX00A?%%J;??UDKWEEEN::3++=CZTAA;---4X<<N00=[+).JDBCTL=,,A..?F8GH00F-:AZFFFJ----JHH4$%XQNQ//IIIJ[YWCCEHBBM@?GQ++++A333,,]IIF9:::DWM:)//K='''5J665>3
@m120308_211137_00124_c100308632550000001523011408061230_s1_p0/680/ccs
CCGAACACGCTTGCTGAGGGACTTGGAGCTAAGGACGACATATTGCCTTTAGACAGTCGAAGGTGACGCCTTAGCTACCACTGAACGTTAGGCGCCAGATGCCGGTCTGGGATGACCTAACTCGCAGCTTATCGATGGATCTACTGCACGCTCAACCAACCAGGTCCTGATGCGCGCGATAGGATGACGGGATCGCTACAAGACATTTAACTCGCTAGTAACTTAATGAGATCCTAGGGGATGGAGTAGGAAATAGAACCACCCTATCACCCCCCCACATAGCCTGCTTGGGGTGTGAGTTGACTTTTATTTCGGTTGGAATGAGTTGAACTTCCGGAAGTGGAGTAATGGTTTGTCTACTTCCCTAACCGCAAGTACTACGTAGTTTACGGTGCGTTGCAAGCCATAGCCAGTCCACAGGTAATAACAATTCAACGTGGCGTAAAGATGCGCCGGCTTGCTGTGGCATTGCAAGCTGGGTTTGCAGCATTGTGCATGCTAGACGACAATATGATCTGCGGGACCCTAGTGGCCAAGATGGCCGCTAGCGGGTTCCGCAGCTTTTGACCTGGACCAGGGTGCATAGCCTGCCCAGCCTTC
+
))),,.3@F;---K=%C%%"'';:?A>ALJIK88G546;2&%*<<HHB85?((59JPL<:=56J))52+++CCPL++660::G=><--;=B@4>>>RN..N6&+++><&&&KPPP54L666G88MMN<<IB;<PPO'&==CAA88M::KKG%.&%0017<<56>>5%%%<L<<NNPP$$ED;;1*=KJ888N625LC@K$$99>?;;;7:++EELL??M777DD&%,&'IEJ000>1111PP6662B=@F<1<DAD))+,*&&&&PPE>)*****);:<3CPCCE5//92222*1&'?N,,(BC****6/,)42%A'***;>*6A333=A5)7?@+++C@=<=>=)'%*,,*.+,>-K6A:1&%&&:A<=LL66>BRAAH9;0/&*,,,62'*55P$$=;/09///.7568+F5$$@6A99====$$$<<GF>>>JNE--A+*999>L:9"++;77A<<@<<PP99B@...%II>>NCAC888<@@**K55CLJ66EKK<:42F''9889++8,,E==<7996(***8@A4445:KL?>;;..V>9DCI---&&==PO@U?7888;945UBBSBBB===A[ZZ\[44BC\+++D-,3<<,
@m120308_211137_00124_c100308632550000001523011408061230_s1_p0/694/ccs
TGAGGCAAGGAAGATGCTGTCCGGCAATACTTTCCGTGCCAATCCGGTACGTGGGCCAATTGGTAGTTTGCCAGAACTCAGATTTTAACAGCAAGAGGACGCATTGCTCTTACCTTCATGATCCACTGACGTCCCTGAGGCTGCAATACATGCAACGCCACGTACCGGATTGGCACGTAGGGCCAGCAGAGGCAGTCTCCGCGGTAAGGTCCTAGTTGCAATGGCGCTTTTTTACCCTCGTCCTCGAGAAGAGGGGGACGCCAGTGCAGATATCTTTAATGTGGTAAATTGGGCACGTAGGCCAGTGCCAATCCGGTACCTGGAGGACTCCTTGGCCCTCCGCCCTTAGGCAGTGCATACTCTTCCATAACGGCTGTTGTTATGGCGTCCGAGGATTCAAAAAGGTGAGCGAACTCGGCCGCCGCGTCGGATTGGCACAACCAAGCTTGGCTCCGGAGAGACGGGCTTCAAAGCTGCCTGACGACGGTTGCGCGTCGTATCAAAAATCCTCCTAATAAGCCCCCGTCACTGTTGGTTGAGAGCCCAGGATTCTCTGCAAGCGTGCCAACCCCGGTACGTGGCGGTTGGCCAGATGTGCGATTATATCGCTTAATGGCTCTTGGGCCGGCGGGCGTTACCTTGCAGGAATTGAGGCCGTCCGTTAATTTCCCTTGCATACACCACGTACCGGATTGGCACGAAGTATTGCCGCAACGAGTGATGAGTTCGCAA
+
-PO==R76FFEK;;WUA>S88P&&&::Z\e<<<&&P]VU\TTTKL@@[cG:-(((GNde998CJCO7766$7'N66I>%UYSEDEEDJXWII00;-997VVCB%%=<55:<P000Th>>BBB9:?W_55YUL@@@@LM@@?AQS??Q9YYIH@@PWLJN))8U;;\66YSTDD..I55W111]aFCFQZM<=..CCTUKKVURS[XW++Q%%$1T--??77P88JWP887888<>>>CASR<<<DDGE::?>''''''Q]DDDIIUHHR\YXHFBB=AHBALHHF444KK7767H>,,WDC333JLYCC:;<44::DUAAE==M<<P,A--DEIN000DBBAEIIFHXBDDOOFFWNBAISRK@FH66%%%+++GW?=$@B9G77:M5,//K::DFHU======AAYZDAB44XWX>>///'$%)'*2/0,.BGHGG77J++<@O*&2DC%%/(65**GGLHGLL)>AI''''KEE22Z45E@@BBHBAB<<RDC''CSVE''''''((;&&&EII??P+++++,IEEDBMSU,,&'N,+B77BBBJJ55KEZHEHHPPGHMFI>>>A$"%&55QH?MRJJJFF..DD55DDB@LM\WLI666LKB=2/46;;N--.GO4466577019;98<UHGZ888OTRGBB@FBBSN,,>GMQQTFAB::3330443@66IE99FBBBXQBA@?666$$>ARYHE**&G218GEE''4DDKKXNNTQ****BCPP00
@m120308_211137_00124_c100308632550000001523011408061230_s1_p0/704/ccs
GAAGGCTGGGCAGCTATGCACCCTGGTCCAGGTCAAAAGCTGCGCGAACCGCTAGCGGCCATCTTGGCACAGGCGGTCCCGCAGATCATATTTCGCTAGCATGCACAGCTGCAACCCAGCTGCATGCCACAGCAAGCGGCCAATCTTCGCCACGTGAATTGTTGATTACCGTGACTGCTATGCTGCACGCCACTCGTAAAACTAGTACTTTGCGGTTAGGGGAAGTAGACAAACCCAGTCTACCCACGTCGAAGTTCAACTCATTCCACCAATAAAAGTAAACTCACACCGCCAAGGCAGGCTATGTGGGGGGGTGATAGGGTGGATCTATTCCTATCCCATCCTAGATCTCAATTAAGTTACCAGCGAGTAATGTCTGTAGCGAACCGTCGTCTACGCGCGCATCAAGACCTGGTTGGTGAGCGTGCAGTAGATCATCGATAAGCTGCGAGTTAGGTCATCCAGACCCGCATCTGGCGCTAAACGTCAGTGGTAGCTAAGCGTCACCTTCGAACTGTCTACAGGCAATATGTCGTCCTTAGCTCCAAGTCCTAGCAAGCGTGTCGGG
+
+<B%%23))):4((@LC@;5''''66?;<?++RE%%%%<:=CLF/3%#&$&@B66:>NNPNA,#'A?''F---(--;+,,>PP==-->O>85*9:*C@LO?%%%$=1&/NPP66133HL0,,P22@**+0/DBB><===12338877+K66:PM%%((==<,,'<AAK=:'M<<JK99D4:$$**:**C**H<;.F:(((((3A=;6?''&./HH//5))))267A-=?E...5551%91J95+/9C$93441@;;F>>5:=NKLDF)#%(,/%%%%8H&&&;@<521428/-.2?@H4,,9?C@6.2222212AIID:*...555%%>5++%&'-8222>I330&$$=63/,016=D:./7-,03.2-5/,.3+719<C(%22)'$&*:D:91,,/0BB105@@1/%3D7701.+,--/0?F;FD8D3311DA//-*-@6?0/086&&66B00CB@9CD0.223,'#(,.4DA/'(3=>?...D67<=C1..FD5FD00..1@DD222D?1$$:7CDDB-+.-03./4B:6?AAC33-/5989..6A>5+++10+%),0/5C<====
@m120308_211137_00124_c100308632550000001523011408061230_s1_p0/802/ccs
TTGCGAACCTCATCACTCGTTGCGGCAATACTTTCGTGCCAATCCGGTACGTGGTGTATGCAAGGGAAATTAACGGACGGCCTCAATTCCCTGCAAGGTAACGCACCGCGGCCCAAGAGCCTTAAGCGATATAATCGCACCAATCTGGCCCAACCGCCACGTACCGGATTGGCACGCTTGCAAGAGAATCCTGGGCTCTTCAACCAACAGTGACGCGGGGCTTATTAGGAGGATTTTTGATACGGACGCGCAACCGTCGTCAGGCAGCTTTGAGCCCGTCTCTCCGGATGCCAAGCTTGTTGTGCCAATCCGGTACGTGGCGGCCGAGTTCGCTCACCTTTTTGAATCCTCGGACGCCATAACTAACAGCCCGTTTATGGAAGAGTATGCACTGCCTAAGGGCGGAGGGCCAAGAAGTCCTCCAGGGTACCCGGATTGGCACTGGCCCTACGTGCCCCAATTACCAACATTAAAGATATCTGCACTGGCGTCCCCTCTTCTCGAGGACGAGGGTAAAAAAGCGCCATTGCACTAGGACTTACCGCGGAGACTGCCTCTGCTGGGCCTACGTGCCAATCCGGTACGTGGCGTTGCATGTATTGCAGCCTCAGGGACGTCAGTGGATCATGAAGGTAGAGCATGCGTCCTCTGCTGTTAAAATCTGAGTTCTGGACAAACTACCAATTTGGCCACGTACCGGATTGGCACGAAAGTATTGCCGGACAGCATCTTCCTTGCCTCA
+
**EHA=?>EI76=DMA<////-((/1//+.,2/37=BB=>65E000DI;<B=559<++:>G)))440886;;C;44;/333:011C78-33502BCBIE$$$76;<<BC99828***62,,+A98++++44CC.8=A:8$$)031-.:44452%%"%34@CF?778MD$$===@AC>>BEO''>:CBICCIFDEE>=E8DD66244@AAGC@A@.,..&..>BH**6=,06?()))))BGE<<<=ED932@$$#4((:DL>M5590E;8889.,'((6>9;NP**;;IN<9;<<EPOQ=8::A;;P66JMO@@KD@I:::O(((LJ@<##);>>?P==:========<9%%>>>PK>?EPOOO=<DPPA@LLD888PO;;;;AEPPPPB;;LK))>?<<455I(((=CA8857A**JI===88?%%%@P&&%=:E==;><<>K??001:IRPLH6666>KLP>:=%%<<EEENN>>K>>B<0/5;O99BPPJKKJ33EHL<<<88:65KP>>>>(((((((PPCCL11MKMEE<<OOM>>>:;R>9;>9:88A***PPPPP777MNPOIK:0)**PP$$??B?AJ;;L?K((%(0''==;;EE>9:IKRP>>>>((PPPCC>>>PPPLALM887<M>>H==L77FMMMN;88;H=955557OBBC9(((RNMP?>NLO<<O7??89999:KKLLRP)*)+88;AD;;PP*(*+LN<<>:<;;O34LJLPPII55BKD=/=2.
@m120308_211137_00124_c100308632550000001523011408061230_s1_p0/806/ccs
TTGCGAACCTCATCACTCGTTGCGGCAATACTTTCGTGCCATCCGGTACGTGGTGTATGCAAAGGGAAATTAACGGACGGCCTCAATTCCTGCAAGGTAACGCACCGCGCCCAAGGAGCCATTAAGCGATATAATCGCACATCTGGCCAACCCGCCACGTACCGGATTGGCACGCTTGCAGAGATCCTGGGCTCTTCAACCAACAGTGACGGGGGCTTATTAGGAGGATTTGATACGGACGCGCAACCGTCGTCAGGCAGCTTGAAGCCCGTCTCTCCGGATGCCAAGCTGTGGTGCCAATCCGGTACGTGGCGGCCGAGTTCGCTCACCTTTTTGAATCCTCGGACGCCATAACTAACAGCCCGTTTATGGAAGAGTATGCACTGCCTAAGGCGGAGGCCAAGAGTCCTCCAGGTACCGGATTGGCACTGGCCTACGTGCCCCAATTACCCAATTAAAGATATCTGCACTGGCGTCCCCTCTTCTCGAGGACGAGGGTAAAAAAGCGCCATTGCACTAGGACTTACCGCGGAGACTGCCTCTGCTGCCTACGTGCCAATCCGGTACGTGGCGTTGCATGTATTGCAGCCTCAGGGACGTCAGGTGATCATGAAGGTAGAGCATGCGTCCCTCTGCTGTTAAATCTGAGTTCTGGACAAACTACCAATTGCCACGTACCGGATTGGCACGAAAGTATGCGGACAGCATCTTCCTTGCCTCA
+
**MJ6#$66ZODA==D7K?>M\\===XXTEFEEE\YVV::;;11VVU11Y[KKQJ99;<S$$$RRR===00EEEFFMZ**FFTCBG@A''?IJ::699222Z\WDEH[/+--.G,,GGJJJ--22Z\\\MFGFFDHHGI\YIHL44SW441444JJWUV\\11--E0011[E21314GHJHAA*)3]Z===JZ^[\\VW22FBFIHI76+*9999Q..F@@S888===FFEDFHHV,,Q[HGZYHHEIZ\SOGCEII]\JI665@WG---[H@@?>34))@SE00<VHH..&&9QH??333TXPQHHJJGGRZ<<;ABXL++).@N]V11)))))PPW]WWW\0/8B@(((A?BB@444GK&&&PIIIS4--EECF[\UKVHHWZ\DDDEE***IE2,..FCC?AEVVW\HH^A@A\GGABBZ\PPVXJJBBGIIL952,),,,2<<M9//(1&,,;;;;NJILLHHCCNN--IA9577718>VRXV22$$.HII<<<=))))))GOQFFFKJ((>CCN%%;@JMP==NPJLLNNN:>9:B>>P87((FJRPPC>;>>PN>>=B,,9M>666R44JMKPPPNOP..DR8*8LC&&&&G====**9..@((NA&&CCKPG@@<<JKE=62446PQQPO?>B2556M>00?9;:G%%E8)))<<M99=?<;.-=I(FG((;567$#0//<PP444J;;$$&&:JKFFKKPNNP<<AGM>>;:5
@m120308_211137_00124_c100308632550000001523011408061230_s1_p0/807/ccs
TTGCGAACCTCATCACTCGTTGCGGCAATACTTTCGTGCCAATCCGGTTACGTGGTGTATGCAAGGGAAATTAACGGACGGCCTCAATTCCTGCAAGGTAACGCACCGCGGCCCAAGAGCATTAAGCGATATAATCGCACATCTGGCCCAACCCGCCACGTACCGGAATTGGCACGCTTGCAGAGAATCCTGGGCTCTTCAACCACAGTGACGGGGGCTTATTAGGAGGATTTTGATACGGACGCGCAAACCGTCGTCAGGCAGCTTTGAAGCCCGTCTCTCCGGATGCCCAAGCTTGTGTGCCAATCGGTACGTGGCGGCCGAGTTCGCTCACCTTTTGAATCCTCGGACCGCCATAACTAACAGCCGCGTTTATGGAAGAGTATGCACTGCCTAAGGGCGGAGGCCAAGAGTCCTCCAGGTACCGGATTGGCACTGGCCTACCGTGCCCAATTACCACATTAAAGAATATCTGCACTGGCGTCCCCTCTTCTCGAGGACGAGGGTAAAAAAAGCGCCATTGCACTAGGACTTACCGCGGAGACTGCTCTGCTGGCCTACGTGCCAATCCGGTACGTGGCGTTGCATGTATTGCAGCCTCAGGGACGTCAGTGGATCATGAAGGTAGAGCATGCGTCCTCTGCTGTTAAAATCTGAGTTCGGACAAACTACCAATTGGCCACGTACCGGATTGGCACGAAAGTATTGCCGGACAGCATCTTCCTTGCCTCCA
+
$$$Uh''ZcSPRYaQKRPP222H33>=AH;S***898<5600X2266--FXBW11R\S>>]W)%455777MMLL\???(&*('33PUU`<<NLEC>CGM%$EUVHDGQSHH?@@<>PXJ$$OK%%FSQZSJJ00PGHWIHP_Z544(((==BBBB<<12TS55KEE**++??PPEJJ..:9==:<BDEY[\444HOF..-8<@@--@33ZYE333339DD;56QLLX,,,,,,,8]\\NMTQ77GCF%%%;;O\H21--3LC2M@++++>F4())FNUXJE99IXY\Y)))::]?=AC((EQ<<:7+(+KLKLML++B@@547;H555>:45D::----/CJE..@@BBI$$KKMN+333B@2--B<>,87=?<C%$8:::KKO==PE>?HSDDUHH555./XF444@?@A44GDG?<<=4$--?D4<=CD<<;:8756021I))LK.*---H<<SDDNLD556666((9S9JJYHHTTEEHMM8888;L99UU44FEPW>>D455M))))))))D33KK>:0/9ELO((@0/96:JNG;;++FQ<S525TWW];;99;ZX11I::RT3---@DFRQOAAJEBDDY@@NLPTRAAWSTaUK??IIODDTDDDEGG;00^:*&8EFN;HHKDCLWWBECHW^VIJS@?E::::GS%--LCC:*CKY;;;@XYSTJJJ[QQ@@VI_RS`a99Q@A@MSQQU;;;HbPKJOOVNOORV\WJaeFFZZ[ca11V++D
@m120308_211137_00124_c100308632550000001523011408061230_s1_p0/819/ccs
ATCTCTCTCACTCCACGGCCGCGTGGGTGGAGAGAGATCTCTCTCTCTCCCCCTCCGGGTGGGAGGAGAGAGAGATATCTCTCTCCTCCTCCGTGGAGAACACGCGCGTCCTCTCACACCGGTGGTGGAGAGAGAT
+
~[ss~~w^T-TCSSE4,/aaeFFm111YB!;;ZGAB99!Dp`~/@!0!**&**)HH***2GGG3VVFUsRJ==WW{ldRR^^po))\<<J888$@?L83,3BBToNXB//0e..8*t:11KK8XXFPP~11Wey{d
@m120308_211137_00124_c100308632550000001523011408061230_s1_p0/899/ccs
TTGCGAACCTCATCACTCGTTGCGGCAATACTTTCGTGCCAATCCGGTAACGTGTGTATGCAAGGGAAATTAACGGACGGCCTCAATTCCTGCAAGGTAACGCACCGCGGCCAAGAGCCATTAAGCGATATAATCGCACATCTGGCCAACCCGCCACGTACCGGATTGGCACGCTTGCAGAGAATCCCTGGGCTCTTCAACCAACAGTGACGGGGCTTATTAGGAGGATTTTGATACGGACGCGCAAACCCGTCGTCAGGCAGCTTTGAAGCCCGTCTCTCCGGATGCCAAGCTGTTTGTGCCAATCCGGTACGGTGGCGGGCCGAGTTCGCTCACCTTTTTGAATCTCGACGCCAGTAACTAACAGCCCGTTTTATGGAAGAGTATGCACTGCCTAAGGGCGGAGGGGCCAAGAGTCCTCCAGTACCGATTGGCACTGGCCCTACGTGCCCCAATTACAACATTAAAGATATCTGCACTGGCGTCCCCTCTTCTCGAGGACGAGGTAAAAAGCGCATTGCACTAGGACTTACCGGCGGAGACTGCCTCTGCTGGCCTACGTGCCAATCCGGTACGTGGCGTTGCATGTATTGCAGCCTCAGGGACGTCAGTGGGATCATGAAGGTAGAGCATGCGTCCTCTGCTGTTAAATCTGAGTTCTGGACAAACTACCAATTGGCCACGTACCGGGATTGGCACGAAAGTATTGCCGGACAGCATCTTCCTTGCCTCA
+
SSSE88H::DP33Nd\R??=C2/1544RSahAAAAhhVRSOOUKKMML55S5577LK00[==XAAADGGPRQQQLNN\PP111cEEIR<<<URDDNNaTTT`d^CCfN;;66((JM==KLMMKMYTRTGK[J5JMMVRNKUII44-.PQ****GMS_11A5577JJ[==<,,VZ999??GGGGUU&&&EGGGSQO333CC78DN==MMUe=----,3ScccQHHOBBB1111ISS^iTTP<<MM`***+++PP-->S\ZZD78D888NNR@>BBOOUbOM>>LUM`33TCCD^++---;U^;;FcVII<==ML//]HHH444FGLZY@@@TIDEL??%%%%%G((4$$T''Q\UUX*NPPIIA@AA52655))))=IQQBB44BCIB'NL1ER::F66477T22:////AB=?@FJ\JJJ@@U,,YGG''BCDE==PNKM&&&>1--2,()))OOIRP(%.00133CC;>LGFL4444WYEE88L3333488G))>>LFGF??P**&%)')))KB$$<<<AA11=EE<<???65.-((NPNNMM==JN66OJF55<<<=76..45;=''38JKPE:((?==;;98;:8=I2229:=JKK55'''0F&&LP55...HG::&%*O>>;:0I88O00=:>***@3A55I<:((((MP>:88::M897;FFG0C=9;97***::GGGCEJ=>'''>?N888CIA5457?L=E.,.&&)H0'(<9.EH;<85=,,,:;
@m120308_211137_00124_c100308632550000001523011408061230_s1_p0/905/ccs
GAAGGCTGGGCAGGCTATGCACCCTGTCCAGGTCAAAAGCTGCGGAACCCGCTAGCGGCCATCTTGGCCACTAGGGGTCCCGCAGATTCATATTGTCGTCTAGCATGCACAATGCTGCAACCCAGCTTGCAATGCCACAGCAAGCGGCCAATCTTTACGCCACGTTGAATTGTTTATTACCTGTGACTGGCTATGGCTTGCAACGCCACTCGTAAAACTAGTACTTTGCGGTTAGGGAAGTAGACAAACCCATTACTCCACTTCCGGAAGTTCAACTCATTCCAACACGAATAAAAGTAAACTCAACACCCCAAGGCAGGCTATGTGGGGGGGGTGATAGGGGTGGATTCTATTTTCCTATCCCATCCCCTAGGATCTCAATAAGTTACTAGCGAGTTAAATGTCTGTAGCGATCCCGTCAGTCCTATCGCGCGCATCAAGACCTGGTTGGTTGAGCGTGCAGTAGATCATCGATAAGCTGCGAGTTAGGTCATCCCAGACCGGCATCTGGCGCCTAAACGTTTCAGTGTAGCTAAGGCGTACCTTCGACTGTCTAAGGCATATGTCGTCCTTAGCTCCAAGTCCCTAGCAAGCGTGTCGGG
+
:--222cTTTylbbc`biQQh^^^e++77jcd^\''''RLDJ_**Uk+++CCejzzKKJUVwf88QQQ]]oaYEEEECC``]]d[ZPQ\o}|???]GG~GGcGGWW^66qKKKikpm1)**ZZgkq;;akOOgd$$$XbGGTsRQVYRRR\lm888MM\??XefPPQMO......b++PKKdOO_]cSPSSssqKKnCCCfEEidFFow[usNCDDD\ST\Z\.@@@99IIISW))))=RR`UUBAII&&&VJJJS66QR<<_;;:N??phhfQQceV8..eeabpoaaKKK8888ci>>>VYNFFGRGGGGGQ%%YY===ST;11++++++++.KKQQ33334MM<++IJL4444[^]S??[[XN8888TSOP^dPPhKK$$_87>?@ciGF(([Zc_aac_VVRRgNHIQQHDFFSPPhW?+++cGG^MM??WK\SLMUP,,,JJABKLBCCXgRNQ));4UW_<8:VTSSNNHHjSQUSO??T\e444SbB@DDP[[??88;DIJJNN55>>P(((KS%%%33NQ++==JLMM:::W7%GHEHSCCNNW''8000?2''<ZXQKNdTTT_]DDZSS::>>;;;?Tbk__E@ALBBR===
@m120308_211137_00124_c100308632550000001523011408061230_s1_p0/912/ccs
TGAGGCAAGGAAGATGCTGTCCGGCAATACTTTCGTGCCAATCCGGTACGTGGCCAATTGGTAGTTTGTCCAGAACTCAGATTTTAACAGCAGAGGACGCATGCTCTACCTTCATGATCCACTGGACGTCCCGAGGCTGCAATACATGCAACGCCACGTACCGGATTGGCACGTAGGCCAGCAGAGGCAGTCTCCGCGGTAAGTCCTAGTGCAATGGCGCTTTTTACCCTCGTCCTCGAGAAGAGGGGACGCCAGTGCAGATATCTTTAATGTGGTAATTGGGGCACGTAGGCCAGTGCCATCCGGTACCTGGAGGACTCTTGCCCTCCGCCCTTAGGCAGTGCATACTCTTCCATAAACGGGCTGTTAGTTATGGCGTCCGAGGATTCAAAAAGGTGAGCGAACTCGGCCGCCACGTACCGGATTGGCACAACAAGCTTGGCATCCGAGAGACGGGCTTCAAAGCTGCCTGACGGACGGTGCGCGTCCGTATCAAAATCCTCCTAATAAGCCCCCGTCACTGTTGGTTGAAGAGCCAGGATTCTCTGCAAGCGTGCCCAATCCGGTACGTGGCGGGTTGGCCAGATGTGCGATTATATCGCTTAATGGCTCTTGGCCGCGGTGCGTTACCTTGCAGGAATTGAGGCCGTCCGTTAATTTCCCTTGCATACACCACGTACCGGATTGGCACGAAAGTATTGGCCGCAACGAGTGAATGAGGTTCGCAA
+
T>>;;<KK==9::HH[TTUcNNEEEDDMJCBJJOOZVSTOQQSg]]KJSciGGLcOOAAAAAUVVXXTUFFdE<<HHFDIKGGGGOODE??`fiNNbE:;O77IJ**K999U,,23LVOOPON&&<56L888.<***>OZ_b`bbhGG[==SQNOONMOdTUEEE)))PM==^@@EE>@A\66]_88??VUA@///;--RLL>//QKKQWXX```BBOO`HHHHHHJJJJbP==cV3''\AA99****4<//AAF::Thg00d88))))QfQPLL47?++%'''9WWMMhCC//GhedOO923;;MLOKNNMMNJJKQQ))562444000222>PRKKEFML--D@@fVSIIOOO`2222<<<9:E000NEFF88_22:CIKPLL>=C>''''''88\TR_XNOOgdDD?@IEEZPP99AO99MLPJJHH98EDDDN99R00HNR/-''[KKQHFGIQ///4666736?AA[&&&'c33J((''cTQ;<<H<:AMNNNQQQNMS=<HEMPN''''''GGBD$$EECF99?IKKUQ&&&961066LGGGBCJHL;EN///DDCHT-,+#-((-(.>=><==L11SCBG\H33==XZ\[33DFA<=9:4GI=;77<00+-:)*N:8<P((&,><<BO?>BHPGP>$$/$%%J::M:;B?''''DD;;HLPLLLLGGGGG<;GH77=9;NOC<<P9999LG4443...9>NPPPGH<)(3')6J=>>>>77
@m120308_211137_00124_c100308632550000001523011408061230_s1_p0/925/ccs
TTGCGACCTCATCACTCGTTGCGGCAATACTTTCGTGCCAATCCGGTACGTGGTGTATGCAAGGAATTAACGGACGGCCTCAATCCTGCAAGGTAACGCACCGCGGCCCAAGAGCCATTAAGCGATATAATCGCACATCTGGCCAACCCGCCACGTACCGGATTGGCACGCTTGGCAGAGAATCCTGGGGCTCTTTCAACCAACAGTGACGGGGCTTATTAGGAGGATTTTGATACGGACGCGCAACCGTCGTCAGGCAGCTTTGAAGCCGTCTCTCCGGATGCCAAGCTTGTTGTGCCAATCCGGTACGTGGCGGCCGAGTTCGCTCACCTTTTTGAATCCTCGGACGCCATAACTAACAGCCCGTTTATGGAAGAGTAATGCACTGCCTAAGGGCCGGAGGGCCAAGAGTCCTCCAGGTACCGGATTGGCACTGGCCTACGTGCCCCAATTACCACATTAAAGATATCTGCACTGCGTCCCTCTTCTCGAGGACGAGGTAAAAAGCGCCATTGCACTAGGACTTACCGCGGAGACTGCCTCTGCTGGCCTACGTGCCAATCCGGTACGTGGCGTTGCATGTATTGCAGCCTCAGGGACGTCAGTGGATCATGAAGGTAGAGCATGCGTCCTCTGCTGTTAAAATCTGAGTTCTGGACAAAACTACCAATTGGCCACGTACCGATTGGCCACGAAAGTATTGCCGGACAGCATCTTCCTTGCCTCA
+
999`M%%??PPTSb`fMMRSQUKKa`^11Y&&&Baa\[gOORdmGG`aiiuRR^[ZWFFdMM<<)))Ebcb__NM;;22J`33&&9??rYY;;=***=XHGUV=<F7777AaEELLL777_YDDMMOO^^NNvVPF;o\ZLL88++HHH]::]tXXuLLQQRR]ff\[`JJ<<,,[KJSlAAdNNK****IIZ***C99EEE\fkWUT429::::''9))T88T>>C;:8;Aac`a444??FFNEFEGGlCC^FFUU??jj;;;eJJ3044QONPZZZ66q\WGG@@@JITFCEN_\..@@C''VVa`FFQCCaAA@@]@@DDjaT<;E88------..bJJi_44T\T337GLN6Q333a^---RFFFI\668RTcdn&&WSJ<<_D>?>/////9988D777<<PPNO'QMMMMMI>>Uj>>QQa$$GGYII`UUTTUFFg^G((((AALMU@@JDMXZ***-CG00[[UUns\//]f///F_Z[;;r_T44cjYY$$$''''''jeXXZXYYZ^RS[DD\Oc[lNN88O\^WWpql;;dN]Mkk@@VV_chZX^KKJPPCCRRJJ^cQBB`XXa]GGTNRZZbsCC))9JED....IiuedfkFFbOOcUqSS++hpKK--b66Y^Y22SFFY]qvno:::::lT`44MMEELMMe((((fc<9=<KK\88555GZMMCA&&@=//&&??RGFA.][>>>RRORTXW88S??AA\]VWdEEhdC
@m120308_211137_00124_c100308632550000001523011408061230_s1_p0/943/ccs
TTGCGAACCTCATCACTCGTTGCGGCCAATACTTTCGTGCCATCCGGTACGTGGTGTATGCAAGGGAAATTAACGGACGCGGCTCAATTCCTGCAAGGTAAACGCACCGCGGCCCAAGAGCCATTAAGCGATATAGTCGCACATCTGGCCAACCCGCCACGTACCGGATTGGCACGCTTGCAGAGATCCTGGGCTCTTTCAACCAACAGTGACGGGGGCTTATTAGGAGGATTTTGATACGGACCGCGCAACCGTCGTCAGGCAGCTTTGAAGCCCCGTCTCTCCGGATGCCAAGCTTGTTGTGCCAATCCGGTACGTGGCGGCCGAGTTCGCGTCACCTTTTGAATCCTCGGACGCCCTAACTAACAGCCCGTTTATGGAAGAGTATGCACTGCCTAAGGGCGGAGGGCCAAGAGTCCTCCAGGTACCGGATTGGCACTGGCCTACGTGCCCCAATTACCACATTAAAGGATATCTGCACTGGCGTCCCCTCTTCTCGAGGACGAGGGTAAAAAGCGCCATGCACTAGACTTACCGCGGAGACTGCCTCTGCTGGGCCTTACGTGCCAATCCGGGTACGTGGCGTTGCATGTATTGCAGCCCTCAGGGACGTCAGTGGATCATGAAGGTAGAGCATGCGTCCTCTGCTGTTAAAATCTGAGTTCTGGACAAACTTACCAATGGCCACGTACCGGATTGGCACGAAAGTATTGCGCGACAGACGCCATCGTCCTTGCCTCA
+
../PP,,LL==QRMMPPMM==K''-2&88KNM2223OKR%"%%55??;<LN%%PKGB@MCB@D>>>@@@?@89LJODC%:43;78:;9>@@<D'%((<**,-5GJC<<>P96$$$$=;;=55O<==NE87;1>:9$+3?8**<JN;;D333<****JK?;=;:**9<73559::77>9;;45K>>$$>>>--,))-)))O99:;:<RM989>E88885$$9756694:/,19;;;FPPM;330''R99..8::--OKA<=8868%%IJI&&J>00.09=PNFP??DD===---=LL001:9:>((67BA99<<<;;++@@+*35<:?K;;<<934LMNJ<<<<<JOP22<758DC<7801112<566<;=@BC999DH99==KJKJ;9668;NR>>F8/9CB=9>>'''69>>K==K557)))CCA6--.69EF>>//CF++33J=<EEO&&&&99::900<IH.B54524SCE00OUIJLUIIFI66JJJH?<?@<<YYWZP44C8888.....-01C=@$$S66CU+)-Y[X114[MMNBAHL((JNI33EH(((AA&&=IIJJ666ED8C(')288KW55VNDEKJ55\\\GGMMPE!"$GGXFFFN\\IFJEGXAZH0/C\II@A?NSSVF@;:LMDE?33:977F>;8888PPPPP>8:=POQLN@23?%%F::HF%%>=CCE>=3)')89;=@@?44>>EILM=;BD++,;.&:6,=:((2<;->@KCB''&HP=
@m120308_211137_00124_c100308632550000001523011408061230_s1_p0/967/ccs
GAGGCAAGGAAGATGCTGTCCGGCAATACTTTCCGTGCCAATCCGGTACGTGGCCAATTGTAGTTTGTCAGACTCAGATTTTTAACAGCAGAGGACGCATGCTCTACCCTCATGATCCACTGACGTCCCCTGAGGCTGCAATACATGCAACGCCCACGTACCGGATTGGGCACGTAGGCCAGCAGAGGCAGTCTCCGCGGTAAGTCCTAGTGCAATGGCGCTTTTTTACCCTCGTCCTCGAGAAGAGGGGACGCCAGTGCAGATATCTTTAATGTGGTAATTGGGGCACGGTAGGCCAGTGCAATCGGTACCTGGAGGACTCTTGGCCCTCCGCCCTTAGGCAGTGCATACTCTTCCATAAACGGGCTGTTAGTTATGGCGTCCGAGGATTCAAAAGTGAGCGAACTCGGCCGCCACGTACCGGATTGGGCACAACAAGCTTGGCATCCGGAGAGACGGCTTCAAAGCTGCCTGACGACGTTGCGGCCGTCCGTATCAAAAATCCTCCTAATAAGCCCCCGTCCACTGTTGGTGAAGAGCCCAGGATTCTCTGCAAGCGTGCCAATCCCGGTACGTGGCGGGTTGGCCAGATGTGCCCGATACTATCGCTTAATGGCTTCTTGGCCCGGCGGTGCGTTACCTTGCCCAGGAATTGAGGCCGTCCGTTAATTTCCCCTTTGCATACACCACGTACCGATTGGCACGAAAGTATTGCCGCAAACGAAGTCGATGAGTTCGCA
+
!=565@C77<<:>B=<BCCDD@E<<C813***%(KI9+++>>AA88357122:4448?:'&,$#-.;;((E%%<D::KJKJEJ<=<FMN<79(((:/1/$$45**G***=&&OO8..;<8:?=>M<''''EN=783&&%%76/7M--OGEFJ+++OD&&<EH;:-+/%%%>''CCF**)3DLL??M5569HR>>:::A%%&CC=H))):??//FF<99?BP8888888777<<OP++*7))K==A<****+//@@KAIO64C>>JJG@@@;<=HI***7759IIIIIE&$$=C888DD3;-%&PP'&.0&&55,,,FG&&:==K>>3334((?444MJPCCDG;9**5CCML77@::<;3337=>>;%%=HB;79:<566655=78>>>JMM&&&&#'D>D22CEDDD/.++-33<-')=11)**++)))1/1..7111BCB''(@D55,,11-,,+),,33/,--@DD22=?121./1+*0/<;7..AD--700CC333333./7..@0/7//<+++++2.+-2166..5.!!23.20(((%00+,5CDDDD7(',*CD3022DD+++778C3''22(',,-C103338,,++D220&&11/FD<0066C>?2-/8.()*C21*++--3/1FDDD000999ED&&&0@@000B41)*14??((FCECEB=C*******4&%3CA4((C22A2(0%%563384&#***87822$''(8***3&!%8)(98888%%97(7$
@m120308_211137_00124_c100308632550000001523011408061230_s1_p0/1013/ccs
TGCGAACCTCATCACTGCGTTGCGGCATACTTTCGTGCCAATCCGGTACGTGGTGTATGCAAGGGAATTACGGACGGCCTCAATCCTGCAAGGTAACGCACCGCGGCCCAAGAGCCATTAAGCGATATAATCGCACATCTGGCCAACCCGCCACGTACCGGATTGGCACGCTTGCAGAGATCCTGGGCTCTTCAACCACAGTTGACGGGGGCTTATTAGAGGAATTTTGATACGGACGCGCAACCGTCGTCAGGGCAGCTTGAAGCCCGTCTCTCCGGATGCAGCTGTTGTGCCAATCCGGTTACGTGGCGGCCGAGTTCGCTCACCTTTTGAATCCTCGGACGCCATAACTAACAGCCCGTTATGAAGAGTATGCCACTGCCTAAGGCGGAGGCCAAGAGTCTCCAGGTAACCGATGGCACTGGCCTACGTGGCCCCATTACCACATTAAAGATATCTGCACTGGCGTCCCCTCTTCTCGAGGACGAGGGTAAAAAGCGCCATTGCACTAGGATACCGCGAGACTGCCTCTGCTGGCCTACGTGCCATCCGGTACGTGGCGTTGCATGTATTGCAGCCTCAGGACGTCAATGGTCATGAGGTAGAGCATGCTTCCTCTTGCTGTTAAAATCTGTAGTTCGGACAAACTACCAATTGGCACGTACCGGATTGGCCACGAAGTATTGCGGACAGCATCTTCCTTTGCCC
+
$$LPAA>@JK;0/5&5+0/<B44KLK&&9710187'?2222O..''::>=<HHCF%%E>>MO&%#&&&7**3;ICCG666O7)''::2L::;;R3368>LBBPO)((((%/<'&>=P))):OMJBGCICHIP@:9<NMPPMNKL@@>BB6===PNN93566B,,39@I=;++1=;39?443;J("%%><B99B<7))(58P$$SPQ+++++1@AG))(*-,+&"2222DCCPPMNBAF>>>97+++JIIN@8''':KEF(((--G777:?GFEB2399L??%$*:0/5:LGN7746966'3%%>ELF774((<==M>9;=9D+3863&%'''9933<<<<LIKP99AG2,2H77<;<8998''&8)'-47'?DD>((FF3$$E>55--.55C---C00185+(***)26B!!74,,))@,,<>--==5&-++:'++++'%((668PHDE;;;<KNNP?1F--;L662OMGIIINJ888O>;>CDC0/3???)+++++,?CCOPBBB<<@,,<<%#):G:0%%8LHL=<A;;>J?:576?KPMMPL8879:LJLPK>>>GHFK;;=CCA62;))::LK55;7534$22?7**122,20,-6-/-0299DD;;1),..7/++FDCB.-4354>@D?'.*+50$&/)-..047',***@-+))A991.1187%%11,,73$"*/DD1/;.,3=//CD/21%&7A+++@***
@m120308_211137_00124_c100308632550000001523011408061230_s1_p0/1018/ccs
TGGGAAGGAAGATGCTGTCCGCAATACCTTTCGTGCCATCCGGTACGTGGCCAATTGTAGTTTGTCCAGAACTACACCAGAGGACGCATGCTCTACCTGATCCACTGACGTCCTGAGCTGCAAACATGCAACGCCACGTACCGATTGGCACGTAGGCCAGCAGAGGCAGTCTCCGCGGTAAGTCCTAGTGCAATGGCGCTTTTTACCCTCGTCCTCGAGAAGAGGGACGCCAGTGCAGATATCTTTAATGTGGTAATTGGGGCACGTAGGCCCAGGCCAATCCGGTACCTGGAGGACTCTTGGCCCTCCGGCCTTAGGCAGTGCATACTTCCATAAACGGGCTGTTAGTTATGGCGTCCGAGGATCAAAAAAGGGAGCGGAACTCGGCCGCCACGTACCGGATTGGCACAACAAGCTTGCTCCGAGAGACGGGCTTCAAAGCTGCCTGACGACGGTTGCGCGTCCGTATCAAAATCTCTAATAAGCCCCGTCACTGTTGGTTGGAAGAGCCCAGGATTCCTCTGCAAGCGTGCCAATCGGTACGTGGCGGTTGGCCAGATGTGCGATTATATCGCTTAATGGCTCTTGGGCGCGGTGCGTTACCTTGCAGGAATTGAGGGCCGTCCGTTAATTTCCTTGCATACACCAGTACCGGATTGGCCACGAAACGTATTGCCGCAACGAGTGACGAGGCTCGCTGCAA
+
76==18))"&525ACFPNEK&&55IH99455/A=/+,&&56>>>G>++..//==99&&;4+++5588KD,+2%%&3&&7-C((744JI@B0;(5O4*%(125791)66,?>***HN&&NP+$''DA<8J))+612:P1<<?='&-G;;00>=;>JK11:69JFJ/13877LLJKAD::C((3388B=A**=23R++=;76<<<<I((((A4144C77@H===<7:9:M>;>>JLPF%IAAIKD>DC>?>;K;;Q>?008888:=?L?=''---*?(''?LF22447L778777''8--9<>88&&&DLM((665:L222GEBD:**@+3=>IB95768,,,?OHGNP<KOLLIIK>>77;<666(&')))))3/+DD?>?::REJ4466J))L'L>>21>>?LM3381=$$0/3K=89//)7:..>;@C/"$$MNOHMNM98;:67CPL;,,&&=@@;786D((<C=((*$'('J--0177R))%$((()E,,((==N97((&,88?B;577MNOP..$%H?>11==:>OF'&--JI&%.A8*)<&&%&''<(((?F=:?PLK@@O;:;<<NM99000EE22LLNMQ;;;))PAA:<N86:8**11//<N>>>HO==$$$:::P>>:232C032+(+;;11//12..@.,/>?//7CD'',,FDD)))*FD4-.C++.3/11B;?@DD0/>(("--%%&'136
@m120308_211137_00124_c100308632550000001523011408061230_s1_p0/1033/ccs
TTGCGAACCTCATCACTCGTTGCGCAATACTTTCGTGCCAATCCGGTACGGTGGGTGTATGCAAGGGAAATTAACGGACGGCCTCAATTCCTGCAAGGTAACGCACCGCGGCCCAAGAGCCATAAGCGATATAATCGCACATCTGGCCAACCCGCCACGTACCGGATTGGCACGCTTGCAGAGAATCCTGGGGCTCTTCAACAACAGTGACGGGGGCTTATTAGGAGGATTTTGATACGACGCGCAACCGTCGTCAGGCAGCTTGAAGCCTTCCGGATGCCAAGCTGTTGGTGCCAATCCGGTACGTGGCGGCCGAGTTCGCTCACCTTTTTGAATCCTCGGACGCCATAACTAACAGCCCGTTTATGGAAGAGTATGCACCTGCCTAAGGGCGGAGGGCCAAGAGTCCTCCAGGTACCGGATTGGCACTGGCCCTACGTGCCCCCAATTACACATTAAAGATATCTGCACTGGCGGTCCCCTCTTTCTCGAGGACGAGGGTAAAAAAAGCGCCATTGCACTAGGACTTACCCGCGGGAGACTGCCTCTGCTGGCTACGTGCCATTCGGTACGTGCGTTGCATGTATTGCAAGCCTCAGGGCGTCAAGTGGATCATGAAGGTAGAGCATGCGTCCTCTGCTGTTAAAATCTGAGTTCTGGACACAACTACCAATTGCCACGTACCGGATTGGGCACGAAAGGTATTGCCGAACAGCATCCTTCCTTTGCCTC
+
==:<P::BG;9=<:>M==PJK;&#&:<9;N+++22::==9<==M66::9''P---4./;;A,,6,,+((((>>FN@@L)(526677N/.)*F42,-'))@@75:M++6699332)))8;*****>4?AJ:<>--544EEO55L<<I55+,'++(34$$;K87=;?75954$';NMMPPMMH>;18899B222288>;>>JG%%<<:8C777333445@CC>=<22/3M8-3234==AQ..BC99=55BG2.0**FG%%%&65)))?:*)/'%**+67DD::99<3++,,'*DD?@@A91@559EC@@""$)))3**CBC22=?9FAB+++++DC8D>?:6>>@D@221A//7D++'*03@8DB>BDD222C>32:;C:9D""$3-/1CD,,,.)))<<<;;--12??..B2228;?53600-.2.0?@C=++',,AD302D2211200330.')811047<?40+3310EDD>>@-,11=<=??(((:61''++,@AA++++,,,,,,+..>>?22;=8>D1122//<=?,,,:@*))9.24?@10%%661/++))@>66@..1()33844636$$64665436:0.26'+14&&&73,,'+448%%78&&&&&85%%8-..88888687''4((#"&7885231443%%7''4&&&8676,+')18&&343875%%1%"&88*(&%"$7'''6888+++&(27788''#!%:8888%!%667867783348
@m120308_211137_00124_c100308632550000001523011408061230_s1_p0/1035/ccs
GAAGGCTGGGCAGGCTATGCACCCTGGTCCAGGTCAAAAGCTGCGGAACCCGCTAGCGGCCATCTTGGCCACTAGGGGTCCCGCAGATTCATATTGTCGTCTAGCATTGCACAATGCTGCAAACCAGCTTTGCAATGCCCACAGCAAGCGGCCAATCTTTACGCCACGTTTGAATTGTTTATTACCTGTGAACTGGCTATGGCTTGCACGCACTCGTAAACTAGTACTTTGCGGTTTAGGGAAGTAGACAACCCATTACTCCACTTTCCGAAAGTTCAACTCATTCCACACGAAATAAAAAGTAAACTCAACACCCCAAGCAGGCTATGTGGGGGGGTGATTAGGGGTGGATTCTATTTCCTATTCCATCCCCTAGGATCTCAATTAGTTACTAGCGAGTTAATGTCCTGTAGCGATCCCGTCAGTCCTATCGCGCGCATCAGACCTGGTTGTTGAGGCGGCAGTAGATCATCGATAAGCTGGCGAGTTTAGGTCATCCCAGACCGCATCTGGCGCCTACGTTCCGTGTAGCTAGCGTCACCCTTCGACTGTCTAAAGGCCAATTATGTCGTCCTTAGCTCCAAGTCCTAGCAAGCGTGTCGGG
+
B@@>AB;7999;ZYKK>HXZA6666IIdKKRUUV[////0>>hgRQ...CCOMNRVU66>>@BA88698<>QV[1111++EED<<XX999DLLUU@67F++;<DDE((@EF66DEUVX>>===%%%]C444GDDINPHHHHI99QAAKQPR11444A---0:9---CR***HCCHII0000HHHAAAVUR<<HKIIJYWI333HI>&%2;&&RDDRE%%%&OEE?@J,,,:K==,,,M***-:@2HE+,(**AA@9:CN//>-D//,00,+16>A6@113DD)$&&7''BF>662(&---->=333;**22B-+...;=?@J@@44BF00+++++++/89,,A+,,,6++&8@A?>0/0,..7&'@HI>;=;=4588EG11..:BI**?@@I32HJ;:@++$#%PF,+33828794D2228==GN?4411<9--:BA33DC--077@02=;*$(G;))F433/98(8::.((87>L66?C&!#F0/?$"$"/5;=A*)11A@$(((&&;9;::88110%%.'%%%0:.+<$#&*''><89(((<<;-->>87:>CCC67..16))<9%%M<*)8<>>OE=>C;;ON---:9<&&&:/0E=>:::
@m120308_211137_00124_c100308632550000001523011408061230_s1_p0/1045/ccs
ATCTCTCTCTCTCCCCACCCTCCGGCGGGAGGAGAGGTTCTCTCGGAGAGGAAGAGAGATATCTCTCTCTTCTCCACCACCCGGTGGGGGGAGGAAGAGAGAAGAT
+
77uct~N>7;255IFIU>0>=`S??g"""%#$AARCC)89D68*(N&#&---6AVM__zz~zhSS==JJ==EDDD?:::EEEJKN:::3::2acII@WRDDUazMB
@m120308_211137_00124_c100308632550000001523011408061230_s1_p0/1075/ccs
TGCGGAAACCTCATCACTCCGTTGCGGCATACTTTCGTGCCAATCCGTACGTGGTGTATGCAAAGGGAAATTAACGGACCGGCCTCAATTCCTGCAAGGTAACGCACCGCGGCCCAAGACCATTAAGCGATATAATCGCCACATCTGGCCAACCCCCGCCACGTACCGGATTGGCACGCTTGCAAGAGAATCCTGGGCTCTTCAACCAACAGTGACGGGGGCTTATTAGGAGGATTTTGATACGGACGCGCAACCGTCGTCAGGCAGCCTTTGAAGCCCGTCTCTCGGATCCAAGCTTTGTGTGCCAATCCGGTACGTGGCGGCCGAGTTCGCTCACCTTTTTGAATCCTCGACCCCATAACTACAGCCCGTTTATGGAAGAGTATGCACTGCCTAAGGGCGAGGGCCAGAGTCCTCCAGGTACCGATTGGCACTGGCCTACGTGCCCAATTACCACATTAAGATATCTGCACTGGCGTCCCCTCTTCTCGAGGACGAGGGGTAAAAAAGCGCCATTGCACTAGGACTTACCGCGGAGACTGCCTCTGCTGGCCTACTGATCCGGTACGTGGTGCATGTATTGCAGCCCTCAGGCACGTCAGTGGATCATGAAGGTAAGCATGCGTCCTTGCTTGTTAAAATCTGAGTTCTGGACAAACTACCAATTGGCCCGTACCCGGATTGGCACGAAAGTATTGCCGGACAGCATCTTCCTGCCTCA
+
+(B&&%%%56?DA>@@11++B)))10;>**//,,,,?@425--31177=11<::@C@>>7>4452223@@;=32322/)+-*2329=77712AD624--6=?AC11,,,D'&011++++5>=?E..<--91)*<D?:0%&ADDDAA/.2201())))@>@AC220/88DD55))02DDD88>?++EDD<;:222+++<?59@FNOCD5566;944,(++++*/E>..<9<<111((((<<<9<HH<<>78($&&ILI99A:978441)))**K<=:///OOBE>>++9:@&))5643;;>+$%MHH>>9&&%**><9JFFP))/F?>E**+INP>;44&&&&&2HIJ4444..*'**@G??@8++76((((:::5688**-=/99B>BGCKI77834*++8%%,,,1/'',?C+++DDB$$.:874344<<<<E<''88:>66@7'''#%33D---7L))&))7,-;=N<<A@A?@924&&&&;:,,,GD169=JKJN%%%%=))))))6KJ22M'''((ONH00@>;??JK<''4E<>JB<89;769;<;=<>--,)+*)37==95<P:*)''5AOP98111;;)'++*->;;1/MFFK55<;?H-<I==:<%%D0&:<22=B74775&5C6659<6777JK><?A777B78@8)))AOB66>?88AA&%%7K:-*-16477$$RP>8688M51***;;9988G>840168//21--<<F
@m120308_211137_00124_c100308632550000001523011408061230_s1_p0/1128/ccs
TGCGAACCTCATCACTCGTTGCGGCAATACTTTCGTGCCAATCCGGTACGTGGTGTATGCAAGGGAAATTAACGGACGGCCTCAATTCCTGCAAGGTAACGCACCGCGGCCCAAGAGCCATTAAGCGATATAATCGCACATCTGGCCAACCCGCCACGTACCGGATTGGCACGCTTGCAGAGAATCCTGGGCTCTTCAACCAACAGTGACGGGGGCTTATTAGGAGGATTTTGATACGGACGCGCAACCGTCGTCAGGCAGCTTTGAAGCCCGTCTCTCCGGATGCCAAGCTTGTTGTGCCAATCCGGTACGTGGCGGCCGAGTTCGCTCACCTTTTTGAATCCTCGGACGCCATAACTAACAGGCCCGTTATGGAAGAGTATGCACTGCCTAAGGGCGGAGGGCCAAGAGTCCTCCAGGTACCGGATTGGCACTGGCCTACGTGCCCCAATTACCACATTAAAGATATCTGCACTGGCGTCCCTCTTCTCGAGGACGAGGGTAAAAAAAGCGCCATTGCACTAGGACTTACCGCGGAGACTGCCTCTGCTGGCCTACGTGCCAATCCGGTACGTGGCGTTGCATGTATTGCAGCCTCAGGGACGTCAGTGGATCATGAAGGTAGAGCATGCGTCCTCTGCTGTTAAATCTGAGTTCTGGACAAACTACCAATTGGCCACGTACGGATTGGCACGAAGTATTGCCGGACAGCATCTTCCTTGCCTCA
+
%%SS**RRbSS`eiehggAAA??[[DDhZ[SSSW~kdCCAG66NRRRXXYYNNhrrowffYYIIIKNN&&gjl^^cg777c\WSUUvPPPqpopeebOONRSROS@@11AAAClliidd}]]^eqrSSdefcfiktp^^luu~eeUUUe;;;;NNTnIHXTTRRussGGFI]ZZ\hxXXQP[HHUSUoJJJJKT^c]]gee22iiSSgp\<<<<<<WZ|QQmZZaJJmNNNNUUqOO999ZWHHZWZZ|RRab]\aQQZpq}wxv((2/1TTaoklnnhheeWW_RSPTiHHnrEECDH\bVVi``OOqpf`aDDi\\IIIXkaba<<juoDD22222T\\m;;jk:::Oh__TT>>>`bcWT((DDDK((([===MM^bbRRn44IfHHWS88())DEEF%%%%JEGGYm`NNP222OOPgLL888DDFFCDWGFLLZRNEEZYBBBBBaKKJ==@KYTUX_[_a^^r]YZ`[[h33333;;;HOTUUTO<<EII//TPPPT(((((((\\eGG(((JJ,,PDCKIK>>?CC<<>>>D>>YAAZ^PNOJJ223TTC>@T::W[[c__PPMOQ2/16GC8==OdKhaLBB^Z0077722GHGEFBBDDRWUUUYeEEA66122b`c88GL55OQ66?``aFFFFJ''''UY^RGGN``NNOT555JLb::''=C666GF00AO%%TRKLOO>;?T'''NNOOH@@@NZcSW88dP::;;;TM66@A=
@m120308_211137_00124_c100308632550000001523011408061230_s1_p0/1140/ccs
GAAGGCTGGGCAGGCTATGCACCCTGGTCCAGGTCAAAAGCTGCGGAACCCGCTAGCGGCCATCTTGGCCACTAGGGGTCCCGCAGACTTCATATTGTCGTCTAGCATGCAGACCAACGCTGCAAACCCAAGCTTGCAAGCATGCCAGCAACAGCAAGCGGTACATCTTCTTCGCCCAACTTTGACATTGATTATTACCTGTGGACTGGCTATGGGTAGGATGTGCACCGCCACTCGTAAAACTAGTACTTTTGCGGTTAGGAAGTAGACAAACCCATTACTCCACTTCCGGAAGTTCAACTCATTCCAACACGAAATAAAGTAAACTCAACACCCCAAGCAGGCTATGTGGGGGGGGGGTGATAGGGGTGGATTCTATTTCCTATCCCATCCCCTAGGGATCTCAATAAGTTACTAGCGGAGTTTAAATGTCTGTAGCGATCCCGTCCAGTCCTATCGCGCGCATCACAGACCTGGTTGGGTTGAGCGTGCAGTAGATCCATCGATAAAGCTGCGAGTTAGTCATCCAGACCGCATCTGGCGCCTAAACGTTCAGTGGTAGCTAAGGCCGTCACCCTTCGACTGTCTAAAGGCAATATGTCGTCCTTAGCTCCAAGTCCCTAGCAAGCGTGTCGG
+
KNKMTTZRRR0000NOT<<KE222?SSV??F+++H<<<<BBALP...ZAAA66.0<88A::FI:*+44BBTSBB1110.());98J4(996:LID!I1,AN//:7(1P=86?'...E34N46G,,,+./%%OR***>43;8:?.9891>3.2GBD5577/%,)::6<,,1)).6!#%24=5::HM2>77M,DCE<<VBBN<2@AJ)L11;DBN,$%'1--C9,$287(+E:;;;N545-888@KU>Q2G,,,,,;MLBCI%%$**AXG77CCC222;>AEVU66>\@:$$$00GSNLQC<DRM'22DDBA;BDW****10016B)7KEE+++:DDA2<1007=B<<FG@5**)()***)*/ID./////C10--AANLGFF@@VY79;<CS5555=A%%%GBBH8((0779333=7/2Q65,,$$$SXDVWXJJ::E67IVL7778E++GDJ2285&31/*40.7[^LBAELNSQ775855300/4BCUNNCB+;<=2?*'01;AS9.+-LVMM++BOJKK%%:9C114O//E>223OVLLLW555<<<CGCQII<I663455\GG<<%%;9;X+++M4VYF22R\RLHHI==33QWVNNf;;DCNDEURRVV^UVTP000VZeOABJTSVV\Y))
@m120308_211137_00124_c100308632550000001523011408061230_s1_p0/1153/ccs
TGAGGCGAAGGATGCTTCCGCAATACTTTCGTGCCAATCCGGTACGTGGCCAATTGGTAGTTGTCCAGAACTCAGATTTTAACAGCGAGGACGCATGCTCTACCTTCATGATCACTGACGTCCTGAGGCTGCAATACATGCAACGCCACGTACCGGATTGGCACGTAGGCCAGCAGAGGCAGTCTCCGCGGTAAGTCCTAGTGCAAGGCGCTTTTTTTACCTCGTCCTCGAGAAGAGGGACGCCAGTGCAGATATCTGTTAATGCTGGGGTAAGTTGGGGCACGTAGGCCAGTGCCAATCCGGTACCTGGAGGCACTTGGCCTCCGCCTTAGCAGTGCATACTCTTCCATAAACGGGCTGTTAGTTATGGCGTCGAGGATTCAAAAAGGTGAGCGAACTCGGCCGCCCACGTACCGGATTGCGACAACAAGCTTGGCATCCGAGAGACGGCTTCCAAAGCTGCCTCGACGGACGTTGCGCGTCCGTATAAAATCCTCCCTACTAATGCGCCCCGTCACTGTTCGTTGAAGAGCCCAGGACTCTGCAGAGCGTGCCAATCCGGTACGGGCGGGTTGGCAGATGTGCGATTATATCGCTTAATGGCTCCTTGGCGCGCGGTGCGTCGTTTACCTCTTGCAGGAATTGAGCCGGCCGTTAATTCATTCCTTGCTGATACACCACCCCGATTGGACACTCGAACGATCATATCGACGCACGCAGATGTGAACTCAATCGTCGCA
+
0;0/5K-/2334G@0*2QX%%;;I>>@@@A??)(/22T3303;XZ(()))FB==??KOOW)))@?AAV++>WSSbY2222LLTU[Z#MDDFGU=<UT>>?=BFF&"++NKMK))MMGGA@F;;?IT??HK:LKN@_[V[YTEE=;>>>gfQN?A66_77AAOf0;Xg]]33=]\dSKFI@<>QFF,,CA>?OMM^[LLLJJ[PP6$*44U<$&''&''8---MMJ666LW[O<<K=1111U]EEH_VV2<MNL<;>72331?SG.?***'AB>)?A....TM8OF11?@@GFMFEKII[77EEEM<,17QU?E6)+KQDD---SO((.;RG&%*BMLQY]SIDD---MKaB22.6566RH//0W..A420DCJ:;??9@HH;10222::;E44PFCGG0?112-223378@G?%%44@--11AFI11C@?MSJG-,NOU3.%%HG<<D000ID&&%%%E:;B;:4$$+8..<'90FMD>ASOE?A54:1/*21233---T?9Z@@2<='''''<DROHSSPS%533:3*CCG>??V766'21ILT;$%%3FMG44<F977DDDIG(((<+,,9T9999E..ZR>>&&<598AE22>2222;/0-8.+6(/0-298H21:8,+,95'''811,163-=<0,+/<8/D+)/+%1/3%#4.77<=((9$0FG;11&)M/-//,--+-&&779287(29****(NNH,I>1&&&$448<A4-5513687::0;8117@.54(>'
@m120308_211137_00124_c100308632550000001523011408061230_s1_p0/1159/ccs
TGCGAAACCTCATCACTCGTTGCGGCAATACTTTCGTGCCAATCCGGTACGTGCGTGCTATGCAAGGGAAAGTACGGACGGCCTCATTCCTGCAAGGTAACGCACCGGCGGCCCAAGAGCCATTAAGCGATATAATCGCACATCTGGCCAACCCGCCACGTACCGGATTGGCACGCTTGCAGAGAATCCTGGCTCTTCAAACCAACAGTGACGGGGGGCTTATTAGGAGGATTTTTTGATACGGGACGCGCAACCGTCGTCAGGCAGCTTTGAAGCCCGTCTCTCGGATGCCAAGCTTGTTGTGCCAATCCGGTACGTGCGGCCGAGTTCGCTCACCTTTTTGAATCCTCGCGCCATAACTAACAGCCCGTTTATGGAAGAGTATGCACTGCCTAAGGGCGGAGGGCCAAGAGTCCTCCAGGTACCGGATGGCACTGGCCTACGTGCCCCAATTTACCCACATTAAAGATATCTGCACTGGCGTCCCCTCTTCTCGAGGACGAGGTAAAAAAGCGCCATTGCACTAGGACTTACCGCGGAGACTGCCTCTGCTGGCTACGTGCCAATCCGGTACGGTGGCGTTGCATGTATTGCAGCCTCAGGGACGTCAGTGGATCATGAAGGTTAGAGCATGCGTCCTCTGCTGTTAAAATCTGAGTTCTGGACAAACTACCAACTTGGCCACGTACCGGATTGGCACGAAAGTATTGCCGGACAGCATCCTTCCTTGCCTCA
+
##:8&&&55F98;G..DLL+++6&&;9>>MH----LH@788?B==<BH))9**6957%@KDR;;K&&&888&++;6660./-47>'&179LEE>>=CA54BDDC//$$;?AAEG<E:88<GHHI))&2=:AJ@*1HM<;CPL=>MHH886=5566,,,88>9KL::::?99::NNKKDN++<<N===<<<+++AB000...&&@@%%DDD=>------<EEFLM>--'11G......C%&&K,,,G=624MJL>><6NP?C?78FF007===KMP7768EE@D;&&4''?88//@;:==88:><<L%%?NO--@IK@1&&7:===?,+.1L..>:,.()())44GA*)2-&&4333*4811>>--MDEDI>>>>>&&))59AIKK>''=@C=>=''&646:<F;;;//6:LJM1177GH9333?%=:=7//GK?=911;AE//K((9:::00'((74=BC>>22323>('07IJ?78K<'''112222:%$..DD22.03%%2-.,+%----1.:**33?0-/K1<99>>JM=77BCFF;:=MN>((;;ODDP8877PICM?<>:5@--;;<<;11G32,,97<649::@00BBO,#$$..A@A><>:=NPPMOP><BB33BI<%$0*==A==ABPB888>=::EC;<7888:M3**;)))4:;89)*)*NM99<=-++AB<>>=67<--,//&&**=P<;''''I=898>K99CODA;<D4499::KK@>BC''
@m120308_211137_00124_c100308632550000001523011408061230_s1_p0/1161/ccs
TGAGGCAAGGAAGATGCTGTCCGGCAATACTTTCGTGCCAATCCGGTACGTGGCCAATTGGTAGTTTGTCCAGAACTCAGATTTTAACAGCAGAGACGCATGCTCTACCTTCATGACCACTGACGTCCTGAGGCTGCAATACATGCAACGCCACGTACCGGATGGCACGTAGGCCAGCAGAGGCAGTCTCCGCGGTAAGTCCTAGTGCAATGGCGCTTTTTTACCCTCGTCCTCGAGAAGAGGGGACGCCAGTGCAGATATCTTTAATGTGGTAATTGGGGCACGTAGGCCAGTGCCAATCCGGTACCTGGAGGACTCTTGGCCCTCCGCCCTTAGGCAGTGCATACTCTTCCATAAACGGGCTGTTAGTTATGGCGTCCGAGGATTCAAAAAAGGTGAGCGAACTCGGCCGCCCGTACCGGATTGCACAACAAGCTTGGCATCCGGAGGAGACGGCTTCAAGCTGCCTGACGACGGTTGCGCGTCGTATCAAAATCCTCCTAATAAGCCCCCGTCACTGTTGGTTGAGAGCCCAGGATTCTCTGCAAGCGTGCCAATCCGGTACGTGGCGGGTGGCCAGATGTGCGATTATATCGCTTAATGGCTCTTGGGCCGCGTGCGTTACCTTGCAGAATTGAGGCCGTCCGTTAATTTCCCTTGCATCCCAACGTACCGATTGGCACGAAAGTATTGCCGCAACGAGTGATGAGGTTCGCAA
+
@<<@@D333IP]XJJ\CCS>899B1325LH888HVWVIICGGSSCCFEHV]HH:::M333BB@0---KI00RY222U\M551111TVTMLKQUU++\\PN<LII;+4;;@@NMORO4=>YFVJHJP222E:>>OP00555CV^XPMBBIIBBHHF33..PP4''99KKXY^MMIJJI88ZGACBIVW\\PKO-+/A?>@I==>LLRXPIJJ**HFI3332334333CCDMN\@@II\WX[H88789N\>>KDEY^^[GG((KC3C++Q\22EE44**44445NVDDM::88@NR;;DEGJ=>665SQWWO:LUY^YXZ222D<<<Y55H66633SJKKWPMZJJII\\[:::OGEDFFJBCCCWX;;;UGEGZAAAQ[IIGK((IIW\777777//8XXYX[EAE[J==BBL87%(888GBDDON--VVDDFHHZCBFDDE;;::--Y**^[MK2/2:<J(((;G969C?>F>--D:%999P;LM'':=>N,,,,,=?EDD7()(1)))21122<:?MJEDC0023H**<;:>>M==;;;B$$<BA8844JKNJJ++,BK;<?@CB:233665/#$ED?=DOPPPC::@?JLH=>CB++57ALNPPKEI555;LMD--PPLKN?89HM;33))7,-::===EF=..<IAAALML<<<>>>FF8&)*.-2=?>88&#&:55RJPO666=>>%%IDDDJ111;<RKKPO>>DD89BOQ88
@m120308_211137_00124_c100308632550000001523011408061230_s1_p0/1266/ccs
TGAGGCAAGGAAGATGCTGTCCGGCAATACTTTCGTGCCAATCCGGTACGTGGCCAATTGGTAGTTTGTCCAGAACTCAGATTTTTAACAGCAGAGGACGCATGCTTACCTTCATGATCCACTGACGTCCCTGAGGCTGCAATACATGCAACGCCACGTACCGATTGGCACGTAGGCCAGCAGAGGCAGTCTCCGCGGTAAGTCCTAGTGCAATGGCGCTTTTTTACCCTCGTCCTCGAGAAGAAGGGGACGCCAGTGCAGATATCTTTAATGTGGTAATTGGGGCACGTAGGCCAGTGCCAATCCGGTACCTGGAGGACTCTTGGCCTCCGCCCTTAGGCAGTGCATACTCTTCCATAAACGGGCTGTTAGTTATGGCGTCCGAGGATTCAAAAAAGTGAGCGAACTCGGCCGCCACGTACCGGATTGGCACAACAAGCTTGGCATCCGGAGAGACGGGGCTTCAAAGCTGCCTGACGACGGTTGCGCGTCCGTATCAAAATCCTCCTAATAAGCCCCCCGTCACTGTTGGTTGAAGAGCCCAGGATTCTCTGCAAGCGTGCCAATCCGGTACGTGGCGGTTGGCCAGATGTGCGATTATATCGCTTAATGGCTCTTGGGCCGCGGTGCGTTACCTTGCAGGAATTGGAGGCCGTCCGTTAATTTCCCTTGCATACACCACGTACCGGATTGGCACGAAAGTATTGCCCGCAACGAGTGATGAGGTTCGCAA
+
QQ<:?GKQ?>444RTS@@74---GY))OOQ===MURT00IIBAFQ[NNRRjUUBBBQGH222M]HHGK/.JJVEEESCCTe77777ST,,XTV?@///@33b\PPS,UOOMSORTcQEDJUVUU`VVNIJJaUh55a_cLL[PPHHA@CEH,,6EI74e?-,00]_::TYdaRR999FOcVU[\??dSLMX[CCOQ55oGG_c00:W_YKDEndRR`II5555555%%%5??rQQQP@@a\^V,,IIIIMn/'(`gnUUb``_::YVXXXeefgccEBDCN@@@@66^]SSJI333FFPOVaa`33^_blYYbkntTTXQQa^_DB'''VVY,,,,PPRRFFm`_hbZZnkEnoFFeJ;;;<<<<BNdBBB_998&%++<<]fYYPP_EEE)))))(22ho6XDBFeZW000BB==DXfe\AA444RRGGdbaEEa444H;;79CE32C]]KKrZ__----NLPVBBBB\RQ99CGCB..g;;;PZOOddD9::QQbpQQQQ>=DF@@e``oJJA3333333iRREEPQb`cUUpaa^aVIIISMM\YZ]__ZZqJJJaaEDGHJ_YX[Z``AA_^CC+(((h??00UeRRs`^KK^^d\\itrljGG;;:::6ML==(((EFGX--.5LLSXj22PYZ??88JJOO@@K<<Obff999OSOQQ^^:::KWV^UUdST???::TRIMRUU??34_LLU===<TcRR<&&&ZWMMT\chVRRUQQTTZeVVZ44
@m120308_211137_00124_c100308632550000001523011408061230_s1_p0/1303/ccs
ATCTCTCTCTCACACCTCACACGGTGGGAGGAGGAAGAGAGAGATATCTCTCTTCCACCTCCTCACGTGAGAGTGGAGGAGAGAAGAGAGTATCTCTCTCTCTCTCCTCCGCGTGTCTGCGAGGAGGAGAGAGATAGATCTCTCTCTCTATCCTCGACAATCTCTCTCACGGAGGAGAGTGTGTGAGGAGGAGACT
+
SSb@@===979C70==V@KQ8('(L?>53>TG?=IIExbYX_~oLLaa`_WO3#))*EQ)]T!:N^]ATT?`]C++D)+HD-;&&lNM3)>?ao{??44<;BAJF!!!J?J@HUP!S"D7DD22QI8==@:<]K1#71e`S8''BZQMG&`ZZZULTFD<YhN>E^LXAYOOSfiEY69/)PMKTe11rNGzgL'n
@m120308_211137_00124_c100308632550000001523011408061230_s1_p0/1358/ccs
TTGCGAACCTCATCACTCGTTGCGGCAATACTTTCGTGCCAATCCGGTACGTGGTGTATGCAAGGGAAATTAACGGACGGCCTCAATTCCTGCAAGGTAACGCACCGCGGCCCAAGAGCCATTAAGCGATATAATCGCACATCTGGCCAACCCGCCACGTACCGGATTGGCACGCTTGCAGAGAATCCTGGGCTCTTCAACCAACAGTGACGGGGGCTTATTAGGAGGATTTTGATACGGACGCGCAACCGTCGTCAGGCAGCTTTGAAGCCCGTCTCTCCGGATGCCAAGCTTGTTTGTGCCAATCCGGTACGTGGCGGCCGAGTTCGCTCACCTTTTTGAATCCTCGGACGCCATAACTAACAGCCCGTTTATGGAAGAGTATGCACTGCCTAAGGGCGGAGGCCAAGAGTCCTCCAGGTACCGGATTGGCACTGGCCTACGTGCCCAATTACCACATTAAAGATATCTGCACTGGCGTCCCCTCTTCTCGAGGACGAGGGTAAAAAAGCGCCATTGCACTAGGACTTACCGCGGAGACTGCCTCTGCTGGCCTACGTGCCAATCCGGTACGTGGCGTTGCATGTATTGCAGCCTCAGGGACGTCAGTGGATCATGAAAGGTAGAGCATGCGTCCTCTGCTGTTAAAATCTGAGTTCTGGACAAACTACCAATTGGCCACGTACCGGATGGCACGAAAGTATTGCCGGACAGCATCTTCCTTGCCTCA
+
MM^^mRRQ`az~yxjiEEwbbgnCCCillmicdd[\}g`aQQQqqXXXdhPOOOQcin}kf[[[[[____px~{WWEEKKBBBmfe000hgUUOOddkhhSSnn\\TT;;&&&_`22DTTddb;;;X77y_fVVxnruLLhfgiWWWbYYLLL]_{iXKLkSSHHGJLKSV\c@@??ncJ?;%%::jkj)))qVVirrOOOZZmlkmfcg\,,,,,,011ggzNNN66k....YYn~}RRROO~uS'''bhj==j99IIIeeeQQQORjl999d}PPopVVFFlwrUUXXTVXXS$$$fF@ARRjlMMUUYgfgSLLeCCNNQg~cc`cfVVhhh?????YUUngggb[\\dd^^^lffr~OOOj\...aTTTu|HHH~n__hgaMM\RR\55o``WWWh::GBBAGMM__{|kkkfgmllTT\]EEEP``qo]]tllSSTehhg\////dcdt[[[m~hhneqMM|xq_]soqkkmmbHH....Z]QQQvRORZZbbgmSSRR000000@luKKLOOOps|e_\_UUbg_TTa`]]]TTegWRSScy~~jZZ\d~~`[]kTTTg_HHGGVXh^TT^lxdd|lhwMMbTTLLGGT_m]],,,L=9<MMkvjjjkk~nN)))QQTqIIW\aaOOrrSSTbb~XOoJJ88888hvjUUQOW_77XhaaYWiPOY`lYY00KhnaVVb***Bm'#%%3\X---_a`^^XFGBBCGGUU^XM==:<<K?,,<:>
@m120308_211137_00124_c100308632550000001523011408061230_s1_p0/1400/ccs
TGAGGCAAGGAAGATGCTGTCCGGCAATACTTTCGTGCCAATCCGGTACGTGGCCAATTGGTAGTTTTGTCCAGAACTCAGATTTTAACAGCAGAGGACGCATGCTCTACCTTCATGATCCACTGACGTCCCTGAGGCTGCAATACATGCAACGCCACGTACCGGATTGGCACGTAGGCCAGCAGAGGCAGTCTCCGCGGTAAGTCCTAGTGCAATGGCGCTTTTTTACCCTCGTCCTCGAGAAGAGGGGACGCCAGTGCAGATATCTTTAATGTGGTAATTGGGGCACGTAGGCCAGTGGCCAATCCGGTACCTGGAGGACTCTTGGCCCTCCGCCCTTAGGCAGTGCATACTCTTCCATAAACGGGCTGTTAGTTATGGCGTCCGAGGAATTCAAAAGGTGAGCGAACTCGGCCGCCACGTACCGGATTGGCACAACAAGCTTGGCATCCGGAGAGACGGGCTTCAAAGCTGCCTGACGACGGTTGCGCGTCCGTATCAAAATCCTCCTAATAAGCCCCCGTCACTGTTGGTTGAAGAGCCCAGGATTCTCTGCAAGCGTGCCAATCCGGTACGTGGCGGGTTGGCCAGATGTGCGATTATATCGCTTAATGCTCTTGGGGCCGCGGGTGCGTTACCTTGCAGGAATTGAGGCCGTCCGTTAATCTTTCCCTTGCATGACACCACGTACCGGATTGGCACGAAAGTATTGCCGCAACGAGTGATGAGGTTCGC
+
LAA&&D...M88LTVV?=B++LKK;;SQT]OOOM77SEEDLY::..+.NN\]]EEKH33^dVQN''''PPOOOhFFX\KKSYOOOONQUZ\`@@bFFQPTOOePGBDT<<KDDPPPMKDBGGCBHYXA56LLM\S77OOTVGF44hidPFFLY]``cWUROIURTQGG;<;CCD21000E;<WDDI11,.]\O>>FFHQYY=<=//=44BE>>JJJMMUII(((((((83ECG==<<=<;HUDDDI====X\MKPYZ]KKA@M33MM<<<<HCCQVWGG\FE)))))OIGEFFF=<44@++AAOWYDDGIHJ:IJXXX...\YIIV&&??>1GGY===RMRBBA;DNBBDC//[O,,,[HHGGGD?>?@\\Z\\ZDDCD555BFIIHF88&'BIF11111HDFDBER00-1D99<IXEE\33GI)))=WFFDDDHDC?FFJJ\GGCCEXCRR,,\Y[;;CBIIG111444/1X99A3MM\\\H44--LHPNUCBJMKABI>?<?>DDD+++KVD***)))))MK:;YXQHI666EAAIE112222UXXDDDQV\H99IFJKBA222IY@@LLV\KKQ<<T444888ECHGFE624BOJJ@?DWC21121105511<KDC66667C6'#))DFS*)00TWX[\::DDBHGGFF??99FH888JJGGH,111AAADX\YL74FFHD?HST\\CCCTG11AAM[[[HHHCDJ77R...WC0<VXOONO00EHHSR==@
@m120308_211137_00124_c100308632550000001523011408061230_s1_p0/1443/ccs
CGAACCTCATCACTCGTTGCGGCAATACTTTCGTGCCAATCCGGTACGTGGTGTATGCAAGGGAAATTAACGGACCGCCTCAATTCCTGCAAGGTAACGCACCGCGGCCCAAGAGCCATTAAGCGATATAATCCGCACATCTGGCCAACCCGCCACGTACCCGGATTGGCACGCTTGCAGAGAATCCTGGCTCTTTCAAACCAACAGTGACGGGGGCTTATTAGGAGGATTTTGATACGGACGCGCAACCGTCGTCAGGCAGCTTGAAGCCCGTCTCTCCGGATGCCAAGCTTTGTTGTGCCAATCCCGGTACGTGGCGGCCCGAGTTCGCTCACCTTTTTGAATCCTCGGACGCCATAACTAACAGCCCGTTTTATGGAAGGTATGCACTGCCTAAGGGCGGAGGGGCCAAGAGTCCTCCAGGTACCGGATTGGCACTGGCCTACGTGCCCCAATTACCACATTAAAGATATCTGCACTGGCGTCCCCTCTTCTCGAGGACGAGGGTAAAAAAGCGCCATTGCACTAGGACTTACCGCGGAGACTGCCTCTGCTGGCCTACGTTGCCAATCCGGTACGTGGCGTTGCATGTATTGCAGCCTCAGGGACGTCAGTGGATCATGAAGGTAGAGCATGCGTCCTCTGCTGTTAAAATCTGAGTTCTGGACAAACTACCAATTGGCCACGTACCGGATTGGGCACGAAAGTATTGCCGGGACAGCATCTTCCTTGCCTCA
+
PH666HA96--<PP=:<J2'$(=AF22WBBBBL\P///IIRRIIHH00W333OOKEGJBCCUV000UX@@A??N--701.0IIUUNNOKK::8=O66IIIIIIBA;<4448HBIHJPIEFUUAAPBBX44HO..EPS22JFFLO88LM,,,,DDDIDEQ***778ABKPJKYYK990-0EER9996658:((@---J'''CC88:EQX44W222222HJJJJK444VVZ88888K;;89ILNCINNBBMW''8BB999@GJ\X+++?MH&&&&G?@U<))111FN33@AOG)))S//>=HFFO[4)))FUYKHKX&&&00'((GQPHHF66VV\33033333Z\HBC2233276++X\H5H[WW774266;0000DUUVED,+,L<BCQQXG444HH((((CCA((((DD666IRI;;;AAIGJJFFVHHEDGG[99JJ88DDD^FCEX6666=CBIEEJ3((NNDDDQR]\MIKAA<:@FQPPB3333IDCGHI1/3CCC00YAAAZ5555556EH;<?44422YAD??OJCDMMMOB55[55AAF89''CDCJ77-..DIJ''88PP[H555G44I22///RQS44FEGW\22FI-*-CDIF''''DEJWWJJVV\YY\]YBBALWWL00TIGMGHXDDJDDJJ\\II9999OPGFJYX\JJ555UVWWCBIEEBBBJ??444WVG--QWZFFT&&&[22OAAAJNK555,,&''33D66F11222GDH==EO\I
@m120308_211137_00124_c100308632550000001523011408061230_s1_p0/1488/ccs
TGAGGCAAGGAAGATGCTGTCCGGCAATACTTCGTGGCAATCCGGTACGTGGCAATTGGTAGTTTGTCCAGAACTCAGATTTTAACAGCAGAGGACGCATGCTCTACCTTCAGATCCATGACGTCTGAGGTGCAATACATGCACGCCACGTACCGGATTGGCACGTAGCCAGCAGAGGCAGTCTCCGCGGTAAGTCCTAGTGCAATGGCGCTTTTTACCCTCGTCCTCGAGAAGAGGGACGCAGTGCAGAATATCTTTAATGTGGTAATTGGGCACGTAGGCAGTTGCCAATCCGGTACCTGGAGGACTCTTGGCCTCCGCCCTTAGGCAGTGCATACGCTTCCATAAACGGCTGTTAGTTATGGCGTCCGAGATTCAAAAAGGTGAGCGAACTCGGCCGCCACGTACCGGATTGGCACAACAGCTTGGCACGAGAGACGGGCTTCAAGCTGCCTGACGACGGTGCGCGTCGTATCAAATCCTCCTAATAAGCCCCGTCACTGTTGGTTGAAGAGCCCAGGATTCTCTGCAAGCGTGCCAATCCGGTACCGTGGCGGGTTGGCCAGATGTGCGATTATATCGCTTAATGGCTCTTGGGGCCGCGGTGCGTTACCTTGCAGGAATTGAGGCGTCGTTAATTTCCCTTGCATACCACACGTACCGGATTGGCACGAAAGTATTGCCGCAACGAGTGATGAGGTTCGCAA
+
;;KJJ))<98***<<ABBC;:>;;7'(2G8%%%PP6655?R;:111;O<;<=((9++:<<O=AAA==II????((N??O))))5=?<((APP55JQ==PPP977++$$<<?443E;<>'<<,,O%%IP&$.E.-:PB65EI?,,K//7><BB;<::?JL77DD,,<B.-9?OE6*877CH4$<*:IPK@>)(12L99RPDC03:=POPPMK++++++111:MAA$$E&&LK''F?3333@@>/B9F6>>&&8<D'888<:C;934G6653----RIRPH76*&M<<K<59:J//+*53)+,78C==:9<P==7755139''67))O::OM><<1AKIO&<AB--G==DDD//0PB++439=:<--<@/:LNP88BJK66666;>>:4552%&&AAJK66RNOPJ11K<<BB;*)5;=<K889.8F77ACI;')8;GFGQ666K44488;B*E@BP>>H77?<?778<>55$$K8:?&&&'88I98=::@9:<&&&&<AD81EE&&=E===566NR>>>>NPJ55MN@@;;=><<ON?56>>>LM==@@;;KP88R888<<GGKMNI<;==((@I<<JPPOJL;56:CI99BAK%%----11?OIJ00GG;;=NOJKDR\0.6PIIIYA@0073300((%%%'''>GMNOOJ((E5*7;VG12>>E33++?JXY---Z[H6544CKK33Z\WWPA42/0VW;;C66::
@m120308_211137_00124_c100308632550000001523011408061230_s1_p0/1489/ccs
TGCAGGCAGCGAAGGCTGCGTCCGGCAATACTTTCGTGCCAATCCGGTACGTGGCCAATTGTAGTTTGTCCAGAACTCAGATTTTAAACAGCAGAGGACGCATGCTCTACCTTCATGATCACTGACGTCCCTGAGGCTGAATACATGCCAACGCCACGTACCGAATTGGCACGTAGGCAGCAAGAGGCAGTCTCCGCGGTAGAGTCCTAGTGCAATGGCGCTTTTTTACCCTCGTCCTCGAGAGAAGAGGACGCCGCAGTGGCAGATATCTTTAATGTGGTAATTGGGGCACGTAGGCCAGTGCCAATCCGGTACCTGGAGGACTCTTGGCCTCCGCCCTTAGGCAGTGCATACTCTTCCATAACGGGCTGTTAGTTATGCGTCCGAGGATTCAAAAAGGTGAGCGAACTCGCCGCCACGTACCGGATTGGCACAACAAGCTTTGGCATCCGGAGAGACGGGCTTCAAAGCTGCCTGACGACGGTTTGCGCGTCCGTATCAAAATCCTCCGTAATAAGCCCCGTCACTGTTGGTTGAAGAGCCCAGGATTCTCTGCAAGCGTGCCAATCCGGTACGTGGCGGGTTGGCCAGATGTGCGATTATATCGCTTAATGGCTCTTGGGCCGCGGTGCGTTACCTGCAGGAATGTGAGGCCGTCCGTTAATTTCCCTTGCATACACCAACGTACCGGATTTGGCACGAAAGTATTGCCGCAACGAGTGATGAGGTTCGCAA
+
97.C,,@4')E=2&&=?A<%B::77554:K&&KMPMLI776<9:=;<;OLD;***F776>)(8A322))%%(<999<((DE11/.+-,4739>==NNPPP@:P,,44//:<==ICH77*).::BB723666=O=>LMNH$/K>><45'&C?**DEEJJNNNO.%&77%%%66A2197&&;;891688=627DM::JDCKO5/9B;64=,5933===44QP><?????H===:44**50./2B4)118---4DI((<AACK..8=B;;IPP=<<=2CCL?>CAC3302227DIK9999=>>KAA989KN7799DD677LML878::=33BK332;BEDED:9:FGCCEE@<<:A));788C8G)))<<=:9<=<77==)*%%H?222O99R>>8%%%%%%99L?=C0/<44=('..=<>8AD((8**8..**FIKG?HFGDD444''>>P@@;;??PP;54888OQ<%%%%??86;><@PAKO99---GJL<9@>GDCFM656566<<LEE*>JLPLM@***)*FBA??724---3P%%%::666GDDIKF;<77>>9PP=<67EG?KI@@**(6=>D99R55599++000EE=>=78JJB,O98<PP=9<JJBBNO==''33322P=8:@PPA9:K55,'(MDC((%&)AA8813SM--YRP222<B?B>$AOWHAB??BB))QH))133CD+++)--44>1111E2>??55><>PPPQQP:7;F&;)879PK&&
@m120308_211137_00124_c100308632550000001523011408061230_s1_p0/1494/ccs
TTGCGAACCTCATCACTCGTTGCGGCAATACTTTCGTGCCAATCCGGTACGTGGTGTATGCAAGGGAAATTAACGGACGCGCCTCAATTCCTGCAAGGTAACGCACCGCGGCCCAAAGAGCCATTAAGCGATATAATCGCACATCTGGCCAAACCCGCACGTACCGGATTGGCACGCTTGGCAGAGAATCCTGGGCTCTTCAACCAACAGTGACGGGGGGCTTATTAGGAGGATTTTGATACGGACGCGCAAACCGTCGTCAGGCAGCTTTGAAGGCCCGTCTCTCCGGATGCCAAGCTTGTTGTGCCAATCCGGTACGTGGCGGCCGAGTTCGCTCACCTTTTTGAATCCTCGGACGCCATAACTAACAGCCCGTTTATGGAAGAGTATGCACTGCCTAAGGGCGGAGGGCCAAGAGTCCTCCAGGTACCGGATTGGCACTGGCCTACGTGCCCCCAATTACACATTAAAGATATCTGCACTGGCGTCCCCTCTTCTCGAGGACGAGGGTAAAAAAGCGCCATTGCACTAGGACTTACCGCGGAGACTGCCTCTGCTGGCCTACGTGCCAATCCGGTACGTGGCGTTGCATGTATTGCAGCCTCAGGGACGTCAGTGGATCATGAAGGTAGAGCATGGCGTCCTCTGCTGTTAAAAATCTGAGTTCTGGACAAACTACCAATTGGCCACGTACCGGATTGGCACGAAAGTATTGCCGGACAGCATCTTCCTTGCCTCA
+
66\DDPSJKKLLhfSNO::<<99GG>111S;++++MK@AaHHVEE==bTSUVbcdVRLMOO>>=>>BBBBLSTT))a><1==MNVbeVV000ZEACDX>>SOQhT666NO^MNN===c>=ABBFFEOOP]_GGcQRRSU55LOSCCHHDG4437777((B==WGGGQR33G^^UUb==Q**QO,,DJJJLLO6667VGCEGRTYYTU??CC''Q******=DOPFF2033<<23MPPQCBHSJJD>FGLG...EF]WBB\NN+*88Z::MM65>//777LQYLPAAaFFLNVPPQdfeRRWMMM44NNKMU@@?D`7523QQMCCE_bcaQQAATQRVPP<<<<<O>>>bcWLH9JjRNQRfMLT++55I'&00C:::==UYUWVVdghhOG?@QNBBCDDBFFGEFEBBBHIPPAAOg33[HHH88:<BBAHcUUJKKa[.+.00QR?TME$$$$$8MXc[;;\N@@?MMBUXII22_CC`Y@@NQd//+/:QAA?S4KL21))VS::::555555:99CUUVVRSSV]''BK&%))005/0HO`c<<;;TAAZX0077LMNYEEVS::22R**AAARDDKHL;;AAA11heeT::95722CC88PPPO))7VW]R@@@DDXWFCG88=bO^MMAA21==O***;[UDD88M:::::JJPAAdAAAUHHGH====ZaAA;;JKHH::PKP((FFELF@@SS<<\aMMMTjgUUP***F65=\AAEDGPGH???KKOEE
@m120308_211137_00124_c100308632550000001523011408061230_s1_p0/1500/ccs
TGAGGCAGGAAGATGCTGTCCGGCAATACTTTCGTGCCAATCCGGTACGTGGCCAATTGGTAGTTTGTCAGAACTCAGATTTTAACAGCAGAGGACGCATGCTCTACCTCAATGATCCACTGACGTCCCTGAGGCTGCAATACATGCAACGCCAACGTACCGGATTGGCACGTAGGCAGCAGAGGCAGTCTCCGCGGTAAGTCCTAGTGCAATGGCGCTTTTTTACCCTCGTCTCGAGAAGAGGGGACGCCAGTGCAGATATCTTAATGTGGTAATTGGGGCACGTAGGCCAGTGCCAATCCGGTACCTGGAGGACTCTTGGCCCTCCGCCTTAGGCAGTGCATACTCTTCCATAAACGGGCTGTTAGTTATGGCGTCCGAGGATTCAAAAAAGGTGAGCGAACTCGGCCGCCACGTACCGGATTGGCACAACAAGCTTGGCATCCGGAGAGACGGGCTTCAAAGCTGCCTGACGACGGTTGCGCGTCCGTATCAAAATCCTCCTAATAAGCCCCCGTCACTGTTGGTTGAAGAGCCCAGGATTCTCTGCAAGCGTGCCAATCCGGTACGTGGCGGGTTGGCCAGATGTGCGATTATATCGGCTTAATGCTCTTGGGCCGCGGTGCGTTACCTTGCAGGAATTGAGGCCGTCCGTTAATTTCCCTTGCATACACCACGTACCGGATTGGCACGAAAAGTATTGCCGCAACGAGTGATGAGGTTTCGCAA
+
OMPFFO''>>]gZXHHTKK\]IIJHHHgV9999Y>><<OOVMNMWJJ]]]///O===f;;;`Y333)),,YEFQGFPf/*,,,Y[VT9`VLJCDRZBB]NO88UUjBB))((T^MOEE[ZUV;::h[Z[SM;9>>c\=<AYIBCQORX]\R::--@?L^VXEEVQP'''VQQJFEI::H66DO55L3&&XAGJCDJJJECDDF[SKL.+-OVIITUBA**)****777YVUW11<=55EFGN5555UJJJJGIQ66MXX[\KK***AJ@@-->AA---DDDMN\CCLKS22=KKLKPBBD---PII55ZDDR:::=6U??EJ888MEE66F;DJ//6@HFH@@FHG@ASV[\\[QPQP....HH@@ZR<<67@BMM\Z[XWCCK??W------:;9SUXUT<<<MW9934IHOPOY99FFEEXAA**VTW==>EES\AAJJJW_?=555VWJJR===ACVV----H**33AQQTUMH&&@@@U==@JNPQ--AIJLLK=>N=%%%66777J-----?BC;;RP''!$==BAFJPQ&&&?CMKJMP>>P<<<<666;<::II56>>L874EENN77DE;;:A7788==B**ILO>><7><?-,?;>>HP%%553.-//0=NJ=<A55=EFH::%$//NKL00/;NP77(((D=<.-29;2032==44;@PLKGG>>>>:9<NO;;.-5//0FP<&''&==NGI;)))LMO>>PLA9%%GB3;***HCDII
@m120308_211137_00124_c100308632550000001523011408061230_s1_p0/1520/ccs
ATCTCTCTCTCTCTCACGACGACTCGGAGAGTATCTCTCTCGACACGACGCGTGGAGAGGAGAGAGATATCGCTCTCTCTCCTCTCTCGTGGAGGAGAGGAGAGAGATATCTCTCTCTCTGCTCGCACTCCGTGGAGGAGAGAGACTGAGATGAGAGAGATC
+
~~~wRcoviX09RGd5VNNAKkQT:D+Z[V[1Pql__b^oO+PJJ@)D6_;HF79?IH%%egcZLLiTc;x)XYUEESJJQ<Q88]X~iRQQXO=SWX]CNNBB&&obp~~4hXlLoR~]YSHja7V\Lwun<&&Q%%M_YX[X2!/:3M>WHUU9Qtxqq8
@m120308_211137_00124_c100308632550000001523011408061230_s1_p0/1534/ccs
TTGCGAACCTCATCATCGTTGCGGCAATACTTTCGTGCCAATCCGGTACGTGGTGTATGCAAGGAAATTAACGGACGCCTCAATTCCTGCAAGGTAACGCAACCGCGGCCCAAGAGCATTAAGCGATATAATCGCACATCTGGCCAACCGCCACGTACCGGATTGGCACGCTTGCAGAGAATCCTGGGCTCTTCAACCAACAGTGACGGGGCTTATTAGGAGGATTTTGATACGGACGCGCAACCGTCCGTCAGGCAGCTTTGAAGCCCGTCTCTCGATGCCAAGCTTGTTGTGCCAATCGGTACGTGCGGCCGAGTTCGCTCACCTTTTTGAATCTCGGACGCATAACTAACAGCCGTTTATGGAAAGTATGCACGCTAAGGCGGAGGGCCAAGAGTCCTCCAGGTACGGATTGGCACTGGCCTACGTGCCCCAATTACACATTAAAGATATCTGCACTGGCGTCCCCTCTTCTCGAGGACGAGGGTAAAAGCGCCATTGCACTAGGATTACCGCGGAGACTGCTCTGCTGCCTACGTGCCAATCCGGTACGTGGCGTTGCATGTATTGCAGCCTCAGGGACGTCAGTGGATCATGAAGGTAGAGCATGCGTCCCTTGCTGTAAAATGAGTTCTGGACAAACTACCAATTGGCCACGTACCGGATTGGCACGAAAGTATTGCCGGACAGCATCTTCCTTGCCTCA
+
GGRJ[@@**UghhMM'.;667aAAAPQhTT???>EZ@@ZSTTUUUeaXA?B???))HH@@NNB@%%%%NOSSCCC]((YhTRU;;33?[URTEEhOO>>U1188[[II00044MA900[b::XW[kljhPPj[\AcVII\\UV++21***??DLgX<CG((>MM99BT:;UCC??TEE636699^CCCIARMN;FFX`AAfP7XbeN<<<<56`c``c33@>CU6666FFShb==T@<JN\FFCFFF--TWVVabOO=3((((=IC...BBUTEK*$&g@@L66=FUWRNPUbeLL%%R((;;>^ZZ%%QQOOS^U000Q?(FOGH&&&&&CDE@<>=CCS<<SMQFF:K..JJ@//1R]]dbOO<<+((N018=6711MM%##%;G---;;<=W=8TJJI44N99@EC''L669977JY<:%%+[I8Z.((((.CCDC&&OSXYPQQQB>;TOYNJGJ=33HHN))))DONTQ8A5^IIIV5P999D.....:)++:KJ(+K99\III6EC%%&Q??@D?=?Q$$W[g==&&7?H9<KS77==SAA>>??dA7%%AaPITCehTTeTTQ==C000]],,,OSTgFFVj((i\FE]H..>>>cFFUYYYTBBb***9:IRSV(&,,%%$JJRRUQcc[Q000*]]UU88KK::555_::QDD==TQQQQZTTc??>EH^LJW<<LMOccTIJXDRRGG??[EE_cI
@m120308_211137_00124_c100308632550000001523011408061230_s1_p0/1554/ccs
TGAGGCAACGGAAGATGCTGTCCGGCAATACTTTCGTGCCAATCCGGTACGTGGCCAAGTTGGTAGTTTTGTCCCAGGAACTCAGATTTTAACAGCAGAGGACGCATGCTCTACCTTCATGATCCACTGACGTCCTGAGGGCTGCAATACATGCACGCCACGTACCGGATTGGCACGTAGGCCAGCAGAGGCAGTCTCCGCGGTAAGTCCTAGTGCAATGGCGCTTTTTTACCCTCGTCCTCGAGAAGAGGGGACGCCAGTGCAGATATCTTTAATGTGGAATTGGGGCACGTAGGCCAGTGCAATCCGGTACCCTGGAGGACTCTGGCCCTCCGCCCTTAGGCAGTGCATACTCTTCCATAAACGGGCTGTTAGTTATGGCGTCCGAGGATTCAAAAAGGTGAGCGAACTCGGCGCCACGTACCGGATTGGCACAAACAAGCTGGCATCGGAGAGACGGGCTTTGCAAAGCTGCCTGACGACGGTGCGCGTCCGTATCAAAATCCTCCTAATAAGGCCCCCGTCACTGTTGGTTGAAGAGCCAGGATTCTCTGCAAGCGTGCCAATCCGGTACGTGGCGGGTTGGCCAGATGTGGCGATTATATCGCTTCAATGGCTCTGGGCCGCGGTGCGTGCCTTGGCAGGAATTGAGGCCGTCCGTTAATTCCCTTGCATACACCACGTACCGGATTGCACGAAAGTATTGCCGCAACGAGTGATGAGGTTCGCAA
+
((J66BGK9<98K<<9M;;>?==GGKLPNPN---**-K;;LM<;@?@%%<PM--->=B(43+,,;;((((@:'''2**@BCOPO?>555530%%><<=M99H=IJ*-8-.:FKHH64''K@;/00;//<))44,++++&&#8402M:POE:3/0,,845PEEM=677A@:=KK>>>((756''?;;JN%FE))((G7,-.:@AD9(F;''KO??L==GH88D771111003;;;1LMO-ALP55PDFIC&&&&;-,2A0CC<<>>PE//43;;233BD?3'<))9;:4>3)*HM''66I929**A?23@FBB553P>>>88B:MI0,/444M88G333''5MPG5BBRCBH>+-9111LJL((((6789PO<<<OOJOF332F66MP,,OPM:6.////))I87;<<770)''J)%%.>C:5900,,H44;=>F7***JGN4--((B6E++ANG>>IB;;;H&&&%R@@?=0//**A@=B>::42))NPPE=HIJJ??L52%5,GGMDJNKDKKL;8111112Q44JC??B++NMP@;=D<(('HKM>K?:8897#%';;ELKN+*/48666@@-*44F(((222<DF5>=LGE''GLH44F=<<E7755*;;2FF:9;#%..?HFG>>>IG70-/47B--31((++),5E23222.)+DAC60%%%101C48CD2!*4501A23BE..11B56'66/.,101C=2/227,-0..;:;;0.3..,,?BB00
@m120308_211137_00124_c100308632550000001523011408061230_s1_p0/1609/ccs
TTGCGAACCTCATACTGCGTTTGCGGCAAATACTATTCGTGCAATCGGTAGTGTGTATGCAAGGGAAATTAACGACGGCCCATTCCTGCAAGGTAACGCACCGCGGCCCAGAGCATTAGCGATATAATCGCACATCTGGCAACCCGCCACGTACCGGATTGGCACGCCTTGCAGAGAATCCGGGCTCTTCAACCAACAGTGACGCGGGCTTATTAGGAGGATTTTGATAACGGACGCGCAACCGTCGTCAGGCAGCTTTGAAGCCGTCTCTCCGGATGCCAAGCTTGTTGTGCCAATCCGGTACGTGGCGGCCGAGTTCGCTCACCTTTTTGAAATCCTCGGACGCCATAACTAAACAGCCCGTTTTATGGAAGAGTATGCACTGCCTAAGGGCGGAGGCCAAGAGTCCTCCAGGTACCGGATTGGCACTGCCTACGTGGCCCAATTACCACATTAAAGATATCTGCACTGGCGTCCCCTCTTCTCGAGGACGAGGGTAAAAAAGCGCCATTGCACTAAGGACTCTCCGCGGAGACTGCCTCTGCTGCCTACGTGCCAATCCGGTACGTGGCGTTGCATGTATTGCAGCCTCCAGGGACGTCAGTGGATCATGAAAAGGCTTAGTAGCATCGCGTCCTCTGCTGTTAAAATCTGAGTCTGGACAAACTACCAATGGCCACGTACCGGATTGCACGAAAGTATTGCCGACAGCATCTTCCTTGCCTCAG
+
>>=?@---4QGII&=<'<;'''8E?@**ADHPP:$00?LLM%#'&-222M,556HC))EE44///99934LL?9:P66:40)(56>LLO&&&>==H++BB77@B??++(,,=<&&>>%%DLNPRGKMC@BJ@6>>>>.+))8(((BBJLPP:8&&$#)'.006,/A))C?DD,,A69C402#23::C7DC%%%29::0/@CD0*$....BDD00.-@=0/2,---71'((2,-:-5::DCD00????AD4-.//1C***@335,--//111BCBD:;>66.,./CED11E@@++11--0D@@22DD00F77-.F>F111DD=22)),,,,,0,,,D00F6((?::BCDC./3D---413?@9B,,,,?8++6C@1@C11812:6?22:--,776=?411,.47@DDCA@@BCD0011+(*.22BCEDD00/&'-.1DD&#$%%%,11.,//A33B,,,1DDD@=DD::DD87=?C++++.//.25DDD//33D21??A++++++13322/.15/-08*,128C:*<,0.120('>DD1$%F88DD=&/A@'&16ABC..600DEDDD76""%0,,,@DDDDD87=9:<89/&&-+11/18@86618;=@C.-1----9:3,,60$///B9'89:DBC2109712BD11101DDD>DD2211FDBCAAAD%%.1($(222DD11CD@A*(,*+33?>BBD0.03+,@..D:636D;$$77/98-..88%
@m120308_211137_00124_c100308632550000001523011408061230_s1_p0/1612/ccs
TTGCGAACCTCATCACTCGTTGCGGCAATACTTTCGTGCCAATCCGGTACGTGGTGTATGCAAGGAAATTAACGGACGGCCTCAATTCCTGCAAGGTAACGCACCGCGGCCCAAGAGCCATTAAGCGATATAATCGCACATCTGGCCAACCCGCCACGTACCGGATTGGCACGCTTGCAGAGAATCCTGGGCTCTTCAACCAACAGTGACGGGGGCTTATTAGGAGGATTTTGATACGGACGCGCAACCGTCGTCAGGCAGCTTTGAAGCCCGTCTCTCCGGATGCCAAGCTTGTTGTGCAATCCGGTACGTGGCGGCGAGTTCGCTCACCTTTTTGAATCCTCGGACGCCATAACTAACAGCCCGTTTATGGAAGAGTATGCACTGCCTAAGGCCGGAGGGCCAAGAGTCCTCCAGGTACCGGATTGGCACTGGCCTACGTGCCCCAATTACCACATTAAAGATATCTGCACTGGCGTCCCCTCTTCTCGAGGACGAGGGTAAAAAAGCGCCATTGCACTAGGACTTACCGCGGAGACTGCCTCTGCTGGCCTACGTGCCAATCCGGTACGTGGCGTTGCATGTATTGCAGCCTCAGGGACGTCAGTGGATCATGAAGGTAGAGCATGCGTCCTCTGCTGTTAAAATCTGAGTTCTGGACAAACTACCAATTGGCCACGTACCGGATTGGGCACGAAAGTTTGCCGGACAGCATCTTCCTTGCCTCA
+
88mmRORffgVVmCCEEcA000eEEE]dOO]TTTTwwaRRNPkktOOQ`mppIIhmsRQ^d:5&&&RRUU44ZOOri..FFKicc,,,OPeDCNBB`__AAXXNNUUTT999hiba]]ghab^W.]ROR\f??TvQP33RbWXRRKLKNEEEN]]]``bh]]HHGDH^^IHMcRR_eOLOqNNjk===3333aa`enOOOnGGGM``//?34444QY[ZdghHHNFFK66666aZ[o--rUTZZUDDCHJJ>>t`ON^YZaV&&&&--EBBBJhAA`_WXQQQQK55<G^Z???))@@?;=]aMMM[\\00O@@[``88UJHL`''IWGLL$$$$$$[__44[]NNJY99AARTZ@@UUd;;,,,,NOO\aJINQDcOODD\99HVXFFQaK77/1GEK///GJ89T:7b==>AAD>?6799//4===R`A@H==78BUE55OAAAALL&&K***\Y??NNNMORIH;;_77YS@@K110110,a>>>X55Q+++O@@%%%3///.//6:4022RU==VOOdSO\IIca==?OJKJPTT\HEHPPPTFJ22044a2>LMGHJJLDECHGPLLNAB^f><%%>QLL[BBQRU`FFIFE++++\??_IIe:::CIPLN==FFGa:E<VW)(1OFFQcUTX\hhPPGGGGQVFAAZMMMVHHVYDDDZOO<<++C]IILMMA?EVQa;;;CC&&&Zb\\UUUSD(DN''JJ,,?UMMEFQURUQRBAGGD(
@m120308_211137_00124_c100308632550000001523011408061230_s1_p0/1620/ccs
AGCTGGCAGGCTATGCACCCGGTCCAGGTCAAAAGCTGCGGAACCGCTAGCGGCCATCTTGGCACTAGGTCCCGCAGATTCATATTGTCGTCTAGCATGCACAATGCTGCAAACCCAGCTTGCAATGCCCACAGCAAGCGGCCAATCTTTACGCCACGTTGAATTGTTATTACCTGTGACTGGCTATGGCTTGCAACGCCACTCGTAAAAACTAGTACTTTGCGGTTAGGGAAGTAGGACAAACCATTACTCACTTCCGGAAGTTCAACTCATTCCCAACACGAAATAAAGTAAACTCAACACCCAAGCAGGCTATGTGGGGGGGTGATAGGTGGGATTCTATTTCCTATCCCATCCCCTAGGATCTCAATTAAGTTACTAGCGAGTTAAATGTCTGTAGCGATCCCCGTCAGGTCCTATCGCGCGCATCAAGACCTGGTTGGTTGAGCGTGCAGTAGATCATCGATAAGCTGCGAGTTAGGTCATCCCAGACCGCATCTGGCGCCTAAACGTTCAGTGGTAGCTAAGGCGTCACCTTCGACTGTCTAAAGGCAAGTATGGCGTCCTTAGCTCCAAGTCCCTAGCAGCGTGTCGG
+
/<7I99>6/:::HRU>>76+)*''MU@@0\!!!!ETLBQ99%%,,!7MNCC77>>QQRAA<<:NKI.))*+,,LKM0088FESV22:>`b\MGNMKFMHYLF//AACCW@>?BC?CSZW11AA55GC;<<BF003EEFFYY''88GI...FRF,,MA=..YSSGGC55412//:L>2&&B3***NQGFJHHMFM...H$$MFEL::-----7BD9<QG310./OXOO\888577G&=AD<774*.BGJRLG))66AHOOO33NDDG444?H?EG(((??89HH8826444C>===<FF''K9&&&$$WXZPPFJKYccCCCC8CCKX^_`***000B6644W@AAIKQEZ:::ZV%%%%G77?2;PPKBB9912:HHb@>D_NMTDAG:::bC?B_MScRHHRa****^gRJ**_AAA;<9=LQ@/?BMJ==RRGGH33FENP**GE@@88UUbUScNLEDLMGGUWEEf76CVHHW>>>?POBC)%((BIF*-\XUNOROOQT+++A@AOIHNgf?jRRRGG5SQT@@[UTQW<<?@@_]ZWV?2N???@A54>1cA9.(?..GG=>TVPO**-+77222ACJM//==65?Z((
@m120308_211137_00124_c100308632550000001523011408061230_s1_p0/1708/ccs
TGAGGCAAGGAGATGCTGTCCGGCATACTTCGTGCAATCCGTACGTGGCCAATGGTAGTTTGTCCAGAACTCAGATTTTAACAGCAGAGGACGCATGCTCTACCTTCATGATCCACTGACGTCCCTGAGGCTGCAATACATGCAACGCCACGTACCGATGGCACGTAGGCCAGCAGAGGCAGTCTCCGCGGTAAGTCCTAGTGCAATGGCGCTTTTTTACCCTCGTCCTCGAGAAGAGGGGACGCCAGTGCAGATATCTTTAATGTGGTAATGGGGCACGTAGGCCAGTGCCAATCCGGTACCTGGAGGACTCTTGGCCCCCCGCCCTTAGGCAGTGCATATCTTCCATAAACGGGCTGTTAGTTATGGCGTCCGAGGATTCAAAAGGTGAGCGAACTCGGCCGCCACGTACCGGATTGGCACAACAAGCTTGGCATCCGGAGAGACGGGCTTCAAAGCTGCCTGACGACGGTTGCGCGTCGTATCAAAATCCTCCTAATAAGCCCGTCATGTTGTTGAAGAGCCCAGGATTCTCTGCAAGCGTGCCAATCGGTACGTGGCGGGTTGGCCAGATGTGCGATTATATCGCTTAATGGCTCTTGGGCCGCGGTGCGTTACCTTGCAGGAATTGAGGCCGTCCGTTAATTTCCCTTGCATAACCCACGTACCGATTGGCACGAAAGTATTGCCGCAACGAGTGATGAGGTTCCGCAA
+
8PPEEfQQSQ&&77fTThj66NNZ%%RB>>GY\G**U?)'''SVZX88..AA=55W^A---cV44iDADDi][T65>>>]_VVTUdYY22OecK0Y\:=HDGCC**AVIG8855MJN[KKGG@@@DFPDCF-,700[OJORHAOQBB//:FA[[?>''1)**^ULTL66@@HPJGWS334FMV00UUVZFFEAAE0.22O>>ME..K8857DABBBBBEAAA[[E/)+HIX66SWW]HHHHLNV..YHF=<E]NN\HK@@@NN\YAAAO))-)+++=M\XVZQQAAE\^J0,((+XY33;7;B]337,,-3R\AAII444244;???ACCAA[II\ZIIUL&RUYCCO[BBBP&&&LJO332)%%?8/0U66DDD\VVWWXD-----?HH/42200WGA222JJ+++@JJ,,DACHEHMTTB?344FF1^;;DEL]]XZBBLGRHHZ777B+++///\NNHACCFDG[Y5**(..BAB855G\\\Z@@@@^HH[@@YGGKTYB)))#B810C:;;8;?<==D))33:77911D<:=JG((E<<PPLQML;**<CCP<;<>O,,,,A677G;8;<$$9%%56;BLLOI56JKKQPNP>>POQFFF//6'++.N86***6EJMMO3%%779:%%4:>??419A...O323488KL==LA54(((37<>>HK.---,/502:.//,).%'B,++3.//>>L@>76;=7:9;555..5
@m120308_211137_00124_c100308632550000001523011408061230_s1_p0/1712/ccs
TTGCGAACCTCATCACTCGTTGCGGCAATACTTTCGTGCCAATCCGGTACGTGGGTATGCAAGGGAAAATTAACGGACGCCTCAATTCCTGCAAGGTAACGCACCGCGCCCAAGAGCCATTAAGCGATATAATCGCACTCTGGCCAACCGCCACGTACCGGATTGCACGCTTGCAGAGAATCCTGGGCTCTTCAACCAACAGTGACGGGGGCTTATTAGGAGGATTTTGATACGGCGCGCAACCGTCGTCAGGCAGCTGGAAGCCGTCTCTCCGGATGCCAAGCTTGTTGTGGCAATCCGGTACGTGCCGGCCGAGTTCGCTCACCTTTTGAATCCTCGGACGCCATAACTAACAGCCCGTTTAATGGAAGAGTATGCACTGCCTAAGGGCGGAGGGCCAAGAGTCCTCCAGGTACCGGATTGGCCTGGGCCTACGTGCCCAATTACCACATTAAAGATATCTGCCACTGGCGTCCCCTCTTCTCGAGGACGAGGTAAAAAAGCGCCATTGCACTAGGACTTACCGCGAGACTGCCTCTGCTGGCCTACGTGCCAATCCGGTACGTGGCGTTGCATGTATTGCAGCCTCAGGGACGTCAGTGGATCATGAAGGTAGAGCATGCGTCCTCTGCTGTTAAAATCTGAGTTCTGGACAACTACCAATTGGGCCACGTACGGATTGGCACGGAAAGTATTGCCGGACAGCATCTTCCTTGCCTCA
+
99>PP<<>@LPLLP/QPPP++%;BBE89==O....E??>>78=8:>>GJGD-%$#%;<MO55(((8887986:=//0>**=G==N'''K?@>=DBBELL>>PI//;;'&..66>>I---89:<9<PPKJQOCPPPLH;4LL<<**18(((33987$$9=78B:8*)=PP<4449<??>>O<89OCCC=>QKKG<=::99KGL--LL'''''(<CK;;J///MNPLMMMPPPPK9)-F==P88)):://OPNLLNA;<&&;)))+++:KLMO99<=R6847OPFF;;J///:9>**<<==66BG:/-/$$***>RPP**+FE;;?74&&&&&>>ROPKP**:8<99;O---P>>OMJ111?(((&%2)*<<<MKGC=::?PM%%OKKP--->BBH99988222C27ADD==ACCDDCE:8>+++=32<)))00@@D76E++++CBC00@CFL==ONOPPP<9<PP$$?=@99DPP''''DE<<OQA@M...RPP%%%677777=::MPP99>A2C<<,,.LIL://0:%%@@?LR>>==NPPP'''DELPP:(&++<<<<9<6''8JML&&---%%PPPPNOPP++=>:<L333PPPQRO6322RPPO<<;<847<PPNPQR><66<<H88PPPPFD&&&&&==PPP555Q==QP...?QJK<=''&&&>>>PO$$//9O&$,,,EB67..-==::MD889HG//<<GR::O??<@P===O:
@m120308_211137_00124_c100308632550000001523011408061230_s1_p0/1715/ccs
TGAGGCAAGGAAGATGCTGTCCGGCAATACTTTCGTGCCAATCCGGTACGTGGCCAATTGGTAGTTTGTCCAGAACTCAGATTTTAACAGCAGAGACGCATGCTCTACCTTCATGATCCACTGACGTCCCTGAGGCTGCAATACATGCAACGCCACGTACCGGATTGGCACCGTAGGCCAGCAGAGGCAGTCTCCGCGGTAAGTCCTAGTGCAATGCGCTTTTTTACCCTCGTCCTCGAGAAGAGGGGACGCCAGTGCAGATATCTTTAATGTGGTAATGGGGCACGTAGGCCAGTGCCATCCGGTACCTGGAGGACTCTTGCCCCTCGCCCTTAGCAAGTGCATACTCTTCATAAACGGCTGTTAGTTATGCGTCCGAGGATTCAAAAAGGTGAGCGAACTCGGCCGCCACGTACCGGATTGGCACAACAAGCTTGGCATCCGGAGAGACGGGCTTCAAGCTGCCTGACGACGGTTGCGCGTCCGTATCAAAATCCTCCTAATAAGCCCCGTCATGTTGGTTGAAGAGCCAGGATTCTCTGCAAGCGTGCCAATCCGGTACGTGGCGGTTGGCCAGATGTGCGATTATATCGCTTAATGGCTCTTGGGCCGCGGTGCGTTACTTGCAGGAATTGAGGCCGTCCGTAATTTCCCTTGCATACACCACGTACGGATTGCACGAAAGTATTGCCGCAACGAGTGATGAGTCGCA
+
UT65;=CbNNLPXacNNljh>>WWS666;;===HNOIBCHHGZ\KK^\\\\AADF33CDHHOVK(((;I...7''':MFFY888823@KVACB@%%E8;CPMKM<<J??@?00PHIR==XJJ[\YA@333NGB???11HKKOII99-K+++C,,\UT109C444>?<<;;));:H::9>>AQSXYUW::EP==<<>;:<R6698---=ABKNBBC,,K:((((((7444:HNP&&'B?>;=G$9,,,,2DD44<PPH3//N>><<===677''((:9>,+/224:?OPP??EE((=:>M&&LNEEKFGC&&99)))ARPKL7#(((E+*110,,,++''-4KIDDJKPHKL@=7---5CCF@<;>BEKNM>**97677@338@@=)))))/39;JJ77,,,FH//.9M((&)=::;>++===;?E;;MPP;;OO::BGC<=NH**?OME>?GGE>455''&;IEDHMH?@''6>>787;PPPI)))P((K=====44I99R??C&&&>???BKIC&:--:K889KMNPK(((6687>7>77E:+++D2O=34&&@@HFL;68>>LO>&'&--I??HL<<PPLL=:9<<D:;M?<>D<=====<978===569M77;?<:+++--6,0J66555DLG66''LJ1132&&...1449;;A0+,ADCI=/I44++9/+-++LN<455-;F,,4::CBCCK=;MMCAC>9&#%K>%
@m120308_211137_00124_c100308632550000001523011408061230_s1_p0/1717/ccs
CCTCATCACTCCGTTGCGGCAATACTTTCGTGCCAATCCGGTACGTGTGTATGCAAGGGAAATAACGGACGGCCTCAATTCCTGCAAGGTAACGCACGCGGCCCAAGAGCATAGCGATATAATCGCACATCTGCCAACCCCACGTACCGGATGGCACGCTTGCAGAGAATCCTGGCTCTTCAACCAACAGTGACGGGGGGCTTATAGGAGGATTTTGATACGGACGCGCAACCGTTCGTCAGCAGCTTGAAGCGTCTTCGGATGCCAAGCTGTTGTGCCAATCGGTACGTGGCGGGGCGAGTTCGCTCACCTTTTTGAATCCTCGGACGCCATAACTAACAGCCGTTATGAACGGTATGCACTGCTAAGGCGGAGGCCAAGAGTCTCCAGTACCGGATTGCACTGGCCTACGTGCCCCCAATTACCACATAAAGATATCTGCATGCGGTCCCCTCTCTCGAGACGAGGGTAAAAAGCGCATGCTAGGACTTACCGCGGACTGCCTCTGCTGGCCTACGTGCCAATTCCGGTACGTGGCGTGCATGTATTGCAGCCTCAGGACGTCAGTGGATCATGAAGTAAGCATGCGTCCTCTGCTGTTAAAATCTGAGTTCTGGACAACTACCATTGGCCACGTACCGGATTGGCACGAAGTATTGCCGACAGCATCTTCCTTGCTC
+
BYXSQRXdUU11^JJ\=9*9>>KNQ444:FFOMM777%%))IQQIO,,HGI4^]EE666BDD7&&#7774((222PDD$$TTHHUAA55V222(<2%%S))***CC?I2//,,(MLLDD@''TOADHIFFIZ11V::;;0;=88GEHUGG;33>33YCKKPP]G@L.DDD===228?U==Z??%%&$%%((94812222/<333009<5>>4()))LPJFD'':;..34<<9<?//>F?>C''6=;;;>GBK<<D>85&&;B77FH((C<=>II<,,,,*--+,//759@55D5553((PN<<<OKA&4%%)))))4**H44;89;>:438EP>>>>97998(((%%&@**E/4&8;K>85:Q;''IM000NOM6648''PPKA11;>>88@BGJMP94&&:H>;>''<<HPPN00000=?33?=@OI:''JMO26DH>>A?=&68)).''''4.-4/8)*'$'??+++G('&'((,43;68%7,11;((8844E?00/((=311K-=9=56<FIQ==<:EFFF''78GF66@2>$$,,++CC5@@O<<KD@B++>==&&&..=OQRJHIQRPPPJ87**8+=<BPPPH=78=****=I44ANNNPP(H@=EEPP::==2216:JH&&:@?%%(//44FGGOL-,777<<G---EO33F87,,J0>>PML==**AAB''K
@m120308_211137_00124_c100308632550000001523011408061230_s1_p0/1719/ccs
TGAGGCAAGGAAGATGCTGTCCGGCAATACTTTCGTGCCAATTCCGGTACGTGGCCAATTGGTAGTTTGTCCAGAACTCAGATTTTAACAGCAGAGGAACGCATGCTCTACCTTCATGATCCACTGACCGTCCTGAGGCTGCATACATGCAACGCCACGTACCCGGATTGGCACGTAGGCCAGCAGAGGCAGTCTCCGCGGTAAGTCCTAGTGCAATGGCGCTTTTTTACCCTCGTCCTCGAGAAGAGGGGACGCCAGTGCAGATATCTTTAATGTGGTAATTGGGGCACGTAGGCCAGTGCCAATTCCGGTACCTGGAGGACTTCTTGGCCCTCCGCCCTTAGGCAGTGCATACTCTTCCATAAACGGGCTGTTAGTTTATGGCGTCCGAGGATTCAAAAAGGTGAGCGAACTCGGCCGCCACGTACCGGATTGGCACAACAAGCTTGGCATCCCGAGAGACGGCTTCAAAGCTGCCTGACGACGGTTGCGCGTCCGTATCAAAATCCTCCTAATAAGCCCCCCGTCACTGTTGGTTGAAGAGCCCAGGATTCTCTGCAAGCGTTGCCAATCCGGTACGTGGCGGGGTTGGCAGATGTGCGATTATATCGCTAATGGCTCTTGGCCGCGGTGCGTTACCTGCAGGAATGAGGGCCGTCCGTTAATTTCCCTTGCATACACCACGTACCGGATTGGCACGAAAGTATTGCCGCAACGAGTGATGAGGTTCGCAA
+
J@?<<ABXIIMQQUU44R0077@@55EFFC8888HC;DDBB&&AA:::HJ?QPT@@IU4466V\H@4@AN**PQ77;>FFMN8888DDIHBCEI2/2-*GD@66HPI<<H++EFGHWWYW>>44?\601SD&&&H[BBNMPI55PP[HH[FDQRCCCYFEX)))..L??GH33KYY\EE66413HFEHRFG\\;;IIILCCCVVVXBBXHHUYWCCBBCBGH++++++SCCCCNJE225NMYS@@<?5555?PP$$RN538PP>>O>?&&&&KKN9+,EHH>>5555KAA??OBB==>KH''M::'(88BBBBBBB777=>KA$$97='''::>888999JMI++OKKPPPMM?<>76<AKKPMNN1099./P999=555P=(((32=N>>))):::57777=M>>NLPA:;:;>=DAC>67777??;8)))MO<<52H1108<8658,,,89453&&B//;;)))47R:::P>>66GK998755==:=AKK<<P66QLLPO77777==='''ADDMNHBCCCCCKP77>LP88699D@BDABL(((7LMP//?B>>M6EHJC<))6=PLL**@33D;<P<79<&&&&..53''N;;PH((C))JMM<79>>21>=666MH(&***;''8889KKII*:933=I9957''?,,,::RPJJJ<<68===,,,/>RO0/>EE::L54;?<;(((?J>>:5=;677JK88EENPL**IJ>>JRP;;GGHHJOPPP>>
@m120308_211137_00124_c100308632550000001523011408061230_s1_p0/1729/ccs
TTGCGAACCTCATCACTCGTTGCGGCAATACTTTCGTGCCAATCCGGTACGGTGGTGTATGCAAGGGAAATTAACGGAACGGCCTCAATTCCTGCAAGGTAAACGCACCGCGGCCCCAAGAGCCATTAAGCGATATAATCGCACATCTGGGGCCCAACCCGCACGTACCGGATTGGCACGCTTGCAGAGGAATCCTGGGCTCTTCAACCAACAGTGACGGGGGCTTATTAGGAGGATTTTGATACGGACGCGCAACCGTCGTCAGGCAGCTTTGAAAGCCCGTCTCTCCGGATGCCAAGCTTGTTGTGCCAATTCCGGTACGTGGCGGCCGAGTTCGCTCACCTTTTTGAATCCTTCGGACGCCATAACTAACAGCCGGTTTATGGAAGAGTATGCACTGCCTTAAGGGCGGAGGGCCAAGAGTCCTCCAGGTTACCGGATTGGCACTGGCCTACGTGCCCCCAATTACCACATTAAAAGGATATCTGCACTGGCGTCCCCTTTCTCGCAGGACGAGGGTAAAAAAGCGCATTGCACTAGGACTTACCCGCGGAGGGACTGCCTCTGCTGGGCCTACGTGCCAATCCGGTACGTGGCGTTTGCATGTATTGCAGCCCTCCAGGGACGTCAGTGGATCATGAAGGTAGAGCATGCGTCCTCTGCTGTTAAAATCTGAGTTCTGACAAAACTACCAATGGCCACGTACCGGATTGGCACGAAAGTATTGCGGAACAGCATCTCCTGCCTCA
+
BBDAD11323C33@));12ACD11CDCBDDD2223@2222+,,+++?11D..BAB..BDDD11D---BCC@@@ED?@//FAB222DBDBD10?32)-2@C+++2133222DBD,,,,DEDD67DD.-///10..E=@A22DDDD33CD****&&&66,,,,00DA-.232D502.0-09A>222DDD1.26?315@@@@33DCDD00,/+--D1100B@A?AAD222ACA@@A@A0*,,,ED?FD233DDDDC22,-,2D/,/8..A>DDBCCD//.1*+++3DDDD@ABDD1156<B//@CDCEDD2.1..,,))00FDD77//FBC,,,CDCE11@/.5..*****+@>00E//@;6=45??33000B000AB))'+33367000003.0CD00ADD,*1'(./333/*+*1==.-1D@@DDABDBDD>D))D/......7ACD?3033C112//1%%%%$/0/BC//@33AB((((-.00DDDD0033B88:D@::::)$);:.1&477=D33+++A*******=D))12,-<//DBCC188D'''-1?@@(('23223442244A+++22-+/..3-.5@22DCD55DD=>>,,,,,00:33CC)))>?*'++D--0*++<@-*.65>:;//A21;332>337700@@33@@@?22D11@@000<<<2211::,,+31222@@@;&**8'#((7''$98&&%%%8868678888688888788&&8%$7''8+98%%7("%&&8'
@m120308_211137_00124_c100308632550000001523011408061230_s1_p0/1744/ccs
TGGCGAACCTCATCACTCGTTGCGGGCAATACTTTCGGCCAATCCGGTCGTGGTGTATGCAAGGGAAATTAACGGACGGCCTCAATTCCTGCAAGGTAACGCACCGCGGCCCAGAGCCATTAAGCGATATAATCGCACATCTGGCCAACCCGCCACGTACCGGATTGGCACGCTTGCCAGAGAATCCTGGGCTCTTCAACCAACAGTGACGGGGGCTTATTAGGAGGATTTTGGATACGGACGCGCAACCGTCGTCAGGCAGCTTTGAAGCCCGTCTCTCCGGATGCCAAGCTTGTTGTGCCAATCCGGTACGTGGCGGCCGAGTTCGCTCACCTTTTGAATCCTCGGACGCCATAACTAACAGCCCGTTTTGGAAGAGTATGCACTGCCTAAGGGCGGAGGGCCAAGAGTCCTCCAGGTACCGGATTGGCACTGGCCTACGTGCCCCCAATTACCACATTAAAGATATCTGCACTGGCGTCCCCTCTTCTCGAGGACGAGGGTAAAAAAGCGCCATTGCACTAGGACTTACCGCGGAGACTGCCTCTGCTGGCCTACGTGCCAAGTCCGGTACGTGGCGTTGCATGTATTGCAGCCTCGGGGACGTCAGTGGATCATGAAGGTAGAGCATGCGTCCTCTGCTGTTAAAATCTGAGTTCTGGACACACTACCAATTGGCCACGTACCGGATTGGCACGAAAAGTATTGCCCGGACAGCATCTTCCTGGCCTCA
+
&&<X<<MRR^OMQ;;SU[I''PP:::^((QP_LLLO)()>++XOOWWT*-UAAC((;;BB@@NNN888??@OD$$T\66???E?@CDDTcfW11::NJJJRS`RRMNHH554((QL?@?UURRTUVXIIcTSUUb88geEELBBWXUX333T99NN>>aFFY[,+HZZYTt\\NNR((EAAZ66eZZZ888I[@>56JJIIEHFJHH--`99999Z;;P33LY\aUUh>>>>))HOST++RGF44F77GGGcriidaUUbcrK&&&A78aEEEXaeinEWWWgabjPPHHJK)(EDIBB33gabuCCVhfhjlEEQoEEE`ftfKKHH;;oa\^2222200[JJuaNNshdWWbSR]LK[[c_V===D22.(HfMMQPPPHHamoKKh\\\ZZ(((T@@h...7788Vh`W<<<RRRBBS[[\[b^22===J./OPGGGPC33R)))))PPTRSUVT1144)))bifLFPSVQScD999II&&&&O]\eZKKc]==???ZCCCCBBBBBBKNcCCCQQ::O??WSS[iPPK77>==LLJHK05376/*H33---]YJ>3',,>=E*S**00?bcC-,<BKBBC;;FYCHD2;54+(++<#)((7W@8\BBZKI`VKJBJCD99jlTPSafP>00S88E<<^F?AMTCCCCCfijgT??R9HHJIG.22@gFFFZabHHFJDQLMMLR;;QST@@=@Me''''=PZAA@%%%^_d@@OPfQ))SPQ*!%GGGRV
@m120308_211137_00124_c100308632550000001523011408061230_s1_p0/1765/ccs
TGAGGCAAGGAAGATGCTGTCCGGCAAATACTTTCGTGCCAATCCGGTACGGGCCAATTGGTAGTTGTCAGAAGTCAGATTTTAACAGCAGAGGACGCATGCTCGACCTTCATGATCCACTGACGTCCTGAGGCTGCATACATGCAACGCCACGTACCGGATTGGCACGTAGCAGCAGAGGTAGTCTCCGCGGTAAGTCTAGTGCATGGCGCTTTTTTACCCTCGTCCTCGGAGAAGAGGGACGCCAGTGCAGATATCTTTAATGTGGTAATTGGGGCACGTAGGCAGTGCCAATCGGTACCTGGAGGACTCTTGGCCTCCGCCCTTAGCAGTGCATACTCTTCATAAAACGGCTGTTAGTATGGCGTCGAGGATTCAAAAAGGTGGCGAACTCGGCCGCCACGTACCGGATTGGCACAACAAGCCTTGGCATCCGGAGAGACGGGCTTCAAAGCTGCCTGACGACGGTTGCCGCGTCGTATCAAAATCCTCCTAATAAGCCCGTCACTGTTGGTGAAGAGCCCAGGATTCTCTGCAAGCGTGCAATCCGGTACGTGGCGGGTTGGCCAGATGTGCGATTATATCGCTTAATGGCTCTTGGGCCGCGGTGCGTTACCTTGCAGGATTGAGGCCGTCCGTTAATTTCCTTGCATACACCACGTACCGGATTGGCACGAAAGTATTGCCGCAACGAGTTGATGAGGTCGCAA
+
65<)))(((12==LPODD//((GJ=./.:??:99::?:(((=P''9;::J,%,,4AA8844KFL...>33<%$+%?@::****::MNPCIKK<<J1A:9=HPP'%3))88=LDDDBBINCK76>=D(((G;%%%ABI..K>F=:*%'?@++*DLB)44;>H4477LDCO>>//K;7.B0::9G752B:;HP88<5520&&OJND6#&88K=<::::7::888P??;/06L--K;34<*((($'9>>>MMNLH@@A-;A888<IO::===::>?****+I0N<8;H++:756:%%<''QP<455LMJ//RAP@@M(%$$$EEM555=JK=12<,&'CC&&L=78&'("%#%&'''I9232@%%O::77=&&M77P77;(((((6PP5$7>099NP..(**55-,573/0668::57>KPNO>66I&&JM33D?<%%9976:9DF(((39<:;=>99)=11%00;;==))36D**KB3;68KA<+#%%$;;=<:=99>>==7((((885<H>;>*)**46:>97::((;;(((=<8;<<KKN875))@;345NP<<PPJJ>'''554;>AEMMPPNI77F%%787<IPL(,#$O:;N$$''"%$'()5%%%=CM>=>55BI:<;:8('-%%53578P98''LGG332)))5>=D:%%GGG:8>D>))EH0;;::K<<M..-1A00BC//-,.3333D--212232<109-)-
@m120308_211137_00124_c100308632550000001523011408061230_s1_p0/1789/ccs
ATCTCTCTCTCCTCCACCACCGGAGGTGGGTGAGAGAGAGATACTCTCTCCTCACGGAGGAGGAGAGAGAGATATCTCTCTCCACACTCGTGTGTGGCTGAGAGAGAT
+
o:]R~uy=QLUU&``3CC'))&&-%%F>>>5./0jp^aYUX::&:23AA11E66HDA5>>"665GIcxuvr_i^YZV:8;;;2FbAU=%%:@1K>TT+BIdNNoo~~~
@m120308_211137_00124_c100308632550000001523011408061230_s1_p0/1811/ccs
TGCAAGGAAGATGCTGTCCGGCAATCTTCGTGCAATTCCGGTACGTGCAATTGGTAGTTTGTCCAGAACTCAGATTTTAACAGCAGAGGACGCATGCTCTACCTTCATGATCACTAGTCCCTGAGGCTGCAATACCATGCAACGCCACGTACCCGGATTGGCACGTAGGCCAGCACGAAGGCGAGTCTCCGCCGGTAAGTTCCTAGTGCATGGCGCTTTTTTACCCCTCGTCCATCGAGAAGAGGGGACGCCAGTGCAGATATCTTTAATGTGGTAATTGGGGCACGTAGGCCCAGTGCCAATTCCGGTACCTGGAGGACTCTCCTGGCCTCCGCCCTTAGGCAGTGCATACTCTTCCCATAAACGGGCTGTTAGTTAGTATGGGTCCGAGGATTCAAAAAGGTGAGCGAACTCGGCCGCCACGTACCGGATTGGCACAAACAAGCTTGGCATCCGGAGAGACGGGCTTCAAAGCTGCCTGACGACGGTTGCGCGCGTCCGTAATCAAATCCTCCTTAATAAGCCCCCGTCACTGTTGGTTGAAGAGCCCAGGATTCTCTGCAAGCGTGCCAATCCGGTACGTGGCGGGTTGGCCAGAATGTGCGATTTATATCGCTTAATGGCTCTTGGGCCGCGGTGCGTACCTTGCAGGAATTGAGGCCGTCCGTTAATTTCCTTGCATACCACCACGTACCGGAATGGCACGAAAGTATATGCCGCAACGAGTGATGAGGTTCGCAA
+
%('0L++BEGLOZW8::4422B--7*GGMMLG..@++HG22:798:0--:++9977'969:U;;TXAA33=>VQ))))((O.?K7B.//2L<66R>>PHL..9))/?,,7,*.*C6@;11/&&6:<76:<&&GH(&''EX66@F***2**;011''^))CU0.4@NI000GFB22-O((('&$.JX22BGL((::C-,+)*CC0*.)(2..,-7@=)(''')/%%%%P?=:;;"-4611999-'***BB.''1:783&%Q..VG656??QB82?E,811044456.9LF41&&%''FF..-6+(%&$+K65<6:LUHG33-2339301032##),00-)..AL99%%@.-040312---.('22>7777M4/0$3:;3644B26,4390;..ICCE88888009BL,2DC::5779@@T??:'&/2:D=8&&OEE22M&&&A?B55AC//JDDBB77JFH22I89955892222++6))IKNV;8://333T(RA1CDEHE6*)))---+BCM??,,AAQ00M55555AA8GPM;8:8<EEKTbC11999N%%%--[[PGGQQS/CJ969D>>AAIHIHOFFMIJCAED;:>:,,,;30==O..GG1116?>HHHX))CMH$$$88;;3239A@F@@@K20/58FFPJ=HGG@@788:6858=;788EEEVDDD(((H??77X$$,$$$.>67CD6673%%P7MOD2222HF++23..-4CEFT`KKFF==D55/0,.H((
@m120308_211137_00124_c100308632550000001523011408061230_s1_p0/1845/ccs
TTGCGAACCTCATCACTCGTTGCGGCAATACTTTCGTGCCAATCCGGTACGTGGTGTATGCAAGGAAATTAACGGACGGCCTCAATTCCTGCAAGGTAACGCACCGCGGCCAAGAGCCATTAAGCGATATAATCGCACATCTGGCCAACCCGCCACGTACCGGATTGGCACGCTTGCAGAGAATCCTGGGCTCTTCAACCAACAGTGACGGGGGGCTTATTAGGAGGATTTTGATACGGACGCGCAACCGTCGTCAGGCAGCTTTGAAGCCCGTCTCTCCGGATGCCAAGCTTGTTGTGCCAATCCGGTACGTGGCGCCGAGTTCGCTCACCTTTTTGAATCCCTCGGACGCCATAACTAACAGCCCGTTTATGGAAGAGTATGCACTGCCTAAGGGCGGAGGGCCAAGAGTCCTCCAGGTACCGGATTGGCACTGGCCTACGTGCCCCAATTACCACATTAAAGATATCTGCACTGGCGTCCCATCTTCTCGAGGACGAGGGTACAAAAAGCGCCATTGCACTAGGACTTACCGGCGGAGACTGCCTCTGCTGGCCTACGTGCCAATCCGGTACGTGGCGTTGCATGTATTGCAGCCTCAGGGACGTCAGTGGATCATGAAGGTAGAGCATGCGTCCTCTGCTGTTAAAATCTGAGTTCTGGACAAACTACCAATTGGCCACGTACCGGATTGGCACGAAAGTATTGCCGGACAGCATCTTCCTTGCCTCA
+
JJRQh88335bb`UVWUYOO=]`ON00>>YYRRR`aaoFF44OYYMMrhSS?66UcuTTj^JJCDBHHHVNNCBG_`[\UUW^RSRZ//lbaFF77nCCBBZZAAV^;9(((UofiFFK888IMKKU`pgGGGrtf;;RRWe??))LM1111444@SBBKKFHg..\[TSZo]??jkAAK33bbRRTPPPDDWPPA>A<??\\db_DDX------EX]i```JJaGGG>>><;=Paf%%%R^j@@DD333E88IJ^KKRGLLdeeGGV>BBB][IIWO@@WWggQIJK`obbkL..Opd>>\\aWWNO_``^^ED9%'2C//::5744^HH^<<<<<;BCL)))q66RMN]]`_jVV_sBBBi5288JJUUZiHHHs__YYYYn]]XXlaaim|????QQQOOOKKaf,,QY\\]???ghebOO((RRXSTDDZ|&&DHH\>>fUJJJJAA:;11B45WWWlllliiWUZ]\**RQ<<=,,BCC6LMQSOQfOL?@@?&&,,,PJ((((((O__,,,fgZUOPge+++FAAAJJ++IHHPPPRM77IIxtUUhKKEGGSSe??LNNgjjjKK{xv77BBBJJVVII_abxFD))nuVVVakBBBRR[}BBTTSS[@@cdWVhVVRTTTe]]55??YddrKKAAT))`JJJJRRcOO\\vztVVVeHHHHbj```zCCCUUm~sjegeeFFFYY333B]\YYY\wVVuJIRORauunb]^lgh__UVV\\SRX
@m120308_211137_00124_c100308632550000001523011408061230_s1_p0/1859/ccs
TGCGAACCTCATCACTCGTTGCGGCAATACTTTCGTGCCAATCCGGTACGTGGGTGTATGCAAAGGGAAAAATTAACGGACGGCTCCATTCCTGGCCAAGGTAACGCACCGCGGCCCCAGAGCCATTAGCCGATATAATCGCACATCTCAAACCGCGCCAAAACGTACGGGATGGCACGCTTGGCAGAGAAATCCTGGGCTCTTCAACCAACAGTGACGGGGGCCTTATTAGGAGGATTTTGATACGGACGCGCAACCGTCGTCAGGCAGCTTTGAAAGCCCGTCTCTCCGGATGCCAAGCTTGTTGTGCCAATCCGGTACCGTGGCGGGCCGAGTTCGCCTCACCCTTTTTGGAATCCTCGGAACGGCCATAACTAACAGCCCGTTTTTATGGAAGAGTATGCACTGCCTAAGGCGGAGGGCCAAGAGTCCTCCAGGTACCCGGATTGGCCACTGGCCCTACGTGCCCCCAATTACCACATTAAAGATAATCTGCACTGGCCCGTCCCCTCTTCCTCGAGGGACGAGGGGTAAAAAAGCCGCCATTGCACTAGGACTTACCGGCGGAGGACTGCCTCTGCTGGCCTACGTGCCCAATTCCGGTTACGGTGGCGTTGCATGTATTGCAGCCTCAGGGACGTCAGTGGATCATGAAGGTAGAGCCATGCGTCTCTGCTGTTAAAATCTGAGTTCTGGACAAAACTACCAATTGGCCACGTACCGATTGGCACGAAAGTATTGCCGGACAGCATCTTCCTT
+
0/'759===601@@?@0.,-67<222AA12---,+180/--189##(7;8(3247;A21/-*++,@=''''&66133<=2;--&&<<.)*)00**((02''3356AD??DDC22,--+-%<:,,'-*%!,,FD42..1371.0@>@0-'**6%%%'%&&%%%%7/<40#()@/-3312968>**11<7,(((6+++.00=D?>C-+00>000B''++006665-.2=/0DDABD,,F@AAA33;DD''@@88>>./,,7A36D33AC-12',--D+++3/11.2.,.222033=@?CCDD33ED222D22A111)))ED1*+:C((8$$$').,0CE>%!#)0C+++01101)*ADD+++D++(+3--...32227,/-3=3<<='''''0>+++AAD/E212-/A2135,,6$$$557,,,/108/-1DABDBDD00D0&&&9B22C55..++>//000ADD@@?+++++2D222889D22D@AA,,%))D11DA22D**&&&FD22222800**6FAA&&&@D9C++++2>?:>?;?)(<=CD990033C=//05@ED++(,2,,F==ADC0.1/1E44622-//@11DC%%%12+,66..47<6((K====:=;>N6$$LIIJ22<;ACP>6777OFFQP@@MNPP>:<FCB...MP=;((:=22=8%%:9?PE=...DIIJP=<BB99PPLMM<567686<::99CKJKNON624;;J%%@C***PP=677<&&>>=CHHK<9:9;A==CA---L
@m120308_211137_00124_c100308632550000001523011408061230_s1_p0/1879/ccs
TGAGGCAAGGAAGATGCTGTCCGGCAATACTTTCGTGCCAATCCGGTACGTGGCCAATTGGTAGTTTGTCCAGAACTCAGATTTTAACAGCAGAGGACGCATGCTCTACCTTCATGATCCACTGACGTCCCTGAGGCTGCAATACATGCAACGCCACGTACCGGATTGGCACGTAGGCCAGCAGAGGCAGTCTCCGCGGTAAGTCCTAGTGCAATGGCGCTTTTTACCCTCGTCCTCGAGAAGAGGGGACGCCAGTGCAGATATCTTTAATGTGGTAATTGGGCCACGTAGGCAGTGCCAATCCGGTACTGGAGGATCTTGCCCTCCGCCCTTAGGCAGTGCATACTCTTCCATAAACGGCTGTTAGTTATGGCGTCCGAGGATTCAAAAAAGGTGAGCGAACTCGGCCGCCACGTACCGGATTGGCACAACAAGCTTGGCATCCGGAGAGACGGCTTCAAGCTGCCTGACGACGTTTGCGCGTCCGTATCAAAATCCTCCTAATAAGCCCCCGTCACTGTTGGTTGAAGAGCCAGGATTCTCTGCAAGCGTGCCAATCCGGTACGTGGCGGGGTTGGCCAGATGTGCGATTATATCGCTTAATGGCTCTTGGGCCGCGGTGCGTTTACCTTGCAGGAATTGAGGCCGTCCGTTAATTTCCCTTGCATACACCACGTACCGGATTGGCACGAAAGTATTGCCGCAACGAGTGATGAGGTTCGCAAA
+
DDd88\NNNODEEFOT;;LfPPCCLLcNNd`bbN99TVbQQQHH998AVRSSTBBBfTTTffhLL^^\\MMM\&&&IIXFFBBBBBII\00\66III\\FEK\JIJLT,,QVC33W33CCBGHKKJJ[JJJF@@IIZGFJVXIIWPW^H<=Y//KOUDDM00DF^Y[888LLKJKJWCCHJ44D@AG11CGGS<<<\HH^KKGJLLL\]^NN[\I444GI333333ABBII^HABFGGJQ(((T<<:;>C11KK\\HH^^\\ZOO6667XXWN...==./&&&&4BKPPPLE&&O))JMOQ>;=KO;:$#'BLKLL%P87$$333AA<''''C=>M?=BPPL>=::P;)))9;<:>>?'''KI757D;<<?<@9:/-4PPKK::MK''''''6CM?''>><<;@;688>>668::>:332I;;8=6%%N***>>LO>>8:45P===HJPP??P333>>>$$$I736QP>:<==8%%99PPPPPP///PPPP77777NPPNPO88RLN*')))))NLLPPP33OO+++<OO?;***7QPGH:8<PPP>>><<QQ11//R===N??PPO>>>5554(($&&F77P??<,,6.3KMEEP=;=KQ<<R>>>PP<<111LPKK77C@@P****NPMQK>>559<9==P---G=>((P???P////==(((?RP>>PGCHPO<<(((<R===>>;:B999H00OQ>./JI777<<P>>=>//;BGO>>P555
@m120308_211137_00124_c100308632550000001523011408061230_s1_p0/1909/ccs
TGCGAACCTCATCACTCGTTGCGGCAATACTTTCGTGCCAATCCGGTACGGGTGGTATGCAAGGGAAATTAACGGACGGCCTCAATTCCTGCAAGGTAACGCACCCGCGGCCCAAGGAGCTTAAGCGATTATAATCGCACATCTGGCCAACCCGCCACGTACCGGATTGGCACGCTTGCAGAGAATCCTGGGCTCTTCAACCAACAGTGACGGGGGGCTTATTAGGAGGATTTTGATACGGACGCGCAACCGTCGTCAGGCAGCTTTGAAGCCGCGCGTTCTCCGATGCCAAGCTGTTGTGCCAATCCGGTACGTGGCGGCCGAGTTCGCTCACCTTTTTGAATCCTCGGACGCCATAACTAACAGCCCGTTTATGGAAGAGTATGCACTGCCCTTAAGGGCGGAGGGCCAAGAGTCCTCCCAGGTACCGATTGGCACTGGCCTACGTGCCCCAATTACCACATTCAAGAGTATCTGCACTGGCGTCCCCTCTTCTCGAGGCGAGCGGGTAAAAAAGCGCCTTGGCACTAGGACTTACCGCGGAGACTGCCTCTGCTGGCCTACGTGCCCAATCCGGTACGTGGGCGTTGCATGTATTGGCAGGCCTCAGGGGACGTCAGTGGATCATTGAAGGTAGAGCAATGCGTCCTCTGCTGTGAAAAATCTGAGTCTGGACAAACTACCAATTGGCCACGTACCGGATGGCACGAAAGTATTGCCGGACAGCCATCTTCCTTGCCTCA
+
$$868=<<<DKA&&RPNL==KPIE=88866%%%B>>=AA88C>E'',LI)$(4..845?H%%GHH+++>?74,,B?(&*'+OKHE3425:DFOQ98>,,+++M&&&:&)))66::)%$&*!:;B+086%%99DH;JPPNK+--=98676;FGG<:>>G<K@?GDDG5;54(&51&&<:>EGJO99A(((888=<B>>>;<;GINMMIG99M:%-:::I775/43(((KNN%%%%LOMF&699EEL==99<LL75:PKKLMEE6677788=A&&-<:@E,&BD74$$=<::LL21%%:/:>>>>:<;33--/<CB3%%%5:<AL==LK87;NPN99.//-//.3;686?HGD<$"''I**=44@EE$$01=444I)**58>=17FD>:9JII33/,4.&.>>>KNP333**''FN77FHH555(3244BB22?CJO648;@@CE4-;''A5666&&;,E::@E;AD$&&&<$9988:((H<93406B****EI227KJM.==3**&-8888.+)...0?88>>=32A'9:F77E$!%QA@=?C==((KA66=?:>99;0/,,-GKE>>111BA=<FGMJ>:78&&&)HHNPLLP??K**'':M''@@HDC&&&&IB9,,K77**$AQN))44G::KZNQ++/)&&314/-/F21=>D,,,,,,,WVS44:12D//JGAAABAP99<C8.%%%CC22\\44-..55AAT[IDFFFEIKLM..-5VCC=**6EG::UTAAEABFK*
@m120308_211137_00124_c100308632550000001523011408061230_s1_p0/1934/ccs
TGAGGCAAGGAAGATGCTGTCCGGCAATACTTTTCGTGCCAATCCGGTACGTGCCAATTGGTAGTTTGTCAGAACTCAGATTTTAACAGCAGAGGACGCATGCTCTACCTTCATGATCCACTGACGTCCCTGAGGCTGCAATACATGCAACGCCACCGTACCGGATTGGCACGTAGGCCAGCAGAGGCAGTCTCCGCGGTAAGTCCTAGTGCAATGGCGCTTTTTTACCCTCGTCCTCGAGAAGAGGGGACGCCAGTGCAGATATCTTTAATGTGGTAATGGGGCACGTAGGCCAGTGCCAATCCGGTACCTGGAGGACTCTTGCCCTCCGCCCTTAGGCAGTGCATACTCTTCCATAAACGGCTGTAGTTATGGCGTCCGAGGATTCAAAAAGGTGAGCGAAACTCGGCGCCCCGTACCGGATGGCAAACAAGCTGGCATCGAGAGACGGCTCAAAGCCCTGACGACGTGCGCGTCCGTATCAAACTCCTATAGCCCCGTCACTGTTGGTTGAAGAGCCCAGGATTCTCTGCAAGCGTGCCAATCCGGTACGTGGCGGGTTGGCCAGATGTGCGATTATATCGCTTAATGCTCTGGGCCGCGGTGCGTTACCTTGCAGGAATTGAGGCCGTCCGTTAATTTCCCTTGCCAACACCACGTACCGGATTGGCACGAAAGTATTGGCGCAACGAGTGATGAGGTTCGCAA
+
,YYUUU]fVUMM[\UCBH;;44@@@K;ATY....AUUCCbabi@@CCCeVD;$$=Eb$$$FVWa>>8AA**YJJ3_f886$$$$B%/.=67OOMMMDDQB))PQB66DE=>KL^a?LTTRFFSUVII===HZWPCVJE<DIPFWHVXB?@GJ44M%%QQRRXQQQ==::?^RLMY--,,O[aB3077ZYJP89??OS979TT::\\aaO`77GI];;eWK>>>>>>KJKKTC>549VQYEA77Qe----OVS??VWOOZQJJGN%d'''7QEFE333=>%%2222OTCCgCC<==<OGGQWZ22:EIIU=>bEET::JF?KMY66IIR555@AAGGH00J887--[DDBTNMX00CS.).S999HR+*H001>((=GT333VHHV44I==7:-;7<hcZVU&&&ABUMNK9%%%%=PP&&<<<5022&&&(44322..?97&*4-F=F6&&&3./88:&%&;A>KKNJ:00LPNJ,,ABJ::,$%%%C////-/,*****>=FXNM==KK((NNOWWe666>AOOBB>KYSHD=>9;GSSKK[[[KKOOMIJ@@[[^***337>99:TSIH2AB77DEH?::bMM<<..P76NG7.//OPLM00HH<<000?M>>VXJ<<FE>??C000EKCBCF44((/,/---GG;&&'%+*))HFNDIKM==''\VVVUYU32214PCD+)-79998@A>?;A=>NHHCCCP:33
@m120308_211137_00124_c100308632550000001523011408061230_s1_p0/1939/ccs
TGAGGCAAGGAAGATGCTGTCGGCAATACTTCGTGCCATCGGTCGTGGCCATTGAGTGTCCAGACTCAGATTTTAACAGCAGAGACGCATGCTCTACCTTCATGAATCCACTGACGTCCCTGAGGCTGCGATACATGCAACGCACGTACCGGATGGCACGTAGGCCAGCAGAGGCAGTCTCCGCGGTAAGTCCTAGTGCAATGGCGCTTTTTTACCCTCGTCTCGAGAAGAGGGACGCAGTGCAGATATCTTTAATGTGGTAAATTGGGGCACGTAGGCCAGTGCCAATCCGGTACCTGGAAGGCTCTTGGCCTCCGCCCTTAGGCAGTGCATACTCTTCATAAACGGCTGTTAGTTTATGCGTCCGAGGATTCAAAAGGTGAGCGACTCGGCCGCCACGTACCGATTGGCACAACAAGCTTGGCATCCGGAGAGACGGGCTTCAAAGCTGCCTGCGACGGTTGCGCGTCGTATCAAAATCCTCCTAATAGCCCCCGTCACTGTTGGTTGAAGAGCCAGGATTCTCTGCAGCGTGCCAATCCGGTACGTGGCGGGTTGGCCAGATGTGCGATTATATCGCTTAATGCTCTTGGGCCGCGGTGCGTTACCTTGCAGGAATTGAGGCCGTCCGTTAATTTCCCTTGCATACACCACGTACCGATTGCACGAAAGTATTGCCGCAACGAGTGATGAGGTTCGCA
+
%EG44RAA99%%HJ=99$D>'':845DCF(((2A:33..,,48);:0031%%2-&2''I?3JC''OGD?8<>>>11F=E@;>D)(@D:9>;5533CBC@D:9B-*.5--./;D?99D>AA@>9..-.?2../BD/-19++F8./DDDC/0.2@)(1?@DDDC333A7EAAD00AAAD@22BCDD@AAB@DC0/00CD1-'*0**D@>...--+.555//A0+,DDBB333@666/28/0C11DD@=A6BC111,0CADCED'''6@'''&++CB00C@))9=D:7:683-./+>:7881.0083+-DA9--111)*;'''/@D++D;FC33=FDAD?@700D--,,,933ECDDD,,,DD/--/@?A2.0E00>'('')1;C;00A./DD%&..FAB>FD<D88/.5E..@@D//F<;:B11-/,/4(((DDD@B90*-,>=BD((%%%CD**0;)-DD22..8DDA?0,.DD;F1111100F//?**A**%%%%%89/.6BC('1500D(,>8B11/4;:61;DCD@@4+,DD8/-//F00//7=CDD------==<<990LPPPP<:=E77JLPLP--@O''K$$<<>>***678BBB4=<%"%%886>@PPOO11MOP6))&&====P99&&===788NNMIJMOPP>>PC?$$=*''LP))E5<9<<K@@MNP<<RP<<AKEBEPCCOP50**JB='
@m120308_211137_00124_c100308632550000001523011408061230_s1_p0/1950/ccs
TGCGAACTCTCACTCGTTGCGGCAATTTTCGTGCCAATCGGTACGTGGTGTATGCAAGGGAAATTAACGACGCCTCAATCCTGCAAGGTAACGCACGCGGCCAAGAGCCATTAAGCGATATAATCGCACATCTGGCCAACCCGCCACGTACCGGATTGGCACGCTTGCCAGAGAATCCCTGCTCTTCAACCAACAGTGACGGGGCTTATTAGGAGGATTTTGATACGGACGCGCAACCGTCGTCAGGCAGCTTTGAAGCCCGTCTCTCCGATGCCAAGCTTGTTGTGCCAACGGTACGTGCGCCGAGTTCGCTCACCTTTGATCCTCGGACGCCATAACTAACAGCCCGTTTATGGAAAAGTATGCACTGGCCTAAGGGGCGGAGGGCCAAGAGTCCTCCAGGTACCGGATTGGCACTGGCCTACGTGCCCCCAATTACCACATTAAAGATATCTGCACTGGCGTCCCCTCTTCTCGAGGACGAGGGTAAAAAAGCGCCATTGCCACTAGACTTACCGCGGAGACTGCCTCTGCTGGCCTACGTGCCAATCCGGTACGTGGCGTTGCATGTATTGCAGCCTCAGGGACGTCAGTGGATCATGAAGGTAGAGCATGCGTCTCTGCTGTTAAAATCTGAGTTCTGGACAAACTACCAATTGGCCACGTACCGGATTGGCACGAAAGTATTGCCGGACAGCATCTTCCTTGCTCA
+
=6J8A@22B66F8GW>>>>0(*W??-+46IH3E<<34S+(+HLN):'',+$9:1J==11/4343CDI;&%%&///4,*('01R648&&299@DPK%%>++)01;AAN;;K---APD@B?IJ43(>FE55@;:F221000/78LHHNSA=M--56D997<=1145&&8''/2D3**,87.-).4.'(JEE??11NJATEEO&&&%,::86;1''+./98CDH==N:V.",$=NV4()6LNE))CJL66RB??111FHMD///2FPA@A::..JD%%888999>//NQJ==B:5---Z4DN;4;--G--::836E@OB(778E%%16GE((D7$..89MMF<??=;8...;7777C<<//.,LZ@@SHGCK>=78<66''''F))G<>>7766?88H778EGULLC60108;;C22867D%%11;''FG>&&&&&FEA=4@@?7A,,3339IQIFJH//=PS7:=99----X?222-FE?HLNUX[DDDK333331D==@@@QV\,,GGD2/3F000DAAA222A<<M2/2LEDDAD@@?CEGGIMM.-454GJ@@QD-*;**,C8747BBVU712DLHKNNIXQ664**;;SB4G))G??E67??IJGH-M9JLNB99KXWIIVEDK--/////8IH33DEFGEEO//FFMLQ887;;E779HHHHTIDFIG++NIKSVW.+KCJbFF]HGMMMRS44V@?H99238:A%%YM
@m120308_211137_00124_c100308632550000001523011408061230_s1_p0/1965/ccs
GCGACCTCATCACTCGTTGGCGGCAATACTTTCGTGCCAATCCGGTACGTGGTGTATGCAAGGGAAATTAACGGGCACGGCCTCCAATTCCTGCAAGGGTAACGCACCGCGGCCCAAGAGCCATTAAGCGATATCAATCGCACATCTGGCCCCCGCCCCACGTAACCGGGATTGGGCACGCTTTGCAGAGAATCCTGGGCTCTTCAACCAACAGTGAACGGGCGCGTTATTAGGAGGATTTTGATACGGACGCGCAAACGCGTCGTCAGGCAGCTTTGAAAGGCCCGTCTCTCCGGATGCCAAGCTTGTTTGTGGCCAATCCGGTACGTGGCGGCGGCGAGTTCGCTCACCTTTTTTGAATCCTCGGAGCCGCCATAACTAACAGCCCGTTTATGGAAGAGTATGCACTGCCTAAGGGCGGAGGGCCAAGAGTCCTCCAGGTACCGGATTGGCAACTGGCCTACGTGCCCCAATTACCACCATTAAAGATATCTGGCACTGGCGTCCCCTCTTCTCCGAGGACGAGGGTAAAAAAGCGCCATTGCACTGAGGACTGTACCGCGGAGGACTGGCCTCTGGCTGGGCCTACGTGCCAATCCGGGTACGTGGCGTTGGCATGTTATTGGCAGCCTCAGGGACGTCAGTGGATCATGAAGGTAGAGCATGCGTCCTCTGCTGTTAAAATCTGAGTTCTGGACAAACTACCAATTGGCCACGTACCGGATTTGGCACGAAAGTTATTGCCCGCACAGCATCTTCCTTGCCTCTA
+
!1NP=<9<L00A*)/:%$%.5A>11EHEE((((A:BDECD=9:4559%&?CDAA34PC2(*555%%"+1*'**!)!&&0<>>-+,8?>>9:I=..6&&&B'&06A3(40/%%5&5))*4F224,,-7DDP>65=&555))ADDDNBA??-,#,-1000.KB3:##&,#"#)22(((6885,&''05ABB*=?81/12+20.1+,6<377222D11=-.A111#,+7216B@0.//-11*++*/3:>8AB1111@7(((A%;774/.2D::78B/,//0*+*)&)++1>@/.8**00-0D@@;D=>@DD///D2+,77--F>??@A33DC?@;8::&##%12//6//CDDCE******+,+'ADD22C2%+*68==4'''=?E@DD***D>>>?DC@,,,@21AD00@D33333>?2338@AB5555>11*0,+)**11.0&2:--<A/)*5A?5541,--2222$$+(***(-&+++..+*CB@B?DDD55@55..D00D5400D=>.')-?@@D**F=9:4326))))******2A33?1())66>31612-3-$?D++;677D$$7AA**$&11D,,3300/&&&32AA3/201..2'''?,,><112+*0&$>++>1+@?E**D7912./0+--DCD;..?2,-5DDD11000=//*)-..1;A?4**DAB317D0011111D2/2C-*''$$$C21&277?@0356**---AA<D4414:---:;6./2.000)'&04/-//-*08885588781-%%#&'%%#2
@m120308_211137_00124_c100308632550000001523011408061230_s1_p0/1979/ccs
GAAGGCTGGGCAGGCTATGCACCCTGGTCCAGGTCAAAAGCTGCGGAACCCGCTAGCGGCCATCTTGGCCACTAGGGGTCCCCGCAGATTCATATTGTCGTCTAGCATGCACAATGCTGCAAACCCAGCTTGCAATGCCCACAGCAAGCGGCCAATCTTTACGCCACGTTGAATTGTTTATTACCTGTGACTGGCTATGGCTTGCAACGCCACTCGTAAAACTAGTACTTTGCGGTTAGGGGGAAGTAGACAAACCCATTACTCCACTTCCCGGAAGTTCAACTCATTCCAACACGAAATAAAAGTAAACTCAACACCCCAAGCAGGCTATGTGGGGGGGTGATAGGGGTGGATTCTATTTCCTATCCCATCCCCTAGGATCTCAATTAAGTTACTAGCGAGTTAAATGTCTGTAGCGATCCCGTCAGTCCTATCGCGCGCATCAAGACCTGGTTGGTTGAGCGTGCCAGTAGATCATCGATAAGCTGGCGAGTTAGGTCATCCCAGACCGCATCTGGCGCCTAAACGTTCAGTGGTAGCTAAGGCGTCACCTTCGACTGTCTAAAGGCAATATGTCGTCCCTTAGCTCCAAGTCCCTAGGCAAGCGTGGTCGGG
+
DFD000F<<<<D@@CSPIWFFMNNNLLLCC\RR]22AAAAMPVV+++>677<bagPPEEEPPBBOe>>===?9:55555****UUV??666`TT???KIMe>>c**A^SQT99UI==ccc9999WWTUMCDD??M:7&&&?__hfabQQOOJJLPThOOOOca00OX==SOBBBT9&&&&@@@33K**<=MMBB<>POQUL...0/CMMHHJ^^eXX>=???dFUVOO++++E;;CFE11111RRReSRNN????RROKMchhRRcPPi<<<<LRUiTTPRh\[SSTTQT777O<<NOOR3,44DUJJJRPT==?UHHHHGP??LPPWSUKMS3333333G66dcLLLLK///MM::h@@@>AAf=:>>>h;;;;Hd@@@gPfgLLOPX_^JJSbQLNNM[aceUUUbTTYQRhhhP..8...HcAAT:9@@hhhVVcT@@EEf***SLMM\]===SHHHPR++h\::GSMLVbghebdSSdadejU$$kVS??hh@@@TbfCCCFLZdhhT99GUIIJS77J$$$VbKK414;>KTQO?<?c[]ROOQ_LLLhcSNLP`_::TTTPR@@VhUUK**N,$))XL`cVVVV<<YY7777R&&SQTU=<H''XS<<<
@m120308_211137_00124_c100308632550000001523011408061230_s1_p0/1991/ccs
TGAGGCAAGGAAGATGCTGTCCGGCAATACTTTCGTGCCAATCCGGTACGTGGCCAATTGGTAGTTTGTCCCAGAACTCAGATTTTAACAGCAGAGGACGCATGCTCTACCTTCATGATCCACTGACGTCCCTGAGGCTGCAATACATGCAACGCCACGTACCGGATTGGCACGTAGGCCAGCAGAGGCAGTCTCCGCCGGTAAGTCCTAGTGCAATGGCGCTTTTTTACCCTCGTCCTCGAGAAGAGGGGACGCCAGTGCAGATATCTTTAATGTGGTAATTGGGGCACGTAGGCCAGTGCCAATCCGGTACCTGGAGGACTCTTGGCCCTCCGCCCTTAGGCAGTGCATACTCTTCCATAAACGGGCCTGTTAGTTATGGCGTCCGAGGATTCAAAAAAGGTGAGCGAACTCGGCCGCCACGTACCGGAATTGGCACAACAAGCTTGGCATCCGGAGAGACGGGCTTCCAAAGCTGCCTGACGACGGTTGCGCGTCCGTATCAAAATCCTCCTAATAAGCCCCCGTCACTGTTGGTTTGAAGAGCCAGGATTCTCTGCAAGCGTGCCAATCCGGTACGTGGCGGGTTGGCCAGATGTGCGATTATATCGCTTAATGGCTCTTGGGCCGCGGTGCGTTACCTTGCAGGAATTGAGGCCGTCCGTTAATTTCCCTTGCATACACCACGTACCGGATTGGCACGAAAGTATTGCCGCAACGAGTGATGAGGTTCGCAA
+
<STUURTZBBB_N^PM((PBAHJYL99ihM++++G?@,,ZZaLLIII>>QQWW11LLIJJccAAHHHHP---@SJKGIPPWF))))00.4CCMG;++JK--DFEIFCG\VW44/1G\EC333IHPPNM]>>>D2./6DB=77;DEDD**;OWJ++QIJ]^:9>ABAGY999JJ[\\444@GXH22DAJIJHHAK===''DEFEJJK11JFDGPQCCB,,66G&&&&&&&,,,DJIJ113C?AGBBJF2222233???\0\JFGHIZVI....FN\DTTI?@77577736/-2QXYRR\\\JFIHH33>455JBB@@JJAAGGP88T''CCCJ%%<7777\JAACCXXDC11SMOJIRDDDB----999%&LONOO\WXUT555E\OOJ7$$JKZQ222222AW\JJMO\CCAE44SMR88MN7733AA5506>@EE:O22ADNOWD00HIIDDV[665D\<<GEGGJGG330333CFR66XJJJEFOXYAAEEJFIIIXZ\\\33@@@ECCJ...HHHHHY;;;;;<00C?BXJJHK%%%)BCFZD%%%<==?>@MPHGHCC<44O00IJWJDE..JJQBBLLVCCCAA33299HGQ))VMNTBBJMZQ_::OcPQ^???99HH,,,,E::VVVQ==MSV111dAANFFF_@@TH@@<?>GNOgcaQQ7777EETUU22g[G<=M??<=i??<???;(((SWXHHHDELabV66@@BBB++]]bWOOW--MNNhU))
@m120308_211137_00124_c100308632550000001523011408061230_s1_p0/2016/ccs
TTGCGAACCTCATCACTCGTTGCGGCAATACTTTCGTGCCAATCCGGTACGTGGTGTATGCAAGGGAAATTAACGGACGGCCTCAATTCCTGCAAGGTAACGCACCGCGCCCAAAGAGCCATTAAGCGATATAATCGCACATCTGGCCAACCCGCCCACGTACCGGATTGGCACGCTTGCAGAGAATCCTGGGCTCTTCAACCAACCAGTGACGGGGGCTTATTAGGAGGATTTTGATACGGACGCGCAACCGTCGTCAGGCAGCTTTGAAGCCCGTCTCTCCGGATGCCAAGCTTGTTGTGCCAATCCGGTACGTGGCGGCCGAGTTCGCTCACCTTTTTGAATCCTCGGACGCCATAACTAACAGCCCGTTTATGGAAGAGTATGCACTGCCTAAGGGCGGAGGGCCAAGAGTCCTCCAGGTACCGGATTGGCACTGGCCTACGTGCCCCAATTACCACATTAAAGATATCTGCACTGGCGTCCCCTCTTCTCGAGGACGAGGGTAAAAAAGCGCCATTGCACTAGGACTTACCCGGCGGAGACTGCCTCTGCTGGCCTACGTGCCAATCCGGTACGTGGCGTTGCATGTATTGCAGCCTCAGGGACGTCAGTGGATCATGAAGGTAGAGCATGCGTCCTCTGCTGTTAAAATCTGAGTTCTGGACAAACTACCAATTGGCCACGTACCGGGATTGGCACGAAAGTATTGGCCGGACAGCATCTTCCTTGCCTCA
+
]]ukkkkBBcVVmKKmJ66VVTZ@@Y`eVOP====~\DDSZnpWWJJJx[YYJJlJJFFgrOO,,,7JJJZY^aCC?@FFFTcLJNN`JJ99HMNOn[Y[]OOhOOOZ));;555GFLQ[[ZZTUXk__uoBBkccII`ambbpDDBGS[::::(((UIItSQUTTSWbXXYJJ^`Z[a66btuKKKKKI000cZLL_IFIMMMZ..wiX==M;;;;;AcrtnobajbXY\JJJJJa__oaaabbl[[`aOOKNaZZ^c666cbh```als[UWWlnKK]]DDQRRdS555sa^MMM[]JJII`annUUZ[ZLJKLQQRVV;;KrHHPBAGfkPP_<<<<<<QQfYYlA<==^^++Z]SSSiTTTiO:::=GWWWv\\VVRokb\\`66`\11GqDD888QOTSSTTAALPP^bW///``]JJJKKZaa[Z]@@PPas%%%=D]\\X22ZZZko---<<<\]666__`d`ccXXjFFoostDDYDDDD^PPXd]==sHHD&&J66665555555cc777^__qKKYY\\WUKLL///((a^aHHj\[[@@A@..LkRRKLL^^[stJJJjldddpeMMdPMP@@KKKX44F//DII_]??^k]]0000[[f<<hh---TTGG]<<DPYRRb@@BB[NMTLLZVVg[[e44/111EMYYSSQQGHIIOGABBDK9699DDSKLPPQdURTTT000hVVSVRQOO====Ji>>))II99j@@O@@FFQT:::JLCCDAA
@m120308_211137_00124_c100308632550000001523011408061230_s1_p0/2027/ccs
TGAGGCAAGGAAGATGCTGTCCGGCAATACTTTTCGTGGCCAATCCGGTACGTGGCCAATTGGTTAGTTTGTCCAGAACTCAGATTTTAACAGCAGAGGACGCCTGCTCTACCTTCATGATCCACTGACGTCCCTGAGGCTGCATACATGCAACGCCACGTACCGGATTGGCACGTAGGCCAGCAGGAGGCAGTCCTCCGCGGTAAGTCCCAGTGCAATGGCGCTTTTTTACCCTCGTCCTCGAGAAAGAGGGGACGCCAGTGCAAGATATCTTTAATGTGGTAATTGGGGCACGTAGGCCAGTGCCAATCCGGTACCTGGAGGACTCTTGGCCCTCCCGCCCTTTAGGCAGTGCATACTCTTCCATAAACGGGCTGTTTAGTTATGGCGTCCGAGGATTCAAAAAGGTGAGCGAACTCGGCCGCCACGTACCGGATTGGCACACAGCTTGGCATCCGGAGAGACGGGCTTCAAAGCTGCCTGACGACGGTTGCGCGTCCGTATCAAAATCCTCCTAATAAGCCCCCGTCACTGTTGGTTGAAGAGCCCAGGATTCTCTGCAAGCGTGCCAATCCGGTACGTGGCGGGTTGGCCAGATGTGCGATTATATCGGCTTAATGGCTCTTGGGCCGCGGTGCGTTTACCTTGCAGGAATTGAGGCCGTCCGTTAATTTCCCTTGCATACACCACGTACCGGATTGGCACGAAAGTATTGCCGCAACGAGTGATGAGGTTCGCAA
+
==@99911*+*;.P<<QPPP22GGK::OPM&&&&??P))IJ>>67N666%0F?001746")>>((KO888@;<HHK3<B=<AK5;;;;7::;;NP>>EII85('+ED44:H..-90*+P><66-&8RPBAD444677-0044=''22-,IO<;<87=K><7<6600<:>>L?;>RPPLM9993//**B:;;N<P22511DE1127:::(($1:>>=ELHGHA>B8885888&&&&44J(((?:3B'''II5555574..-5PE&!&CFFPP>>MI66/0'';<655==FHH758I=;==**;<=P@@AAC@A,,,F222Y[\HF\XMMB;:::@AS(((D333022G<<EGGF//K??H:11BAHC@9:::///4FJ00/BA344\DDDW\KKIFACI>B?//////EK:9B88<EE7C@B33^[][WH>C>>..LLW444J;**&&A88455HF*5JMRUGGAA44361=IJTSF>'KCDDJJ\((;BB77>>MNHIEEQPNFP4444BCNGFJJWXT,,E88888D[XXQ99MPDDCDLCCHHP***\Z[\HHJY\\V@4526\XK22CCEEEGH22\IIGG^///-13FJ\YYYRL%%>::>?=BGGZ..O9<=QQ**C==NP999IIFFEFTMOT666K@@FFGGAIIFI@@F53::DGVIJT555@***???JIC33JZVW99;MHIA::12G555NLLII???VA;<2;88DDB@AINXY[WWYH@ACCADQEF
@m120308_211137_00124_c100308632550000001523011408061230_s1_p0/2041/ccs
TTGCGAACCTCATCACTCGTTGCGGCAATACTTTCGTGCAATCCGGGTACGTGGTGTATGCAAGGAAATTAACGGACGGCCTCAATTCTGCAGGTAACGCACCGCGGCCCAAGAGCCATTAAGCGATATAATCGCACATCTGGCCCAACCCGCCCACGTACCGGATTGCACGCTTGCAGAGAATCCTGGGCTCTTCACCAACAGTGACGGGGGGGCTTATTAGGAGGATTTTGATACGGACGCGCAAACCGTCCGTCAGGCAGCTTTGAAGCCCGTCTCTCCGGATGCCAAGCTTGTTGTGCCAATCCGGTACGTGGCGGCCGAGTTCGCTCACCTTTTTGAATCCTCGGACGCCATAACTAACAGCCCGTTTATGGAAGAGTATGCACTGCCTAAGGGCGGAGGGCCAAGAGTCCTCCAGGTACCGGATTGGCACTGGCCTACGTGCCCCAATTACCACATTAAAGATATCTGCACTGGCGTCCCCTCTTCTCGAGGGACGAGGGTAAAAAAGCGCCATTGCACCTAGACTTACCGCGGAGACTGCCTCTGCTGGCCTACGTGGCCAATCCGGTACGTGGCGTTGCATGTATTGCAGCCTCAGGGACGTCCCCCAAGTGGATCATGAAGGTAGAGCATGCGTCCTCTGCTGTTAAAATCTGAGTTTCTGGACCAAACTACCAATGGCACGTACCGGATTGGCAACGAAAGTATTGCCGACAGCATCTTCCTTGCCTC
+
JJB;<.-&''<=M@?23==;;;M:7%%449:===>PGK$$:88F+++<B;<P...;=55;<11+++99==009::O>98'''JILJK''P<,-579822&&6/A>66899JL;><9<00>>I=:>;:O&&POPPPP==?=D55)))27>AAE4445I>>K::==RB2&&HM==(&--LKL2)J=;>>1111:<))D&&<<P11QO>:.%%%%%%%FNPPMNN547==A((((<GNOM''$'))4G<<<222C44NMMPHILDA>@LLKLK=;>>><;:((=K==9>P;;--,,=HO==2))?@11122-/CJ<:@==,)+27ADL></+->F((77>>>>><<<))EE99ADE;;B=:==POQLJR...?:::=?111P00ACDPP((>511>>9::<<J..@999)*==>?<1767MFK776='''L>>O--2<ND<=)**LPGGC22222H%)?66==9>>=DGH>79J@@GGPFP;;FHH$$$$$=:>=HP88'''KPPOBCCM&&&&"&)==68=;=C75;;40))KTTY5537=FDH\@:6,+++FCE[DD?AAIC;(22>>>TG5577;ABZJGII/.66NLTWW\EEOJJX>>OPH666732'!!!!!!!D?445MHFJOII555HRLCBHEBDI++<<RGGIIXDD>???H::JJZ%%%CCKKI%%663,,G))/)''3%%344-.WGGQ66=>E,,POPQP((I==A75%%KE???=<@A88AN<(((>
@m120308_211137_00124_c100308632550000001523011408061230_s1_p0/2051/ccs
GAACCTCATCACTCGTTGCGGCAATACTTTCGTGCCAATCCGGTACGTGGTGTATGCAAGGGAAATTAACGGACGGCCTCAATTCTGCAAGGTAACGCACCGCGCCAAGAGCCATTAAGCGATATAATCGCACTCTGGCCAACCCGCACGTACCGGATTGGCACGCTTGCAGAGAATCCTGGGCGCTCTTCACCAACAGTGACGGGGGGCTTATTAGGAGGATTTTGATACGGACGCGCAACCGTCGTCAGCCAGCTTTGAAAGCCGTCTCTCCGGATGCCAAGCTTGTTTGTGCCAATCGGTACGTGGCGGCGAGTTCGCTCCCTTTTTGGAATCCTCGGACGCCTAACTACAGCCCGTTATGGAAGAGTATGCACTGCTAAGGGCGGAGCCAAGAGGCCTCCAGGGTACCGGATGGCACTGGCCTACGTGGCCCCAATTACCACATTAAAGATATCTGCACTGGCGTCCCTCTTCTCGAGGACGAGGGTAAAAAGCGCCATTGCACTAGGACTTACCGCGGAGACTGCCTCTGCTGGCCTACGTGCCAATCCGGTACGTGGCGTTGCATGTATTGCAGCCTCAGGACGTCAGTGGATCATGAAGGTAGAGGCATGCGGTCCTCTGCTGTTAAAATCTGAGTTCTGGACAAACTACCAATTGGCCACGTACCGGATTGGCACGAAAGTATTGCCGGACAGCATCTTCCTTGCCTCA
+
>66000<;A>?CCD&&==PBBB22,-I777<==;;EEOF87++(+GB**2EEDI-87<N???===LP88854@21;+++PJK6656NEEN<<988&&==DEEI1*++L>>649:>?>><?>P?K)88RJJ@><").111I**'***('O<<CAD('6;;88>>=((56=<4<>@:;@LNP+++%DAL?=AJ>676>L<<KMML'''''')><>;:9=F)>GE$%%%$3PNKCA?I::MG8844OODA//C%%4M88776:'''<;AC44<?<-.-7,$$)**?))**7&&&LP..@&&J23CM+007:CIGE&&NM555:;F3$3)))($%(77OFF8?//KLK87$45LL**IK777G332@HK((II?55JOMJFH8&&;;CDL99KF00<,HHD-,<</-10)**E88E55C76??>>H554;QCCJ;/'%%%%$)*+*)))>C--555:KD>9L,,APMMDDPC;''''@>>>OQ>>::BBPG+AC7'''''&2IJ?>77>?O::BLMO;MQN==9:)))**L):44==PPPPJJLN;;91200>>O))?55@@O>>BBB0(*;<N>>PN=<99;@66MD-%%!/,/8EKJ?BB<:;@KGE88J&&6,--9GGH22>89E))DE38(((7777IJH<9<LLPKLML?+??;6()(44D443::DJ<<55:>&&6FF===6,)-2ANIJL88=@>23?>D77899N88<LLDMI
@m120308_211137_00124_c100308632550000001523011408061230_s1_p0/2079/ccs
TGAGGCAAGGAAGATGCTGTCCGGCAATACTTTCGTGCCAATCCGGTACGTGGCCAATTGGTAGTTTGTCCAGAACTCAGATTTTAACAGCAGAGGACGCATGCTCTACCTTCATGATCCACTGACGTCCCTGAGCTGCAATACATGCAACGCCACGTACCGGATTGGCACGTAGGCCAGCAGAGGCAGTCTCCGCGGTAAGTCCTAGTGCAATGGCGCTTTTTTACCCTCGTCCCTCGAGAAAGAGGGGACGCCAGTGCAGATATCTTTAATGTGGTAATTGGGGCACGTAGGCCAGTGCCAATCCGGTACCTGGCGGACTCTTGGCCTCGCCTTAGGCAGTGCATAGCTCTTCCATAAACGGGCTGTTAGTTATGGCGTCCGAGGATTCAAAAAGGTGAGCGAACTCGGCCGCCACGTACCGGATTGGCACAACAAAGCTTGGCATCCGGAGAGACGGGCTTCAAAGCTGCCTGAACGACGGTTGCGCGTCCGTATCAAAATCCTCCTAATAAGCCCCCGTCACTGTTGGTTGAAGAGCCCAGGATTCTCTGCAAGCGTGCCAATCCGGTACGTGGCGGGTTGGCCAGATGTTGCGATTATATCGCTTAATGGCTCTTGGCCGCGGTGCGTTACCTTGCAGGAATTGAGGCCGTCCGTTAATTTCCCTTGCATACACCACGTACCGGATTGGCACGAAAGTATTGCCGCAACGAGTGATGAGGTTCGCAAA
+
DDL55./7...JLNUV\WUYKKLWDCJJdT777]VV==TTdVVaOOO<<WNFFH[==:==MT^P99957''_EESRLLV_fAAAAAQHIQDDUbbcSRYh[@@cDDRO011M>>TP22::O<<_a[MM;;;]00::YX??T><?NN7700TUAAAS_Ld==>A]66'(M77XYeOO559BNTLL11LOb]TO666IAA--EFJ999WTJJHBB]>>HJ=&&&&&&(////OJJ,,,L..9G(((B-+111O))GGX9EGK11\YXT20333HEI=33GOXVZ@@@@VF9:HR::;;Z\W;./KLJABRSHH555OO'<=@<<VGH99;;0*+**)22//2NAA,,O6H(TEE==BPE]444Q,,+++9777YGGGQ..D??AAJJ229<DV++++++<M<++FF66::,$(.?@IW??O\88V777LXKKKBB888.-.KKHL999ZY6636W[]KKC....U[88II33C\SS7.)+DD\217BDIRPHH11A@AF22333339:<DDD222SST,,,,,/E55[KD---A44C99UWM8888JPEDI88RRLLBB4*)%100--?)))EKFGP@777TTTII@@@GDEF22%$--AN999IOPPAALLKQQTTKE302+,,:?@5411JO888DDFIQY\666H(((311196788CMM66:::>FF<<<B?::>G555PPPP??48@II&&;PPP877AD,,6))D=>DDBBNON'',>I22155F8(((
@m120308_211137_00124_c100308632550000001523011408061230_s1_p0/2097/ccs
TGAGGCAAGGAAGATGCTGTCCGGCAATACTTTCGTGCCAATCCGGTACGTGGGCCAATTGGGTTTGTCCAGAACTCAGATTTTAACAGCAGAGGACGCATGCTCTACCTTTCATGATCCACTGACGTCCCTGAGGCTGCAATACATGCAACGCCACGTACCGGATTGGCACGTAGGCCAGCAGACGGCAGTCTCCGGCGGTAAGTCCTAGTGCAATGGCGCTTTTTTACCCTCGTCCTCGAGAAGAGGGACGCCAGTGCAGATATCTTTAATGTGGTAATTGGGGCACGTAGGCCAGTGCCATCCGGTACCTGGAAGGACTCTTGGCCCTCCGCCCCTTAGGCAGTGCATCTCTTCCATAAACGGGCTGTTAGTTATGGCGCCGAGGATTCAAAAAGGTGAGCGAACTCGGCCGCCACGTACCGGATTGGCACAACAAGCTTGCATCCGGAGAGACGGGCTTCAAAGCTGCCTGACGACGGTGCGCGTCCGTATCAAAATCCTCCTAATAAGCCCCGTCACTGTTGGTTGAAGAGCCAGGTTTCTGCAAGCGTGCCATCCGGTACGTGGCGGGTTGGCCAGATGTGCGATTATATCGCTTAATGGCTCTTGGGCCGCGGTGCGTTACCTTGCAGGAATTGAGGCGTCCGTTAATTTCCCTTGCATACACCACGTACCGATTGCGCACGAAGTATGCCCAGCCAACGAGTGATGGAGGTTCGCAA
+
6EECCBGJ88/03KT\HH^\BB,,YDD99DBBBI=V44B>>HABEECA9:W'''778YNN10-%!%%U555J@AFIJJXH;;;;HEFF[JJAI9994444PJAAL??22--,427WMK...CCP]QQX8888JGCDCJ?00@IG==U++EFXV::<]V66;;..P44147:;VTMGHFJJWWYN7%7777L*%&??,,@44PCBI>//BOCM4766DCCJPI------D+++IIGK,,,F/-088H=((((GM55R[\\QQR[\WHFDEEEEJP.''8223W(((&'(XDH]GG778=>M74&&JL**;;220FF++999A--GH==455P??F4444CPP))(-,,00?5&7GDE::RP+++403388?>E?@222H--.',749===21*(////45./'&/<<OMMP777BD--ML;NG4477C>94576I11J85((86%%>0/56:/-K79M666D<<;799P??M---PPAAL;;H&&78:<><=EH((2,....'''9856E878M(((()58:-OMNP::88Q77?D?''';>,%+LJ%%NO>66@'.+%%.//B%%CCO==:%&&FI**IJK87;9;HF?8<>QDD36CCJKILO999::99;2:=999---*);&&&'55+:>55547:K@@220,,***44ED))))99<==?AL'0,##.>D=<>ABB9:M9RPPH<-,%;:($+88$I&&::=.LJ2-B;%%8::===KP((
@m120308_211137_00124_c100308632550000001523011408061230_s1_p0/2110/ccs
TGAGGCAAGGAAGATGCTGTCCGGCAATACTTTCGTGCCAATCCGGTACGTGGCCAATTGGTAGTTTGTCCAGAATCAGATTTTAACAGCAGAGGAGCATGCTCTACCTTCATGATCATGACGTCCCTGAGGCTGCAATACATGCAACGCACGTACCGGATTGGCACGGTAGGCCAGCAGAGGCAGTCTCCGCGGTAAGTCCTAGTGCAATGGCGCTTTTTTACCCTCGTCCTCGGAAGAGGGGACGCAGTGCAGATATCTTTATGTGGTAATTGGGCACGTAGGCCAGTGCCAATCCGGTACCTGGAGGACTCCTTGGCCCTCCGCCCTTAGGCAGTGCATACTCTTCCATAAACGGGCTGTTAGTTATGGCGTCCGAGATTCAAAAAGGTGAGCGAACTCGGCCCGCCACGTACCGGATTGGCACAACAAGCTTGGCATCCGGAGAGACGGGCTTCAAAGCTGCCTGACGACGTTGGCGCGTCCGTATCAAAAATCCTCCTAATAAGCCCCGTCACTGTTGGTTTGAAGGCCAGGTTTCTCTGCAGCGTGGCCAATCCGGTACGTGGCGGGTTTGGCCAGATGTGCGATTATATCGCTTAATGCTCTTGGGCCCGCGGTGCGTTACTGCAGGAATTGAGGCCGTCCGTTAATTTCCCTTGCATACACCACGTACGGATTGGCACGAAAGTATTGCCGCAAAGAGTGATGAGTTCGCAA
+
Fh]GGU;;GITT99[PPZW@@QOTUJJJTTIIIIJJX//FGC?A..BABCP..((89AB4448--88877GA>&$.0RXT7777@@>>JWV>M552,L4476EN99=>FLVYPPAA$$,+-JNO---W>7./0C6QFFD99P@=CMM??//@DNR66)(@?EACDLF$$A9:J77Y2SW42258822A=//<99>E'&/+(*MV,T[LEFF99//93333333NMN66::JJQJ((IFGH<<<<KMLAALJ5&8&)*@22AAA.*>K))RHHGG///0T,PSH==BBGQI:;@?C))>;;;;45W;;@))FHV11EE66----=:C&&&(AK66**P[66>23JZN:;@@O55UX[***2244CC^Z\\\RRX55--OO%$3DH=====66[:/0H78OH44AB(((X887EB4/0G444UVID@@GTUH??\C>>CCCN^DDTVXKJ((54??EDIJ...I\HGA>@EJXJJY)(0--H>>R:011I98=(((((*;BI??@GGWEE0&'''><//@11,,,8&&&5/1))::H55155C:7LAA**:K4/0**>>@33=E87?KKEE:342&&&&=5EFP<<?BBA53%%:2((6+<016@*&!3*-43<<$$$8%;;<?>1)))%$-?C66'%')6-11%%>>,,=DD87---+/00><?EGJ<E445'CC=(&+LLN@@=<>L888LJ66JB..EE//,5FF<;<>70**2..K98
@m120308_211137_00124_c100308632550000001523011408061230_s1_p0/2118/ccs
TTGCGAACTCATCATCCGTTGCGGCAAATACTTTCGTGCCAATCCGGTACGTGGTGTATGCAAGGGAAATTAACGGACGCCTCAATTCCTGCAAGGTAACGGCACCGGCCCAAGAGCCATTAAGCGATATAACTCGCACATCTGGCCAACCCGCCACGTACCGGATTGGCACGCTTGCAGAGAAATCCTGGGCTCTTCAACCAACAGTGACGGGGGCTTATTAAGGAATTTTGATACGGACGCGCAACCGTCGTCAGGCAAGCTTGAAGCCCGTCTCTCGGATGCCAAGCTTGTTGTGCAATCCGGTACGTGGCGGCCGAGTTCGCTCACCTTTTTGAATCCTCGGACGCCCATAACTAACAGCCCGTTTTATGGAAGAGTATGCACTGCCTAAGGCGGGGGCCAAGAAGTCCCTCCAGGTACCGGGATTGCACTGGCCTACGTGCCCAATTACCACATTAAAGATATCTGCACTGGCGTCCCTCCTTCTCGAGGACGAGGGTAAAAAAGCGCCATTGCACTAGGACTTACCGCGGAGACTGCTCCTGCTGGCCTACCGTGCCAATCCGGTACGTGGCGTTTGCATGTATTGCAGCCTCAGGGACGTCAGTGGATCATGAAGGGTAGAGCATGCGTCCTCTGCTGTTAAAATCTGAGTTCTGGACAAACTACCAATTGGCCACGTACCGGATTGGCACGAAAGTATTGCCGGAACAGCATCTTCCTTGCTAA
+
(()H/A@+.<I5:SE&&UDCQQ555(((C??>>>NS][;;HIFDIJ8ONKH<<ZYVJ76>Q@@5@A6658;;Q??L^N$$44EDH:::HH9746999556$$JGDF@>::::DI]F==>***OF33>>DG(($H5DRPPRRPNFF11JJ&&&'222LHFEGP>>V88///99CADF[\NLCB+++UIJI777WZLHJKII22J>.3@ECEE'''''-:EA66($--%#,AAA89GGH33/0;22D77222;775%%880%*JB$$$333<<<=BGUUH**F>BCCCR:WH:6:650,,%%<<$$??GC>**76,,I''&3<'''A54&2&'*....AFB44DIJ..I:Z(((J\>>6622DGM111H,,,,\Y'''EOIJ[DDF44=-'&19J0$$$"""""$7./4$$PL***6JJP445O**'((UJJ$$B9L;;GF@33GFC33327FFF,,99O333FFBMU;WU22NWYU+++CC'''.++...==3FNOQFFK<<<?///////IF(((==>>I<<PKKD%%8855<:;FFGGRXE3L**K$$@11NVXX((ZIE77CVS00AA<AWT..<EC000@''DPOYFF[Z\UBBAC/'))QGGB56E>66644U=<>?***MMDWJB@AADFB>@J77RUU\EB====FJBKLU333D=E?A))))D@66HR66''DDDZKJLBC=>=EFAAECFF5555I>=A))D11/077P:;H((K++DJA&#)+
@m120308_211137_00124_c100308632550000001523011408061230_s1_p0/2122/ccs
TTGCGAACCTCATCACTCGTTGCGGCAATACTTTCGTGCCAATCCGGTACGTGGTGTATGCAAGGGAAATTAACGGACGGCCTCAATTCCTGCAAGGTAACGCACCGCGGCCAAGAGCGCATTAAGGATATAATCGCACATTCTGGCCAACCCGCCACGTACCGGATTGGCACGCTTTGCAGAGAATCCTGGGCTCTTCAACCAACAGTGACGGGGGCTTATTAGGAGGATTTTGATACGGACGCGCAACCGTCGTCAGGCAGCTTTGAAGCCGTCTCTCCGGATGCCAAGCTTGTTGTGCAATCCGGTACGTGGCGGCGAGTTCGCTCACCTTTTTTTGAATCCTCGACGCCATAACTAACAGCCGTTTATGGAAGAGTATGCACTGCCTAAGGGCGGAGGGCCAAGAGTCCTCCAGGTACCGGATTGGCACTGGCTACGTGCCCCAATTACCACATTAAAGATAATCTGCACTGGGGTCCCTCTTCTCGAGGACGAGGTAAAAAAGCGCCATTGCACTAGGACTTACCGCGGAGACTGCCTCTGCTGGCCTACGTGCCAATCGGCTACGTGGCGTTGCATTGTATTGCAGCCTCAGGGGACGTCAGTGGATCATGAAGGTAGAGCATTGCGTCCTTCTGCTGTTAAAATCTGAGTTCTGGACAAAACTACCAATTGGCCACGTACCGGATTGGCACGAAAAGTATTGCCGGACAGCATCTTCCTTGCCTCA
+
..\KKVYJKG11J\\OOVIBCD]66MSSKJO222RN''FFFNX..EEY33CCPP/44VVFFXX;:;NNNGGGR\++21?FDD@B11AE>?ZKJ444NJ;;.IW?9:<<CB---67118(MM>>>>9)FL;026NE:GKGP**LX55<A11/224CC<>WNAAUKK;&&11PPGGD&&&66//99<<=JKK221((Y@@J111<449FJD66B+)+++)-@@MMNCC11JB=???XXWR:((G00CC-,;45M//JIIU<<?B;;AAABJJK0/06RJHA676BQ?PCC../OGGO88AOD52544AFMNJF;;54H.+((CB,,,B>78<<B-------?<==88CP==++000F+++C(((?-())JKKEE%%77NMP?;+//BEM/-2;((#%%-56:66667<<>:6=55A45;8;E@<<((?3466F++J2/$$,>BED----/7FFK<=<E9)))IIKMH00KK?++>?/))%)>222**&''PPPAAKCC<<888>>=>>==CD78<<QBBPPMKMMMG;;CD7648DD((DL>>FERP$$P99:::>9:P;;N**%(=?.EEKK:;L:9<==((**OP)%''@C43:CP;''''777N>>;:?MO=67PPOQJJ66BB,,;''689<<O('00;>PP==)))))LP>>J<<<J>>;>7777<I<8;444<5699%%MO<:>:<P&&&E>>KL&&&&J=44-=8:@LFFBAFHPKFGKQ<<<===>;
@m120308_211137_00124_c100308632550000001523011408061230_s1_p0/2160/ccs
TGAGGCCAAGGAAGATGGCTGTCCGGCAATACTTTCGTGCCAATCCGTACGTGGCCAATGTAGTTTGTCCAGAACTCAGATTAACAAGCAGAGGACGCATGCTCTACCTTCATGATCCACTGACGTCCCTGAGGCTGCAATACATGGCAACGCCACGTACCGGATTGGCCACGTAGGCCAGCAGAGGCAGTCTCCGCGGTAAGTCTAGTGCAATGGCGCTTTTTTTACCCTCGTCCTCGAGAAGAGGGGACGCCAGTGCAGATATCTTTAATGTGGTAATTGGGGCACGTAGGCCAGTGCCAATCCGGTACCTGGAGGACTCTGGCCCTCCGCCCTTAGGCAGTGCATACTCTTCCATAAACGGGGCTGTTAGTTATGGCGTCCGAGGATTCAAAAGGTGAGCGAACTCGGGCCGCCACGTACCGGATTGGCAACAAACAAGCTTGGCATCCGGAGGAGACGGGCTTCAAAAGCTGCCTGACGACGGTTGCGCGTCCGTATCAAAATCCTCCTAATAAGCCCCCCGTCACTGTTTGGTTGAAGAGCCCAGGATTCTCTGCAAGCGTGCCAATCCGGTACGTGGCGGGTTGGCCAGAATTGTGCGATTATATCGCTTAATGGCTCTTGGGCCGCGGTGCGTTACCTTGCAGGAATTGAGGCCGTCCGTTAATTTCCCTTGCATACCCCACCGTACCGGATTGGCACGAAAGTATTGCCGCAACGAGTGATGAGGTTCGCAA
+
/48%%&&,+++'*70/*+*65(--+-.7:LKN<<<>DG=5545))B((OAD;5677/,$#)>E333321790333ROI?@))(,,..@LIG5/00JE64L55>>@@88>@<89>--INP==PL;;>((($%)<><;9;GH**OPD((@:;BJ>><?L:68QNPL??>D&$''756233OPI857<78&&5''8(((>;>:8:FL((ML;9..M;67D;:67777778>>>>>;=89@//>P888N<<<<(%(>>?ML@<>P54:<<LNNJLLPPMNLIJDA/////KJMK==O>>>86:MF<<<;;???OMM$$AI22B:88$$;7::K;;*)337868=N<9;PN=757P>>QBBK<-..-%%%%8MP>>>8888J++>BLMO??;;Q44B*****;<PCCPP<<<K=%%#+++;==98?NICIM=-..??%%=444E@KL00><<O::'''>957COPL8887?PP6666K>>0)*3KK>=><%%%<<<88:=<<QEBDO-----;:AB?C<<<NOP646664((2'GPP(((8Q777===O??HG++>>>>;67IGKLPP>>PPMONPO...:CC>PP(((7999NMN<<<>45&&G;88:M(((JE88M>89===999MF::333243679107>::LGIJK@<;>M7799,+15???P:::GGGODDC2222=RPO::*)**=$$D<97812;=HHJ65:M&&&&''>>?9:OO===>>PN99A:6'''N@@O66
@m120308_211137_00124_c100308632550000001523011408061230_s1_p0/2167/ccs
TGAGGCAAGGAGATGCTGTCCGGCAATACTTTTTCGTGCCAATCCGGTACGTGGCCAATTGGTAGTTTGTCCAGAACTCAGATTTTAACAGCAGAGGACGCATGCTCTTACCTCATGATCCACTGACGTCCCCTGAGGCTGCATACATGCAACGCCACGGTACCGGATTGGCACGTAGGGCCAGCAGAGGCAGTCTCCGCGGTAAGTCCTAGTGCAATGGCGCTTTTTTTACCCTCGTCCTCGAGAAGATGGGACGCCAGTGCAGATATCTTTTAATGTGGTAATTGGGGCCACGTAGGCCAGTGCCAATCCACCGGTACCTGGGAGGACTCTTGGCCCTCCGCCCCTTAGGCAGTGCATACTAATTTCCATAAACGGGCTGTTAGTTATGGCGTCCGAGGATTCAAAAAAGGTGAAGCGGAACTCGGCCGCACCGTACCGGATTGGCACAACAAGCTTTGGCATTCTCCGGAAGCGGGCTTCAAGCTGCCTGACGACGGTTGCGCGTCCGTATCAAAATCCTCCTAATAAGCCCCCGTCACTGTTGGGTTGAAGAGCCCAGGATTCCTCTGCAAGCCGTGCCAATCCGGTACGTGGCGGGTTGGCCAGATGTTGCCGATTATATCGCTTAATGGCTCTTGGGCGCGGTGCGTTACCTTGCAGGAATTGAGGCCGTCCGTTAATTTCCCTGCATACACCACGTACGGATTGGCACGAAAGTATTGCCGCAACGAGTGATGAGGTTCGCAA
+
1;;..1==<<//>L88<&&75$$%776=>$$$$$HF((;A78845%&"<PK>4426668:>>>O&#'''%%5;>9;32;>L;23334>/0==N:'%*+00;96..:@))@00;:<>LI?119IMB/))<'''';9>'''G::&&@>42++:>9+)-+%%-:.4:22;8:332''((756665''HPP76BBKPP>>==9;<<9&&FL&&=PPN56999==;;<)))))()(,,,;<<L00;=,C3((%2%++++DC89144+$$/:2/*+++++3326622+')(#.3$0++-.//B+*'(*4:B8821.)*'')7BDDBCD,,,D;;@11=..BC3331())****54B;<99AB3*1DDD6$"*,/1AA0)**-+**)0:+++?=@00?@ADC&&C0,.4100,,,,,+0*.1-.FD//==22D.-22/+),,A?**D//D65//--,-33;A2,=2?AEB8./%$/.()4(1,*+*+.-6&&&C644=AC./-1-->22100DD3/22@22C4442''15***BDD@:2+,,,,@D//1211B,,,?DD@@ADD,,,+BB-+0,,C900D111-.C33++==J>?444KIKP66:,,,+5*+==87,,E$$F===4'''<C)H5511CB2045@((E/0/*+OBB;<H8---554>>EH8812HF&&%%$0>I@@G==$$EHF))))6<>>PPP-,=F?A''5EK@@44;;GE777<NPDD>>FILMDNO))LP>>==>>,,APM66
@m120308_211137_00124_c100308632550000001523011408061230_s1_p0/2212/ccs
GAGCCTGGCAGGCTATGCACCTGGTCCAGGTCCAAAAGCTGCGGAACCGCTAGCGGCCATCTTGGCCACTAGGGGTCCCGCAGATTCATATTGTCGTCTAGCATGCACAATGCTGCAAACCAGCTTGCAATGCCCACAGCAAGCGGCCAATCTTTACGCCACGTTGAATTGTTTATTACCTGGTGACTGCTATGGCTTGCAACGCCACTCGTAAACTAGTACTGCGTTAGGGAAGTAGACAACCCATTACTCCACTTCCGGAAGTTCAACTCATTCCAACGAAATAAAAGTAAACTCAACACCCAAGCAGGCTATGTGGGGGGGTGATAGGGTGGATTCTATTTCCTATCCATCCTAGGATCTCAATTAAGTTACTAGCGAGTTAAATGTCTGTAAGCGATCCGTCAGTCTATCGCGCGCTCAAGACTGGTTGGTTGAGCGTGCAGTAGATCATCGATAAGCTGCGAGTTAGGTCATCCAGACCGCTCTGGCGCCTAAACGTTTCAGTGGTAGCTAAGGCGTCACCTTCGACTGTCTAAAGGCAATATGTCGTCCTTAGCTCCAAGTCCCTAGCAAGCGTGTCGG
+
4::&&L(((L++OP??GGP&&&MOPLNP::B&$'''''M<RPOO??,,,DBNCM>>KLGF=;@;;IJLRG>----:222>PHIKHJKBC><>>:<PPPPPQGGI>>LL>>N56QR<675'''PD%%PE99>>CDDM?@;;.+;P**--556N888<PP%%N?L==78L?@KKDKL=>>444((B@?@-$%55011Q444/215G));.GDG@%%%%K:;B44$#-%%5F4444B34I>=F***<<A%%N9933RJ99<<11FG?9;=229G>(00<</$081111====<E==<:RJ<=L<566:OC))99ABPG//5777777;=NL>:<;<98J)))M44>>>HAJP'''=%%#(..+-;>>::NO::7677OPPKKOCF55<<<GGEBE=>''EEN<.,00;;??O&&LLLOGDDD;.;//FD..000C00>@@DD>//DDD>FD:9@D://?@@BD6?DAA@@D.-<,,FDD22<C30.0F>/1DCEDD..F789?:+++B>FD..01*ED22/224=@@000/.0DD?F66?222006@DD3/,%)17**0/0D=11C008D1112DDD++FDB//1111
@m120308_211137_00124_c100308632550000001523011408061230_s1_p0/2252/ccs
TGAGGCAAGGAAGATGCTGTCCGGCAATACTTTCGTGCCAATCCGGTACGTGGCCAATTGGTAGTTTGTCCAGAACTCAGATTTTAACAGCAGAGGACGCATGCTCTACCTTCATGATCCACTGACGTCCCTGAGGCTGCAATACATGCAACGCACGTACCGGATTGGCACGTAGGCCAGCAGAGGCAGTCTCCGCGTAATCCTAGTGCAATGGCGCTTTTTTACCCTCGTCCTCGAGAAGAGGGACGCCAGTGCAGATATCTTTAATGTGGTAATTGGGCACGTAGCCAGTGCCAATCCGGTACCTGGAGGACTCTTGGCCCTCCGCCCTTAGGCAGTGCATACTCTTCCATAAACGGGCTGTTAGTTATGGCGTCCGAGGATTCAAAAAGGTGAGCGAACTCGCCGCCACGTACCGATTGGCACAACAAGCTTGGCATCCGAGAGACGGGCTTCAAAGCTGCCTGACGACGGTTGCGCGTCCGTATCAAAATCCTCTAATAAGCCCCGTCACTGTTGGTTGAAGAGCCAGGATTCTCTGCAAGCGTGCCAATCCGGTACGTGGCGGGTTGGCCAGATGTGCGATTATATCGCTTAATGGCTCTTGGGCCGCGGTGCGTTACCTTGCAGAATTGAGGCCGTCCGTTAATTTCCCTTGCATACACCACGTACCGGATTGGCACGAAGTATTGCCGCAACGAGTGATGAGGTTCGCAA
+
43E--IIJDD```[V33NOGGT???KMMXWV\\^^t]RRRWYCCDWeuuWV??999TTThhkn?EEEDTMMSjAAYffed^FFFFQTWmLIFGk<<;3^_77m;45I?=CP_DDl]_^QQnYZNNa`i<<<AXbai`__Q<<<JJHHgjFFVb--ptuIEGEIB=?JJUYSa]_:://A^?>SP99LAAYWTLL_a%%:X$KKeZZqPJKSW11ZZK777777S,,,boleKKP[[OGAB@F888<TXRRRd``fWWkfe^e???IJL[Z333777T++++@B??a$$?L``nCCTTW44QQb`SSTZZOAASNWRCC***<<FVVX+++EY>>WFFGG99_in66b__88S[111D:::beYW[T[NNOgYYZ>>9::P33PLNN((((()XjjXXJJNNQf]00II//]^^]gWU&&TVU]SSGFMRRYa\MNIJZZL;8))PiNO--BBP:::888KmSKJQW55]SThWWCC_22\on\\j44UPCDDDDSWW$$]hm114&&&&&QOS`FB666EEOO;;KX[---AAqMMJ^OHI`^abXkpFVY@@j..XXZVZZ`HHKLSSV\8899:2JKmmk==VRRa__[Q@@..MMo88bCC==%%%TTUX55]JJUT_Y>>333iV54<JVaaBBRWWYBBJMP]]TTQ$$$%:==P\`aQ---SSZ:344W_MMFFFSNS9996A88FABMOOO_UU^Qed33d--DEFJOAA
@m120308_211137_00124_c100308632550000001523011408061230_s1_p0/2267/ccs
TTGCGAACCTCATCACGTCTGCGGCAATACTTCGTGCCAAGCCGGTTACGTGTTATGCAGGAAATTAACGACGGCCTCAATTCTGCAAGCAACGCACCGCGGCCAAGAGCCAGTAAGCGATATATCGCACCTCGCGCCACCGCCACGTACCGGATTGCACGCTTTGCAGAGGAATCCTGGGCTCTTCAACAACAGTGACGGGGGTTATTAGCGAGGATGTACCGATGACGCGCAACCGTCGTCAGCGCAGCTTTGAAGCCGTCTCTCGGATGCCAAGCTTGTGCCAATCGGTACGCTGCGGCGAGTTGCTCACCTTTTTTGATCGCGCACGCCATAACTAACAGCCGTTATGGAAGAGTATGCACTGCCTAAGGCGGCAGGCCCAAGAGTCCTCCAGGTACCGGATTGGCCCTGGCTACGTGCCCCCCAATTACCACATAAAGATATCTGCACTGCGGTCCCTCTTCTCGAGGACGAGGTAAAAAAGCGCCATTGCACTCAGACCGTACCGCGGAACCTGCCCTGCTGCGCTACGTGCCAATCCGGTACGTGGCGTTGCATGTATTGCAGCCTCAGGGACGTCAGTGGATCATGAAGGTAAGCATGCGTCCTCTGCTGTTAAAATCCTGAGTTCTGGACAACTACCAATGGCCACGTACCGGATTGCACGAAGTATGGCCGGACGCATCTTCCTTTGCCTCA
+
,,?;:>.55/QNI<(47(-2@;125'&MD<+++<:?H6-+/**)4$$IM.C%%.0CFE&$+/0//2?<?=6A;;001&&B:8&&55?9%$$"..O>>OP?..11188:.799-A=<KEKOA57((;/.7))072)1((:435%%%MPMM...03;9''<-:9///:J*)&&2())508%%%B==?@@88)&(9;:*):K//...-0D/)/)38@,,H-.+,((9=3(<F?561/400C6&>>>>;4-@@QM??@B99H///L:8-+:34:J8..98//-,,;%%8<NC++3<3J;)0IE;<450/.-1ICB.66-...-.4-+0*90!)5:''=44::=67BJF..-*)+9**59<,O8M;9;?**4*++>>//0'''())*55((-44//C:8<F::<D@@&&M99670&-=59((;%%6<)(())(*<FF?<<<KF%%68%$0;9//8;80)//''B+++.&2+1-21722B::A<>=++**++,?>?J)88:.0>;%@(()&59:566>AA''*'@</%&787>0/42.>>..E**%*<5777366EC44:66=;>91>=?>><55=:=>POIIIMKMPE,RPAAC-//)D@A==B@*D=209J===4%$*P876..;<<<;((>>PF,,,414HL///EN331+$$4)))GGB6?9'')52%%K=9++,>A8'$*6?>155JLHP=:))00/=11=H8
@m120308_211137_00124_c100308632550000001523011408061230_s1_p0/2291/ccs
TGCGACCTCATCACTCGTTGCGGCAATACTTTCGTGCCAATCCGGTACGTGGTGTATGCAAGGGAAATTAACGGACGGCCTCAATTCCTGCAAGGTAACGCACCGGCGCCAAGAGCCATTAAGCGATATAATCGCACATCTGGCCAACCCGCCACGTACCGGATTGGCACGCTGCAGAGAATCCTGGGCTCTTCAACCAACAGTGACGGGGCTTATTAGGAGGATTTTGATACGGACGCGCAACCGTCGTCAGGCAGCTTTGAAGCCGTCTCTCCGGATGCCAAGCTTGTTGTGCCAATCCGGTACGTGGCGGCCGAGTTCGCTCACCTTTTTGAATCTCGACGCCATAACTAACAGCCCGTTTATGGAAGAGTATGCACTGCCTAAGGGCGGAGGGCCAAGAGTCCTCCAGGTACCGGATTGGCACTGGCCCTACGTGCCCCAATTACCACATTAAAGATATCTGCACTGGCGTCCCCTCTTCTCGAGGACGAGGGTAAAAAAGCGCCATTGCACTAGGACTTACCGGCGGAGACTGCCTCTGGCTGGCCTACGTGCCAATCCGGTACGTGGCGTTGCATGTATTGCAGCCTCAGGGCCGTCAGTGGATCATGAAGGTAGAGCATGCGTCCTCTGCTGTTAAAATCTGAGTTCTGGACAAACTACCAATTGGCCACGTACCGGATTGGCACGAAAGTATTGCCGGACAGCATCTTCCTTGCCTCA
+
5:<O,,U^WTSO..OPXZa00;;KSS\]MCCD88AA66?I>9KNNHHU[QOPPEDK]KCCK&&&BDDDV[`O44Z44F---G<<TTKKVhVU`TTCB2QZZE,,)(P.-77G\eZKLKSSPRV..PHH@>GGPUfMMY:9FBB99//-222Y^hbbMX99UVR>>111E`eY((>I]=UA?,,D;233RLLBBdIIJJCCWY`_cPN::::OS]U???AABaaS0000STMM89Qa^[TTcUUNKPiZST[XAAANWYCCCC???,,,EEYII::79AAL44^^aaKK_\\RS;8;++N888YVUVCB3.4<I111GHIVVVV\Z[ZZ??????__d,,V<<KPHH[hFFFXSTHH:))))>>>>FHHPPU<<f[A,,5NQH9966B>@@C888@@@99233FF;;QQ<<<@@?CFFGGGFLLR//JJGJ?@@I@--Y]????:::GSBBB6600:::NQ\\\^\IHLRR%%:@U@@@@88<==PW[L55RLMS////666666RNGDE[KKOMQR==--LGEG..H((J?@;S\MLIGJ55E>?XXXY//O901U66BBFCCFGGIIQIIWXYCCXJEG**Z\22NGIY??>$$::4%:=\\\\\STNL[RRNLQ[\SNNSRY^YX^=_66VVTTWXRRf5555NghOMOSURUPPPR9999TR))PPUVHH\]`QQhSS_$$ROQabJJSTIII@@b@@OOWRSSRRBBQRWUURPPR\>>Q]9
@m120308_211137_00124_c100308632550000001523011408061230_s1_p0/2297/ccs
TGAGCAAGGAAGATGCTGTCCGGCAATACTTTCGTGCCATCCGGTACGTGGCCAATTGTAGTTTGTCCAGAACTCAGATTTTAACAGCAGAGGACGCATGCTTCACTTCATGATCACTGACGTCCTGAGCTGCAATACATGCAAACGCCACGTACCGGATTGGCACCGTAGGCCAGGCAGAGGCAGTCTCCGCGTAGTCCTAGTGCAATGGCGCTTGTTTACCCTCGTCTCGAGAAGAGGGGACGCCAGTGGGCAGATATCTTTAATGTGGTAATTGGGCCACGTAGGCCAGTGCCAATCCGGTACTGGGAGGACTCTTGGCCGCCGCCTTAGGCAGTGCATACTCTTCCATAAACGGGGCTGTTAGTTTATGGCGTCCGAGGATTCAAAAAGGGTGAGCGAACTCGGCCGCCACGTACCGGATTGGCACAAAAGGCTTGGCATCCGGAGAGACGGGCCTCAAAGCTGCCGGACGACGGTTGGCGTCGTATCAAATCCTCCTAATAAGCCCCGTCACTGGTGGTTGAAGAGCCCAGGATTCTCTGCAAGCGTGCCAATCCGGTACGTGGCGGTTGGCCAGATGTGCGATATACGCTAATGGCTCTTGGCCGCGGGGCGTACCTTGCAGGAATTGAGGCCGTCGTTAATTTCCCTTGCATACACCACGTACCGGATTGGCACGAAGTATTGGCGCAACGAGTGATGAGGTTCGCAA
+
:UG))0033DGOX::M%33GGGTM((^\W''''--<+*'',,8811?5I*),,,H=<..=JIMMN[00?>ACCFGLQP7777//IMM22=O:78?=GEGD8$$552/36=<F?D3?((DB@C=++-99'&@E97<,LOY1/P'"'..IMIDFE33C22LRSDD67..RQW<<,,@%%:BBJ//@VHH::;;:*..''823=OHMA:34&EEF:9**&,,,5HHHM77@'(33HCAG..+++++7A,,5F4)))N^W22RA33??@KS;<..?JT@@***%([R&&A?BDOSO4E33((:))$$S\)&222544D/L?''7748'@@B,,+<;''HM@L\JCM,3'67C33[MMXCW0000J+MHJ@Y)))MA((/32GKRS((J88Y55555,,,@@JRSLEF>>44?--?AAJCCN[,,--G/.----<:6+>''R&&55E>L6677/HJOOJ999&$..<<<@@IE)($'BG55G<<89B-9%%&&M11C&&&$66A''.<=400A(((((2CCYC'&1*+(,H;;<@>&&&ODDE88:8K*V=;?NTQG;:@,,M**22+8EGN))900-//700?DCAO:EBD?823*-GG=78GDDA0/2-***<HF))))29++..77BA55=555577''**8;%$,2&'>>>000AEEJOUM85111<<DH--III&&:::AQ[221C\//0.&&TDEMYU77JJQPPKK??IIL00
@m120308_211137_00124_c100308632550000001523011408061230_s1_p0/2325/ccs
TTGCGAACTCCATCCATCGTTGCGGCAATACTTTCGTGCCATCCGGTACGTGGTGTATGCAAGGGGAATGAACGGACGGCCTCAATTCCGCAAGGTAACGGCACCGCGGCGGCCAAGAGCCATTAAGCGATATAATCGCACATCTGGCCAACCCGCCACGTACCGGATTGGCACGCTTGCAGGAATCCTGGGCTCTTCACCACGTGACGGGGCTTATTAGGAGGGATTTTGATACGGACGCGCAACCGTCGTCAGGCAGCTTTGAAGCCCGTCCTCTCCGGATGCAAGCTTGTTGTGCCAATCCGGCTACGTGGCGGCCGAGTTCGCTCACCTTTTTGAATCCTCGGACGCCATAACTAACAGCCCGTTTATGAAGAGTATCGCACTGCCTAAGGGCGGAGGGCCAAGAGTCCTCCACGGTACCGGATTGGCACTGGCCTACGTGCCCCAATTACCACATTAAAGATATCTTGCACTGGCGTCCCTCTTCTCGAGGACCGAGGGTAAAAAAGCGCCATTGCACTAGGACTTACGCGGCGACTGCTCTGTGGCCTACGTGCCATCCGTACGTGCTTGCATGTATTGCCGCCTCAGCCAGTGGATCATGAGGTAGGGCGCGCCTCTGCTGTTAAATCTGAGTTCTGGACAAACTACCAATTGCCACCGTACCGATTGGCACGAAAGTATTGCGGACAGCATCTTCTTGCCTCA
+
666<=DI((%%74244%<<445I//9./;053999**J:5&&KM&&$*611***:<<<LP>F''''9-()14900%%111=GILKNP:4,//@,,,767'%33<=FZ114**1548;J=44IHH00G55CA??HG..C?=@:;CE111B=?444C66B2OWP>/?DA((33355WN))QB=,++++2200446IVLLK++O(((9:;O/////UUHEHHSSR%%%M****HM[\\222IEFLL9912;9ABE;5&&,9ZQ%%%A//8///AC*)7H1-/==A*++)/X55CL++1>==J6511M;866;EHT,,>33.//2H??4328GBKK>>>>>IBCE33FKAAZYWEE:7;<<GDGY3./AAP****V33BA>>G[5*733LNTB>UWJ999;9>?221<200P<QVAAH88)/88>WHH&&0))@@FDNQHHABB\\\QP$$$$<ATT\FFNZEAA;===NLED=((KD4RT55F?J****66PJGJMK-..$$BB)))EABBBB?D44QRRA7A304I;3/,($';..;;@7LAL-72H;K$"//04581/0D540,>>.0<65;50)+2A=<OXZ99*&%3AA4.$&%(6/4**XTLL[U=77=7-$-+/D>45<88^XZHC@,,,,99B@>;;BPEE=K76429E9969A>((B?,,:DD>9((4=9;::R>344BMC9<<((88C9OE=BMKH.%%.()*A6
@m120308_211137_00124_c100308632550000001523011408061230_s1_p0/2333/ccs
TGAGGCAAGGAAGATGCTGTCCGGCAATACTTTCGTGCCAATCCGGTACGTGGCCAATTGGTAGTTTGTCCAGAACTCAGATTTTAACAGCAGAGGACGCATGCTCTACCTTCATGATCCACTGACGTCCCTGAGGCTGCAATACATGCAACGCCACGGTACCGGATTGGCACGTAGGCCAGCAGAGGCAGTCTCCGCGGTAAGTTCCCTAGTGCAATGGCGCCTTTTTTACCCTCGTCCTCGAGAAGAGGGACGCCAGTGCAGATATCTTTAATGTGGTAATTGGGGCACGTAGGCCAGTGCCAATCCGGTACTGGAGGACTCTTGGCCCTCCGCCCTTAGGCAGTGCATACTCTTCCATAAACGGGCTGTTAGTTATGGCGTCCGAGGATTCAAAAAAGGTGAGCGAACTCGGCCGCCACGTACCGGATTGGCCACAACAAGCTTGGGCATCCGGAGAGACGGCTTCAAAGCTGCCTGACGACGGTTGCGCGTCCGTATCAAAATCCTCCTAATAAGCCCCCGTCACTGTTGGTTGAAGAGCCCAGGATTCTCTGCAAGCGTGCCAATCCGGTACGTGGCGGGTTGGCCAGATGTGCGATTATATCGCTTAATGGCTCTTGGGCCGCGGTGCGTTACCCTTGCAGGAATTGAGGCCGTCCGTTAATTTCCCTTTGCATACACCACGTACCGGATTGGCACGAAAGTATTGCCGCAACGAGTGATGAGGTTCGCAA
+
Tjc==VSV@@@_VW]OIJdd'''9?=B^^WSVVX\CC446677733323UQDDMM@@?DBCAG[???BS66VIDFJJX\\C<<<<AHHII\\\[555X\SII\RR<<]LLGGRMOCCQJJK\\WVJH>&&&&JJ...RR\HHHCCCC^^55>>IJOV//_O==<=X@@WZHH[\PPII<<<II22H==Y66FHHDDIJ>>II\J++)))UJJ[33E[JCC@<((333333-.CCF\HH::;RRZCAEHH%%%&LN226XGEHL\FDHXXBBBB[\\D?A^HH[[222204EEYY22-//\66DDCQJJWJJGD:JJJJ==C))AAU65----SU9)))MYI455WYHHWGFRPP++FFFGTBBB@5555E^HHDRGGN\@@^XXBBBURSJJX[,,,,,,YZFDI\HHHHEF\00555DDDGGY55MIJJZ[OO%%==FF>89;76B555BCV88;<V33HVT%%%HH<+++6:RYKKXKF22K<<IHROSF66IBCC[YY66UUUIITZ<<WPOGFKJ$$$$$9PPPPP>>PMONP??L%%<:>>;:<<GGKK??PP===66<:((',,:>;=RP<;(888''''L''%**PPPPP=94JMOMK<<;<??OOPP??IL>;>666===PMNP::@666///LLLPP;;<>87%%IJ::8=>>:<O<<HHH===&&&==::L%%<<<D<9::=67>9;=>>PNLEEEEP<--M'&))6?;;O>><<EEP44277N**K
@m120308_211137_00124_c100308632550000001523011408061230_s1_p0/2345/ccs
CCCGACACGCTTGCTAGGGACTTGGAGCTAAGGACGACATATTGCCTTTAGACAGTCGAAGGTGACGCCTTAGCTACCACTGAACGTTTAGGCGCCAGATGCGGTCTGGGATGACCTAAACTCGCAGCTTATCGATGATCTACTGCACGCTCAACCAACCAGGTCTTGATGCGCGCGATAGGACTGACGGGATCGCTACAGACATTTAACTCGCTAGTAACTTAATTGAGATCCTAGGGGATGGGATAGGAAATAGAATCCACCCCTATCACCCCCCCACATAGCCTGCTTGGGGTGTTGAGTTTACTTTTATTTCGTGTTGGAATGAGTTGAACTTCCCGGGAAGTGGAGTAATGGGTTTGTCTACTTCCCCTAACCGCAAAGTACTAGTTTTTACGAGTGGCGTTGCAAGCCATAGCCCAGTCACAGGTAATAAACAATTCAACGTGGCGTAAAGATTGGCCGCTTGCTGTGGGCATTGCAAGCTGGGTTTGCAGCATTGTGCATGCTAGACGACAATATGAATCTGCGGGACCCCTAGTGGGCCAAGATGGCCGCTAGCGGGTTCCGCAGCTTTTGACCTGGACCAGGGTGCATAGCCTGCCCAGCCTTC
+
[[[NLPZXXniiTTm}@@@@S)))JINNPNNNkaais^]gVPRRWWX{z++cjjRR55NPPozV@@d333ff__m\000rWWddcjJJJJ^^^NNjktKK\LKQR__LLL77\X===,,,`\44aaL((_JJqqsqrbbTTbb^^LAAXKLbKKKXW]gsbai_LJOOt]ZTTYRSo_\`ZZHHb_be@@@LKKKKaaKGJ`]]booaaaoFFZUUZmEEE``Z[[o^[_^44_^KKZZZZbWWWaJJddZZZZdbWXWSSS????C^jjt(((((((/aHHabCCCp<<OMQQQqbZZWX]ahhiJ44444IIIHP]r__qrMMM_scDDDIII[_///JKKLsfM<<<Faasc^__FFFFbombbaaJJJJM]jVVSG....IEHVNN555555bNHIa999nbbbpbbXMMM22[%%%qqCClo_]a\DDDIIIHMb///bmntaZ[VJJMMMMbaaLL<=<E]^GG\44OOOQbbtHH\\TS=2220555EENO\]~lln@@~ZZ}jcd~QQOO~~umm[[[VVDD^^^VVoookQQl%%%OONYg}YEE+++AAWW\NNNAB:;UT\fiVVVVWj^^}UUUab}XXXX[\cd~99TQP444rsVVEEC
@m120308_211137_00124_c100308632550000001523011408061230_s1_p0/2357/ccs
TGCGACCCTCATCACTCGTTGCGGGCAATACTTCGTGCAATCCGGTACGTGGTGTATGCAAGGAAATTAACGGACGGCTCAGTTCCTTGCAAGGTAACGCACCGCCGGCCCAGAGCCATTAAGCGATATAATCCGCACATCTGGCCCAACCCGCCACGTAACCGGATTGGCACGCTTGCAGAGAATCCTGGCTCTTCAACCAACAGTGACGGGGCTTATTAGGAGGATTTTGATACGGACGCGCAACCGTCGTCAGGCAGCTTTGAAGCCGTCTCTTCCGGATGCCAAGCTTGTTGTGCCAATCCGGTACGTGGCGGCCGAGTTCGCTCACCTTTTGAATCCTCGGACGCCATAACTAAACAGCCCGTTTATGGAAGAGGTATGCACTGCCTAAGGCGGAGGGCCAAGAGTCCTCCAGGTACCGGATTGGCACTGGCCTACGGTGCCCCAATTACCACATTAAAGATATCTGCACTGGCGTCCCCTCTTCTCGAGGACGAGGGTAAAAAAGCGCCATTGCACTAGGACTTACCGCGGAGGACTGCCTCTGCTGGCCTACGTGCCAATCCGGTACGTGGCGGTTGCATGTATTGCAGCCTCAGGGACGTCAGTGGATCATTGAAGGTAGAGCATGCGTCCTCTGCTGGTTAAAATCTGAGTTCTGGACAAACTACCAATTGGCCCCGACCGGATTGGCACGAAAGTATTGCCGGACAGCATTCTTCCTTGCCTCA
+
**IJ&&77LPNO>>H?89((/=&&&8KKK::%%%97;%!)K33===N>>L111899PA55<67488<H7;>JJLP66''32,77BL10AB==:=<''"$**@@=::??555$"'N)))6549RPI@<L,,73%$M>>99PLD55&&&35444E:::AAL88IN==/89:==E;;R<<RPPMN2055III...ITHHH.,222EKKM5KFH*)***6K5HH^CCDDD?0000H\XWT,,UKKW>>AAEF7700QD9355VJE)))MGGH..-4N:9,,:OQXGGD:;HHDE<<DADI54:]CCE88CCCLZZK<<34EGJJ<<?=((YHHHHW,,,,06]\XXX<000))FGV6:::=;;1@T;000WJJJFFIW44-.++\XVCCNVH%%@AABCCN55HCEE89))M*GKJJJJJJOPQB:;79((REECDOP<<78922--0055556E///>GPX\--::4--CEQQQF77JJPPR&&HTTTOO..X\ODBABCWGE?@@H@AAAAAB++//D?=>DEEPG88AA>>OCCCX006()AB=.''..@HAC9989F:45Z]44---**EEEC00N>>9,,PXHEBCKGGGG86<SRRT;4***9988HP:5&&KO00''IEI77LL\ONLLDCOAA,,NK34P0()99&&&&<<ON<<CJ64577J4445::///:998811)'1%@AAL==P66/0F;455PPP??J==::PLJ77@('3./+--L%%MP;7
@m120308_211137_00124_c100308632550000001523011408061230_s1_p0/2359/ccs
TGAGGCAAGGAGAGCTGTCCGGCATACTTCGTGCCAATCCGGTACGTGCCATTGGTAGTTGTCCAGAACTCAGATTAACAGCAGAGGACGCATGCTCTACCTCATGATCACTGACGTCCTGAAGGCTGCCAATACATGCAACGCACGTACCGGATTGGCACGTAGCAGCAGAGGGCAGTCTCCGCGTAAGTCCTAGTGCAATGCGCTTTTTACCCTCGTCTCGAGAAGAGGGGACGCCAGTGCAGATATCTTTAATGTGGTAATTGGGGACGTAGGCAGTGCCATCCGGTACCTGGAGGATCTTGCCCTCCGCCTTATAGCGTCGATACTCTTACCATAAACGGCTGATAGTTATGGCGTCCGAGGATTCAACAAGGGTGAGCGAAGCTCGGCCGCCACGTACCGGATTGCAACAACAAGCTTGGCATCGCGGAGAACGCTTAGCGCTGACGACGGTTGCGCCGTCCGTTATCAAAATCCTCCTAATAAAGCCCCCGTCACTGTTGTTGAAGAGCCAGGATTCTCTGCAGCGTGCCATCCGGTAGCGTGGTCGGTTGGCCAGATGTGCGATTATATCGCTTAATGCTCTTGGCGCGGTGCGTTACTTGCAGGAATTGAGCCGTCCTTAATTTCCCTTGCATACACCACGTACGGGATTGGCACGAAGTATTGGCCGCACGAGTGATGAGGTTCGCA
+
>LKMPC1/:7&&9FGEDE::%%B+'(8;;?F<J<<=='))1%FBF98$"%&&69;QP9)))C55:H78AFFPPO%%#(A::?KOC88MPP>=ADPPNJF::>>LE;=G((1LH@@EE<<<P&&5&961,,))@@DDD:302440.5C00//110+.AB4)(;00//673?C,*..27=>DDBC8800212E/.00(..60/,./0B(((((E///D@?@,+/,-./-28&'''<32//9D9D23;99568./.21:;C99+,<'''33*$::DD++*-/%/-,,+''?CDDAA?22FCEC&?4?((@@:72>00..9'16<*.($'55''&10%234=2122>;>DB)/06(*-.2ADD@715@323045&&(33'**6@DD=E//-A+7?@---4??@@AC:A11//B1.../11+++4@00CC,.5-(<//..*)=*(68%$>-++A5=-5>0222/13/0C;&&E&&25A--*)!;5>656))+,,,B65+(56.8;FD=BC-,6600C11))6CAD45DDC3153566?E@@22*.00>!!6<4))$:,,66588?BA8:::;8="!)399=!!!//%%*!!3;'',,*-:,,A;ED0087))4D4><=611FD((88587&*>7222,--BDDDC335440766777$&&<()9;;=@C//5DB01$$00:C00@@D?7>22BCD111<?/
@m120308_211137_00124_c100308632550000001523011408061230_s1_p0/2362/ccs
TTGCGAACCTCATCACTCGTTGCGGCAATACTTTCGTGCCAATCCGGTACGTGGTGTATGCAAGGGAAATTAACGGACGGCCTCATTCCTGCAAGGTAACGCACCGCGGCCCAAGAGCCATTAAGCGATATAATCGACATCTGGCCAACCCGCCACGTACCGGATTGGCACGCTTGCAGAGAATCCTGGGCTCTTCAACCAACAGTACGGGGCTTATTAGGAGATTTGATACGGACGCGCAACCGTCGTCAGGCAGCTTTGAAGCCGTCTCTCCGGATGCCAAGCTTGTTGTGCCAATCCGGTACGTGGGCGGCCGAGTTCGCTCACCTTTTTGAATCCTCGGACGCCATAACTACAGCCCGTTTATGAAGGAGTATGCACTGCCTAAGGCGGAGGCCAAGAGTCCTCCCAGGTACCGGATTGGACTGGCCTACGTGCCCCATTACCACATTAAAGATATCTGCACTGGCGTCCCCTCTTCTCGAGGACGAGGGTAAAAAAGCCGCCATTGCACTAGATTTACCGCGGAGACTGCCTCTGCTGGCCTACGTGCCAATCCGTACGTGCGTTGCATGTATTGCAGCCTCAGGGACGTTCAGTGGATCATGAGGTAGAGCATGCGTCTCTGCTGTTAATCTGAGTTCTGGACAAACTACCAATTGGCCACGTACCGGATGGCACGAAAGTATTGCCGGACAGCATCTTCCTTGCCTCA
+
((^DD86,,,OMMUVedhcBBTfEE00GGQMLNNSTUS88IK@78;;VXWFE&&iUUgYVI33>>>///CCAAAWYMLTU,,;;00SLLBT65=?@22RPQZ>>LD1.10DDST[PPRSRA@%%%fVMMZCAFBFR*FGG]S@@@@22CCC@,,,G>>gQQ66;55MNBBSSQKL^Z>>EEEEDBLQ777DIG++JAA>ABBLIG9%C11111BAB:90&&85:,,,1238<**RCW[XH*)444L?PMIJAADMZ[545?--Q<<<T33=;.//IFH[??338//??--I,-'((DENOOPP<7;B(((=&&22JJ<@DLL?:9C;;&%&&&:9:<??KI55B77JJ=;88D<++F>5666888;812=))NLH=>QPQQL87>D44../***'''C==:9:7BB6'''IDD45*078<))%($J=12((0187=A000-&&9>>>9??88----G<<3$$<89:D111M<8:::@L<<87;;I99IA@D&&&8777777<00K99@96?@::8=%%"***(,%,''EPPP??FFAFP:79''00RPP>;<55-,*"+..?KQN;;D,,>89@ROP<<BP>><<ENFACC=<?11C5?:,,IJOR?:''AKKDHCJP;;??K00K1A->G42$$$ID11<<:GPGHPP&&&#.>11222:98...++LB67886*#%66QN4439DJ98<**AACBALJI>>)(9?444,,E)?
@m120308_211137_00124_c100308632550000001523011408061230_s1_p0/2366/ccs
TGAGGCAAGGAAGATGCTGTCCGGCAATACTTTCGTGCAATCCGGTACGTGGCCAATTGGTAGTTTGTCCAGAACTCAGATTTTTAACAGCAGAGGACGCATGCTCTACCTTCATGATCCACTGACCGTCCCTGGGAGGCTGGCAATACATGCAACGCCACGTTACCGGAATTGGGACGTAGGCCAGCAGAGGCAGTCTCCGCGGTAAAGTCCTAGTGCAATGGCGCTTTTTTACCCTCCGTCCTCGAGAAGAGGGACGCAGTGCAGATATCTTTAATGTGGTAATTGGGGCACGTAGGCCAGTGCCAATCCGGTACCTGGAGGACTCTTGGCCCTCCGCCTTAGGCAGGTGCATACTTTCCATAAACGGGCTGTTTAGTTATGGGCGTCCGAGGATTCAAAAAAGGTGAGCGAACTCGGCCGCCAACGTACCGGGATTGGCACAAACAAGCTTGGCATCCGAGAGGACGGGCTTTCAAAGGCTGGCCTGACGACGGTTGCGCGTCCGTATCAAATCCTCCTAATAAGCCCCGTCACTGTTGGTTGAAGAGCCCAGGATTCTCTGCAAGCGTGCCATCCGGTACGTGGCGGGTTGGGCCAGATGGTGCCGATTATATCGCTTTAATGGCTCTTGGGCCGCGGTTGCGTTACCTGCAGGAATTGAGGCCGTCCGTTAATTTCCCTTTGCATACACCACGTACCGGATTGGCACCGAAAGTATTGCCCGCAACGAGTGATGGAGGTTCGCAA
+
HKP((HII9933@;:><<PPKL00<;;>7N888=A@;%%9=9;33&&=LL==''IM<<00=?LJOOKABKI;444J=<<@++++*'''%%9&&K))<77JJ>>IK>>>:;11.10()/,0E6F?B,,C73333(((2++*/--C00/?DDC33'(5C,,B8B00F11,..0??13//-///@D<<<DCD/A333DDDD835=@55A111AD222.319DCEDBCDA:&&&&&&'222.*+FD//00@A44BAD?AAD1./2>DDD11DDD00?@>4BA;2-/F>>@C++++2-+((00@---DDDCE&&11=100.1A33@?3313D@@DBD---/*,3,,,?2??AB,,3354/-2<3=222D(((2,,,,2@555?D2221)))+7D@A58222..E,,,,,,/311CDD22@<F2()*....///-1C00**).,.)*+00+++233333C222=F9:)**/()4>2222,,,D---'(?(-,11046DDDD222CA112-/>?;10E;))).?C00CDBD513C2222/2=//@D00B</,B55ADA=?>2.0000.023300D++22@42++7311.0?;1%%%----,*..?@*22=33DD''5D7700CCD11+,,75;,:22/)+*1133::BC,,8A;112/.0-,237,,+.2..4/07D<>@5513;;;;C8,,,D@3/10-/337B33++(,?66<>@D---5555ADBC0)**327>D*)6>B22&&5''//FD=99
@m120308_211137_00124_c100308632550000001523011408061230_s1_p0/2369/ccs
ATTCTCTCTTTCAACTACCATCACATACGTATGGTTGAGTGATGAGAGAGAGATATCTCTCTCATCTACATCACGGAGCGTAGTGAAAAGAGAGATATCTCTCTCTCACACAACGTAGGAGTGCAGGAGAGAGAGATGAT
+
:94Y~~kk111OBBAddDDJJpUT[:2N77~f::4DK54/-,1/<<hhy~sSQ5IQklxx~~tTTVEJKKeVVgR+h!,Z!!BFP99)0smO::d`rry~mbV=DDPJK>;((~~[On_TdvUnKDD4WUE;;kkG!t~~
@m120308_211137_00124_c100308632550000001523011408061230_s1_p0/2379/ccs
TAGGCAAGGAAGATGCTGTCCGGCAATACTTTCGTGCAATCCGGTACGTGCAATGGTAGTTTTCCCAGAATCAGATTTTAACAGCAGAGGACGCATGCTCTACCTTCATGATCCACTGACGTCCCTGAGGCTGCAATACATGCAACGCCACGTACCGGATTGGCACGTAGGCCAGAAGCGGAGTCTCCGCGTAAGTCTAGTGCCAATGGCGCTTTTTACCCTCGTCTCGGAGAAGAGGGGACGCCAGTCAGATATCTTTAAGGTGGTAATTGGGGGCACGTAGGCCAGTGCCAATCGGTACCTGGATTGTACTCTTGCCTCGCCCTTTAGGCAAGTGGCATATCTTCAATAAAGGGCTGTTAGTTATGGCCGTCCGAGGATTCAAAGGTGAGCGAACTCGGCGCCACGTACGGATTGGCACAACAAGCTTGGATCCGAGAGACGGGCTTCAAAGCTGCCTGACGACGGTTGCGCGTCCGTATCAAAATCCTCCATAACCCGTATCACTGTTGGTTGAAGAGCCCAGGATTCTCTGCAAGCGTGCAATCGGTACGTGGCGGTTGGCCAGATGGTGCGATTATATCGCTTAATGGCTCTTGGCCGCGGTGCGTTTACCTTGCAGGAATTGAGGCCGTCCGTTAATTTCCCTTGCATACACCACGTACCGGATTGCACGAAAGTATTGCCGCAACGAGTGATGAGGTTCGAA
+
*-44B22**<<2<>=?;488E356=F=74&&&7;M>88>>1133A@@AP%$/=))1RPP''%#-44GH;3'3ON54;;;D3OPLKRPM55@=HH=EBC:)*D5455CEBALK;BDA>8;>KN...F@?++8NIGHO==@NLF>000+55?7:>HMN..P8972QF)L9)(3+/QD/.C5%%=>>DF''EC33LKJK,,8=56((%%G''I=8((('((0756)*2**,**.)49:B%%&&717108,:&=D??222/0+0.%'811F''96%&&%&44/+*/57''97:5..44?#/=?0)**0/7&(=*?DDD''1/12.****+,,2=>D((D0&+907C30/1(%(=(((#..@@3,,-/.2CDB>++=:,,2422F**)&&&&73BD<AA..)C>896477843>+*.58@A00D>DA?D665%4.2'&,/:((22DD6,,,411@)))FDD2.00DDDD=C21)))<:1.2++CDAAD6B8BD22(',111%//,36$%)&#10=799-.5111A;''';..41105B>D6;;A==M&/1=<9:>@HG?$#+DB<11299GLPNG99M)RO=8MCCPJAP;&&;;8==;BECC&&&BIM00F=<@$$"*)1AI>=>=ECC<<BE9:99II==K1/--'**(((CFF-HCCKP<<;@,88JJE>2><''CCP----IJLMJ99LP''L6;<NORDD<9=<<<+%:
@m120308_211137_00124_c100308632550000001523011408061230_s1_p0/2409/ccs
TTGCGAACCTCATCACTCGTTGCGGCAATACTTTCGTGCCAATCGGTACGTGTGTATGCCAGGGAAATTAACGACGGCTCAATTCCTGGCAAGGTAACGCAACGCGGCCAAGAGCCATTAAGCGATATAATCGCACATCTGGCCAACCGCCCACGGATTGCACGCTTGCAGAGAATCCTGGGCTCTTCAACCAACAGTGACGGGGGCGTATTAGGAGGATTTGATACGGACGCGCAACCGTCGTCAGGGCAGCCTGGAAGCCGTCTCTCCGGAGGCCAAGCTTGTTGTGCCAATCCGGTACGTGGCGGCCCGAGTTCGCTCACCTTTTGAATCCTCGACGCATAACTAACAGCCCGTTTATGGAAGAGTATGCACTGCTAAGGCGGAGGCCAAGAGTCCTCCAGGTACCGGGATTGGCATCTGGCCTACGTGCCAATTACCCAGTTAAAAGTGAGCGGACTGGCTCCCTCTTTCGAGGACGAGGGGAAAAAAAGCGCATTGCACTAGCTGACGCGGAGACTGCCTCTGCTGGCCTACGGCCATCCGGTTAGCGGGCGTTGCATGTATGCAGCCTCAGGGACGTCAGTGGATCATGAAGGTTAGAGCCATGCGTCCTCTGGCTGTTAAAATCTGAGTTTCTGGGACAAACTACCAATTGGCCACGGACCGGATTGCACGAAGTATTGCCGGACAGCCTCTTCCTTGCCGCC
+
IJKPP::**RP<:?;89OO;;3477,,>FFE+++L==D:9+++$"(E%%KK))&&//P21,+,613302166,,<<9%%CHD..<=:87;:>>I;7::OP+$,,D10)**K??:01-''356F7LIH766IP><@IKEEP///8;;--.//&..-)=98**::F;0.077KNEGIIKKM222CCP>>><<88==<<;CA@=/////,&&<33<''5++0$&&%)7O2''KFLK:89<88HHJJ;8;%%$BC6)*3)%248'''8A?E8BBBOI07KN../L:9:*(42655%%EJK779>;,D==P..(**FO6247<LJKO:9''''':?;78>=:>PF%%H;;46))B771112%%%#:=>22?8.6//?23EH?'&2@888%%#&&#)98?@?'))<(('45/6.1%%%876&&#%/=.--(*::@;;?,,)(&&&43.:/&&6752(1>:,8-.&.022*-577:2.+&1..1122',)(((****)**,//0)0-$$?323,,0-4$(033565$088=A,F.,0,--CC?5+),C00AC77..8$3.).5D//B=11::B%#&$*.A<@3)**@::D@D1155&/1D11))AB))-7::)(+*-.22))*;D'&7:D@@<==;:BD1*+$$$0B'''ED22144//B?@6622/12=*(.*>00,**&&'0100/CA$-77?0/B22D%";$;866<>?--'''
@m120308_211137_00124_c100308632550000001523011408061230_s1_p0/2493/ccs
TGAGGCAAGGAAGATGCTGTCCGGCAATACTTTCGTGCCAATCCGGTACGTGGCCAATTGGTAGTTTGTCCAGAACTCAGATTTTTAACAGCAGAGGACGCATGCTCTACCTTCATGATCCACTGACGTCCCTGAGGCTGCAATACATGCAACGCCACGTACCGGATTGGCACGTAGGCCAGCAGAGGCAGTCTCCGCGGTAAGTCCTAGTGCAATGGCGCTTTTTTACCCCTCGTCCTCGAGAAGAGGGGACGCCAGTGCAGATATCTTTAATGTGGTAATTGGGGCACGTAGGCCAGTGCCAATCCGGTACCTGGAGGACTCTTGGCCCTCCGCCTTAGGCAGTGCATACTCTTCCATAAACGGGCTGTTAGTTATGGCGTCCGAGGATTCAAAAAGGTGAGCGAACTCGGCCGCCACGTACCGGATTGGCACAACAAGCTTGGCATCCCGGAGAGACGGGCTTCAAAGCTGCCTGACGACGGTTGCGCGTCCGTATCAAAATCCTCCTAATAAGCCCCCGTCACTGTTGGTTGAAGAGCCCAGGATTCTCTGCAAGCGTGCCAATCCGGTACGTGGCGGGTTGGCCAGATGTGCGATTATATCGCTTAATGGCTCTTGGGCCGCGGTGCGTTACCTTGCAGGAATTGAGGCCGTCCGTTAATTTCCCTTGCATACACCACGTACCGGATTGGCACGAAAGTATTGCCGCAACGAGTGATGAGGTTCGC
+
LLbSSabhpxYYkmq00dLLQQPXXVVVtu5555VNDBFFld>>GF55iQPDDCNPX;;;gohY8888NOOUdIIapfg~mNNNNNz|XXpDDWUVXX]]onuHHTfwzPPX_ONUczVVkqkkq--eHFLLNCCfhh\\cKKKdggUTZGGcrBBAH^_\99SSLBBAFI33iiBBZQQRt__go\\R33SPP`a`QPUWIIYXDDDtWW^^ctmZZ]va>>>>>>d%%%%vph6'((FFo`JJIN8888966UhFFNN`svppa`aPPPPihkjTT`FF55&&&&3_nfeaPPIJJ_JJ..diXLL@@@^TTSKLmYY;;eJHL\^KKKM%%%(((`tkk^==ituRR`^FF_g<<=OAAAF???MKHL][^LLN`BBaW@///_IIJ``KBCCCCC_bq]\]77`@@87>>KZEEbh`GGOOPZRQX666b`AAAVVvtsuaaceW'''HHKm[[mX(((bHH;;QQQMKDDo<<0099PVWBB<SNPjIIZXW]`n11111CCT666aa^@@o000000XWbqc_Z\RRRb^PQQaa2222Haajjin,,\oNNNYYuc::;Y65??]_==^o22YCCCCXTVFFFbaZZoabgf333tmmsba\\VVV)))quaa$$$XXIIBBBuKK333;;ZnKKXZ`[[Z`JJ--),77JKK__WWOOOTTTTttYYauaaEEl`KKc\\aabQQTTDD]ZPPP^cg...111STgNNVAASSURU;;TTQUg
@m120308_211137_00124_c100308632550000001523011408061230_s1_p0/2503/ccs
TTGCGAACCTCATCACTCGTTGCGGCAATACTTTCGTGCCAATCCGGTACGTGTGTATGCAAGGGGAAATTAACGGACGGCCTCAATTCCTGCAAGGTAACGCACCGCGGCCAAGAGCCATTAAGCGATATAATCCGCACATCTGGCCCAACCCGCACGTACCGGATTGGCAACGCTTGCAGAGAATCCTGGGCTCTTCAACCAACAGTCGACGGGGGCTTATTAGGAGGATTTTGATACGGACGCGCAACCGTCGTCAGGCAGCTTTGAAGCCGTCTCTCCGGATGCCAAGCTTGTTGTGCCAATCCGGTACGTGGCGGCCGAGTTCGCTCACCTTTTGAATCCTCGGACGCCATTAACTAACAGCCCGTTTATGGAAGAGTATGCACTGCCTAAAGGGCGGAGGGCCAAGAGTCCTCCAGGTACCCGGATTGGCACTGGCCTACGTGCCCCAATTACCACATTAAGATATCTGCACTGGCGTCCTTCTCCGAGGACCGAGGGTAAAAAAGCGCCATTGCACTAGGACTTACGCGGAGACTGCCTCTGTGGCCTAGTGCCAATCGGTACGTGGCGTTGCATGTATTGCAGCCTCAAGGGTCGTGATCATGAAGGTAGAGCATGGCGTCCTCTGCTGTTTAAAATCTGAGTTCTGGACAAAACTACCAATTGGGCCACGTACCGGATTGGCACGAAAGTTATTGCGGACAGCATCTTCCTTGCCTCA
+
eehEESS???f?>>?IHRTEEFTSYFF[[_GFKKKWcA@UUbB//-11dc;;00KRTQBB[b3333555LRPQS??QI00+,,S==+++KPScUUIJSQVXYd^22D=:<000E]I?6661108J77XMV\,,,%%@;C%%CBB11099DI:::8%%N[A=?KCCGFFAAG00SZ21JJZCCKKAAFPPW///+,2VWW;;:::??H7<$KKX,,,,,+2GD111BCQ%%?.....CCJ\998@G=<C77DEIMM8MID99BBJW4444---,,,@%%0>9::DACA)))GEG::E'''3;6757:55<?ABBT>>RJGJAB-.LWXJIO33PEE44444HPO44ZGEJ`A?>??''bc\]***KG$$$$8888S11FGHL[ONQPSTLL,,EF&&&222VOOL?@@GG<<88TVLLWIFM>F<=333<<??h;;;kh/$&00<=GGE-&((((4FF>22JRUPP((())<TTHDDIcfDD22=,,345R++AZAAX--<<...b44444466U::L***JAAOSKKP23@@''NXXSSXMDE;:GG311>>..D3'CYHH:9:89<00AA://8EEETTNIMNGD:BA\WAACI;,++'!65<.-G?9:I==77CDT/E..I21FIG--I176@BB)))44445`^VV(IM]N<<;D4444IKdHH''RS***88GFB77AAOO:...=8:_b222R&&:777))C,.FFS?<>111977Q66@N>
@m120308_211137_00124_c100308632550000001523011408061230_s1_p0/2520/ccs
TGAGGCAAGGAAGATGCTGTCCGGCAATACTTTCGTGCCAATCCGGTACGTGGCCAATTGGTAGTTTGTCCAGAACTCAGATTTTAACAGCAGAGGACGCATGCTCTACCTTCATGATCCACTGACGTCCCTGAGGCTGCAATACATGCAACGCCCACGTACCGGATTGGCACGTAGGCCAGCAGAGGCAGTCTCCGCGGTAAGTCCTAGTGCAATGGCGCTTTTTTACCCTCGTCCTCGAGAAGAGGGGGACGCCAGTGCAGATATCTTTAATGTGGTAATTGGGGCACGTAGGCCAGTGCCAATCCGGTACCTGGAGGACTCTTGGCCCTCCGCCCTTAGGCAGTGCATACTCTTCCATAAACGGGCTGTTAGTTATGGCGTCCGAGGATTCCAAAAGGTGAGCGAACTCGGCCGCCACGTACCGGATTGCACAACAAGCTTGGCATCCGGAGAGACGGGCTTCAAAGCTGCCTGACGACGGTTGCGCGTCCGTATCAAAATCCTCCTAATAAGCCCCGTCACTGTTGGTTGAAGAGCCCAGGATTCTCTGCAAGCGTGCCAATCCGGTACGTGGCGGGTTGGCCAGATGTGCGATTATATCGCTTAATGGCTCTTGGGCCGCGGTGCGTTTACCTTGCAGGAATTGAGGCCGTCCGTTAATTTCCCTTGCATACACCACGTACCGGATTGGCACGAAAGTATTGCCGCAACGAGTGATGAGGTTCGCAA
+
khZRRRfuMMLXekknbLLtpr@@@SS|~aCCCC^^gKL--{==iihiiNNQQGGGaeg_``d//EETT\[[GFQ>>jinn5555NNNijaaOO\\~PP\]hz~~^^~__`y44TOQ~LLLbb~~[[jIIII;;If}~pSSnz{o\WYr555YIJJ`~mg??fq}nnxllmccdbgffAAAIIahhddfnnncc[[^dBBBOOUUTTTb_\??CDDCCCxe::::::`0000Q_88OOIFIhxtWW88888IAB???\Z]gnnkkppPPgg~~~YYOOORRii+++++]ePPiadKKKke[Y]\^DDRPSTt__`...VVVV]\VVV`FFFTMMJ@AAAXV===`cdRRebdeeRRnWWWZ@@@Z????h`JKKaBBBsPPQDDDDDbijnXX))00000]XVGGaa666PPMMVVb\\ZHKGH;;+++`a++IMMU[LLj[GG&&WGqEEff]F^KK00==IKKV]]]`_RPNOZn__II\???T..tLDDZZAAeffGGGG\TTGGV[CCtUUQ$$$$$aNHTihOM---6X`ein`CCCm[[\\\OOPP[ZFFLMURTY[PPPYZIIBB^MM))):::Ig^^YYY`fgDDNL,,^fppijc[[---KKMMIKoVV)))*@KYZZVCCuCCC_SSMMGAB\\__[[RRAAKLC@==S(((NFFB***,EJ=;]]99777XQCG>?78dPP??BBfB>@@QQ[DDA9:Ac<<G[[WUIIKK108CC<ZU::
@m120308_211137_00124_c100308632550000001523011408061230_s1_p0/2548/ccs
ATCTCTCTCCCACACCACGCGGAGGAGGAGGACAGAGAGAGAT
+
keemMMV?666GPB64&,73D31D1&=LM;;A-99aIY<]i%;
@m120308_211137_00124_c100308632550000001523011408061230_s1_p0/2549/ccs
TGAGGCAAGGAAGATGCTGGTCCGGCATACTTTCGTGCCAATCCGGTACGTGGCCATTGGTAGGTTTGTCCAGGAACTCCGATTTTAACAGCAGAGGACGCATGCTCGTACCTTCATGATCCACTGACGTCCCTGAGGCCTGCAATACATGCAACGCCACGTTACGATTGGCACGTAGCCAGCAGAGGCGGTCTCGCGCGGTAAGTCCTAGTGCAATGGCGCTTTTTTACCCTCGTCCTCGAGAAGAGGGGACGCCGGTGCAGGATATCTTTAATGTGGTAACTTGGGCACGTAGGCCAGTGCCCAATCCGGTACCCTGGAGGGACTCTTGGCCCTCCGCCCTTAGGCAGTGCATACTCTTCCATAACGGGCTGTTAGTTATGCGGCGTCCGAGGATTCAAAAAGGTGAGCGAACTCGGCGCAGCGTCCCGGATTGGCACCAGCTGGCATCCGGAGGACGGGGCTTCAAAGCTGCCTGACGACGGGTTGCGCGTCCGGTATCAAATCTCCCTATAGCGCCCCGTCACTGTTGGTGAAGAGCCAGGATTCTCTGCAAGCGTGCAATCCGGTACGTGGCGGGTGGCCAGATGGCGATTATGATGCCTTAAGGGGCTCTGTGGCGCGTGCGTTACCTTGCAGGAATTGAGGCCGTCCGTTAATTTCCCTTGCATACACCACGTACCGGATTGGCACGAAAGTATTGCCGCAACGAGTGATGAGGTTCGCAA
+
MPP44B?BNO;;:778<B&&<**?>((0E?0,.((2$))99(6:@B=?<:=))'+((<<==Q((.-0@P11D@@::777#69.8&:CB76B>-C>79JML004K=>L1?C44<<900LD;11211<<B::000/6>:;/(GM>=C25O:0??;;,,::CEJ1161.*)K77K-,12,&&HJ99<@5+++2*4;941744==>%%%<88INE,-00A:>>=<:%%%%%%M>>>>=ILKLLPN0-/>01'''&227/0%&6117)(0<1@D.////FDD+++33./.0??9677=D))++/@32'((''/..-6:@%%%D222+++.35C--6@///2**')000CC2219CD..='D=4=$$**FB.00''''DD>>35&%216,((<82((22ABD112-/..//622C:8?,,6B8&&69'&(1:2'()133>>++(*4'1)'(&&11803,,31"0*'***3/.4--+&&31-,2C219?D(((--,/549833,-6.:8.///32+)+@(((#'3())(03*+075((==<>0/575233..?;;00BDDD***A>40.0CD00??<93--'((022-*,*/33A))'45:'*)C&B62.-00A11221*6711-451.'+08DD,,4>=>B11DBD2-,0+%/48>;//D6..0C?>A+++--**533?A;<433<:77//F33../87@1001-C22*%-,*-(301D89B60/+)*-3-('+
@m120308_211137_00124_c100308632550000001523011408061230_s1_p0/2613/ccs
TTGCGAACCTCATCACTCGTTGCGGCAATACTTTCGTGCAATCCGGTACGTGGTGTATGCAAGGGGAATTAACGGCACGGCCTCAATTCCTGCAGTAACGCACCGCGGCCCAAGAGCCATTAAGCGATAATCGGCCACATCGGCCACCCGCCACGTACCGGATTGGCACGCTTGCAGAGAAGCCTGGCTCTTCACCAACAGTGACGGGGCTTATTAGGAGGATTTTGATACGGACGCCGCACCGTCGTCAGGCAGCTTTGCAGCCGTCTCTCCGATGCCAAGCTTGTTGCGCCATCGGTCTGGCGGCCGAGTTCGCTCACCTTTTTGAATCCTCGGACGCCATAACCTAACAGCCCCGTTTATGGAAGAGTATGCACTGCCTAAGGGCGGAGGCCAGCGAGTCCTCCAGGTACCGGATTGGCACTGGCCTACGTGCCCCCAACTTACCACATTAAAGATATCTGCACTGGCGTCCCTCTTCTCCGAGGACGAGGCGTACAAAAGCGCCATTGCACTAGGACTTACCGCGGAGACTGCCTCTGCTGGCCTACGTGCCAATCCGGTACGTGGCGTTGCATGTATTGCAGCCTCAGGGACGTCAGTGGTCATGAAGGGCTAGAGCATGCCGTCCTCTGCTGTTAAAATCTGAGTTCTGGACAAACCTACCAATTGGCCACGTACCGGATTGGCACCGAAGCAATTGCCCGGACAGCATCTTCCTTGCCTCA
+
>CQM<...NORDAAPSSBB==/>;>LPPQcb(((DEML+*0:FF//-P;/:--7<TYHLL778887'''AGFQ**&F=,,,E1REEEfAA-I))9>MMMe[U**AA==:::PU4)T22QYW3397:K:9/?/.3--JQP=K*-488333I<<=9:SE;<<HE00HHHSGII@@ZUS>>L88,KSC???U]baR)%2OPBBV><Ad&&&&&7<UMGO&&&GK;))&(FQ&&SSXCBH--67--==\IH>33%%HJACBDC>255555SJJ>;BBBIJJCCEEII++302,%-))5.8$$1).++9)):MU<V??>2,.TT::23333354J====55=637C;0HI''H446==++++SNNN??@@>DD_^\V55AKMA-,26<,>>=*)3N88(($%'2@'999K;;;99Y.-34?THHMMLLEE@@;;\E0/7V;;;;;223???KKV^_[Z333MOaa1RUOOQRR995745555NJK67((J?@?GSKJ88+AA;)(((()..??CV]SNOFGe((N?''L77>N44Qbc?.A<><,TMK=8:+++00c[Y//*+ZUUG<IU_AA77@0KJNKLWFFd000HDE@@AMg%%%>UN-<<6A65.QMSZ::***1_EGPM::N*#%CI??@,,[a8OAAJKKKQCC::JEECD;;X:9??))SgNN666V776;;QSQUC>,,,OP<<OX..J+++,3300M>>>333QW]//RCCY&&?@J999aK
@m120308_211137_00124_c100308632550000001523011408061230_s1_p0/2623/ccs
TTGCGAACCTCATCACTCGTTGCGGCAATACTTTTCGTGCCAATCCGGTACGTGGTGTATGCAAGGAAATTAACGGACGGCCTCAATTCCTGCAAGGTAACCGCACCGCGGCCCAAGAGCCATTAAGCGATATAATCGCACATCTGGCCAACCCGCCACCGTCCGGATTGGCACGCTTGCAGAGAATCCTGGGCTCTTCAACCAACAGTGACGGGGGCTTATTAGGAGGATTTGATACGGGACGCGCAACCCGTCGTCAGGCAGCTTTGAAGCCCGTCTCTCGGATGCCAAGCTTGTTGTGCCCAATCCGGTACGTGGCGGGCCGAGTTCGCCTCACCTTTTGAATCCTCGGACGCCATAACTAACAGGCCCGTTTTTATGGAAGAGTATGCACTGCCTAAGGCGGAGGGCCAAGAGTCCTCCAGGTACCGGATTGGCACTGGCCTACGTGCCCCAATTACCACATTAAAGATATCTGCACTGGCGTCCCCTCTTCTCGAGGGACCGAGGGTAAAAAACGGCGCCCATTGCACTAAGGACTTACCGCGGAGGAGACTGCCCCTCTGCTGGCCTACGTGCCAAATCCGTACGTGCGGTTGCATGTATTGCAGCCTCAGGGACGTTCAGTGGGATCATGAAGGTAGAGCATGCGTCCTCTGCTGTTAAAATCTGACGTTCTGGACAAACTACCAATTGGCCACGTACCGGATTGGCACGAAAGTATTGCCGGACAGCATCTTCCCTTGCCTCA
+
4413K==DEEGG;34EEPPMPD=:=66AJPP%%%%6:P97=<ED::666O>?C88099MBIH95+++>>JN87B89F65K///..=:====GG:9...;</.=8:>>>E''#%%%<((:''&3399?OPOQPP==;K&&?JMK((MN667H$$$$11+$$)E%C::R;;MM87PJH33G>>FEL>>=6770000-B<;<<<+++@K6/A//J))))),HF><@M--J...))))?KPO---P>>BH758$$$I;HDECCMNFE;K:::339>++++L@@FF,,JKPPLM89K<;;6-./&%../DE525999NL44663444;<JM>)')<33D**;;33313455@H@A776<?;==K**GCGNP=%%+++-%&&&&MPCD,,=:;GNH788B66677JO<<F@@B***+.+/=<=3.0=;;E***;=C''<??..02E@&&&1++=,9C>?>>;<443;?75()B886(09<;AA?3,775:??C////0-/8NDA>;2305''D@9<<<&&&&&&,..<@221+*<<307<%%:56+*'*GID746=99,&?:6E++++D?2/3B0/.01?AA'?=A,--D994..2D>**,,00011DD00??DDD1596C8,,,211--FD88***.0022D>>00=**29,+/10.111111ADDD33,---;9472%33EDC222>---?DD>?++AB66:;8&%.4*+*433EAA33D//BBCD7037$$$DA22DDDDD21)**2?98>A,,
@m120308_211137_00124_c100308632550000001523011408061230_s1_p0/2651/ccs
TTTGCGAACCTCATCACTCGTTGCGGCAATACTTTCGTGCCAATCCGGTACGTGGTGTATGCAAGGGAAATTAACGGACGGCCTCAATTCCTGCAAGGTAACGCACCGCGGCCAAGAGCCATTAAGCGATATAATCGCACATCTGGCCAACCGCCACGTAACCGGATTGGCACGCTTGCAGAGAATCCTGGGCTCTTCAACCAACAGTGACGGGGCTTATTAGGAGGATTTTGATACGGACGCGCAACCGTCGTCAGGCAGCTTTGAAGCCCGTCTCTCCGGATGCCAAGCTTGTTGTGCCAATCCGGTACGTGGCGGCCGAGTTCGCTCACCTTTTTTGAATCCTCGGACGCCATAACTAACAGCCCGTTTATGGAAAGAGTATGCACTGCCTAAAGGGCGGAGGGGCCAAGAGTCCTCCAGGTACCGGATTTGGCACTGGCCTACGTGCCCCAATTACCACATTAAAAGATATCTGCACTGGCGTCCCCTCTTCTCGAGGAACGAGGTAAAAAAGCGCCATTGCACTAGGACTTACCCGCGGAGACTGCCTCTGCTGGCCTACGTGCCAATCCGGTACGTGGCGTTGCATGTATTGCAGCCTCAGGGACGGTCAGTGGATCATGAAGGTAGAGCATGGCGTCCTCTGCTGTTAAAATCTGAGTTCTGGACAAACTACCAATTGGCCACGTACCGGATTGGCACGAAAGTATTGCCGGACAGCATCTTCCTTGCCTCA
+
&&&U__HHUVHHSbhg>>MRRTTVA@BNPOVVEEEEVLMHG+++bb@@@??SRMN77PRTL@AS111<[[Z_MMF<=ZMLT'''NEEFH88hGFLOO]^TTMK==WZKK88***cbR?9;K%%ZZ<;Ab[VX`_aaTT_XZW]Y9957..,/////O0055@@=@++@WZ^NNZf77HJ55((ZZg[[R,,,,`a,,cOOEEJLLBBd^_V&&&&&AA`7788GG@@H1111JJDDeSS@@cbcfaaAA:;[bb?;=NM=<J))))DEERRRUSAAO==P??Gib32***33RMKQQEEII???NNNNNJIKMEE],,,AAb]QQVaJJSTPR%%%%%%O==45HA>@CJJVKLNLFG;ICDHGE&&&4CMUIGAA'''NTJK?45UXIIJ=>B'''<<<QGHD))))DEFHH==WQRR===@ALL11?@@'''HJDBF\AA---IYIIZ<<<<@@BGGMM22@@M,,,,:@@JYWTUWUKE++;YY,,,,TJ;;=]HGA?@55WBA+++777777BQJ...HHGDCJY[IICC111**)88MQ33I\\\VWYIIVLLRRBBBZWW54AB---99:TXBB<<AAC::FF::JCCKCBJ0/4UYHH$$ABDO<<KHJ33--Z=<B55**>8PKK\C?B[55KWW222F]WRG96957779WWW-&'L\]VWTB....\[DDDXE?...66MM\44LIJEDGBBCX\\>>>66--HD@AHH44IFBA--...I'''QQ>>1
@m120308_211137_00124_c100308632550000001523011408061230_s1_p0/2702/ccs
TGAGGCAAGGAAGATGCTGTCCGGCAATACTTTCGTCGCCAAGCCGGTACGTGGCCAATTGGTAGTTTGTCCAGAACTCAGATTTTAACAGCAGAGACGCATGGCTCTACCTTCCAATGATCCACTGACGTCCCTGAGGCTGCAATACATGCAACGCCACCGGTACCGGATTGGCACGGTAGGCCAGCAGAGGCAGTCTCCGCGCGGTAAGTCCTAGTGCAATGGCGCTTTTTTTACCCTCGTCCTCGAGAAGAGGGGACGCCAGTGCGAGATATCTTTAATGTGGTAATTGGGGGCACGTAGGCCAGTGGCCAATCCGGGTACCCTGGAGGACTCTTGGCCCCTCCGCCCTTAGGCAGTGCATACTCTTCATAAACGGGCTCGTTAGTTATGGCGTCCGAGGATTCAAAAAAGGTGAGCGAACTCGGCCGCCACGTACCGGATTGGCACAAACAAAGCTTGGCATCCGGAGAGGACGGGCTTCAAAGCTGCCTGACGACGGTTTGCGCGTCCGTATCAAAATCCTCCTAATAAGGCCCCCCGTCACTGTTGGTTGAAGAGCCCAGGATTCTCTGCAAAGCGTGGCCAATCCGGTACGTGGCGGGTTGGGCCAGATGTGCGATTTATATCGCTTAATGGCTCTTGGGCCCGCGGTGGCGTTACCTTGCAGGAATTGAGGCCGTCCCGTTAATTTTCCCTTGCATACACCAACGTACCGGATTGGCACCGAAAGTATTGCCGCAACGACGCTGATGAGGTTCGCAA
+
QKJ77gNN---@?AALNN88:::V5*+E77:::6;*%R2276'77?@H;--E%%%A@E---EEh`??8?P%%%711G6OJYTMMMM^a77&O>>`++S>>CR33\W;N>9;;D22%%VPR\NROED>>RS[TTT//N<378OTNOYS\W=//<<<Q::H))77NNMPSZUT]UT,,R%%TU&&44DPJ@L**B-,8L&&99*=/M33NOO?>:::IJ;;K99TJI*)3$$$$$$$25556QSV99UONR((66K1111MNL00QK-+.$&DF747/-//EDAGH>>99?11&'''&44//?0/5+++YS,,VWBBBCH.-.D0%&&YCC<??\II8$$$2&&&&NAA,,<;.5&&1/2KJPAAFT88@78,,T9995...>?'JIIKH<:%%(((>.*,,;<WZFFZ******HIE;;77?233W\<<>LB999GCDB73...DEBF11^222H+++33PR886<IBBIIIHI,,FF000.5N44@@00CE;<\GEHB5445***IRRX22++22YK>9;;:@FJ22QQ888BC$$%%%%%%::--JE:9B<=008,+,..5<=@;;A*,KWUFHX.-->9:O((NPGF7EP@@==A86:BI..-+/%%%3JJRA@EEEJ00)))W[R>8-.Z[JJJ++44AAI$$$(((EL99,//52/1C>@AA2&4**--KE>>66))JI&&&43B:;'''';;;:;C56U@G=,,''L2%%JW55567BB?>%%H+++*012;18>1161B;;?420-16G;:?BDNJ<..
@m120308_211137_00124_c100308632550000001523011408061230_s1_p0/2704/ccs
TGCGAACCTCATCACTCGTGCGGCAATACTTTCGTGCCAATCCGGTACGTGGTGTATGCAAGGGAAATTAACGACGGCCTCAATTCCTGCAGGTAACGCACCGCGGCCCAGAGCCATTAAGCGATATAATCGCACATCTGGCAACCCGCCACGTACCGATTGGCACGCTTGCAGAGAATCCTGGGCTCTTCAACCACAGTGACGGGGCTTATAGAGGATTTTGATACGGACGCGCAACCGTCGTCGGCAGCTTGAAGCCCGTCTCTCCGGATGCAAGCTGTTGTGCCATCCGGTACGTGGCGGCCGAGTTCGCTCCACCTTTGAATCCTGGACGCCATAACTAACAGCCCGTTTAGGAAGAGTATGCACTGCCTAAAGGCGGAGGCCAAGAGTCCTCCAGGTACCGGATTGGCACTGCCTACGTGCCCCATTACCACATTAAAGATATCGCACTGCGTCCCCTCTTCTCGAGGACGAGGGTAAAAAAGCGCCATGCACGAGGACTTACGCGGAGACTGCCTCTGCTGGCCACGTGCAATCCGGTACGGTGCGTTGCATGATGCAGCCGCAGGACGTCAGTGGATCATGAGGTAGAGCATGCGTCCTCTGCTGTTAAATCTGAGTTCGGACAACTACCAGATGCCCGTACCGATGGCACGAAAGTATTGCCGCGACAGCATCTTCTTTGCGCTCA
+
7<AC>A@@@S[TF]??fCDDX++f''bg]555==OUJH55ROO$$$X\PH11JNLQQed==$$$@.1--11H$$P88PQPN44FJ//[SS$$HI;;<<&&889B<=BBB@:;TNNL11RRZ22TTWDCJeNNgMMEET2''G..AAAA%%GZQ**44%%..66LKGFF88ZT&?[3OO;:::&&&Ycb)))554=87HHf]^Q44444999..11::Z.--.D@O77:;?<CECH33GHYULHFI=?66Q3**./@@--,*+S77H::A1A(%!!3J2,7--P<;;877CD88@EWI33;<>>MNQ\J%%^\IF++G:1&&&&>B/??Y004RI''LH335NBCCR,*..E5654!$++A3=4<HZM7>@X??-660$$$337**9=*)--K1@@^==>555W@@GWQQZ,,KGD711DEH;;8388882/22..L@AGG>=?FFTX8;%,ZW%33LL))))9@...=AKK**G:81--%4222222=IKJO/%%ORV/L6677EEC--S++GGJHPJ86;GIH:/22'%&<A>:))4088DD?T@//7PMG888>FYL2?//M99?4:L002A??IIVGBB&,GR><11=MU;:DOOIO**D///1:K76?%%"++?:(QP<'%((G.-'''3:<OP0*7''5(33<**;:D53,,EG66676K34P**',&&BCPD1<;$#)$&&:++<4B-
@m120308_211137_00124_c100308632550000001523011408061230_s1_p0/2711/ccs
TTGCGAACCTCATCACTCGTTGCGGCAATACTTCGTGCCAATCCGGTACGTGGTGTATGCAAGGGAAATTAACGGACGGCCTCAATTCCTGCAAGGTAACGCACCGCGGCCCAAGAGCCATTAAGCGATATAATCGCACATCTGGCCAACCCGCCACGTACCGGATTGGCACGCTTGCAGAGAATCCTGGCTCTTCAAACCAACAGTGACGGGGGGCTTATTAGGAGATTTGATACGGACGCGCAACCGTCGTCAGGCAGCTTTGAAGCCCGTCTCTCCGGATGCCAAGCTTGTTGTGCCCAATCCGGTACGTGGCGGCCGAGTTCGCTCACCTTTTTGGAATCCTCGGACGCCATAACTAACAGCCCGGTTTTATGGAAGAGTATGCACTGCCTAAGGGCGAGGGCCAAGAGTCCTCCCAGGTACCGGAATTGGCACTGGCCTACGTGCCCCAATTACCACATTAAAGATATCTGCACTGGCTGTCCCCTCTTCTCTCGAGGACGAGGGTAAAAAAGCGCCATTGCAACTAGGACTTACCGCGGAGATACTGCCTCTTCTGCTGGCCTACGTGCCAATCCAGGGTACGTTGGCGTTGCATGTATTGCAGTGCCTCAGGGACGTCAGTGGATCATGAAGGGTAGAGCATGCGTCCTCTGCTGTTTAAATCTGAGTTCTGGACAAACTACCAATTGGCCGCGTACCGGATTGGCACGAAAAGTAATTTGCCGGACAGCATCCTTCCTTTGCCTCC
+
HHHVWVVlsUUkddcvoowLLGI+++8@jlZ&&&qSSbc888CCBHUXX_N55WKKu{MM]]111OOOOYBBqYYljMMGGbjgkfhddeOOfiUUzbbclTS33Y[DDCGGI`\TI33oaappWWJJ\TTOOOb\]YYUTZEHHGM997;;HFJWVKKU333P))P==<@,,>QsdJJ`sII]`KK?002HUY\]+++@@555aATZY]*******GGbPPc^]j((----H,,L33ZQQ\TTXZJJLHC99KGHPX^XNMWWJCC99eee*)TK[<<MMMQ]88;;;44gh>>>XM&&&PP,+22hi_-,655522CCGIN(((Z]&&VbcJJJJJ,+111AAFVFFJK\111F^a[\ZEZWO@@@&'9999YOFFZZR`XXp[`..@551Q`KK,,,,%%455AF33[B''888%%%7E>HK?>6:''BB9:MFFU889LW^o[de8888;H22CCUCHCDAACCCKGIZA2KM..K84<+4464.6;J..&+77[\Z3-,2/O&&&B,,,,),,UU;;SQS==**1=IH<L::NMDDK?:KJFG!4XKC""&/!!YGGVN@@?EH7-9?N219@.J&)+++HMHC))FML+*02G>JSE?%%%+LA'%:::78KKKTAPHGN44<:=FFcOOJJ///@@8JS00328?><;5--DR=;$$#((((=`edZ33QQGGC8122LQU::&&4>(((?!$$KD5511/.6-,,,NR,,,,A8--+++GLJ>>>99^JJQ&&EQ::96<QAA>@:
@m120308_211137_00124_c100308632550000001523011408061230_s1_p0/2729/ccs
TGGAGGCAAGGAGATGCTGTCCGGCAATACTTCGTGCCAATCGGTACGTGGCCAAGTGGTAGTGTGGTCCAGAACTCAGATTTACAGCAGCAGGACGCGCATGCTCTACCTTCATGATCCACTGACGTCCCTGGAGGCTGCAATACATGCAACGCCACGTACCGGATTGGCACGTAGGCCAGCAGAGGCAGTCTCCGCGGTAAGTTCCTAGTGGCAATGGCGCTTTTTTACCCTCGTCCTCGAGAAGAGGGGGACGCCAGTGCCAGATATCTTTAAGTGTGGTAATTGGGGCACGTAGGCCAGTGCCAATCGGTACCTGGAGGACTCTTGGCCCTCCGCCCTTAGGCCGTTGCAGTGCATACTCTTCCATAAACGGGGCTGTTTAGTTATTGGGCGTCCGGAGGATCAAAAGGTGAGCGAACTCGGCCGCACGTACCGGATTGGCACAACAACTTGGCATCGGAGAGACGGGCGCAAGCCTGGTCGGAGACCGAGACGGCGCCTCAGTATCGAGACGGTTGCGCGTCCGTATCAAATGCTCCTAATAAGCCCCCCCGTCACTGTTGTTGAAGAGCCAGGATTCTCTGCAAGCGTGCCATCCGGTACGTGGCGGGTTGCCAGATGTGCGATCTATATCGCTTAATGGCGCTCTTGGGCGCGGTGCGTTACCTTGCAGGAAGATGAGGCCGTCCGTTATTCCTCCCTTGCATACACCACGTACCGCTCGACTGCACGAAAGTATGCCGCAACGAGTGATGAGGTTCGCAA
+
54(619,&$./+,89-8822--&&'%($:%..+8@*EDCD>7<=?;8<1))::11(''DD=I/)&&");<LN==P++J7B230&&3,;>DC00>;7329(22A?AF:7?=4007901D6%9<;11<>\QEQQ++W4439?''//OUB<;5,,AMBBBBMV[CC@CD$$B*?RK00=...JFGCBG00II--UX44DT,*/\DA>45@F;)@6*+L777DDDN;22/2222---NLG<;>664JE///P&%&&%,,?KL2A0-$$==>>KB7**'/8=%6CFFE=;'''<;;56BAD<@?6/-LGK77%%7))3498<&&/0/00A54((77CC/AGH=:>>ABC8>(160-%%<%:BBFEB?6J1,&&&$4888&&&&+;;,,,,DML@89'''HE74:**87<A(&(((((J@C?''&&8JJF(("&C))JC<<<2AHJA9222JI77?8:(<;11GGK))@D77;<E000C-*()-54F/(+6,,1**$#).A*'%+>2-,%$*0=++=0<!DE<<9:E>997+111/GGK''&(,00201.//2//()))))))3M;<K75I*(9:;3(:>'''ABJ88=27733))B44<<>>44./HICNC9E((@000<6%%6:E>>LKI==<933357<4KNMNOJ.-5(12MD%%$0088D--8JBI55H76*66IE66543(*00.)06M::FE&&0&&!$@122;>>00===FFGGBG?>;;E7,($#22'%(11889<?7((7::C777E<?99F=;:+,(**@D77
@m120308_211137_00124_c100308632550000001523011408061230_s1_p0/2768/ccs
ATCTCTCTCTCACTCCCTCGTGTGGTGAAGAGAGAGATATCTCTCTCGACCACACCACCGCGAGGTGGAGAGAGAGATATCTCTTCTCCTCCACACACGGCGCGAGAGAGAGTGAGTCGGAGAGGAGCTACTCTCTCTCTCTCCACGCGCGGCCGAGATGTAGGAAGAGAGATGACG
+
c~aa~hHW3CL@??...<@678682C88ENMMs~NbP~Y_MM7413AB3))Q1+ACQ++T5]*V6HGEKKXW:9))WQjhWWOLD88K!^MM?G-C@AADeWMMX::/.;X@%;K.:<T6FHJ!!O_0WW(UMmhXMFL,H+LK8FDO'5EF?R2)&%:Q7UH?111EESQRZ*`Mb
@m120308_211137_00124_c100308632550000001523011408061230_s1_p0/2770/ccs
TGGCGAACCTCATCACTCGTTGCGGCAATACTTTCGTGCCAATCCGGTACGTGGTGTATGCAAGGGAAAATTAACGGACGGCCTTCAATTCCTGCAAGGTAACGCACCGCGGCCCAAGAGCCATTAAGCGATATAATCGCACATCTGGCCAAAACCCGCCACGTACCGGATTGGCACGCTTGCAGAGAATCCTGGGCTCTTCAACAACAGTGACGGGGGCTTATTAGGGAGGATTTTGATACGGGACGCGCAACCGTCGTCAGGCAGGCTTTGAAGCCCGTCTCTCCGGATGCCAAGCTTGTGTGCCAATCCGGTACGTGGCGGCCGAGTTCCGCTCACCTTTTTGAATCCTCGGACGCCATAACTAACAGCCCGTTTATGAAGAGTATGCACTGCCTAAGGGCGGAGGGCCAAGAGTCCTCCAGTACCGGATTGGCACTGCCTACGTGCCCCAATTACCACATTAAAAGATATCTGCACTGGCGTCCCCTCTTCTCGAGGACGAGGGTAAAAAAGCGCCATTGCACTAGGACTTTACCGCGGAGACTGCCTCTGCCTGGCCTACGTTGCCAATCCGGTACGTGGCGTTGCATGTATTGGCAGCCCTCAAGGGACGTCAGTGGATCAATGAAGGTAGAGCATGCGTCCTCTGCTGTTAAAATCTGAGTTCTGGACAAACTACCAATTGGCCACGTACCGGATTGGCACGAAAGTATTGCCGGACAGCATCTTCCTTGCCTCA
+
))<?//AARC=>BBLMF5348BI11+,HHZIEGG?@FF+++87;C6656<B4..=AAQGJO??(((3>>>---??00055H**#%R8857///CC666PBBU@@A?BLWWKK444HHH11IQFCL:::EHIPID::8S22>AK44JIO661111...Y///LLID:;;KK555PSJ@88CCBFFD>>455666;;;BDHDDL30..4,,22PPQ888888DEZ???444@++@33334@HK\00/11D><,,HDGJJJJJ??OOVY//BAAA=+++GGGRJ..IM--26[XT==INMEBFM**ONPSKKV44CCGWVVGGQS44ACQY?++++U44JJ885888855SPGGGIEGIRQAA[S88811GCCC11133CCDI.-HHY^J..C<<SSL77?><...>7771115FGNPP=7+++88O1166>88::==O>9;P''@>H==:56>>>>L=>>BBC<<;;5555944LMNNP??JK777PP&&&&@1??B<<L77D<<3B>@>P%%%%%%$)++EO776>LPP@5512))('***4;;MKJ==?779:<('/J447?;;>J$$F44=PL2279**>K56=<:>?::77LL>=E))>>F,,,CP$$@@@;;>N'';;GKIJE%%8>>H;;<<LL=99>KBC<:>>>>LEE=9<NNMNPO?:--ON=((J==6667<.-7@@IC<>>MP,,8DBB::R<=LMM<<.'(((LP22NGG));9=))PK7364:&&&KLJ((
@m120308_211137_00124_c100308632550000001523011408061230_s1_p0/2777/ccs
TTGCGAACCTCATCACTCGTTGCGGCAATACTTTCGTGCCAATCCGGTACGTGGTGTATGCAAGGGAAAATTAACGGACGGCCTCATTCCTGCAAGGTAACGCACCGCGGCCCAAGAGCCATTAAGCGATATAATCGCACATCTGGCCCAACCCGCCACGTACCGGATTGGCACGCTTGCAGAGAATCCTGGGCTCTTCAACCAACAGTGACGGGGGCTTATTAGGAGGATTTTGATACGGACGCGCAACCGTCGTCAGGCAGCTTTGAAGCCCGTCTCTCCGGATGCCAAGCTGTTGTGCCAATCCGGTACGTGGCGCCGAGTTCGCTCACCTTTTGAATCCTCGGACGCCATAACTAACAGCCCGTTTATGGAAGAGTATGCACTGCCTAAGGGCGGAGGGCCAAGAGTCCTCCAGGTACCGGATTGGCACTGGCCTACGTGCCCAATTACCACATTAAAGATATCTGCACTGGCGTCCCCTCTTCTCGAGGACGAGGGTAAAAAAGCGCCATTGCACTAGGACTTACCGCGGAGACTGCCTCTGCTGGCCTACGTGCCAATCCGGTACGTGGCGTTGCATGTATTGCAGCCTCAGGGACGTCAGTGGATCATGAAGGTAGAGCATGCGTCCTCTGCTGTTAAAACTGAGTCTGGGACAAACTACCAATTGGCCCCGTACCGGATTGGCACGAAAGTATTGCCGGACAGCATCTTCCTTGCCTCA
+
KKM]j:::TT_^cj^^bHHffgTOQW***SIHMMPPQ))VIIIaa..,2kXXGGN::IqUULL???2222DDGGL:::]UV444Z//ECGT]WGGBBHEGMSSR>>>I::799IN??AAB?::<PTDCE4T`MMOODBF?:..NJK,,,GG---=&&&_TUn<<ZZbDDCCPRYWCC_Z[eYZSSYXFFJOTTU??MMMBB67GHABEEUUq.....???dWWIAABMMl8888AWX[[KKKUUiQA>@QQGGPPc22KKJLSTRQR88`^@@@V[IJcR??555W^OOO_GG--LLL[55]Z[GWW999_>((DDK))?;;_BBBTLILUUU/////[\h999JFHH^`VVVNdlnKHf_44AFFUMMMXi\\KKKMlmbbePLNNe%%e[[@@@_PQQ@@@KKYZ[ZaVDDKOTTZZZnXXXXYDD666Ja9?>666E00S>&&&&`OOMNXUV^\`NNN`llPPS__PP^`JJLHGDDDDETBBE9a\\++eWWk>>>NEEEEEELke11SMOYYfZZcRRRY;;W--.]VVV<<..Y+++55RQXZZIIM88HLENUVaoMMOOY[YTB::UZIIBBWZmlRB:78g][__44888c>>SLHRJ==UUcd_=;>MX^c`b]UVVN6./YZYdb\]gc221;;;(8TUO..P+++i`IIIIBA444nRKKLHI()UQP<<:>PAAUUZ>?jGGGLTM--PIJKUK,,KKlpUJJJKCCU333]N
@m120308_211137_00124_c100308632550000001523011408061230_s1_p0/2778/ccs
TGAGGCAAGGAAGATGCTGTCCGGCAATACTTTCGTGCCAATCGGTACGTGGCCAATTGGTAGTTTGTCCAGAACTCAGATTTAACAGCAGAGGACGCATGCTCTACCTTCATGATCCACTGACGTCCCTGAGGCTGCAATACATGCAACGCCACGTACCGGATTGGCACGTAGCCAGCAGAGGCAGTCTCCGCGGTAAAGTCCTAGTGCAATGGCGCTTTTTTTACCCTCGTCCTCGAGAAGAGGGGACGCCAGTGCAGATATCTTTAATGTGGTAATTGGGGCACGTAGGCCAGTGCCAATCCGGTACCTGGAGGACTCTTGGCCCTCCGCCCTTAGGCAGTGCATACTCTTCCATAAACGGGCTGTTAGTTATGGCGTCCGAGGATTCAAAAAGGTGAGCGAACTCGGCGCCACGTACGGATGGCACAACAGCTTGGCATCCGGAGAGACGGCTTCAAAGCTGCCTGACGACGGTTGCGCGTCCGTATCAAATCCTCCTAATAAGCCCCCGTCACTGTTGGTTGAAGAGCCCAGGATTCTCTGCAAGCGTGCCAATCCGGTACGTGGCGGGTTGGCCAGATGTGCGATATATCGCTTAATGGCTCTTGGGCCGCGTGCGTTACCTTGCAGGAATTGAGGCCGTCCGTTAATTTCCTTGCATACACCACGTACCGGATTGGCACGAAAGTATTGCCGCAAACGAGTGATGAGGTTCGCAA
+
gXXaaUTf99^frjXA@HYm33ZZL88dchJJJliSPSiNNW++OPONX^LLLLNN^^RRXYj>>>??))aXJJJh_^@@////GI_^JJ\^OOPS\II^sg]YijPPKK++CIhnWWfkxkjqHbDDDDqpGGKjkII]MM[]]ZY::WWIIJm[YY88VVZDDHHXghM\e33WZfJJ`aOO[bmpHWMMLV88b'''Kf&&f]VVTTRRWFFGGG<<<<<<<L555HZSSBB`NMT@4211,,,,,g^[\]W??HED]22@@GGGFFKQQAAAEEDJFGGGB99E]\99<=_KJOKKGII66OQZTNON333EEE<<S88NNJJJJSSQ333>>Y???OKT;;QSedeUUgdedY))))+++.;<<<JBHHIOZ[Y@,,C>>===RR[QQQQQ,,[KOTde;;SAA77//>?]NUZO//D]**EDIY::O55L))&&PX`LL@@HDFXEE..-CFc999:SfU**QQWB//U;;@@@AAcA<=PRSSih++++++HFIJegh88c????>?W[Y^iVU\77AAA23=''<<<<KKRAAAdRQXSRW[UO^%%;QQMJMYZSRLNbRQ++??00KKXXZhLCAYGCHK?>KZVVZZ__NNMUVE1ELLJONBBBN&&??_PPPLL66Z]i??__UVTG33=>[Y==XHHHO***111PeccejRR555V^;87;<cVNO[ZTRT**LLK::IKN11X_999;^fY`ia`d?>L==DST55
@m120308_211137_00124_c100308632550000001523011408061230_s1_p0/2835/ccs
TTGGCGAACCTCATCACTCGTTGCGGCAATACTTTCGTGCCAATCCGGTACGTGGTGTATGCAAGGGAAAATTAACGGAAACGGCCTCAAATTCCTGCAAGGTAAACCGCACCGCGGCCCAAGAGCCCATTAAAGCGATATAATCGCACATCTGGCCAACCCGCCACGTACCGGATTGGCACGCTTGCAGAGAATCCCTGGGCTCTTCAACCAACAGTGACGGGGGCTTATTAGGAGGATTTTGATACGGAACGCGCAACCGTCGTCCAGGCAGCCTTTGAAGCCCGTCTCTCCGGATTGCCAAGCTTGTTGTGCCCAATCCGGTACGTGGCGGGCCCGAGTTCGCTCACCTTTTTGAATCCTCGGACGCCATAACTTAACAGCCCGTTTATGGAAAGAGTATGCACTGCCTAAGGGCGGAGGGCCAAGGAGTCCCTCCAGGTACCGGATTGGCCCACTGGCCTACGTGCCCCCAATTACCACATTAAAGATATTCTGCACTGGCGTCCCCTCTTCTCGAGGACGAGGTAAAAAAAGCGCCATTGCACTAAGACTTTACCCGGAGACTGGCCTTCTGCTGGCCTACGTGCCAATCCGGTACCGTGGCGTTTGCATGTATTGGCAGCCTCAGGGGACGTCCAGTGGATCATGAAGGTAGAGCAATGCGTCCTCTTGCTGTTAAAATCTGAGTTTCTGGACAAACTAACCAATTGGCCACGTACCGGATTTGGCACGAAAGTATTGCCGGACAGCATCTTCCTTGCCTCA
+
MJ,,<88LKQPKKO99J''P99C?677HLI;;JKK>9922:;;ROQLM;23:756;*(/DD11D333,---@E00011)**1/40010&&&11AB:9.+.@AD)))%%223-.CA,,,33/22BD+++200*,+.0AADDC00033D:9@D77CE4411+---23321?D<??BDCEBD/+-3@222A302D//D&&&1)))B00<=22C++*/*).1/-0222222CDDCED00E22((1111D11CBC..622@?+++CDD220*+A+++@7++@@@A>>@222211DDC>?..8''822.110*++/0-0D+++222,,*/,/>@D111,,,***2D@?CA...0**A333333AED22//,./-1222DCD>%%//.:C33322333D22044?D?C3.0DDDDD22/2D000..2-*+++6/1*(++9***2ABDCED))=1000@00(('/.2BC222228/-)****@B??D.-.2222)))CDDD%%5>0.2ADBC--/+----DCE11+*223311D0012>>>>>>A..555111<11?--10'///D1-%.//DD11,,@@..E11.+*,)+,<DDDD22/2233.0://?D216115CCDA,,B./,,*233>==AA-)++*))>1*+FD@007/-3@@=@0033::DD++1@0033CA2159DDDCEABBBDD=:3$#++0.+.,-*+++4,,/22@11,./DD2.0/+-6J&#((..0--KLMMPPM777))):?PKLPL55&&>?KN''8=77
@m120308_211137_00124_c100308632550000001523011408061230_s1_p0/2836/ccs
TTGCGAACCTCCATCACTCGTGCGGCAATACTTTCGTGCCAATCCGGTACGTGGTGTAATGCAAGGGAAAATTAACGGACGGCCTCAATTCCTGCAAGGTAACGCACCGCGCCCAAGAGCCCTTAAGCGATATACATCGCACACTCTGGCCCACCCGCACGTACCGGATTGCACGCTTGCAGAGCATCTGGGCCTCTTCACCAACGTGACGGGGGCTTATTAGGAGGATTTTTGATACGGACGCGCAACCGTCGTCAGGCAGCTTTGAAGCCCGTCTCTCCGGATGCCAAGCTTGATGTGCCAATCCGGTACGTGGCGGCCGAGTTCGCTCACCTTTTTGAATCCTCGGACGCCATAACTAACAGCCGTTTATGGAAGAGTATGCACTGCCTAAGGCGGAGGGCCAAGAGTCCTCCGGTACCGGATGGCACTGGCCTACGTGCCCCAATTACCACATTAAAGATATCTGCACTGGCGTCCCCTCTTCTCGAGGACGAGGGTAAAAAAGCGCCATTGCACTAGGACTTACCGCGGAGACTGCTCTGCTGGGCCTACGTGCCCATCCGGTACGTGGCGTTGCATGTATTGCAGCCTCAGGGACGTCAGTGGATCATGAAGGTAGCAGCATGCGTCCTCTGCCTGTTAAAATCTGAGTCTGGACAAACTACCATTGGCCACGTACCGATTGGCACGAAAGTATTGCCGGACAGCATCTTCTTTGCCTCA
+
(((?K<<NOP448APPO@=9%%;))(+1QPG443>P;//:++/+-6C3&%$'8>@&&-,/00//,,,.212//356,,4119>CB;//55./F2/2@222;@99DD//5410==1111-#$#7782,.2.7>C0*C8A?D561%43=00***2/22211;;CB77111AB));;9?1010)=:&198));,4**>@//($()$&)$//9D111012CD55CP44448@55535J-DHF<<R00))MFGJJMPM00QP77BA:)&74&%0,+448=P==C9:PQ>>R<=**OK577(22AH66,*?>>77?LGGO667--**M>>>>>PJ?>C??:;;;;=<<?995C:J.RPLM2.===J0CGGQ@@@:::L>..'./PFGN7?==?=A==C66478-->555AA>AOP===GHCC0I<:=D@A5000));P==89:0DG44,,,,)/>>@@KNRM78<<<<**3MPAAEEOF==?336666;<9<<PP=.<=@;LJ<<<B'''''':?KAA2...>GG87KOP<11133H900;GK..8&&NFI::'''KP==@@L@..*++==JILH0/11=>L>>P>>PPOB@HOPP=78R==222L//BDMAA?@KKFEPE///E*884;><>;622>**NJ9."$E)(1++)*4;BPJC((P767O555AP>00%%0079??EEPPBB;<;;:9)):C10/2@P<<?;=56QGGP77JB@@)',,E;;:G8
@m120308_211137_00124_c100308632550000001523011408061230_s1_p0/2842/ccs
TTGCGAACCTCATCACTCGTTGCGGCAATACTTTCGTGCCAATCCGGTACGTGGTGTATGCAAGGGAAATTAACGGACGGCCTCAATTCCTGCAAGGTAAACGCACCGCGGCCCAAGAGCCATTAAGCGATATAATCGCACATCTGGCCAACCCGCCACGTACCGGATTGGCAACGCTTGCAGAGAATCCTGGGCTCTTCAACCAACAGTGACGGGGGCTTATTAGGAGGATTTTGATACGGACGCGCAACCGTCGTCAGGCAGCTTTTGAAGCCCGTCTCTCCGGATGCCAAGCTTGTTGTGCCAATCGGTACGTGGCGGCCCGAGTTCGCTCACCTTTTGGAATCCTCGGACGCCATAACTAACAGCCGTTTATGGAAGAGTATGCACTGCCTAAGGGCGGAGGGCCAAGAGTCCTCCAGGTACCGGATTGGGCACTGGCCTACGTGCCCCAATTACCACATTAAAGATATCTGCACTGGCGTCCCCTCTTTCTCGAGGACGAGGTAAAAAAAGCGCATTGCACTAGGACTTACCGCGGAGACTGCCTCTGCTGGCCTACGTGCCAATCCGGTACGTGGCGTTGCATGTATTGCAGCCTCAGGGACGTCAGTGGATCATGAAGGTAGAGCATGCGTCCTCTGCTGTTAAAATCTGAGTTCTGGAACAAACTACCAATTGGCCACGTACCGGATTGGCACGAAAGTATTGCGGACAGCATCTTCCTTGCCTCA
+
PPQBB888UQHIVfTTdcV888fAA23NRRB>AAAVKK88IKBBObcac_OOPPOQTaZSONPQRR:::;C???MPhg222AA::D::???VU(((YY>>>Oc_&&JJb886;;<gKKhTTZTTCCTSTYSQVQQQTTTThg,,KDDDKJR((((---URR))901..11B4/1HGKGGHH[YE::OOJJJBBBMIJAAAAAAJ??OW55//I,,,,,.JYFDHFJTJGJJ44444EDGYSSJ88X\LDEIJ\YHDFWJ4415NJ((((F111>??IJX\Y87?FJJJE114EBFLL99FHV]YZZ[\//JR22GDBCBGI---IJP***IDC++EE++++$1UVVJJI<<CAA=<ACTLM33HGHPO&&%0??AG54333@HU99..@QVXDDBB[....+,,554@C?BAJSWGGGXYYKK;;KM99NJJ%%%JB2811JI<<K??J&&&&#'&6056GPP;;:::PNMMPPPPN&&>=BKPO)))))=(((MPLLR33PPP=,,,:::::::D??//EE==Q>>P5555JKPNOM?;>:<::I>67:9%%PPII==>>>P>>CC==:;@FF:9>DDMNP:'''NPPDDFIH&&?((8448((()NPP((PP<<;9=@CPNPMNP5QP>>>>K<9<,,.LLGGO<)))===EO))=97<BP;;&&N777=DROQNO>>>K888AAO:799MK88>>>$$E2223LGDFM''8B2;CEER?;>56NQP'''PO
@m120308_211137_00124_c100308632550000001523011408061230_s1_p0/2866/ccs
TGAGGCAAGGAAGATGCTGTCCGGCAATACTTCGTGCCAATCCGGTACGTGGCCAATTGTAGTTTGTCAGAACTCAGATTTTAACAGCCAGAGGAACGCATGCTCTAACCCTTCATGATCCACTGACGTCCTGAGGCTGCAATACATGCAACGCCACGTACGATTGGCACGTAGGCCCAGCAGAGGCAGTCTCCGCGGTAAGTCCTAGTGCAATGGGCGCCTTTTTTACCCTCGTCCTCCGAGAAGAGGGGACGCCAGTGCAGATATCTTTAATGTGGTAATTGGGGCACGTAGGCCCAGTGCCCAATCCGGTACCTGGAGGACTCTTGGGCCCCTCCGCCCTTAGGCCAGTGCATACTCTTTCCATAAACGGGCTTTTAGTTATGGCGTCCGAGGATTCAAAAAGGTGAGCGAACTCGGCGCCAACGTACCGGATTGGCACCAACAAGCTTGGCATCCGAGAGGACGGGCTTCAAAGCTGCTGACGACGGTTGCGGCGTCCGTATCAAAATCCTCCTAATAAGCCCCCGTCACTGGTTGGTTTGAAGAGCCCAGGATTCTCTGCAAGCGTGCCAATCCGGTACGTGGCGGGTTTGGCCAGATGTGCCGATTATATCGCTAATGGCTTCCTTGGGCCGCGGTGCGTTACCTTGCAAGGAATTGAGGCCGTCCGTTAATTTCCCTTGCATACACCCACGTACCGCGGATTGGCACGAAAGTATTGCCGCAAACGAGTGATGAGGTTCCGCAA
+
M==::..97=***++33AB412.0624009011A1-/723A=;222@@DC?@999C11((33,,,58$$C<=.,$$BD....?DD)0))FD0.3,,3CDDDC-+02''---BC**>=?DABD;1((/.2,,,88CD@@D@12FDDD@DACDD11B4400.&&3>A11.2CAAD11%,.;CC*)0:;23''.-+++D333CD113312C11514B&&&7.%%'212223>??ADDB,..((;1.3DCD@AAAB00((22/,0>CAD)(1/53?DDDC111005@--,-,31*+77@(((8FD1*++0.4,-.?33111CED2/2?D10A+++12213+11111..E<=%%60D0033DD1,+.-231@BCCD,,,,++,,B117DA//79>?B.-2C33BD++++++22DDD22?8=?=33>?>?,,>220/A//F?;;=@@,,14D00F1-0ABC1122*+;A**2@***--D@1111>?;22//D11@>6111>''F>D..22A1-%%%%9::0/1>BDD**3++++++1((C,44;D00=?=<BC323299101,-022@@DD20/1>55--*-,1@77?00B3++*-44,,,..11F2211?5++A819(<11A321++F11E10''.2?>?,,,4333BDD@E0-0/8?A/.)))84755-->@D@3231219222.00AEDDA@/+-))).?836''29((F@A--.DD22>=910482((0+'++1C66++=;>B&&*4347,*,
@m120308_211137_00124_c100308632550000001523011408061230_s1_p0/2884/ccs
TTGCGAACCTCATCACTCGTTGCGGCAATACTTTTCGTGCCAATCCGGTACGTGGTGTATGCAAGGGAAATTAACGGACGGCCTCAATTCCTGCAAGGTAACGCACCGCGGCCCAAGAGCCATTAAGCGATATAATCGCACATCTGGCCAACCCGCCACGTACGGATTGGCACGCCTTGCAGAGAATCCTGGGCTCTTCAACCAACAGTGACGGGGTTATTAGGAGGATTTTGATACGGACGCGCAACCGTCGTCCGGCAGCTTTGAAGCCCGTCTCTCCGGATGCCAAGCTTGTTGTGCCATCCGGTACGTGGCGGCCGAGTCGCTCACTTTTTGAATCTCGGACGCCATAACTAACAGCCCGTTTATGGAAGAGTATGCACTGCCTAAGGGCGGAGGGCCAAGAGTCCTCCAGGTACCGGATTGGCACTGGCCTACGTGCCCCAATTTACCACATTAAAGATATCTGCACTGGCGTCCCCTCTTTCTCGAGGACGAGGGTAAAAAAGCGCCATTGCACTAAGGACTTACCGCGGAGACTGCCTCTGCCTGGCCTACGTGCCAATCCGGTACGTGGCGTTGCATGTATTGCAGCCTCAGGGACGTCAGTGGATCATGAAGGTAGAGCATGCGTCCTCTGCTGTTAAAAATCTGAGTTCTGGACAAACTACCAATTGGCCACGTACCGGATTGGCACGAAAGTATTGCCGGACAGCATCTTCCTTGCCTCA
+
>>9;M///G;9<MPPP<<?776>KL,,=:=A6666ECB/'((@>3379>9:97:<@<>BAKPMKHJH''''A<;LCCPN77DFEK++IJJOOM;678OM>>44((>>++CI---4<=NMIKP8867A))DEPPLL?<>J;9=PNP.-@@=@444A000H><:45MK9978**O=22===LL9//78/&&&7<<OL;11D44/0===G66D..%%%#$8>'''HH'';;(((((AM>>997=OGEF;;&&LIJ>>/%3JM<<:(((('''4,@D5154)'&)))??DO==:=44L<<94421**HI54===PN)))=<111==%%?QI>>=((((((?NN&&>NNP??>>>>)))P(((30033?IJJLP@@IJ@FLLPPKKPNP?>HBBBFJJH>?=**)58<J++9M,,')5$$77M54-01;?=><<;:''?A=34:<M----,,#$$:=?=<>ED2333@%%:M724++>>MLJF=<===A,,,;::>P==<3F**::F999999MIRII?>FG;9;<*+KO==DCD'''C<<=BA7K67@MPB@$$M**(--P==PH9998**>C<GMLMIJJ>>IKK>/-0KP><,-;K99:>;453&&RP<8;N=6K>::;E<<??875C**;..<55?JC@+>:<P6666666OPOFFP=;''AMDC++++987<@@788>)))8<3LKG33=656CCM6Q88679,*-.///9==<<JEL:5.9:11()@;;9
@m120308_211137_00124_c100308632550000001523011408061230_s1_p0/2885/ccs
TTGCGACCTCATCACTCGTTGCGGCAATACTTTCGTGCCAATCCGGTACGTGGTGTATGCAAGGGAAATTAACGGACGCGGCCTCAATTCCTGCAAGGTAACGCACGCGGGCCCAAGAGCCATTAAGCGGATATAATCGACATCTGGCCAACCCGCCACGTACCGGATTGGCACGCTTGCGAGAATCCTGGGGCTCTTCAACCCAACAGTGACGGGGGCTTATTAGGAGATTTTGATTACGGACCGCGGCAACCGTCGTCAGCAGCCTTTGGAAGCCCCGTCCTCTCCCGATGCCAAGCTTGTTGTGGCCAATCCGGTACGGTGGCGGCCGAGTTCCGCTCACCTTTTGAATCCTCGGACGCCATAACTAACAGCCCGTTTTATGGAAGAGTATGCACTGCCTAAGGGCGGAGGGCCAAGAGTCCTCCAGTACCGGATTGGCAACTGCCTACCGTGCCCCATTACCACATTAAAGATATCTGCACTTGGCGTCCCCCTCTTTCCGAGGCACCCGAGGGTAAAAAGCGCCATTGCACTAGGACTTACCGCGGAGACTGCCTCTGCTGGCTACGTGCAATCCGGTCCGTGGCCGTTGCCATGTATTGCAGCCTCAGGGACCGTCGGTGGGATCCATGAAGGTAGAGCATGCGTCCTCCTGCTGTTAAGATCGTGAGTTCTGGACCAAACTACCAATTGGCCACGGTACCGATTTGGCGACGAAAGTATTGCCGGACCAGCATCTTCCTTGCC
+
>>>PP%%44*(,DD;I??NLN7358<>)&*66658F8694601A>??EO><9HK??;9KF)))=>****B222..(),8((>=110067...@11B)--++7352<;3)**)**012D@11.***4:A,,0-/>,.256,44E22639>?@+++?//72+FDBD..F21+++D9B00DD:,2>=:>ABD%%%%>@<00066..-++*03390$$////11=00ED21;/-.1/11D,,F@00--.5<%%0.1-/7D+*2:9**DD&&CCC//>=((22211&&8::''&*:A84624?;67>--0@++55123'--4*)7./C>?D@A00F5-,,..CDDDA??-,+*-/A'%8/0;DD11?;CD+++C0.0<1.2101:<<88A@//-.1133>@D33C<57+$.//23A?111;==@>?;,&B3((6)5=111C/,5?A;--6;:,,,D--A>1())(&&/'03:./0013/((%$13)(6D3*+*++11)))))322=%528956%A('(<>....++++++DDCC))5&062>@>@AD=<&&84651AAAD=862-BB@@D;:++7700=+'((9:001"'@4@A**2///::8E>A>--02,//200.0322**1;4,-;'''17--33<31*.9155.-9&*0=?++,)(00<?+)/,*$-+-,558@..CD997((...>;3%%%1<@333>86''A21=.-++++->%972())AD<A9C;*998''<508@B88//10%33
@m120308_211137_00124_c100308632550000001523011408061230_s1_p0/2887/ccs
TTGCGAACCTCATCACTCGTTGCGGCAATACTTTCGTGCCAATCCGTACGTGGTGTATGCAAGGGAAATTAACGACGGCCTCAATTCCTGCAAGGTAACGCACCGCGGCCCAAGAGCCATTAAGCGATATAATCCACATCTGGCCAACCCGCCACGTACCGGATGCACGCTGCAGAGAATCCTGGCTCTTCAACCAACAGTGACGGGGGCTATTAGGAGATTTTGATACGGACGCGCAACCGTCGTCAGGCAGCTTGAAGCCCGTCTCTCCGGATGCCAAGCTTGTTGTGCCAATCGGTACGTGGCGCGAGTTCGCTCACCTTTTGAATCCTCGGACGCCATAACTAACAGCCCGTTTATGGAAGAGTATGCACTGCCTAAGGGCGGAGGGCCAAGAGTCCTCCAGGTACCGGATTGGCACTGCCTACGTGCCCCAATTACCACATTAAAGATATCTGCACTGGCGTCCCTCTTCTCGAGACGAGGGTAAAAAAGCGCCATTGCACTAGGACTTACCGCGGAGACTGCCTCTGTGCCTACGTGCCAATCCGGTACGTGGCGTTGCATGTATTGCAGCCTCAGGACGTCAGTGGATCATGAAGGTAGAGCATGCGCCTCTGCTGTTAAAATCTGAGTTCTGGACAAACTACCAATTGGCCACGTACCGGAATTGGCACGAAAGTATTGCCGGACAGCATCTTCTTGCTC
+
LLSbbRR44ehf:9KJGTN:::X,,RPUZ>IHTTTg_++LFFYFE11UMCT@@BQRRSdWRST\\^``STde\''b77<<<UCCCRNO]PPGGHHg``_efAAN??;;EEEKKDDa''[@@//GJOOOOW))M626TWQPT//<>KK***=;>@JGAUCD\\P:01,,M7./JNJJR66E&&Q,,,D:==ZGGRRBBB\bPPgM<<<<<?==II^c^d0/,,,,9^JKSQUUiTT>>QQ%%JJTS]dTKLF]WQ)))89K444SU,,GJ99LLWNNQSMMdQEEc--Z8822HHg''66@XRHHRS+(*e;PPb?7eSN==22222CCFBDgSS`_DBBBTQMN\\>>JYV;;;M999McVVVdNMVhhaHEHW>>99b`b///?ALM;;;JJHMVVFL\adRRYZaeIIe99Q55GGXSEE10<UUMMN<;CCC000YX00OVG;;)))B`olfgsuMMsI//^;76:99DKKP@@3311n::---L333333Kqc77DADCFKQX`44PPAAAXYqXUXmlmUUp--YOSb'6/1aYY>>V;;CCXFFHUX((RQ667gLLWFYQRII::JTSX''R\c&&&XUQRUWX99]]i==RKL???dadQQiGGO_0+DEFF`OONN:6::OV'TJI44NM::+N888T\]==::=>IL<<<8OUS^^;;//QQ77S_\a444Pd`<I\//))BBHNKHHT**\66JG=J
@m120308_211137_00124_c100308632550000001523011408061230_s1_p0/2893/ccs
TTGCGAACCTCATCACTCGTTGCGGCAATACTTTCGTGCCAATCCGGTACGTGGTGTATGCAAGGAAATTAACGGACGGCCTCAATTCCTGCAAGGTAACGCACCGCGGCCAAGAGCCATTAAGCGATATAATCGCACATCTGGCCAACCCGCCACGTACCGGATTGGCACGCTTGCAGAGAATCCTGGGCTCTTCAACCAACAGTGACGGGGGCTTATTAGGAGGATTTTGATACGGACGCGCAACCGTCGTCAGCAGCTTTGAAGCCCGTCTCTCCGGATGCCAAGCTTGTTGTGCCAATCCGGTACGTGGCGGCCGAGTTCGCTCACCTTTTTGAATCCTCGGACGCCATAACTAACAGCCCGTTTATGGAAGAGTATGCACTGCCTAAGGGCGGAGGGCCAAGAGTCCTCCAGGTACCGGATTGGCACTGGCCTACGTGCCCCAATTACCACATTAAAGATATCTGCACTGGCGGTCCCCTCTTCTCGAGGACGAGGGGTAAAAAAGCGCCATTGCACTAGGGACTTACCGCGGAGACTGCCTCTGCTGGCCTACGTGCCAATCCGGGTACGTGGCGTTGCATGTATTGCAGCCTCAGGGACGTCAGTGGGATCATGAAGGTAGAGCATGCGTCCTCTGCTGTTAAAATCTGAGTTCTGGACAAACTACCAATTGGCCACGTACCGGATTGGCACGAAAGTATTGCCGGACAGCATCTTCCTTGCCTCA
+
HHHDDJJJV^WWeZClSIHGHH66VVUVUKK+++gm]]HHIIlhh:::`LAACCrqnoq_\??&&&[[TULLLQQg[86---p]]^^WWZUV@@??a\]OOQZHHHb22$%%_44URUVZZIIIPPUrp[Z``[ZWWs\\gfXXbc333GGO77922_WTWCCJNNKKKHHc`BBRSRVUNNVVOOO333?`[==OO_44<><@GGFFT66666A///DEHHU**R;----TWVUWZY^XXEER555>DDEERQV$$R_`KKKKMOO(((L]AAQP--)++OTbM__T009;MNKNbWWW`O777adTTTTLLL222OOT==PGG::ii@@344443Gd`...S??>A[STR=<N@@OUUhT8888''''iOOUfYYUU==;;W\77???fg1111HIHBBB;<Be88Q\222%%PPSQTMM@@@EECDDTVVDDDTRUQOA<=HHHQSQQdTT;>RTZIIIKPUUgaGG99PhQQT**c>>>>>eVV@@VUSMOQShD%%%%P?@@@@@@MLQcV>>>ZZehh666U00c('11P@@@66\Y\EE&'PH,,((DNVh=<CCEFG\ZKK%%%=h_\ZAADT>>>JOBBOO222PZYAAAcV666<gTMNU\a'''`^EEea999F]IDFQWVTCCZWKKKUPGH]PNROSSSThddTQ...5---V@@@ANN??QQNg///_fSSWPFGUVV<<PPLLQJIPPMMX11OS^88@GEHQ>>\VVMM88..=VCC
@m120308_211137_00124_c100308632550000001523011408061230_s1_p0/2929/ccs
TGAGGCAGAAGATGCTGTCCGGCAATACTTTCGTGCCAATCGGTACGTGGCAATTGTAGTTTGTCCAGACTCAGATTTTAACAGCAGAGGACGCATGCTCTAACCTTCATGATCCACTGACGTCCCTGAGCCTGCAATACATGCAAACGCCACGTACCGATTGGCACGTAGGCCAGCAGAGGCAGTCTCCGCGGTAAGTCCTAGTGCAATGGCGCTTTTTTACCTCGTCTCGCGAAGAGGGACGCCAGTGCAGATATCTTTAATGTGGTAATTGGGGCACGTAGGCCAGTGCCAATCCGGTACCTGGAGGACTCTTGGCCCTCCGCCCTTAGGCAGTGCATACTCTTCCATAAACGGCTGTTAGTTTATGGCGTCCGAGGATCAAAAAGGTGAGCGAAACTCGGCCGCCACGTCCGGATTGGCACAACAAGCTTGGCATCCGAGAGACGGCTTCAAAGCTGCCTGACGACGGTTGCGCGTTCCGTATCAAAATCCTCCTAATAAGCCCCCGTCACTGTGGTTGAAGAGCCCAGGATCTCTGCAAGCGTGCCAATCCGGTACGGCGGGTTGGCCAGATGTGCGATTATATCGCTTAATGGCTCTGGGCCGCGTGCGTTACCTTGCAGGAATTGAGCCGTCCGTAATTTCCCTTGCATACACCACGTACCGGATTGGCACGAAAGATTGCCGCAACGAGTGGATGAGTTCGCAA
+
+;C44<'&&&<4AJ3//0BB::NDB;0>;;;;PMH11>>;.,00<AC*99@(164)'HK656HC447B%%7679@.1112=G<9:ODD77LKIE4AA;;@@++//8G;;J68;99RP1RPLKHCGG;<>*%(EID=>>$$;?C:799PP>>>67D?88++89KKLJ+98G85001<<PPL>>;<EICD>>;>?>A===CMMPPL>:;788;;RFC++++++0(((RLF%#NPEK===96999N''CDFEKLK<:F:)>033LMTHI334KK))))))GH\JJZ42,-FXIUGG444777??[CEL??C@@@Q99JJBC===ODDXNOOQQHJ\\QQWQQXIITDC@@@HGG2222...11GPQO000IAALNMA==Y[Z[[78%%%%%??LRVII\---KBH99AA^==4GVS,033;??8833H323G>U;;IACLK33B00BP?33E@>:?@(('7CCKNWFCCJHL^>>DDXXWXD))555M66@6665;..R33CFFF55(&++++-=CCHEK33O77O::LKN,,,C===//BGGEC'';GGE[,,KKMDECG<R:-<<000DD--677JD[\A@UHIMMEEWM77?>D111EEXXV11@@44O@65;XCAEE8+7?HKXBBAA((BCA@DKRLLG)"&'''/11++LHKIHOY<<<QN=<@E55GCF//8;=L222G&11OEEIN22GYEEN++G0951.0<[X..
@m120308_211137_00124_c100308632550000001523011408061230_s1_p0/2991/ccs
TTGCGAACCTCATCACTCGTTGCGGCAATACTTTCGTGCCAATCCGGTACGTGGTGTATGCAAGGGAAATTAACGGACGGCCTCAATTTCCTGCAAGTAAACGCACGCGGCCCAAGAGCCATTAAGCGATATAATCGCACATTCTGGCCAACCCGCCACGTACCGGATTGGCACGCTTGCAGAGAATCCTGGGCTCTTCAACCAACAGTGACGGGGGCTTATTAGGAGGATTTTGATACGGACGCGCAAACCGTCGTCAGGCAGCTTTGAAGCCCGTCTCTCCGGATGCCAAGCTTGTTGTGCCAATCCGGTACGTGGCGGCCGAGTTCGCTCACCTTTTTGAATCCTCGGACGCCATAAACTAACAGCCCGTTTATGGAAGAGTATGCCACTGCCTAAGGGCGGAGGCCAAGAGTCCTCCAGGTAACCGGAATTGGCACTGGCCCTACGTGCCCCAATTACCACATTAAAGATATCTGCACTGGCGTCCCCTCTTCTCGAGGACGAGGGTAAAAAAGCGCCATTTGCACTAGGACTTTACCGCGGAGACTGCCTCTGCTGGCCTACGTGCCAATCCGGTACGTGGCGTTGGCATGTATTGCAGCCTCAGGGACGTCAGTGGATCATGAAGGTAGAGCATGCGTTCCTCTGCTGTTAAAATCTGAGTTCTGGACAAACTACCAATTGGCCACGTACCGGATTGGCACGAAAGTATTGCCGGAACAGCATCGTCCTTGCCTCA
+
<;))F)))38438:>=;;L===L$$$,,I55+++5PJ))9<<<88..;((G@66DCG>>ON)))IH'''';///99BP11IN<::;455332BKIH((+++997++7>%%<==88:PL88DDK999??<((55BCDDKJ4,*0CMKL>>;><<<8-..;E'%*F++L99DEKM==O===PPPPL::R7779999''111887>>E968OHIH&&&&&&GHDDHEHW[III/////C>A\II;[FFMW...QUHHOXX[\DDZHHT+++>3335555LIKGEABFIGKT777G44FJM77<<\MMM[WDM??\==B@888HOEEESZBBH::@@EFY-----IXVMFGFIJLL[NMX[[///GL333II2212++++UTSQRPSDDY@B778WJICD11>:;;<LLH&&&GGG//SIG?JVWWFKS,,GGHH..HICDA44@;;344T\00J?:<<<...DDFFJGKWXDDDGICCZ\VJGKPQVX\[H-----CF[HHY77UXBBOQ))))%%%%%%7BDVWY***3EEUJJ..[T(((T77I,8822>WGE666P?$$55SQRVXHH=WIIFIC---P00XQQPQQG@A++^XDDEEFF\A@ABHLFH....=22FIFH>>HRXO&LBB7734XUZ??;;QP,,../QHHV\\JJABBB\\XOKA88ZW222\GGGFLHJX::;J=>;==\CBM889DT;;BCFBT\EEEAA?77^66BB..JJ33@[[*\555B\999FD
@m120308_211137_00124_c100308632550000001523011408061230_s1_p0/2993/ccs
TGAGGCAAGGAAGATGCTGTCCGGCAATACTTTCGTGCCAATCCGGTACGTGGCAATTGGTAGTTTGTCCAGAACTCAGATTTTAACAGCAGAGGACGCATGCTCTACCTTCATGATCCACTGACGTCCCTGAGGCTGCAATACATGCAACGCCACGTACCGGATTGGCACGTAGGCCAGCAGAGGCAGTCTCCGCGGTAAGTCCTAGTGCAATGGCGCTTTTTTACCCTCGTCCTCGAGAAGAGGGGGACCGCCAGTGCAGATATCTTTAATGTGGTAATTGGGGCACGTAGGCCAGTGCCCAATCCGGTACCTGGAGGACTCTTGGCCCTCCGCCCTTAGGCAGTGCATACTCTTCCATAAACGGGCCTGTTAGTTATGGCGTCCGAGGATTCAAAAAGGTGAGCGAACTCGGCCCGCCACGTACCGGATTGGCACAACCAAGCTTGGCATCCGGAGAGACGGGCTTCAAAGCTGCCTGACGACGGTTGCGCGTCCGTATCAAAATCCTCCTAATAAGCCCCGTCACTGTTGGTTGAAGAGCCCAGGATTCCTCCTGCAAGCTGGCCAATCCGGTACGTGCGGGTTGGCCAGATTGCGATTTATATCGCTTTAATGGCTTCTTGGGCCGCGGTGCGTTACCTTGCAGGAATTGAGGGCCGTCCCGTTAATTTCCCTTGCATACACCCACGACCGATTGGCACGAAAGTATTGCCGCCAACTGAGTGATGAGGGTCGGCAA
+
P::==>HIKO''EL;;NPPLAB<<<<OPPFGGGPO==6699RDD>>RKKB<;:&&D8859BLL:::PP>>>==N>>((PP66665;A<=NPPO>>>ORPKK??PJK;((88;;PPPPGG>>O66PPP>>>>PEEL??MKBBMP99IBBGG++===NPOP;;===>>>MK::NO>9:7:=PPPPP9977:JLPAAGP::C'''O>>F<6B<8;N<''0=63666656JJKM>><<MNO%%:///;.....>67Q**<====OEE55GP<<<<LP8299C33281221++D@@DAB00'(30'((--E888DD77CD..?=?0--0CE---99613/2===>644<@@DDC33DDDDCE222DABA21::,,6//@B5@C00@B2,-22.1ADDBBD-.....@B/,/CB11111--4440/22A@22..DDDBC>?(0C44--((4>00-//21122B00DDD?...ACE22@@D10:@?11DA<=D//DE@@2)A2.11DDDDABBBD222222?DD9:911111F2222CCE111DD77@::>>>A111CD..F**F7511=@2''7>?B22=<=DDD?2/27887?CD..FDD:(:DDB'''DDB>-,;111?CDAB=&&%87++++?D=88;0<98?=?BAB@AD==0006<1(((45@D***=***A@BB>>>111))2**1'''48,#(&%%07358688***.2''2,**1%%876%77556&&%#"&$$%'&*)*
@m120308_211137_00124_c100308632550000001523011408061230_s1_p0/3003/ccs
TGAGGCAAGGAAGATGCTGTCCGGCAATACTTTCGTGCCAATCCGGTACGTGGCCAATTGGTAGTTTGTCCAGAACTCAGATTTTAACAGCAGAGGGACGCATGCTCTACCTTCATGATCCACTGACGTCCCTGAGGCTGCAATACATGCAACGCCACGTACCGGATTGGCACGTAGGCCAGCAGAGGCAGTCTCCGCGGTAAGTCCTAGTGCAATGGCGCTTTTTTACCCTCGTCCTCGAGAAGAGGGGACGCCAGTGCAGATATCTTTAATGTGGTAATTGGGGCACGTAGGCCAGTGCCAATCCGGTACCTGGAGGACTCTTGGCCCTCCGCCCTTAGGCAGTGGCATACTCTTCCATAAACGGGCTGTTAGTTATGGCGTCCGAGGATTCAAAAAGGTGAGCGAACTCGGCCGCCACGTACCGGATTGGCACAACAAGCTTTGGCATCCGGAGAGACGGGCTTCAAAGCTGCCTGACGACGGTTGCGCGTCCGTATCAAAATCCTCCTAATAAGCCCCCGTCACTGTTGGTTGAAGAGCCCAGGATTCTCTGCAAGCGTGCCAATCCGGTACGTGGCGGGGTTGGCCAGATGTGCGATTATATCGCTTAATGGCTCTTGGGCCGCGGTGCGTTACCTTGCAGGAATTGAGGCCGTCCGTTAATTTCCCTTGCATACACCACGTACCGGATTGGCACGAAAGTATTGCCGCAACGAGTGATGAGGTTCGCAA
+
>=;?VVCCPPCDDUUcUUhQNPOTTTUT\dTTTTUR@@IYhaVV<<<aYTUPM$$$b@@@dcWSRUUQTOOOTPRTeOOee;;;;;TPMP\99Z///==J@NVVAAVVVOPAADU<<`dNNBB[??UUfKKKY,,UU;;Tdbe_`hhfVV^^^VPRPUjVVgiOOOTTddJJSVaUEEEQbgZSMNEEFe_^UO@@@UOONRUUHHfQQfKKTQSSefh::PPPPPPPTTTU?<>T_eVSVS===h====M$9?YYhhQQgVVRRhhUUUSWTS33[[aeHH<<<<@WW\II??33\[33HHZ\\XYTUUIIRM;;;MMP\\IDFEE>??A@DC<<<C\\II>>BB00RI))JJVWXIIa^((((AAAJ\\[\\UCCCMHIHC0)**\99:SU4/2222-0MEF\GEJ^\HHII333CD^PP00AJJ\\JJFIFEH[\WW[[[))%333Z00K555SP33@@DDDZ\\<<<<X\XSXH55IFIIAACD55\II\KKR\\\FCGGGWRSPMNPOQ>>P))88889PP<<O@;<<?<>:<Q>>J9999::8<PPPPP>>===O;;PNPOQPMNLP>:<:8;P?&&&&<<<N:::>66PP<<MI999PP<<CC>>>PP888PP&&&II87:>>>>??O===NQ====POQLM==BPMN>>%%==>>Q===NNKKKMNNPPPPL::QNOPPKKQNOPOQ<<78PP>>>>PPOQ>--LPOQP++??>>%%K>>>PPPP==
@m120308_211137_00124_c100308632550000001523011408061230_s1_p0/3016/ccs
TTGCGAACCTCATCACTCGTTGCGGCAATACTTTCGTGCCAATCCGGTACGTGGTGTATGCAAGGGAAATTAACGGACGGCCTCAATTCCTGCAAGGTAACGCACCGCGGCCCAAGAGCCATTAAGCGATATAATCGCACATCTGGCCAACCCGCCACGTACCGGATTGGCACGCTTGCAGAGAATCCTGGGCTCTTCAACCAACAGTGACGGGGGCTTATTAGGAGGATTTTGGATACGGACGCGCAACCGTCGTCAGGCAGCTTGAAGCCCGTCTCTCCGGATGCCAAGCTTGTTGTGCCAATCCGGTACGTGGCGGCCGGAGTTCGCTCACCTTTTGAATCCTCGGACGCCATAACTAACAGCCCGTTTATGGAAGAGTATGCACTGCCTAAGGGCGGGAGGGCCAAGAGTCCTCCAGGTACCGGATTGGCACTGGCCTACGTGCCCCCAATTACCACATTAAAGATATCTGCACTGGCGTCCCCCTCTTCTCGAGGACGAGGGTAAAAAAAGCGCCATTGCACTAGACCTTACCGCGGAGACTGCCTCTGCTGGCCTACGTGCCAATCCGGTACGTGGCGTTGCATGTATTGCAGCCTCAGGGACGTCAGTGGGATCATGAAAGGTAGAGCATGGCGTCCTCTGCTGTTAAAATCTGAGTTCTGGACAAACTACCAATTGGCCACGTACCGGATTGGCACGAAGTATTGCCGGACAGCATCTTCCTTGCCTCA
+
cchV==V>>>hg99MhheP)))THHA>@@TT1111?Ph@@=@;=TOQOOQ>>777PU<<99)))IH++++M<<<:::SLLHJSS\abf999cUUiOOc;;;_[[555E=;&&&&\D++FSIFIEH99BDKFHWXYXJJW?//HY??EEDODDDFFKRJFDF444DDY[IIP88HHIIIF66ZIHNLLZ[::::WP98--O'''C//22WII66666DDH^444CX,,IIVWWW//E22YMMG;:D>89Y333[KKIGJ66633T)))WX55EEX\RI22555IIBBCCDJJI44422-.N333[\Z[YZVHHC;;CC,,,[((T55J00JJFFQN11111EHJJ[[ODDDFE==<IIII\111I\;;;;HHHFJ555I>>IWDDV33GJ\333FIHTTH+++J222033DD[\HCEOJJJ[]IHJJ,,L33445..VXX999WII\\-----888[B@D\IGFHGXXK//IIIFI7766KKH22&&&&&3NNWJEEI[111WIICCC\*******G<//H//D33A--A))**XYHHZHHFFGJ\IIXIIEFG958@@HHIXHHIGBC..L<<:>>:8;P@@@''QP<<NM<<KLNR==(((PP4445@PP==A8(((+CLLLC'''BBK=:;99A:&&O==8869?==<<MM(((((NP99:8<:>===4:>>>O;;K<<CQ>>:<<<<''=Q77<=N'''PPP%%%PRJK==Q>>>>:<KPPL99)))NP555<<
@m120308_211137_00124_c100308632550000001523011408061230_s1_p0/3037/ccs
TTGCGAACCTCATCACTCGTTGCGCAATACTTTTCGTGCCAATCCCGGTACGTGGTGTATGCAAGGGAAATTAACGGACGGCCTCAATTTCCTGCAAGGTAACGCACCGCGGGCCCAAGAGCCATTAAGCGATATAATCGCACATCTGCCAACCCCGCCACGTACCGATTGGCACGCTTGCAGAGAATCCTGGGCTCTTCAACCAACAGTGACGGGGGCTTATTAGGAGGATTTTGATACGGACCGCGCAACCGTCGTCAGGCAGCTTGAAGCCCCGTCTCTCCGGATGCCAAGCTTGTTGTGCCAATCCGGTACGTGGCGGCCGAGATCGCTCACCTTTTTGAATCCTCGGACGCCATAACTAACAGCCCGTTTATGGAAGAGTATGCACTGCCTAAGGGCGGAGGGCCAGAGTCCTCCAGGTACCGATTGGCACTGGCCTACGTGCCCCAATTTACCACCATTAAAGATATCTGCACTGGCGTCCCCTCTTCTCGAGGGACGAGGGTAAAAGCGCCATTGCACTAGGACTTACCGCGGAGACTGCCTCTGCTGGCCTACGTGCCAATCCGGTACGTGGCGTTGCATGTATTCAGCCTCAGGACGTCAGTGGATCTATGAAGGTAGAGCATGCGTCCTCTGCTGTGTAAAATCTGAGTTCTGGACAAACTACCAATTGGCCACCGTACCCGGATGGCACGAAAGTATTGCCGGACAGCATCTTCCTTGCC
+
;:?;>;;%%;9<IALCJ>><=<N66LMCMA%%%%=N>9;<HC--;;97%%MO>9:IGFN=<=65))(5@@AJ((@<>=O77333F./,,,9==BB%%6:E001KG86<HH$%$0>>9;>>L@@G/.222>>>??O<<<ARHRPNC77%#*22))))<:=ROAAI:8&$13//6OPPP@@88O=:MHLAAOO444GA9(((BB;<%%F?/<ON)#&&&&2<<<;;OA?@?DG::,6DPKKR>>=777KO**C776<00;6799OM=<--&&&E&&&&FFQNNO'''8OH>78334Q;;O::8NG88BQP;;:9NPGGM112**%%QKF,?;55=MI((%%%%%/155NP00(((6=8:RH???E%%%@66D5G,,+25995577LPL??<945>)))6B::::///'''2436,,;''722IJLD<=M**87---=OP66366<<=OLE?EF33+++?=A))(.#'BA?((PN:?ID((<,22/2%$444>>JK55>88%%%MG>????K>>>>978567%%%3QKLP>>=))@K:9((BHIN;779(*=ADE97,,%%<LLB>@//88=:===RP87?--.:5534=L5O>>?307=J@@6''(6A@EOGC;;BE8(PP?-&*BM:-6FMCD&&0/+,6KDCF192%=BGGFHLPN<0),RP555@444VTQIJ5511::8<$,,:H>...//C;9<GE005651--**+56,,665<0*<0GN>>&&&;;
@m120308_211137_00124_c100308632550000001523011408061230_s1_p0/3046/ccs
TTGCGAACCTCATCACTCGTTGCGGCAAATACTTTCGTGCCAATCCGGTACGTGGTGTATGCAAGGGAAATTAACGGACGGCCTCAATTCCTGCAAGGTAACGCCCGCGGCCCAAGAGCCATTAAGCGATATAATCGCACATCTGGCCAACCGCCACGTACCGGATTGGCACGCTTGCAGAGAATCCTGGCTCTTCAACCAACAGTGACGGGCTTATTAGGAGGATTTTGATACGGACGCGCAACCGTCCGTCAGGCAGCTTCTTGAAGCCCGTCTCTCCGGATGCCAAGCTGTTGTGGCCAATCCGTAGGTGCGTGGCCGAGTTCGCTCACCTTTTTGAATCCTCGGACGCCATAACTAAACAGCCCGTTTATGGAAGGAGTAATGCACTGCCTAAAGGGCGGAGGGCCAAGAGTACCCTGCCAAGAACCGGATTGGCACTGGGCCTACGATGCACCAATTACCACATTAAAGATATCTGCACTGGCGTCCCCTCTTCTCGAGGACGAGGTAAAGAAATGCGCCATTGCACTAGGAACTTACCGCGGAGACGGCTTCTGCTCGGCTCTACGTGCCAATCCGCGTACGTGGCGATTGCATGAGTAATTGCAGCTCAAGCGGATCAGTCCTCAGTGCGTATCAATGAAGGTAGAGCGATGCGTCCTCTGCTGTTAAAATCTCAGATTGCTGGACAACTACCTGCTATCCATCGAGCCACGTACGGATGATGGCCACCGGAAAGAGTAATGCCGTGACAGCTCTCCTTGCTCA
+
GGH?<222ELM==MVF6@E888K%(G***JJQJIEJ\OL((FFVIIJJ66N**99+DDQMHHOOGHH====JMKF@@SHBC--L66Y++;;R[K2288855M[,(,C^9955533KHM**E@B44B;;QHHLMK>PLM==GUXQ>><>?>444@@WKM[538;JJ99==MMR9933GB@UKA>@N??K889G>>G>34133<B\]KINE&&&'666@@FAAL::<))))]POL<324J77UC@BEGGB00CDBL<<GGF@33/++K$$$111F87E?60100KJ:456IJ)',---X((AA00C--+0F+*G81A++'$%%CVKKDUK6((3A11110)(1D00C>789D=--.E@@JN&%%3C=444D---G:8A=B((91M++DRQ?=IM==@'''...C+(5(((3600/38C-///3(DD-,1*(+'),,>B?877?K))''''4670HF$!**..<;A??HLMY[LLL934D?A.++GFX442*L////9C---DIJF%%>\:J//0,,)-(**)%&F88*&&M88Z\I;;-*()9?22&%+@I12>)*>4&00872/++.>CF//-9@:;:?44>87&?F((*!!!3)$&/4%&G>,E00<J8693-,,2(44F?8'J,>7**.9?IH</1'<3:23MH???O4::NI=326:;Q55A3BH$$%-,6/...FGE0%9+21-LI@*<502-7=..(?<9+0324.3&&A::7$$)95---0%$26?00E55762222I.):;1=%BHFF55YX9';))9::X99--
@m120308_211137_00124_c100308632550000001523011408061230_s1_p0/3057/ccs
TGCAACCTCCATCACTCTTCGTCATCATCCGTACGTGGTGTATGCAAGGAATTAACGACGCCCTCAATTCCTGCAAGGTAAACGCACCGCGGCCCAAGAGCCATTAAGCGATATAATGCAACATCTGGCCAACCCGCCACGTACGGATTGGCACGCTTGCAGAGAATCCTGGCTCTTCAACCAACAGTGACGGGGGCTTATTAGGGATTTTGATACGGAGCGCAACCGTTCCGTCAGGCAGCTTTGAAGCCCGTCTCTCCGGATGCCAAGCTTGTTGTGCCAATCGGTACGTGCGGCCGAGTTCGCTCACCTTTTGAATCTCGGACGCCATAACTAACAGCCCGTTTATGGAAGAGTATGCACTGCCTAAGGGCGGAGGGCAGATCCTCCAGGTACCGGATTGCACTGGCCTACCGTGCCCCAATTACCACATTAAAGATATCTGCACTGCGTCCCCCTCTTCTCGAGGACGAGGTAAAAAGCGCATTGCACTAGACTTACGCGGAGACTGCTCTGCTGGTACGTGCCAATCCGGTACGTGGCGTTGCATGTAGTTGGCAGCCTCAGGGACGTCAGTGGATCATGAAGGTAGAGCATGCGTCCTCTGCTGATAATCTTGAGTTCTGGACAACTACCAATGGCCACGTACCGGATTGCACGTATATGGTAGTATCTACTTGCCTCA
+
*2F'1897,,00KBA6E78/+($.D+3>'=..NST@<>>ccP88TRQ++*436===KK^((::<XBBDDSS[[J@@002+++J;5Z.-.J))54479JGG((J00--:GBJMBE<<=!1*+3OMMG88:O''<@@F<==((OB&&69LL%%WKEFI22612BTL55H22EEF:=W66LGGCE&&IJ.QLIA(((((8GENGGE,('-55557O>>WLLM'++FOZHHG&&2234/0ACMKBE5559?;C<<<GZXCCWEF--LI(--&&Q^TT)',;3:++?@E11FFL#)..A((//YVTDDHHDB;Q..-2222KKK88NMXUBA@@\E..IIGG\\L000<122HKUU''G@AVPP==HHTJ777;;:>>:333AA@+&(A66F@DTV?@..FHPPJ::34YON'(=;'&,6?89,,,,))ILP43//J7569972C:9>IJ<<PO%%LE%%%%%EP<<;@NGP66..LE%%&&&&&&&=%('))@''8<>))#**852G112>FABL+'8<=JD66%5=K'';;@@<6788GFD*K+*<;,,,45KPPL%--=5<9<71**E>>>>;>;=P;;NNPE?<;544222=/*ARJ00N<B;<A:@..PM!4///:%%;LM66?0FF?B$$$@P((;;'%-8@KB?H&&:23>82&&==B17+0&56074'':K*&,<>666P17
@m120308_211137_00124_c100308632550000001523011408061230_s1_p0/3064/ccs
TGAGGCAAGGAAGATGCTGTCCGGCAATACTTCGTGCCATCGGTACGTGGCCAATTGGTAGTTTGGTCCAGAACTCAGATTTTAACAGCAGAGGACGCATGCTCTACCTTTCATGATCCACTGACGTCCCTGAGGCTGCAATACATGCCAACGCACGTACCGGATTGGCACGTAGGCCAGCAGAGCAGTTCGCGGTAAGTCCTTAGTGCAATGGCGCTTTTTCTACCTCGTCTCGAGAAGAGGACGCCAGTGCAGATATCTTTAATGTGTAATTGGGGCACGTAGGCCCAGTGCCAACTCGGTACCTGGAGACTCCTGCCCTCGCCTAGGCACGTGCATACTCTTCCATAAACGGCCTGTTAGGTTATGGCGTCCGAGGATTCAAAAGGTGAGCGAACTCGGCCGCCACGTACCGGATTGGCGCACAACAAGCCTTGGCATCCGAAACGGCTCAAACTGAACGACGGTTGCCTCGGTATCAAAACCTCCAATAAGCCCCTCCACTGTTGTTAGCCCAGATTCTCTCTGCAGCGTGCCATCCGGTACGTGGCGGTTGGCCAGATGTGCATTATATCGCTTAATGGCTCTGGGCCGGTGCGTACCTGCAGGAATTGAGCCGTCCGTTAATTTCCCTTGCATACACCACGTACCGATTGCACGAAAAGTATTGCCGCAACGAGTGATGAGGTTCGC
+
8RJ,,+/:9944<??<<I@@::66<;<1;E++*:<''--,('//95&&24&'KLBB//DDG=>>''<788,,:==,,RP11111@@MK''KP000<>I>:547.24>=653PK;9=40/5PPKKJ>>,,,.O9:=65>@@CAB;DPK10/020)%77ABIJJDN,,006:>:;==D999==K75.-46*#&&><::,,54<<--D0'3300D>7>2E66666+1&(*2.-7(&,,@)547=)'*/7BDD33;FDDD:;?DAB5+*1DA?=//4?))))-4>>DD<C+++<FAA*)*;%)1*+=1*-70/,+1-.)(/)%((0**<<00//21-%*(-=116B=?A++A/3;;8)('-:0;;?'':@DD..F('),EC--22?@*)**(--3@>*D1*,-<***+2--16;<D%%$,+9?--'()00CD**A3'&*+#$557<5*'$));5;**00.&'5''2:*&)<--?(&&-),&%&$#,,,+*%0/.06++<$$$$$/%22C<783+)&('++/)*+,'+-2*,A@((771<DB,/%%BCD?;.===>55666I33*857=?<>)33..15>DA==885--/9977A=+(*/6630.5<:();@8>9;$$F;7*(((+10489::LL+++,;BACPL3322A7/3F5557DK55=>;****=>D9:?000:58N))+746KMB783(5BB
@m120308_211137_00124_c100308632550000001523011408061230_s1_p0/3073/ccs
TTGCGAACCTCATCACTCGTTGCGGCAATACTTTCGTGCCAATCCGGTACGTGGTGTATGCAAGGGAAATTAACGGACGGCCTCAATTCCTGCAAGGTAACGCACCGCGGCCCAAGAGCCCATTAAGCGATATATCGCACATCTGGCCCAACCCGCCCACGTACGGATTGGCACGCTTGCAGAGAATCCTGGCTCTTCAACCAACAGTGACGGGGGGCTTATTAGGAGGATTTTGATACGGACGCGCAACGTCGTCAGGCAGCTTTGAAGCCCCGTCTCTCCGGATGCCAAGCTTGTTGTGCCAATCCGGTACGTGCGGCCGAGTTCGCTCACCTTTTTGAATCCTCGGACGCCATAACTAACAGCCGTTTATGGAAGAGTATGCACTGCTAAAGGGCGGAGGCCAAGAGTCCTCCAGGTACCGGATTGGCACTGGCCTACGTGCCCCAATTACCACATTAAAGATATCTGCACTGGCGTCCCCTCTTCTCGAGGACGAGGGTAAAAAAGCGCCATTGCACTAGGACTTACGCGGAGAACTGCCTCCTGCTGGCCTACCTGCCAATCCGGTACGTGGCCGTTGCATGTATTGCAGCCTCAGGGACGTCAGTGGATCATGAAGGTAGAGCATGCGTCCCTCTGCTGTTAAAATCTGAGTTCTGGACAAACTACCAATTGGCCCACGTACCGGATTGGCACGAAAAGTATTGCCGGAACAGCATCTCCTTGCCTCA
+
5566DKL5582-/33LLLL===P;;6''77A666LJA71222<?@**?>766GHH--G@@&&:..-****965655E1&'''0Q>>9:77MKK>>12OE5EGGD65BE66&&&122MI'''K;;:<LK((NNK''>(&*GF;;HJJ555EH>>>>///G>>>>'$)ONPNOLJLN==Q=8:HL8BBG::R(((@G@@<=@+++76<ED33D'''''',?IM66C77<9=;IJJJJ=>>K>>=@88N&&>((<++<;?77>CBA4447>5;%%%%77BB22>>87((:((===LBB<%%??J11GJL77>>98<EE))''///3E;==PDEDP>>,,,,,/KONHHKD001B649<44EEHNO66.(((IKKN::I@@@<<M::=>OOD649*+)&&&+@@D/...07>>A@CDE***@@ML666P>8:))C=))22((7,*?@@BBBB99KIMNPPPP;:''''8PQRN/2277>))%'NBDDDLPBB=GMFG::66>R---A,,,,,,+28?@@@ADD2((2&&800??112-0F2,-BAD&&0**=AD@?C99-</.;A--**;B@>>622=602,-F12,11@;<.*,,D11?@33C>??2288D>33..DDDDA=2216?>.933AD@@8@%%%30.0=3@11AAA@*)06DDCEA.,.5@111.1@,,BD0000+++465//22)*)***22B?E++++1@@BB**ACE//@?:45=C*)2?DD++*0>
@m120308_211137_00124_c100308632550000001523011408061230_s1_p0/3084/ccs
TTGCGAACCTCATCACTCGTTGCGGCAATACTTTCGTGCAATCCGGTACCGTGGTGTATGCAAAGGGAAATTAACGGACGGCCTCAATTCCTGCAAGGTAACGCACCGCGGCCCAAGAGCCATTAAGCGATATAATCGCACATCTGGCCAACCCGCCACGTACCGGATTGGCACGCTTGCAGAGAATCCTGGGCTCTTCAACCAACAGTGACGGGGGGCCTTATTAGGAGGATTTTGATACGGACGCGCAACCGTCGTCAGGCAGCTTTGAAGCCCGTCTCTCCGGATGCCAAAGCTTGTTGTTGCCAATCCGGTACGTGGCGGCCGAGTTCGCTCACCTTTTTGAATCCTCGGACGCCATAACTAACAGCCCGTTTATGGAAGAGTATGCACTGCCTAAGGGCGGAGGGCCAAGAGTCCTCCAGGTACCGGGATTGGCACTGGCCTACGTGCCCCCAATTACCACATTAAAGATATCTGCACTGGCGTCCCCTCTTCTCGAGGACGAGGGTAAAAAAGCGCCATTGCACTAGGACTTTACCGCGGAGACTGGCCTCTGCTGGCCTACGTGCCAATCCGGACGTGCGTTGCATGGTATTTGCAGCCCTCAGGACGTCAGTGGATCATGAAGGTAGAGCATGCGTCCTCTGCTTGTTAAAATCTGAGTTCTGACAAACTACCAATTGGGCCACGTACCGGAATTGGCACGAAAGTATTGCCGGGACAGCATCTCCTTGCCTCA
+
77=KAAKJLJB99HL:9>DBC88'''=PPNG&&&&10'#&:99;769=68::55JMLMEPP(((<<<GHHEOMNE224I111JC**I6677F9800/68ONP>=E''.A55JKK<<99P66PNPHH+<<OM<:JL==@A??P?>@45@@LOLLM>>LJ>?MBBNEE>89:::==MO++$%PN;:9;>>PP666655566;;88465<MKOL;,,,,,,*,>>;=KM>>>??H)))))PP>>>>:;9KJ<009;;OPKJD'&&,-@@94::)))4448++9;66E88OG2BB%%%L94549CJ((I<<;;B//57C>>E,/2E-,0:9-L5513C33=78>????<6883310+,L<))AD>***P99:M?677B<<3<E55EEEPNL=>H1HL,.:::66599>+++666=D998,'A..A56<:<<N::&&'J;;<<<((>KLDD56E@?A44444?K,,,...?P33AEE@BJ**;-JH<AF99@BE****0<==869*@?FI>>K---=<<<:<<JNK55CBKK?=888)*)++54:99==,,+2?==%%???4CCAN>>9990+0'((645F..'(-7-@%%10;>J?8+,H746655JIFGG<<J$$$I0()2&@88<7))B:68...208.@;<KE((999FIKB++=12???@O=<MB799=<A?C((((;;::7:BJ222>>>CI++==**/0CPBCJPMK))))BK888)));;?:<LL1MK++@BC2/22:5
@m120308_211137_00124_c100308632550000001523011408061230_s1_p0/3115/ccs
TTGCGAACCTCATCACTCGTTGCGGCAATACTTCGTGCCAATCCGGTACGTGGTGTATGCAAGGGAATTAACGGACGGCCTCATTCCTGCAAGGTAACGCACGCGCCCAAGAGCCATTAGCGATATAATCGCACATCTGGCCAACCCGCCACGTACCGGATTGGCACGCTTGCAGAGAATCCTGGGCTCTTCAACCCAACAGTGACGGGGGCTTTATTAGGAGGATTTTGATACGGACGCGCAACCGTCGTCAGGCAGCTTGAAGCCCGTCTCTCGGATGCCAAGCTTGTTGGTGCCAATCCGGTACGTGGCGGCCGAGTTCGCTCACCTTTTTGAATCCTCGGACGCCATAACTAACAGCCCGTTATGGAAGAGTATGCACTGCCTAAGGGCGGAGGGCCAAGAGTCCTCCAGGTACCGGATTGGCACTGGCCTACGTGCCCCAATTACCACATTAAAGATATCTGCACTGGCGTCCCCTCTTCTCGAGGACGAGGGGTAAAAAGCGCCATGCACTAGGACTACCGCGGAGACTGCCTCTGCTGGCCTACGTGCCAATCCGGTACGTGGCGTGCATATTGCAGCCTCAGGGACGTCAGTGGATCATGAAGGTAGAGCATGCGTCCTCTGCTGTTAAAATCTGAGTTCTGGACCAAACTACCAATTGGCCACGTACCGGATTGGCACGAAAGTATTTGCCGGACAGCATCTCTTGCCTC
+
JJB@BIOMMX]V-FROQFF**\Q000II::3'''[PS>>((O((=F[bCCT))2MMeIJG45@A>%$$3HWW<<<WJJ--4<((CHHEOKFGMMS54//VU))d:799JC5UU444JM**IP\B[]OOF//RgbOONOQQLN;;333M222TRTSSXMMN==??IIREA::DC^OOQOTH88[BBBO^[AAL<<///==XZU5bSR**)***6>>SIF>>JQHHH0000HHEX>335))C))9:UYYUBAKQQ))SV\W+++99Q333XR/J<A**KN*ZCC44BB@@C,,//*??TPQc??..C<;;8>>>CC99ZXP=6EMLVX6OO88888H::X88IK33OBBM\TUGGF<**ZMM555F,,,ONN@@<>H55XU88PXKHH`LK2222333:::<<@KPPVO((([[Z...TPQ,,V==JJPTff@@@NPEIIZC;;;;ER77QQSMVW55???T>=7GK2XIIZZSSVIEEGGGLLDDCTTVMAA@771----S%%%%%%[cVVA$$D\[OLPRbL--77L@<<2`YNFS88RKHDA422BBKY))L99J?@X;;DESPJF>34>:%%8,'?%%YQCC99KIH<<<CDK0E=LOIIOR,,WU;;33AEE6A/.KVNTS--CEI^]b`OO&&&&PNIG8,33VTOO?1100(<=ZCC''QU>>))HUTWYAA<=G55HHI66F===KFF111L//--747;:><9'&5:=<BBC
@m120308_211137_00124_c100308632550000001523011408061230_s1_p0/3160/ccs
TGAGCAAGGAAGATGCTGTCCGGCAATACTTTCGTGCCAATCCGGTACGTGGCCAATTGGGTAGTTTGTCCCAGAACTCAGATTTAACAGCAGAGGACGCATGCTCTACCTTCATGATCCACTGACGTCCCTGAGGCTGCAATACATGCAACGCCACGTACCGGATTGGCACGTAGGCAGCAGAGGCAGTCTCCGCGGTAAGTCCTAGTGCAATGGCGCTTTTTTACCCTCGTCCTCGAGAAGAGGGGACGCCAGTGGCAGATATCTTTAATGTGGTATTGGGGCACGTAGGCCCAGTGCCAATCCGGTACCTGGAGGACTCTTGGCCCTCCGCCCTTAGGCAGTGCATACTCTTCCATAAACGGGCTGTTAGTTATGGCGTCCGAGGATTCAAAAAGGTGAGCGAACTCGGCCGCCACGTACCGGATTGGCACAACAAGCTTGGCATCCGGAGAGACGGCTTCAAAGCTGCCTGACGACGGTTGCGCGTCCCGTATCAAAATCCTCCTAATAAGCCCCCGTCACTGTTGGTTGAAGAGCCCAGGATTCTCTGCAAGCGTGCCAATCCGGTACGTGGCGGGTTGGCCAGATGTGCGATTATATCGCTTAATGGCTCTTGGGCCGCGGTGCGTTACCTTGCAGGAATTGAGGCCGTCCGTTAATTTCCCTTGCATACACCACGTACCGGATTGGCACGAAAGTATTGCCGCAACGAGTGATGAGGTTCGCAA
+
NKL//,,,DKP]EEIIEBB88222Z[bY@=AABHRbTTMMMHH@@..UQR::;A=>;>---XUMEEEFc%%%L[11ZJL\L;0000JVZ]^^cW>>Nbbs`JINN9JJ++KLThaWUDEFJRede[HHTTTeFFNNZ[TMFFFeem]FFIK^&&UXW^]_MMLLL]_ikZS>>SS6611NMROP??77_XX\]`ahDDD++TULL\[_dKJUc^@@BCH;;;;;;VBBBAHNN::LeJJ?;==V>>>>YfbTTdHH%%MMTXTIPX444ZZS9:NN0%$1@@??BitDDdLL%%%P`tEDKKZa,+///H77b$$$&&GB@@PT00IIII444...MXMDEDFQ<<KX44VV]BBJMZ]444mLLLhiYLL_j888`NN>rtGGZKKR`33K77777FPQXI,,HH_IITFFEELBBB`XYI??>FFTT333IL99:QQVVC<666DDOP444JNNJL(((JJP44489V22TT\om\\iRR95((LDZ`666aWWHHKKKKNGGQPWWUYXOPF000005MXYfhdMMHHHPUGGGC)#''RTTTXYgVVp^]Z[WDD\8588QQDDCHH__fcVVWKKKNUMN>>amjlZZII]_efknnaYZm77CWV;;;kJGJ;;9***WblYX[SCCCWWGG;;tGGGihifh66355nWWp+++\>>>=NNCDDWs^MmoeeffhJJEEO^_aaal[[^^MMMOY66`YXaXXgdnfbdojaKKKJPTZ\aaOO
@m120308_211137_00124_c100308632550000001523011408061230_s1_p0/3183/ccs
TTGCGAACCTCATCACTCGTTGCGGCAATACTTTCGTGCCAATCCGGTACGTGGTGTATGCAAGGGAAATTAACGGACGGCCTCAATTCCTGCAAGGTAACGCAACCGCGGCCCAAGAGCCATTAAGCGATATAATCGCACATCTGGCCAACCCGCCACGTACCGGATTGGCACGCTTGCAGAGAATCCTGGGCTCTTCAACCAACAGTGACGGGGGCTTATTAGGAGGATTTTGATACGGACGCGCCAACCGTCCGTCAGGCAGCTTTGAAGCCCGTCTCTTCCGGATGCCAAGCTTGTTGTGCCAATCCGGTACGTGGCGGCCGAGTTCGCTCACCTTTTTGAATCCTCGGACGCCATAACTAACAGCCCGTTTATGGAAGAGTATGCACTGCCTAAGGGCGGAGGGCCAAGAGTCCTCCCAGGTACCGGATTGGCACTGGCCTACGTGCCCCAATTACCACATTAAAGATATCTGCACTGGCGTCCCCCCTCTTCTCGAGGACGAGGGTAAAAAAGCGCCATTGCACTAGGACTTACCGCGGAGACTGCCTCTGCTGGCCTACGTGCCAATCCGGTACGTGGCGTTGCATGTATTGCAGCCTCAGGGACGTCAGTGGATCATGAAGGTAGAGCATGCGTCCTCTGCTGTTAAAATCTGAGTTCTGGACAAACTACCAATTGGCCACGTACCGGATTGGCACGAAAGTATTGCCGGACAGCATCTTCCTTGCCTCA
+
ffdhrjkjlkfeXW]lwmmkkMMno~{|{ll^^^xOOWWipummvqqsnhdRRkiUUnkhAA\MMMMbbfrUUUIIZSS[[ddQQm\\\sdd]WXXm^QQQ`s''tttohhWWWKLHHbQQRlo^^q87J_t`...KK\Y\pLL`EEEV]i66688GIONWXEEBD_\`]`MM^IIst[Y^jkrMMMOQQ///bb`YZTMNNa999eeo77X22222Qrs`_tb[\\NNZ.....YUW^prtaagh**ZZkkorBBGGdbfq`XGF333XJJlOOOq\BBg::QXLLFG`]_[][PP^vJJJH3299]WLMIKKt__vLL`FF===Ma]__aHH77klCCCCCGYaa\\[ZEEQ==YYcb]__ssuXXtBBBZZ[[KK```rbbo`av\\fLLIDFF\_CCCLLo`AAADplmLLstmmi%%%MMqHH[_VW22SRS''bt111\n``keS----XXmm_AAA77ff[[[f]]tbbmLL`faLLL^^333333?C@CC`aat\\Z[MMWWW[5555555IUSWJ33jFEK\ZWX]^^aLL[[k777e_EE\XY`aeeJJFFF_YWZQQ\`mnpo[[[i76<TdQQwmjmm~~kkyuu~VTXovyll|UUUU`hhBBec333\gTTDDV&&&s~kk@@dei~SS_jkmVMNcszBBBBB~~|kkWWW|RRRUSWWVhcchgmr{FFF]ihn}TTwPPPPPPPYTTkQQQV[q===@@VVVmm}|fffemhjffZZxwXX
@m120308_211137_00124_c100308632550000001523011408061230_s1_p0/3210/ccs
GAGCAGGATATGCTGTTCCGCAATACTTCGTGCCAATCGGTACGTGGCAATTGGTATTTGTCCAGAACTCAGATTTAACACAGAGGACGCTGCTCTACCTCATGATCCACTACGTCCTGACTCAATACATGCACGCACGTACGGATTGGCAGTAGCCAGAGAGCAGTCTCGGTAAGTCCTATCATGGCGCTATACCGCGTCCTCGAGAAGAGGGAGCAGTGCAGATATCTTTAATGTGGTAATTGGGCACGTAGGCAGTGCCAATCGTACCTGGAGGACTCTTGGCCTCCGCCTTAGCAGTGCATACTCTCCATAAACGGCTGTTAGTTATGGCGTCCGAGATCAAAAGGTGAGCGAAACTCGGCCGCCACGTACCGGATGGCAACAACAAGCTTGGCATCCGAGAGACGGCTTCAAAGCTGCTGACGACGGTTGCGCGTCCGTATCAAAATCCTCCTAATAAGCCCGTCACTGTTGGTGAAGAGCCAGATCTCTGCAGCGTGCCAATCCGGTACGTGGCGTTGCCAGAATGTGCGATTATATCGCTTAATGCTCTTGGCCCGCGGTGCGTTACCTTGCAGGAATTGAGGCGTCCGTTAATTTCCCTTGCATACACCACGTACCGGATTGGCACGAAGTATTGCCGCAACGAGTGATGAGGTCGCAA
+
KL=#''8<<TR;VY645WH99;;DSR99:D6L%%%>?2,.KVUYP@?..H::**PX-1/1YCCQZI444>;?5,,,+>R9)9<>AWh_NK9hE<'F\=/11>>YP9HHIUH0CDX::::K'G7228H67LQM)(@A3RR_`$#,,88==bN7S6/,1T8*>;,,P--7M22/HLH1I99KI,'**99L9V,"+,AR6;;9PPWa[URHHGA)))7-AB[ana.3CXVOO>>=HIMK@DDP98-,*//1JGJI-,,33FN?=B@@O87>c,,`XXB?CMMZC..((8922:&@AHHP5''BJF_USaLL*'+>:<MMMI>?Dk747Vk::`\LLm<<22TU]X''*****?99@@GG???OYW..SSSCCZ]<:>KN88R;9=Z''K..\44F:9BDDE<<WV66ORV]O...OOf////KJM33hhUUN\AA''MKJYISdaHHgOGABBBKHG\LLJMZXLMG&&&&OP88Z858:K33???PO22222--?ONV\43JJ@@JJJSR;;DDKK]B`11^;;L;;PQO::@TYYQQC..R,YM`]S44D\`AAXQFF886::XCAHOOCb//H%%<<`^KGHHH55__44';T??K//''AAA++++;H33YK:6<<AY]N99L<=K88FFF<\L333E222O))<<LLL**>EIQ6KL-+()%%01
@m120308_211137_00124_c100308632550000001523011408061230_s1_p0/3222/ccs
TGAGGCAAGGAAGATGCCTGTCCGGCAATACTTCCGTGCCAATCGGTACGTGGCCAATTGTAGTTTGTCCAGAACTCAGATTTTAAACAGCAGAGGACGCATGCTCTACCTTCATGATCACTGACGTCCTCGAGGCTGCAATACATGCAACGCCACGTACCGGATTGGCACGTAGGCCCAGCCGAGGCAGTCTCCGCGGTAAGTCCTAGTGCAATGGCGCTTTTTTTACCCTCGTCCCCTCGAAGAAGAGGGGGGACGCCAGTGCAGATATCTTTAATGTGGTAATTGGGCACGTAGGCCAGTGCCAATCCGGTACCTGGAGGACTCTTGGCCCTCCGCCTTAGGCAGTGCATACTCTTCCATAAACGGGCTGGTTAGTTATGGCGTCCGAGGATTCAAAAGGTGAGCCGAACTCGGCCGCCACGTAACCGGAATTGGCACAACAAGCTTGGCTCCGAGAGACGGCTTCAAAGCTTGCCGACGACGGGTTGCGCGTCCGTTATCAAAAATCGCCTAATAAAGCCCCCGTCACCTGTTGGTTGAAGAGCCCAGGATTCTCTGCAAGCGTGGCCAATCCGGTACGTGGCGGTTGGCCAGATGTGCGATTATATCGCTTAATGGGCCTCTTGGCCGGCGGTTGCGGTTACCTTGCAGGAATTGAGGCCGTGCGTTAATTTTCCCTTGCATACACCACGTACCGGATTGGCACGAAAGGTATGCCGGCAACGAGTGATGAGGTTCGCAAA
+
6&%,+1;;;KJNK06N**FJ%$/===>>><8*+%+NQRKL>>>((F%%@=<)))5((1/''O>2122O882OOGL66EOO=>>>)))6;;>?LP'''5))HP=868BG266=9;O;;;('=<ED'.<:;50J/'':LJ65DACOPJK<''+MEEBKLH22CBKM==FGL77==:79&&&D=-$0537>5/228,+5:9:82C9944<OPPPLBBD;;765+++++++9777AJDP%%%%;,,+*.-331+**+++2@A11:D;;?89PJDEO+++EE./.44D--)'''''I>?II76**)1K=44>>;;J'''C118,,%%,,8PO;;//5545NPL'''5677>><<P==ABMJ,,6?E=:<MMN))))O)):==<<PMN77BP??IAI88873*&(((1BGNMP33>=JLLP((@@78C;$.;%%>IGG&&79KLLMP===888ACC*("&4300ED22D,,,11D333..,.632$$<:<5$$$)):1*,DC++,((72..4444>.(//4,,,'''3*++++1D00//E11A-...F0061/144?BCD56@@DDDDCD::DD..-.67119+&+B>7.2;?++*1-0.22..0/:;62ABDDD=>=008DBDD,,,))CD>>/..-*+?..++FD--6BD009DD@?**)2-/2211,-70)..BCAB----22225//=D1,.-'++,//222BD54,,%%0DBDC))FD*)1D--<000CD21F0.000B?A=@0)**
@m120308_211137_00124_c100308632550000001523011408061230_s1_p0/3340/ccs
TTGCGAACCTCATCACTCGTTGCGGCAATACTTTCGTGCCAATCCGGTACGTGGTGTATGCCAAGGGAAATTAACGGACGGCCTCAATTCTGCAAGGTAACGCACCGCGGCCCAAGAGCCATTAAGCGATATAATCGCACATCTGGCCAACCCGCCACGTACCGGATTGGCACGCTTGCAGAGAATCCTGGCTCTTCAACCAACAGTGACGGGGGCTTATTAGGAGGATTTTGATACGGGACCGCGCAACCGTCGTCAGGCAGCTTTGAAAGCCCGTCTCTCCGGATGCCAAGCTTGTTGTGCCAATCCGGTACGTGGCGGCCGAGTTCGCTCACCTTTTTGAATCCTCGGACGCCATAACTAAACAGCCCGTTTATGGAAGAGTATGCACTGCCTAAGGGCGGAGGCCAAGAGTCCTCCAGGTACCGATTGCACTGGCCTACGTGCCCCCAATTACCACATTAAAGATATCTGCACTGGCGTCCCCTTTCTCGAGACGAGGGTAAAAAAGCGCCATTGCACTAGGACTTACGCGAGACTGCTCTGCTGCCTACGTGCCAATCCGGTACGTGGCGTTGCATGTATTGCAGCCTCAGGGACGTCAGTGGATCATGAAGGTAGAGCATGCGTCCTCTGCTGTTAAAATCTGAGTTCTGGACAAACTACCAATTGGCCACGTACCGGATTGGCACGAAAGTATTGCCGGACAGCATCTTCCTTGCCTCA
+
MMXV77gSSYgTQKKTYBB__JJ---9CQeXQRRRg&&122bhPPAATBBSZTTRSVh[2$&WgJJJ222NNOhh<<45444@@MLO:8++?i55UUV<<<L>QMOQHHQ555999YR<<]KK[ccaVQOS^@@U=<HGRNMQSJJ99NN++++===Z==jdeYY]SSBBBF>?C:;cVVhhdQQW==J777_hTTj??>F--SVVh_''GGGGG?=CCabcegU+++5555SY]hS)))D$$H7HLVcTTXXDLMQU77@@hK6668%%%T888OVFFU00H]]_dcMM::OOBBM22[L?HHJLV??FGGjS$$77>--&&QVe<<VVc''iDDACCCCS99fXXVW+++]]AAAV]]\e%%%KY..AASDDDDEDK::I\OMP]OJ>>RO44V::233I==L000VMNNSS=<G[88ZUU^I<<))I[1+)-XJK?@NAAGRR(((((/BJZ\888\\FFBCCUY\\\AADCLP--<;44....*(2>IX@@@?FO]FFFWHHHHHH2SZSTZUUR99QUV<<<NMNN&&T229[M11,,B^==]$$PTTVVhMTT((<;D=>==WFFEFF?>DRPONQ?EDKQachGGZ[T444;..S==^^FFF??LL@66''??XK0U)(0B\>,,01STdFFFF@AAAA_ajhh``ceQQPO99979;TT%%:LIJIIgZ[TP99EE=<BAJJ^da666^VV>><55''GVXR@@SUUhNN88;<SjjG
@m120308_211137_00124_c100308632550000001523011408061230_s1_p0/3356/ccs
TTGAGGCAAGGAAGATGCTGTCCGGCAATACTTTCGTGCCAATCCGGTACGTGGCCCAATTGGTAGTTTTGTCCAGAACTCAGATTTTAACAGCAGAGGACGCATGCTCTACCTTCATGATCCACTGACGTCCCTGAGGCTGCAATACATGCAACGCCACGTACCGGATTGGCACGTAGGCCAGCAGAGGCAGTCTCCGCGGTAAGTCCTAGTGCAATGGCGCTTTTTTACCCTCGTCCTCGAGAAGAGGGGACGCCAGTGCAGATATCTTTAATGTGGTAATTGGGGCACGTAGGCCAGTGCCAATCCGGTACCTGGAGGACTCTTGGCCCTCCGCCCTTAGGCAGTGCATACTCTTCCATAAACGGGCTGTTAGTTATGGCGTCCGAGGATTCAAAAAGGTGAGCGAACTCGGCCGCCACGTACCGGATTGGCACAACAAGCTTGGCATCCGGAGAGACGGGCTTCAAAGCTGCCTGACGACGGTTGCGCGTCCGTATCAAAATCCTCCTAATAAGCCCCCGTCACTGTTGGTTGAAGAGCCCAGGATTCTCTGCAAGCGTGCCAATCCGGTACGTGGCGGGTTGGCCAGATGTGCGATTATATCGCTTAATGGCTCTTGGGCCGCGGTGCGTTACCTTGCAGGAATTGAGGCCGTCCGTTAATTTCCCTTGCATACACCACGTACCGGATTGGCACGAAAGTATTGCCGCAACGAGTGATGAGGTTCGCAA
+
((aaEEEJJJrbb_^__]bZYnqnptrt^^\>>>`[GG==\\QGHbcottsAAX222\\CCZZ^HG1111IIZZZbputXX^^TRWWWZ[[rf`\[TT^PQdqstjjppb^`s``^PPaayPPPaaqq[[sPPPZbb``\]a%%FoouttqqaaSS]^gportpqLLEFZMMMtur^YEEXX\_``r_SS^^oXWZZ_etFF[Z`]]\`]`ttFFSTTeort`VVVVVV]KKKL\\aQQR77^`qq_]SSSSZaZII^^DDWXXrZYKKJJJJmobbccHHa\^SSSS\``ff`^ejkaat66D00j,,TTZWYnhUU]Z\\ottmnCC888ZZaadddYYJFHHtttbb[[ssa^anKKK\KKKKKKKKK[\a`tsuttqropthha`TTZQQQ......OO^btb__ccptCCYY`YZYGGaa``VVseeabcAARRNP^`dXYZ_VWphhgghgnmieabb[Y]MLWWWmEEDDD~WWdjXRTiit~~mjRQVVh@@_88888V]qfffVVVuwv//////lde{~l===ggmddtmeeNNNNllgUUUk~bb~iiorm::XXhhgghmmdRRUUggmKKK>>>UUfs~wjeUUu__llTThlhh~ccjkkNNNjj>>>PPijia@@@hjjj~~|}ZZ[ffjj~~oo~l\]\ff_HHl666lSSSS__Z[[^b{~m]]ffkkYLL|yzmffQQnQQfUUUUgPP|AAnnkMM]WWffVVdXYllWW~kkYY
@m120308_211137_00124_c100308632550000001523011408061230_s1_p0/3368/ccs
TGAGGCAAGGAAGATGCTGTCCGGCAATACTTTCGTGCCAATCCGGTACGTGGCCAATTGGTAGTTTGTCCAGAACTCAGATTTTAACAGCAGAGGACGCATGCTCTACCTTCATGATCCACTGACGTCCCTGAGGCTGCAATACATGCAACGCCACGTACCGGATTGGCCACGTAGGCCAGCAGAGGCAGTCTCCGCGGTAAGTCCTAGTGCAATGGCGCTTTTTTACCCTCGTCCTCGAGAAGAGGGGACCGCCAGTGCAGATATCTTTAATGTGGTAATTGGGGCACGTAGGCCAGTGCCCAATCCGGTACCTGGAGGACTCTTGGCCCTCCGCCCTTAGGCAGTGCATACTCTTCCATAAACGGGCTGTTAGTTATGGCGTCCGAGGATTCAAAAAGGTGAGCGAACTCGGCCGCCACGTACCGGATTGGCACAACAAGCTTGGCATCCGGAGAGACGGGCTTCAAAAGCTGCCTGACGACGGTTGCGCGTCCGTATCAAAATCCTCCTAATAAGCCCCCGTCACTGTTGGTTGAAGAGCCCAGGATTCTCTGCAAGCGTGGCCAATCCGGTACGTGGCGGGTTTGGCCAGATGGTGCGATTATATCGCTTAATGGCTCTTGGCCGCGGTGCGTTACCTTGCAGGAATTGAGGCCGTCCCGTTAATTTCCCTTGCATACACCACGTACCGGATTGGCACGAAAGTATTGGCCGCAACGAGTGATGAGGTTCGCAA
+
N>>TYTUi@@LhhSSM==hRQVKKIHNOffTTT@@N<<S)))NU?>67OQ\::000SQQ999??))))dZZ[eVV>>UVhh\\\\cg><23NDD@AAchSSa==((KgfhMMMQTSShbbS@@))BBU5555Y\HHGFJXW]FD22\TTDDD\UURRFC11DAD55NEF@A[\\\[PPEEEXKKJKMM\YVXPH=>IF;<<HY%$5SS[YJJY??IKLS[I@AAAAAJ((((22C77<\ZSONQL,,<<<B((I>>>III33JJXUWJAAA78ZGCFUVUUDD5553$$ICCIBDAEBOG1&&&QUH=>444DBFE**HPP55CBI]KK1119QQL555EG00IBB++BAJTPOXY;;566[3334..-/2?AHHGDGEH88;2200A66WGG\ZIIIIICEEIIY8846FKJ000LPEEADCCGFLDDD[]LLNNBBQWHHCDJJNONNNII77BEEFH22FFM66*)111XXV44NXIIGG[\KKZ[\\BA00..MG22C4444*(-6555PV[CC^++++++\Z22JII]Z[HHFBCN\\LLLFBDCH\SFBCH[DDD33H$$TTHHHT[[]IE?>D008333)))===DC:]\**=NXX\XYHH\^^4466JJGGJJZ88I11099\WXHDBBG\MEEEZXY\IIIYJJ]2.11BCF(((AHHHW....AA==NNHHPPP777P;;P>>6779999))M>=GGPNM>>))HHKKJNL>>PP%%<PPOO&&&PPMN
@m120308_211137_00124_c100308632550000001523011408061230_s1_p0/3375/ccs
TGCGAACCTCATCACTCGTTGCGGCAATACTTCGTGCCAATCCGGTACGTGTGTATGCAAGGGAAACTAACGGACGCCTCAATTCCTGCAAGGTAACGCACCGCGGCCCAAGAGCCATTAAGCGATATAATCGCACATTCTGGCCAACCGCCACAGGACGGGATGGCCACGCTTGCAGAGAATCCTGGGCTCTTCAACCAACAGGTGACGGGGCGTTATTAGGAGGATTTGATACGGACGCGCAACCGTCGTCAGGCAGCTTTGAAGCCCGTCTCTCCGGATGCCAGCTTGTTGTGCCAATCCGGTACGTGGCGGCCGAGTTCGCTCACCTTTTTGAATCCTCGGACGCCATAACTAACAGCCCGTTATGAAGAGTATGCACTGCCTAAGCGGAGGCCAAGAGTCCTCCAGGTACCGGATGGCACTGGCCTACGTGCCCCAATACCACATAAAGAATCTGCACTGGCGTCCCCCTTCTCGAGGACGAGGGTAAAAAGCGCCATTGCACTGGACTTACGCGAGACTGCCTCTGCTGGCCTACGTGCAATCCGGTACGTGGCGTTGCATGTTTTGCAGCCTCAGGGACGTCAGTGGATCATGAAAGGTAGAGCATGCGTCCTCTGCTGTTAAATCTGAGTTCTGGGACAAACTACAAGTTGGCACGTACCGGCATGGCACGAAAGATTGCCGGACAGCATCGCCTTGCCTC
+
!!(@..IRZIGJO-QW_]22G//KBAH@dA%%3A/I...DD1;2365>JP((F;;IRC@D&&&)))'*/AIEFD>((FONJIBEDP,00***APA@99ZOMQ==:;%%%>?VR+*0B&&3333A:798<<@;:NL=>11[.>:7723@@=FFGA%7772())6/1H**AACJ860XIG4G/.33OI***TSG55B<<''<<?I&&F77E@@@@4(111444C+?EIR2222EL?9**9=N@8D443APCCPQLB22//??35?O..4;6<E2@<<JHI--GWV97''E656&&&JJIJ>>X++(+O\BBG))J88GGR\I88WZYZJF..AAAAAHCEHHVHG11DDTFFDH++*0CDJGI;;;H)))955?6ASQRPLFEIGDELFBD%$3B7***522711Q88NJJJ99I==?777$#+S55&**HEQOW\HI555552.03L::4(&#&==54BDEDCKK??LLA(((%&37;>77FCD>%%@888D+$,,,4Z\EEEDD88@A9#/A?++2548,,N+=UR33?;9=PP''::B@;=A?++('.98::L;90,*..66>>AFG3,230;IKAAH>=333?NI.;:<<;;J==7DD$$$:::EBD::89=MI?//1JMPPP;''$&((@<22P33LG333C=444<FB-,6%78;>((;A9;;:))0(#%5IJ1>;==@*>=6.,;=79LJ</))%68..QFG@?
@m120308_211137_00124_c100308632550000001523011408061230_s1_p0/3379/ccs
TTGCGAACCTCATCACTCGTTGCGGCAATACTTTCGTGCCAATCCGGTACGTGGTGTATGCAAGGGAAATTAACGGACGGCCCCAATTCCTGCAAGGTAACGCACCGCGGCCCAAGAGCCATTAAGCGATATAATCGCACATCTGGCCAACCGCCACGTACCGATTGGCACGCTTGCAGAGAATCCTGGGCTCTTCAACCAACAGTGACGGGGGGCTTATTTAGGAAGGATTTTGATACGGACGCGAAACGTCGGTCAGGCAGCTTTGAAGCCCGTCTCTCCGGATGCCAAGCTTGTTGTGCCAATCCGGTACGTGGCGGCCGAGTTCGCTCACCTTTTTGAATCCTCGGACGCCATAACTAACAGCCGTTTATGGAAGAGTATGCACTGCTAAGGGCGGAGGGCCAAGAGTCCTCCAGGTACCCGGATTGGCACTGGCCTACGTGCCCCAATTACCACATTAAAGATATCTGCACTGGCGTCCCCTCTTCTCGAGGACGAGGGTAAAAAAGCGCCATTGCACTAGGACTTACCGCGGCAGACTGCCTTCTGCTGGCCTACCGTGCCAATCCGGTACGTGGCGTTGCATGTATTGCAGCCTCAGGGACGTCAGTGGATCATGAAGGTAGAGCATGCGCCTCTGCTGTTAAAATCTGAGGTTCTGGACAAACTACAATTGGCCACGTACCGGATTGGCACGAAGTATTGCCGGACAGCATCTTCCTTGCCTCA
+
77PO?;=DDE8866PPPO,@@BP00/4=<MNIIIPPL==M99<AEEL99M>>LM;;JM%%3NPJJH===:==NP>>4))366668M;;888D<:=&&O<<R>929P<<@@&&&#&&747KKIL99:=56J===I>>K==PP==P55=?@A56677KNP==65((::,<;@@'&-648K97:=CA<=>666FH8233=C;<<M==HN%%;//////IDEE000J@@((@CC....63/79>?DH44=&:;&&65((6'&<<FB=><<<MIOM%%%%DUOMWBB=<--?899I22HN?:4<FJLL<<<***44J5544@@CC>@;;9245V[GGYED+++++,.0J==MM**9:IIKBBBBL\<<<ZM$$$BPQQDDWTTJJXXFF00JO;;//O9EEENCC]GGGBBDYMNTR?CIBCU555R,,,CSXFFDDCHAH''...F**EA(((((GIJQ==@QRDD>@?,,RQEEUVHHWTDD:;=++++AJ00A@-=A++D:7:@@??778888I.&&MPNRKGBCHL??@[??CCCEPRR(VLLQII??((8KKR\GG>>55**JOK>>RSBBP///NKK.*-H327D85RPOH??..AABBF;;,,,JJJJXKAB77GWHHWKEFFUSK00@?GSLLI&DPM,,Z\S>>?CCCIXXGG44--E$229XBBBNUT43?EE>>--65CWWPPCCC111FE??P;;9=P==FII>>>;;LIBB:8<8:444;;;44
@m120308_211137_00124_c100308632550000001523011408061230_s1_p0/3389/ccs
TGAGGGCAAGGAAGATGCTGGTCCGGCATACTTTCGTGCCAATTCCGGTACGTGGCCAATGGTAGTTTGTCCAGACTCAGATTTTACAGCAGAGGACGCATGCTCTACCTTCATGATCCACTGACGTCCCTGAGGCTGCAATACATGCAACGCCACGTACCGGATTGGCAACGTAGGCCAGCAGAGGCAGTCTCCGCGGTAAGTCCTAGTGCAATGGCGCTTTTTACCCTCGTCCTCGAGAAGAGGGGACGCCAGTGCAGATATCTTTAATGTGGTAATTGGGGCACGTAGGCCAGTGCCAATCCGGTACCTGGAGGACTCTTGGCCCTCCGCCCTTAGGCAGTGCATACTCTTCCATAAACGGGCTGTTAGTTATGGGCGTCCGAGGATTCAAAAGGTGAGCGAACTCGGCGCCGCCACGTACCGGATTGCACAAACAGCTTGGCATCCGGAGAGACGGGCTTCAAAGCTGCCTGACGACGGTTGCCGTCGTATCAAATCCTCCTAATAAGCCCCGTCACTGTTTGGTTGAAGAGCCCAGGATTCTCTGCAAGCGTGCCAATCGGTACCTGGCGGTTGGCCAGATGTGCGATTATATCGCTTAATGGCTCTTGGGCCGCGGTTGCGTTACCTTTGCAGGAATTGAGGCCGTCCGTTAATTTCCCTGCCCTACACCACGTACCGGATTGGCCACGAAAGTATTGCCGCAACGAGTGGATGAGGTTCGCA
+
KM<'''=>P>>>LLPPPN<./P==76&%+ON----NPPNPOQ44LLHJ>>88:--;;004032:KJKKLPMN@'#%EHHPH5554%%DDB@CNAAB<<75HLN6579NH>>54;JMONOPPPPPPNIIJJ>>D--.G>>>>:<QPPN>;>::BBLPCC;:AAHP87+++,,LJIK999EK=::+:76'#?GOPKLDD554<L1-66GNAA%%NQPLM==0&&&&&&666KCP<566RP=934GRHIIIP44>>>55JFEBCKJ8:/::IM55@LPP;;('*)))++PPPP(('01PPP666K<;@@L;9=PK;;K8881?<<?88(((=799777NPM<<G==O??==N;;KKO<<OO>>>>444>2?23;?88LH'''<746HHP;;;454&&&&&L<<L<:>KQPPP;;0)--<;=?@?>>000O;;L''==&&&00>P=9:<=<>7759..L?MK774%%ONFFFJQ=2/22PPPGGP<<9=F1(?:%%:5MK++*')19(((775:OO88887:;@E?>%%%BF'''*L;;)/66?88H<:((HHF>;;C=;?@7899M*)00H%%;89;555<FF443;NFFPPPPPNPPKH=&&OKLKP>56M<;HM767==MG??''2A@111..+++>22111C11FD22.01322%%4AB@BB$$#-.0/)/5DC-..12DA@EBD3/11A**:12@AADDDCEC888A33*987''6788+3322)88$
@m120308_211137_00124_c100308632550000001523011408061230_s1_p0/3411/ccs
TGAGGCAAGGAGATGCTGTCCGGCAATACTTTCGTGCCAATCCGGTACCGTGGCCAATTGGTAGTTGTCCAAGACTCAGTTTTAACGCAGAGGGCCGCCATGCTCTACCTTCATGATCACTGACGTCCCTGAGGCTGCAATACATGCAACGCCACCGTACCGGATTGGCACGTAGGCCAGCAGAGGCAGTCTCCGCGGTAAGTCCTAGTGCATGGCGCTTTTTACCCTCGTCCGTCGAGAAGAGGGGACGCGCAGTGCAGATATCTTTAATGTGGTAATTGGGCACGTAGGCCCAGTGCCATCGGTACCTGGAGGACCTCTGGCCCTCCGCCTTAGGCAGTGCATACTCTTCCATAAACGGGCTGTTAGATGGCGTCCGAGATCCAAAAAGGGTGAGCGAGATCGGCGCCCACGTACCGGATTGGACAAACTTGGATTGGACCGGACGAAGACGGGCTCCAAAGGCTGCCCTGACGGACGGTGCGGTCCGCGTATCAAAATCCTCCTATAAGCCCCCCGGGCACTGTTGTTGAAGAAGCCCAGGATCTCTGCAAGCGTGCCAATTCCCGGTACGGTGGCGGGTGGCCAGATGTGCCGATTAGTATCGCTTAATGGCTCTTGGGCCGCGGTGCGGTTACCTTCGAGGAATTGAGGCCGTCCGTATTTTCCCTTGCATACACACGCGACCCGGATTGGCACAAGTATCGCCCGCAACGAGTGATGAGGTTGCGCACA
+
??<788??HH44H=72/>979..<:<<<7<>>&&NK::2/*)C9:67--<L99===PAB22GJ*&))EGL1&(<(H>?,&((()/@//G?=$$!!#9&$'78>A4*K8766H4E9=J==GGE:57O555A))HH,,99;==E9:<==>9&%79;11<0144:::9=78<@>(DQ5566657>3>BHIH/F98000>66>66=;;>FNJR>2051136/%%%%%%222H701&&AOE88C00;F6664-%%C26445J11C@JF>KC&C97/:K%%$,845))))DB-.N((;;7C=AA,,+3&&BKN../@@=---11A=//<)))6=JP''#-98876;A=?<;>BE?;=::RI::::233==?<@B:%3697.0+++*/.234*++**((()++2>:4),&*334-+//2402D.-,,6(9.+)7'&&(('2,+8888-,/-./+A,&64-'''5-''100&&9<<%!!$,,6&&/E;<23</%.%&,35DD!1*++*/.10*,,0/:<3&%++++(('+=>0-11.-0C0/000F---C***1,.B30%6712--1-/08**&&&..>D+$&;--6--,-,20:9--59;4))1'.56(-D8B89<6<;-,,01>73&&&'/)()5103--**7..3."5%12--**(,..+-01,,7/%,,,,)**@C>97A:86&9C?&%3..(+347,/(7.%$0786,$20-'+8788888)8888821#.%7&&5%2
@m120308_211137_00124_c100308632550000001523011408061230_s1_p0/3424/ccs
ATCTCTCTTCTCTCCACCACACGGAGATGTGAGATATGAGAGAGAT
+
ji\\MCV..GC//>>+44-.33..S:8*8@:C4*)-,5<<\XXQUI
@m120308_211137_00124_c100308632550000001523011408061230_s1_p0/3431/ccs
TTGCGAACCTCATCACTCGTTGCGGCAAATACTTTCCGTGCCAATCCGGTACGTGGTGTATGCAAGGGAAATTAACGACGGCCTCAATTCCTGCAGGTAACGCACGCGCGCCCAAGAGCCATTAAGCGATATATCGCACATCTGGCCAACCCGCCACGTACCGGATTGGCACGCTTGCAGAGAATCCTGGCTCTTCACCAACAGTGACGGGGCTTATAGGAGGGATTTTGATACGACGCGCAACCGTCGTCAGGCAGCTTTGAAGCCCGTCTCTCCGGATGCCAAGCTTGTTGTGGCCAATCCGGTAACGTGGCGGCCGAGTTCGCTCACCTTTTGATCCGCGGACCGCCATAACTAACAGCCCGTTTTATGGAAGAGTATGCCACGCCTAAAGGGCGGAGGGCCAAGAGTCCTCCAGGTACCCGGATGGCACTGCCTACGTGCCCCCAATTGACCCACATTTCAAAGATATCTGGCACTGGCGTCCCTCTTCTCGAGGGACGAGGGTAAAAAAGCGCCATTGCACTAGGACTTTAAACGCGCGAGACTGCCTCTGCTGGCTACGTGCCAATCCGGTACGTGCGTTGCATGTATTGCAGCCTCAGACGTCAGTGGATTCAGAAGGTAGGCATGCGTCCTCTGCTGTTAAAATCTGAGTTCTGGACAGAACTACCAATTGGCCACGTACCGGATTGGCACGAAAGTATTGCCGGACAGCATCTTCCTGTGCCCTCA
+
''DD==K1/1::;:7+JL<**+P555===IGM///$$IRJ55CJE==444?>),+498++MOHKK555,,,34>@A**@;;//D-.MIKBJKP%"%8:<<;>;;'&:%%<9;;78QPPLM//878BALPH-&11JJ1EQPM98:<9:;9***%'9;OP96<C,,/336=NKM::==PHHMA@HKL44C...EA556%)+11C=J13DI<<<<7++>+,7%E)++C443577111'&5;:=?>>76E?((4<G44A=DG&&&8;<<+++QKP==L98)))OPLL..78AAL<<AK//;<88288DD<&%01BII>=C..C@3--))B9==BA())))'&((58772''B@A//878++50-/2122&''&0>--779:;@@DD%%3++/%@))),<<A+++++*')-D//A//AA..F3232%#%1-2%!$67DA1-/7DD>@9(3999,,+-,3')*3=@,,&*(01/-+-8=8**./.%%=9:0&'''2/23>65.&'&*/BC---D/////.000''155611D9F,,10000)))3>33.)(420?4%%%?71;C++++DCC0011/21:;67/@./1/10)*)5?DA@D<B@@>,/.0..**@>,7A>347>0/>+-(+5900).31-266<>?:CDCBD32;--,-:44//<3397;;=AA+**4@D--A9*0--.;?1223--,,33D33=?663323BB@AA>>?BD?D88A98,,4-5))4$$$&*&
@m120308_211137_00124_c100308632550000001523011408061230_s1_p0/3446/ccs
CCCGACACGCTTGCTAGGACTTGGAGCTAAGGACGACATATTGCTTTAGACAGTCCGAAGGTGACGCTTAGCTACCACTGAACGTTTAGGCGCCAGATGCGGTCTGGATGACCTAAACTCGCAGCTTATCGATGATCTACTGCCACGCTCAAACCAACCAGTCTTGATGCGCCGCGATAGGACTGACGGATCGCTACAGACATTTAACTCGCTAGTAACTTAATTGAGATCCTAGGGATGGGATAGGAAATAGAAATTCACCCTATCACCCCCCACATAGCCTGCTTGGGGTGTTTGAGTTTACTTTTATTTCGTGTTTGGAATGAGTTTGAACTTCGGGAAGTGGAAGTAATGGGTTTTGTTCTACTTCCCCTAACCGCAAAGTACTAGTTTTACGAGTGGCGTTGCAAGCCATAGCAGTCACAGGTAAATAAACAATTCAACGTGGCGTAAAGATTTGCCGCTTGCTGTGGCATTGCAAGCTGGGTTTGCAGCATTGTGCATGCTAGACGACAATATGAATCTGCGGACCCCTAGTGGCCAAGATGCCGCTAGCGGGTTCCGCAGCTTTTTTGACTGGACAGGGTGCATAGCCTGCCAGCCTTC
+
0006N/.FJB444DBB%%%\YY**D\X_IIDFLNOMSFFK?JT33QQBBOC4*+))\333??1-0G/,/]XVA;789DH\'''A((((?2ED**FICBGQABGH;---FFA111...ABAIXAAAAHHRTMJDHHKLS\\[F00--Q^\Z&&%9922,.G*)5B?A4/055**NJIGDF''SLDBUJ%%%CA>AFIXLK77C:;7$$$F@ABBBBABE>?EDD89S8%%87@C8,--BF000/.I55----7>)**.-))$$$'@/5D-------MMVV?,,WWWBB,,,,-Z;:;JJNEFAFG.&...>>>>EHP44499JJJQQF***I>=>VW9***@DD9KT**?@GG?+++5555<$$EE\[FF????XJJ22OO+++50,/QQN====@EHPKK//54TUJJGG76?N[G4)(/6..FZ:::---W>>>>,,,@A55957;;;88RUUWE,,,9$$5NL\JJCCS)))FEGEHDDNJH>>>5555\XVXLXYTJ@@Z[JFH\G11**DJKKWZ\///?\\\@@@1111B--G**CCBDPTX--577\V==444BB66GPJIQ......1112<<<22777@AQ??>=*'.....634'''
@m120308_211137_00124_c100308632550000001523011408061230_s1_p0/3481/ccs
GCGAACCTCTCACTCGTGCGGCATCTACTTCGTGCCAATCGTACGTGGTATGCAGGGAAATTAACGGACGCGCTCAATTCTGCAACGGTAACGCAGCGGCGCAAGAGCCATTAAGCGACTATAATCGCACTCTGGCCAACCGCCCGTACCGATTGGCACGCTTGGCAGAGACTCCTGGGCTCTTCAACCACGTGCCGGGGCCTTATTAGGGAGATTTTGATCGGACGCGCGCGTCCGTCGGCAGCTTTGAAGCCGTTCGTCTCCGGATGCCGCTTGTTGTGCATCCGTACGTGCGGCCGAGTTCGCTCACCTTTTTGATCCTCGACGCGATACACTCACAGCCCGTTATGGAAGAGTATGCACTGCCTAAGGCGCCGACGCCAAAGAGTCCTCCACGGTCCCGATTGGCACTGGCCTACGTGCCCCAATTACCACATTAAAGATATCTGCCTGCGTCCTCTCTTCGAGGACGAGGGCAAAAGCGCCATTGCCGCCTAAGCGACTACCGCGAGACTCGGCTCTGCTGGCTACGTGCAATCCGGCGCTACGTGGCGTTGCATGTATTGCAGCCTCAGGGACGGTCAGTGGACTCATGAAGGTACGCAGCGCTGCGTTCTGCTGTTAAAATCTGAGTTCTGGACAACTCACCCAATTGGCCCGTACCGATTGGCACGAAAGTATTGCGCGGACAGCTCTTCCCTTGCCTCA
+
55E&&>?</78+5<>8;==E43373'.=,,,A;,%'IJK%%&78>@::&%C4=7577;>>50)))./B51$/09:)*<<//C;($&');111?D&%501.-11E@1@**<22./@33<412:?6ADD8&%,))AC..,,.*1+++,726@1(7='-,-332$%$-872-/5&%..243.=31//3,,+-34<A4243231()%$;CAD,*)A++-...14/&.57DDDD?1-,,),3C/,*///6,,,1?A@,,022E/"9?633523:&%<4,-C00*+.&&-88'%%//'..*&)//66//6D21D3.-.....003@BDD3159.-2+-'&.8.7F;6.(0=7/7400<;9.-3>3.3&2A1)*6,+8992%%6>,*&(467D=B0+--++.,/,9+*+*.+A64911;22//:0/03<//./2C111<<7?C>>0$.%"%,&'1?62&$)DD11/>0/.-,,01@@DB//%-100$00;=..022**(.%%:,(()@<43/%%&86&'95.&&($%-:;9*4A>22*+D?++A3..--%45D9?@=7621112))(8DD,,3-*B>>DD0,++9;&&??<@<==4#33/,@;;>C2-)-%264,#2;>?2$EDDDD97C,,*+*95@@1-.5@B@0%<>3)$/,.)*("$,,,,+=?++,0+?<6>D106&(''1-7752,CCDDDDD4.7CE100111)(342
@m120308_211137_00124_c100308632550000001523011408061230_s1_p0/3551/ccs
TGAGGCAAGGAAGATGCTGTCCGGCAATACTTTCGTGCCAATCCGGTTACGTGGCAATTGGTAGTTTGTCCAGAACTCATTTAACAGCAGAGGACGCATGCTCTACCTTCATGATCCACTGACGTCCCTGAGGCCTGCATACATGCAACGCCACGTACCGGATTGGCACGTAGGCCAGCAGAGCAGTCTCCGCGGTAAGTCCTAGTGCAATGGCGCTTTTTTACCCTCGGTCCTCGAGAAGAGGGGACGCCAGTGCAGATATCTTTAATGTGGGTAATTGGGGCACGTAGCCAGTGCCAATCCGGTACCTGGAGGACTCTTGGCCCTCCGCCTTAGGGCAGTGCATACTCTTCCATAAACGGGCTGTTAGTTATGGCGTCCGAGGATTCAAAAAGGTGAGCGAACTCGGCCGCCCACGTACCGGATTGGACAACAAGCTTGGCATCCGGAAGAGACGGGCTTCAAAGCTGCCTGACGACGGTTTGCGCGTCCCGTATCAAAATCCTCCTAAATAAGGCCCCGTCACTGTTGGTTGAAGAGCCCAGGATTCTCTGCAAGCGGTCCAATCCCGGTACGTGGCGGGTTGGCAGATGTGCGATTATATCGCTTAAATGGCTCTTGGGCCGCGGTGCGTTACCTTGCAGCAATTGAGGGGCCGGTCCGTTAATTTCCCTTGCATACACCACGTACCGGAATTGGCACGAAGTATTGGCCGCAACGGTGATGAGGTTCGAA
+
M>>GHIMOJ255=>GQ??LK::MN))>>PF3334>--HL55?%%>>&&==EM77&&NCI%#((KDDD..MPK''<-*-&$***P>?PRP./557;,,B65:===>9;78AAM((?;=>DC>?KII000E**33%&??:$$JB++55:<9<778K>>P===O?88888==KKC///<<PP??&"$:>:<9***PKK;)))D333=LG11%%%66==B2222222KLL3345LKLP?<?77PPP-----;;)))LP???4.RKO>555===J>///=0017$$$$$68II;,*..4G+*7555889C@=55H++<,--77,+714+++2;K>**)9N)))A2IH43<KKP<<;;===@@CCD7769EI<<9;==RM--=KK@@>>=><<PN55555**566LLLJOEEB22BGI(((MNKFD<<(&*+217%'111CEDDCE>>00D=@22,-3660.****2ED000022@23300..BD++#%%*D22DD+++2DD=DABBA2.0255?+)+099%%::::://1/2C333:111?@=00:::=?@?6511DD56BDA1)**"&<>@))),,FDD858801??@DBC11DADDDDBBC111DDD71201,//D20**033+,,,,CB21/+-D;;8,,27844&!05368810)/&%**8553%%%7%%%%5568888884%%8-(1*811#$"!%$%++887$$$7634)'&&#%788,#&%%%%/7855$(#1
@m120308_211137_00124_c100308632550000001523011408061230_s1_p0/3555/ccs
TGAGGCAAGGAAGATGCTGTCCGGGCATACTTTCGTGCCAATCCGGTACGCTGGCAATTGGTAGTTTGTCCAGAACTCAGATTTAACAGCAGAGGACGCATGCTCTACTTCATGATCCACTTGACGTCCCTGAGGCTGCAATACATGCAACGCCCGTACCCGGATTGGCACGTAGGCCAGCAGAGGCAGTCTTCCGCGGTAAGTCCTAGTGCAATGCGCGCCTTTTTTTTACCCCTCGTCCTCGAAAGAGGGGACGCCAGTGCAGATATCTTTAATGTGGTAATTGGGGCACGTAGGCCAGTGCCAATCCGGTACCTGGAGGACTCTTGGCCTCCGCCCCTTAGGCAGTGCATACTCTTCCATAAACGGCTGTTAGTTATGGCGTCCGAGGATTCAAAAAGGTGAGCGAACTCGGCCGCCACGTACCGGATTGGCACAACAAGCTTTGGCAATCCGGAGAGACGGGCTTCAAAGCTGCCGACGACGGTTCGCGGTCCGTATCAAAATCCTCCTAATAAGCCCCCGTCACTGTTGGTTGAAGAGCCCAGGATTCTCTTGCAAGCGTGCCAATCCGGTACGTGGCGGGTTGGCCAGATGTGCGATTATATCGCTTAATGGCTCTTGGGCCGCGGTGCGTTACCTTGCAGGAATTGAGGCCGTCCGTTAATTCCCTTGCATACCACCACGTACCGGGAATTGGCACGAAAGTATTGCCGCAACGAGTGATGAGGTTCGCAA
+
\ZS===///?**4CZBB711II$$$==NTI2228::PQW???LM555@@^&`>>@9::dOOUhK444C@77;:CCDVNNca----KEE?>>78LLNJFHY[HHGF6633C<NM>>Z:::JCDTL77FFHIGIM77=9:22;AJCQPHG.+-/*(*);V:::887&%***OMQLI;;01LQG22HCCB::BX''666W::^DD56>>UXNLPWEEXR>21<--%%%%%%%%2''''SJ>>66P44<&@A?+,,,?MGMMW@:<<\\\VVS44HHABB??5559833====,,QGGX66''RO:6/00DD>>JRP989<55C337WFDDE/.+++***,,,,QNIHPHH@@QF33FB0>NTWWQQ97,4%%%/U33:7347H<<<@H33H:%%?99=:>>>>?NW\\KCBFKJCC??''>LMNLVV3,.99<BC:;;33Z[D@CRJ%%%98-(*M5533<89?E9354++<&&66OL?4$$"F>>LP>=)&+:B7/?>>;=))P8888?>II>>C333??M'''''7L((55;8<>>GNP44NI8((((8==--.LL$$EP99BOPKKOQMN2::003ILL@55>%%%2:887:IAB?>77@=@777P>>P@@88&&&))):<=====:<;9@AA''<9==33IKM=;?KJN>>==LMIJLE77AJQ:7'''FFGO6))QK44=<B9:>=;9=---))665::LLP66616F-'$$++601ADRLM>>PMM%%OO>>533
@m120308_211137_00124_c100308632550000001523011408061230_s1_p0/3574/ccs
TGAGGCAAGGGAAGATGCTGGTCCGGCAATACTTTCGTGCAATCCGGTACGTGGCCAATTGGTAGTTTGTCCAGAACTCAGATTTTTAACAGCAGAGGACGGCATGCTCTACCTTCATGATCCACTGACGTCCCTGAGGCTGCAATACATGCAACGCCACGTACCGGATTGGCACGTAGGCCGCAGAGGCAGTCTCCGCGGTAAGTCTAGTGCAATGGCGCTTTTTTTACCCTCGTCCTCGAGAAGAGGGACGCCAGTGCAGATATCTTTAATGTGGTAATTGGGGCACGTAGGCCAGTGCCAATCCGGTACCTGGAGGACTCTTGGCCCTCCGCCCTTAGGCAGTGCATACTCTTCCATAAACGGGCTGTTAGTTATGGCGTTCCGAGGATTCCAAAAAGGTGAGCGAACTCGCCGCCACGTTACCGGATTGGCACAACAAGCTTGGCATCCGGAAGAGACGGCTTCAAAGCTGCCTGACGACGGTTGCGCGTCCGTATCAAAATCCTCCTAATAAGCCCCCGGTCACTGTTGGTTGAAGAGCCCAGGATTCTCTGCAAGCGTGCCAATCCGGTACGTGGCGGGGTTGGCCAGGATGTGCGATTTTATCGCTTAATGGCTCTTGGGCCGCGGTGCGTTACCTTGCAGAATTGAGGCCGTCCGTTAATTTCCCTTGCATACACCACGTACCGGATTGGCCCGAAAGTATTGCCGCACGAGTGGATGAGGGTTCGCA
+
LLL@@@LM&&&AP@@bJJB**GEE77PTT`\C888;OE7,-7I&&MM00@ATLL???I666DDUD*)*[\AAONPT55[Q<<(((((999XZ`P@f11SN)(3*\AAZPOb,,]\==SPNNNNOYY'':OhRRRN99%%%GH?//VWLLaOOUUQOKLKLMJH888GE81665AHHf]77))&)400777TUTRRNNOIIPPZ>OO%%::T66ghf``b@3/1111112@@@@,,ZOOIJScOIJcV)))),,;;NYYT>>YYhh`]AAA==VYYFF>KKN[:::::IJJIM..FFFYaONSRYe>>=FFKKK<<KKQQQb<;BSPSJKHZTT^;;;AAAJJJcVQKL^MX\RR^`de_>>ROR===>aW111GGVhTEEE=((OOORPTXGG**,,,,,2>(++=;BGGMTY--LVPP3[>;>ULMJLDDd666B@44WX`PP//ZZ@@`\]<<33]UADQ...HGIKLL99d-,;<PPSQRO;;:DTQTVUN222MgDCAA=A@EHH:??\^BAHN00000,/TSX_^77N88589UUONOLNNZ_a\**+RR`OOOOFF\LE888KMPP888gZY\222++++:::YJJV))PPT;;FMN----b8TTfQQSdgSSQU[-,550,,,hAAABBDDZ]@@9:9?,22MNXHE'''B@D22321B@CED4447:9FF>>CCHH23JGG@@WW,,99F)))Z++++AA365979@''8K;N&&:8>[331222SR%
@m120308_211137_00124_c100308632550000001523011408061230_s1_p0/3589/ccs
TGAGGCAAGGAAGATGCTGTCCGGCAATACTTTCGTGCCATTCCGGTACGTGGCAATTGGTAGTTTGTCCAGAACTCAGATTTTAACAGCAGAGACGCATGCTCTACCTTCATTGATCCACTGACGTCCCTGGAGGCTGCAATACAGTGCAACGCCACGTACCGGATTGGCACGTAGCAGCAGAGGGCAGTCTCCCGCGTACGTCCTAGTGCAATGGCGCTTTTTACCTCGTCCTCGAGAAGAGGGGACGCCAGGCAGATATCTTAATGTGGTATTGGGGCACGTAGGCCAGTGCCATCCGGTACCTGGAGGACTCTTGGCCTCGCCTTAGGCAGTGCATACTCTCCATAACGGGCTGTTAGTTATGGCGTCCGAGATCAAAGGTGAGCGAACCGGCCGCCACGGTACCGGATGGCCCCGCGTGGATCCGGAGAGACGGGCTTCAAGCTGCTGACGACGGTTGCGCGTCCGTATCAAAAATCCTCCTAATAGCCCGCCGTCACGTTGGTTGAAGGAGCCCCAGGATTCTCTGCAAGCGTGCAATCCGGTACGTGGCGGGTTGGCCAGATTGTGCGATTATATCGCTTAATGGCTCTTGGGCCGCGGTGCGTTACCCTTGCAGGAATTGAGGCCGTCGTTAATTTCCCTTGCATACACACGTACCGGATTGGCACGAAGTATTGCCGCCAACGAGTGATGAGGTTCGCAA
+
<9G11<)'(('D=/)88A43676:0()3L@787--9>JO<..::AFG%%K@20,,5>@229<90//?B;;OP;;=KJ;;;3333=<OH+?:+>..F/((=<=>+.>=B<<OM22?:205ACJPKKI:8:::--555KLN+(+2-3?$@NM99HG88R<<F//C'''(%,,,**=M<$$3B=<<G864E@4IG?&&&IK**>'(7>><<3AOP89CGHI//((((((..+HEH-+'99==111<6666HBF(((5%>#33P:EC('$7P9<B@D'&53332;44++:///>5958;I))55499>555@@H--C<I9//3,&&&('002MMJJ>>F@>?DP>EB<,,:@H74/3::F@@GHK3>CF5..@DB33H47+)#'''(EML@8,,FD)/%&;;IGGI=22BG77CC;))5-+%(&;+&$&,2..007+*&(:::9=:;65::IJ0,.2.@11?>J88MMDDNO)));<34,,,,,@:;2---005-.485';;=0/06*&3//;@<=J((PC)))))899LMJCB==D8898?:&&0K=@G77B546&$$$+,+)-11.2PPP&&689:J756MM%%>>MLN<<<:;;PG33777??JG6589B@112---$$..E))G388>0::68>>$$8:NOA@A((((:>(&:PM'69OPPP667B3::;<<EEE(),8=@?1.2:++$$05.::PN8:N6622@EJ33
@m120308_211137_00124_c100308632550000001523011408061230_s1_p0/3606/ccs
TGCGAACCTCATCACTCGTTGCGGCAATACTTTCGTGCCAATCCGGGTACGTGGTGTATGCAAGGAAATTAACGGACGGCCTCAATTCCTGCAAGGGTAACGCACCGCGGCCCAAGAGCCATTAAGCGATATAATCGGCACATCTGGCCAACCCGCACGTACCGGATTGGCACGCTTGCAGAGAATCCTGGGCTCTTCAACCAACAGTGACCGGCGGCCTTATTAGGAGGATTTTTGATACGGACGCGCAACCGTCGTCAGGCAGCTTTGAAGCCCGTCTCTCCGGATGCCAAGCTTGTTGTGCCATCGGTACGTGGCGGCCGAGTTCGCTCACCTTTTTGAATCCTCGGACGCCATAACTAACAGCCCGTTTATGGAAGAGTATGCACTGCCTAAAGGGCGGAGGGCCAAGAGTCCTCCAGGTACCGATTGGCACTGGCCTACGTGCCCAATTACCACATTAAAGATATCTGCACTGGCGTCCCCCTCTTCTCGAGGACGAGGGTAAAAAAGCGCCATTGCACTAGGACTTACCGCGGAGACTGCCTCTGCTGGCCTACGTGCCAATCCGGTACGTGGCGTTGCATGTATTGCAGCCTCAGGGAACGTCAGTGGATCATGAAGGTAGAGCATGCGTCCTCTGCTGTTAAAATCTGAGTTCGTGACAAATACCCATTTGTCACGTGAGGATTGGCACGAAAGTATTGCCGGACAGCATCTTCCTTGCCTCA
+
,,<B=??FMPPB?;9<PP&&GP77@676LL.11KDFL11/6600%&&0:DAA44OOA=>ML==665::88/0066511958OJ99CN;;68;BF*'(C99.=96((=<0/,,,,;''6366:>:=O9$J?/<:;;F//RDC>;@PHG333:234:''64*<<=55RGC))'+)-2;P44E7;88O76;RJ@IB?A;5;JN44---:PPJ=%%@<+*0#$-->88Q)))EFJ55555;@B))::GFIP=G00+--H@;:,,EEN\YI;;;67\S222GGVT76BBEE]\\&&119L==;?<MN?))782014@QPX--Y>>&&HHKGIWWZP==PQ))))).33322\\FFCCX@@@@FII==LLYD&&&9----GVWJJGIMGEHKK<<DDBBA)))%%%8;EW11145?@QJ5WDACEED;;IF/%&&IJ<<LQGW???KGFA@IJ((((CBCBAAGJ[LBSZZSS[GFV?33F33DD\)#$;;;;FH002HF>>((EGX]OOOQ000000ACHMLE./II\GOY//OEESS>>IITTHEFKPLEFMV[RR[778JJNCDGGAA[[F,,YYJJJI414[\CB22R2HA11DGQEMHII\\333''MWBD>8EFKOM:;T4)@GGIKXVO>9;66::@CHLVV44H92)))))9LNQD;;?%,RUH552,@///:***4/;56J)(@11@---=>=FT,,,-9$HG@@A334WQORV:=,,4:,,E??@F>
@m120308_211137_00124_c100308632550000001523011408061230_s1_p0/3620/ccs
TTGCGAACCTCATCACTCGTTGCGGCAATACTTTCGTGCCAATCCGGTACGTGGTGTATGCAAGGGAAATTAACGGACGGCCCTCAATTCCTGCAAGGTAACGCACCGCGGCCCAAGAGCCATTAAGCGATATAATCGCACATCTGGCCAACCCGCCACGTACCGGATTGGCCACGCTTGCAGAGAATCCTGGGCTCTTCAACCAACAGTGACGGGGGCTTATTAGGAGGATTTTGATACGGACGCGCAACCGTCGTCAGGCAGCTTTGAAGCCCGTCTCTCCGGATGCCAAGCTTGTTGTGCCAATCCGGTACGTGGCGGCCGAGTTCGCTCACCTTTTTGAATCCTCGGACGCCCATAACTAACAGCCCGTTTATGGAAGAGTATGCACTGCCTAAGGGCGGAGGGCCAAGAGTCCTCCAGGTACCGGATTGGCACTGGCCTACGTGCCCCAATTACCACATTAAAGATATCTGCACTGGCGTCCCCTCTTCTCGAGGACGAGGGTAAAAAAGCGCCATTGCACTAGGACTTACCGCGGAGACTGCCTCTGCTGGCCTACGTGCCAATCCGGTACGTGGCGTTGCATGTATTGCAGCCTCAGGGACGTCAGTGGATCATGAAAGGTAGAGCATGCGTCCTCTGCTGTTAAAATCTGAGTTCTGGGACAAAACTACCAATTGGCCACGTACCGGATTGGCACGAAAGTATTGCCGGACAGCATCTTCCTTGCCTCA
+
__`mRQXRSWVVFF<<a__dd99KRRNNNodMMI&&l|TTLLMOTLLKQFFYSSVUUxjh_VWCCCUUUUgllXWake88(((gjfgfhLLLnYYglliBBAHfg66qvFFIIIVVg~~\\kggJJ|nkrnnvgghf`N88RRv|XXMNDD...R<<<UUt_<<<`GBD``$$hqQQjkjmWWn[[e0*.jMMMJMqOOgbdcdRRfgggKKp,,,,,VVllee]]yrbbiBBBBTm~~i88c`b^_T'''d`RR[dNN===TWHABBBVWWLLLIK\\PkPPP]]YYUUPPPPefAAYLLRQ[===>>fg\++mj@@@///[\fmGGGdWTViZZ444444HTXCCCr]]]`?233|TTggk`a`hOOXXqRRQ88LLLLHJefUU{dd__lill~~TTTNLQQ___GGx}nnmm<<<VVVaaa[X[FFG>>99SOQY==3333/1G_;;;;[o...I_bbj``7777\\psaaq::W]OOJEF5555S[DDDMMRRMMGGc`SSSL)))))))WYUUUbbTTfZZ\887@Ia`UUTWRSS;;44`WWYZZoo[>><<<HAB`ZGG@ALXeaa\[][@?MMcYYW^[[pob\^DDR\\g]@@====aZCCZih;;;UVccT999@@;=MMPRRJG^JP<<<VRSee85966666MKN66AAAi&&&OV9999cca;;RWLL)'+++MN]SPT::@<<<DDEL[OOOPU;;PPOOHHHRUSRS@@88SSJKHHQUTJ
@m120308_211137_00124_c100308632550000001523011408061230_s1_p0/3644/ccs
ATCTCTCTCCTCCACCACCGTGAGGACGTTGTCCGAGAGAGAGAT
+
~n~~~wwkUU;VNCll'g===66XLW6FSMIE--H@GGII~ell~
@m120308_211137_00124_c100308632550000001523011408061230_s1_p0/3675/ccs
TGAGCACAGGAAGATGCTGTCGGCAATACTTTCGTGCCAATCCGGTACGTGGCCAATTGGTAGTTGTCCAGACTTCAGATTTTACAGCAGAGACGCATGCTCTACCTTCATGATCCACTGACGTCCCTGAGGCTGCAATACATGCAACGCCACGTACCGGATGGCACGTAGGCCAGCAGAGCAGTCTCCGCGGTAAGTCCTAGTGCAATGGCGCTTTTTTACCCTCGTCCTCGAGAAGAGGGGACGCAGTGCAGATATCTTTAATGTGGTAATTGGGCACGTAGCCAGTGCCATCCGGTACCTGGAGGACTCTTGGCCCTCCGCCTGAGCAGTGCATACTCTTCCATAAACGGGCTGTTAGTTATGGCGTCCGAGGATTCAAAGGTGAGCGAACTCGGCCGCCACGTACCGGATTGCGCACAACAAGCTTGGCATCCGGAGAGACGGGCTTCAAAGCTGGCCTGACGACGGTTGCGCGTCCGTATCAAAATCCTCCTAATAAGCCCCCGTCACTGTTGTTGAAGAGCCAGGATTCTTCGCAAGCGTGCAATCCGGTACGTGGCGGGTTGGCAGATGTGCGATTATATCGCTTAATGGCTCTTGGGCCGCGTGCGTTACCTGCAGGAATTGAGGCCGTCCGTTAATTTCCCTTGCATACCCACGTACCGATTGGCACGAAAGTATTGCGCACGAGTGATGAGGTTCGCAA
+
076&&1%*,?888?3=?OP8$$>Q99::**778P>>CC$$E44LL@@N;#0009*'<==KBC,*,.B99HI((&&LLP84664%%;RP>>P&&@@MM<<PPI''777O>=AL>>88CRPPP::>8999PP==RPL@89OPLLRP>>PMP@@@REE;.D<<Q))GG::F7&%..00=>HD?55;@B=P222PCC>:;;=8:MLO55@HH8&&RPM<<<<<<<999P9:678M>>=>IJ71=C+9CJA<<=>RP<<E%$55&&&$((E:45ANQA?...+.>A;<&$)MK.=55//%%PQ80555;;97;76;P(((:223@==9(((*4B77LOQL***+>?<=674J++*10888@G>?<>555G..RPP''O>89M>>+$%%&8=RQJPP44@IQ::$$PMNEH;(344<<=9<&%<<0'%%%576;>I::LRQ9'8>''MKKP666J55IJLLJK)++33ORNEEPG''99G,8:?B;=GAC==////2;>''N;;PPGIM<<<<<11F*4FB+($")<777PP)))'''NOM%%G:7***9P=9$$?66?:<MN/KA''F&&&<=%$'$A('90<<PJ&&5+BE>RLBCHKG?DKOP88===43K<44MJL>>?55&&41JJ99''S=:=77BA11LIL99111,--11/1DD=<2;<DCCD:6..;<110/00?CCD44?ED**0-.DDC44POGGOO&&SPG,,
@m120308_211137_00124_c100308632550000001523011408061230_s1_p0/3676/ccs
ATGATCTCTCGTGTTCCACGCTCCAGCGCGCTGGTGAGCGCGACGAGAGAT
+
71.::<?))?>434422-C9;455-498=H@.33*2*9:3&97)>>45B33
@m120308_211137_00124_c100308632550000001523011408061230_s1_p0/3686/ccs
TTGCGAACCTCATCACTCGTGCGGCAATACTTTCGTGCCAATCCGGTACGTGGTGTATGCAAGGGAAATTAACGGACGGCCTCAATTCCTGCAAGGTAACGCACCGCGGCCCAAGAGCCATTAAGCGATATAATCGCACATCTGGCCAACCCGCCACGTACGCGGATTGGCACGCTTGGCGAGAACCTGGCTTTCAACCAACAGTGACGGGGGCTTATTAGGGAGGATTTTGATACGGACGCGCAACCGTCGTCAGGCAGCTTGAGCCCGTCTCTCCGGATGCCAAGCTTGTTGTGGCCAATCCGGTACCGTGGCGGCCGAGTCGCTCACCTTTTTGAATCCTCGGACGCCATAACTAACAGCCCGTTTAATGGAAGAGTAGCACTGCCTAAGGGCGGGAGGGCCAAGAGTCCTCCAGGTACCGGATTGCACTGGCCTACGTGCCCCAATTACCACATTAAAGATATCTGCACTGGCGTCCCCTCTTCTCGAGGACGAGGGTAAAAAAAGCGGCGCATTGCACTAGGACTTACCGCGCGAGACTGCCTCTGCTGGCCTACGTGCCAATCCGGTACGTGGCGTGCATGTATTGCAGCCTCAGGGACGTCAGTGGATCATGAAGGTAGAGCATGCGTCCTCTGCTGTCTAATCTGAGTTCTGGACAACTACCAATTGGCCACGTACCGGATTGGCCACGAAGTCGCTGCCGGACAGCATCTTCCTTGCCTCA
+
88:<@JJ55N77AM55OPLD0;)))/54''8998L<<<:88PMPHIP<:?FAAHEEKPB;<K00007703C8?GHI8477>;--;,,,=RLJ7659@%%$1>>((%)5669<<=22&&//MOLMMP''=C&*11>O>>PP77O@@??78'''GCCH9?MPJ%=;A525IB;9HA=11((A+85,$,H>///*%,N>>9:55P:??ORF--,,--2AD55E%%%DABI<===DH44X>>K22++BCI&&>9]\2QXEENLPO+++22>???IIBPTFFFQRLE..33335?L@@FQ11QK77E=;***G''DD==Q('>>?I4--CA=H\UU:;;;;CCVW..YGGGKJ:567I444;888H65==G444+,U77GBQKOJ<35FF>QNPQGE+++/3334)))*POS55TK@@E&&X662/888BB0.''N>>>>?CCJCCTL8$88BLBBF111=<AH@AA<<H66QQ??FIN33KIL7777;;DDVGGBBJJL[\\8889(((((((?@$$H0BA@1..189(BBHF222JJJM>6L/GH\1KCCJJNC>:??AC=JIWWK>>;<K::DDDB11=**G?00BCP846**55<>===JHGGGKHAACDA@((HBCTTRBB'''90JPPPPPP%%BFHBKMO>=2'*00:A2=NCCH?LGJ,//778C,&,N<<:>DLM1//?++67K77<;10>PN((()*)&00?HCCJLPPPL763050GJ;;BBA7
@m120308_211137_00124_c100308632550000001523011408061230_s1_p0/3701/ccs
TGAGGCAAGGAAGATGCTGTCCGGCAATACTTTCGTGCCAATTCCGGTACGTGGCCAATTGGTAGTTTGTCCAGAACTCAGATTTAACAGCAGAGGACGCATGCTCTACCTTCATGATCCACTGACGTCCCTGAGGCTGCAATACATGCAACGCCACGTACCGGATTGGCACGTAGGCCCAGCAGAGGCAGTCTCCGCGGTAAGTCCTAGTGCAATGGCGCTTTTTTACCCTCGTCCTCGAGAAGAGGGGACGCCAGTGCAGATATCTTTAATGTGGTAATTGGGGCACGTAGGCCAGTGCCAATCCGGTACCTGGAGGACTCTTGGCCCTCCGCCCTTAGGCAGTGCATACTCTTCCATAAACGGGCTGTTAGTTATGCGTCCGAGATTCAAAAAGGTGAGCGAACTCGGGCCGCCACGTACCGGATTGGCACAACAAGCTTGGCATCCGGAGAGACGGGCTTCAAGCTGCCCTGACGACGGTTGCGCGTCCGTATCAAAATCCTCCTAATAAGCCCCCGTCACTGTTGGTTGAAGAGCCCAGGATTCTCTGCAAGCGTGCCAATCCGGTACGTGGCGGGTTGGCCAGATGTGCGATTATATCGCTTAATGGCTCTTGGGCCGCGGTGCGTTACCTTGCAGGAATTGGAGGCCGTCCGTTAATTTCCCTTGCATACACCACGTACCGGATTGGCACGAAAGTATTGCCGCAACGAGTGATGAGGTTCGCAA
+
VVTNNGFM@@67Q;;55C:::::JP66_fRRbbdb?<>TKL%%77NVSLMdaJJJJJTSXGGGWUGBGZX---TMNNdbWTX$$$5@\[XZeVJHLLRPLM66QR\\NKNQQLNHbhN999LN((^]V:::TIJ444AAA000\UPPQKGI>AGGIV]cZJ?FGA@DDPVQRI<<LL...F<<W**::MLFG\VRUUeVVVOOO]333WLKK77Y]RRBBCBFFFFFNIHIU22N@@ELFGZUVHH$$$$L868;;PU@@NNBBML:9999\]55FF99gOO8888SRPUcbGG666UQO66::D;;:??L:::89944<A857J11)***:::DDDPPO<<::TGGXfLL24/=?66OX999H000<<Z;;;L$$)+++PR88JU,,773&&&&&(LPDGMCAEL??8000//CDDGIXLSEEDOONO???22''dUUVOEEHXAAbPPOUV@@YYPDEES;;<'''OEY...[bhVMNcDD?@@ZNN\\==NbaaH>???P^^aTT]NNZ:::999999fQQYDDMM@@00/;XccdCCCSHHE445OP??[LLVVgXXOOTU??Q999`OHI:::<<<@BBNMT[VHIO;;FWGDFFVVTVTTBCRUZ_``TTSSIII''>>BBcTD>---JQEYWYWMNNNRS%%===EKQ??RRLMNNOTT777Z[[WVOOSSJJIVdDFOQJK>>Q44VSRTKKK88\IILJNNU<<<VGGDDdH88OULLOY\99
@m120308_211137_00124_c100308632550000001523011408061230_s1_p0/3740/ccs
TTGCGAACCTCATCACTCGTTGCGCAATACTTCTTCGCAATCCGTACGTGGTGTATGCAAGGGAATTAACGGACGGCCTCAATTCCTGCAAAGGTAACGCACCGCGGCCCAAGAGCCATTAAGCGATATAATCGCACATCTGGCCAACCCGCCACGTACCGGATTGGCACGCTTGCGAGAATCCTGGGCTCTTTCAACCAACAGTGACGGGCCTTATTAGGAGGATTTTGATACGGACGCGCAACCGTCGTCAGGCAGCTTTGAAGCCCGTCTCTCCGGATGCCAGCTTGTTGTGCCAATCCGGTACGTGGCGCCGAGTTCGCTCACCTTTTTGAATCCTCGGACGCCATAACTAACAGCCCGTTTATGGAAGAGTATGCACTGCCTAAGGGCGGAGGGCCAAGAGTCCTCCAGGTACCGGATTGGCACTGGCCTACGTGCCCCAATTACCACATTAAAGATATCTGCACTGGCGTCCCTCTTCTCGAGGACGAGGGTAAAAAAAGCGCCATTGCACTAGGACTTACCGCGGAGACTGCCTCTGCTGGCCTACGTGCCAATCGGTACGTGGCGTTGCATGTATTGCAGCCTCAGGGACGTCAGTGGATCATGAAGGTAGAGCATGCGTCCTCTGCTGTTAAAATCTGAGTTCTGGACAAACTACCAATTGGCCACGTACCGGATTGGCACGAAAGTATTGCCGGACAGCATCTTCCTTGCCTCA
+
<<467;I66>>P>9:MPOPLM78$$88DF/66#000))33@:://8E6323<66L87<>@//,$$$CGHKGILJ??88?..G888CCDM'''AC76:55PP;;PF::221(((((:>>899NNHIK>><<MPPNP>>K2367BDE--)))C00178<<;<EF<:A88FJ?>J333K6:00IH55H)))(/+&&&C@BGIKMPM@JGH9###'/GGKJJG467''(>>>>?6++K,,:EE613KO22IE//EDO>>==JKDDD99FGBBBC?;=L525MG==NIH((77EH666JJGH=>>DF66?\XXWEEE//PVX<<WIIMNJJ>=,,,,,,KLUVX\WBBCXXJJJPOWYYUUWXRKLLP888<Q@@>CVSOPVTO>=:@E++QIIBCCE:::@@@HIIIAAQQ::OEEYRS22??=@ALK55HIKLII33=33DCH*****44Z\FFXU[JJ???F?@WVHIDDYYR<<I,,%%%%XW[[MPOU@@669I999A)))))))?CQPQXUU0.1CC>?KG6;;;EFTI?@=<>TBB///IIWDA675:;V1A=@22199$#''DG,+::CE99PP\\66\OODDEP555DF999IMNHMP==?@OPQ\M>10,,,TBBT22PDDQQTQHHXJ@@J???JJJJ\\\FFWWIILL77@AA,66MNW[66377GROHEGHHCCJ113CAEZKJPJ@@JGH^HHAAJ\\AAXHHXY22/11@AC]H
@m120308_211137_00124_c100308632550000001523011408061230_s1_p0/3766/ccs
TTGCGAACCTCATCACTCGTTGCGGCAATACTTTCGTGCCAATCGGTACGTGGTGTATGCAAGGGAAATTAACGACGGCCTCAATTCCTGCAAGGTAACGCCACCGCGGCCAAGAGCCATTAAGCGATATAATCGCACATCTGGCCACCGCCACGTACCGGATTGGCACGCTTGCAGAGAATCCTGGCTCTTCAACCAACAGGACGGGGCTTATTAGGAGGATTTTGATACGGACGCGCAACCGTCGTCAGGCCAGCTTTGAAGCCCGTCTCTCGGATGCCAAGCTTGTTGTGCCAATCCGGTACGTGGCGGCCGAGTTCGCTCACCTTTTTGAATCCTCGACGCCCATAACTTAACAGCCCCGTTTTAAGGAAGAGTATGCACTGCCTAAAGGCGGAGGGCCAAGAGTCCTCCAGGTAACCGATTGGCACTTGGCCTACGTGCCCCAATTACCACATTAAAGATATCTGCACTGCGTCCCCTCTTCTCGAAGGACGAGGGTAAAAAAAGCGCCATTGCACTAGGACTTACCGCGGAGACTGGCTCTGCTGCCTACGTGCCAATCCGGTACGTGGCGTTGCATGTATTGCCGCCTCAGGACGTCAGTGGATCATGAAGGTAGAGCATGCGTCCTCTGCTGTTAAAATCTGAGTCTGGACAAACTACCAATTGGCCACGTACCGATGGCACGAAAGTATGCCGGACAGCATCTTCCTTGCTC
+
NNJ=>MQ%%PQR=9;MP??LH<<>>>(((PI''''H81.11<<((=PPPPP%%GP88**N==;==777OQ988:56<L77@?CI@@++P<<NJ>>=:>FE::>''CCGF--,<9;?89NLM@BMK>MK5/557?@@M<::65:L84%$0.44;C44=44++,44$%>;;BC;;=PEECCJMP))B000216GIGI<<NN53%#:C(((((KLL<<<&&L;;M6666=EEN<$$=:;=PPJG???JN<99<%%&&>?@999M::A111LPO<<P==PPPPDD888:68K99<>L=>FPK;;<:@1/20:;PNO''RP8999<<PPP>=6666623==546)(.=7,,+1=C:C31-//DD+)++2)))%&$"65;13DD:7>DD::5''D,-,++*)**,,,,-CDA22@44?BC22=+$&9901111CDDC''..;;A.-3D:,,,,CD34,()+99000;CDD=>9@;22DD1D>548;:;DDCDDDDD..;12<DDACCD+++++++DCD,,FCD=::D>))222<6C22/78D<FDD?&%+*0++853+,,22D/+////5BD998;85%#%)&&17888884$!%$&$)5888$$)88&))2%-82$$''8&&&788888..7)%&&&%1888(&)6850-6844886&&&!"$1628,,%!$('(734768(988%%-,&&83388.77867%%34/888888%%578&&&7(""/
@m120308_211137_00124_c100308632550000001523011408061230_s1_p0/3771/ccs
TGCGAACCTCATCACTCGTTGCCGGCCAATACTTTCGTGCCATCCGGTACTGGTGTATGCAAGGAAATTAACGGACGCCTCAATTCCTGCAAGGTAACGCACCGCGGCCCAAGAGCCATTAAGCGATATAATCGCACATCTGGCCACCCGCCACGTACCGATTGGGCACGCTTGCAGAGAATCCTGGCTCTTCAACCAACAGTGACGGGCTATTAGGAGGATTTTGATACGGACGCGCAACCGTCGTCAGGCAGCTTTGAAGCCCGTCTCTCCGGATGCCAAGCTTTGTTGTGCCAATCCGGTACGTGGGCGGCCGAGTTCGCTCACCTTTTGAATCCTCGGACGCCATAACTAACAGCCCGTTTATGGAAGAGTATGCACTGCCTAAGGGCGGAGGGCCAAGGAGTCCCTCCAGGTACCGGATTGGCACTGGCCTACGTGCCCCAATTGACCACATTAAAGATATCTGCACTGGCGTCCCCTCTTCTCGAGGACGAGGGTAAAAAAGCGCCATTGCACTAGGACTTACCGCGGACTGCCTCTGCTGGCCTACGTGCCAATCCGTACTGCGTTGCATGTATTGCAGCCTCAGGGACGTCATTGATCATGAAGGTAGAGCCTGCCGGCGCTCTGCTGTTAAAAATCTGAGTTGCGGACAAAACTACAATTGGCCACGTACCCGATTTGGCACGAAAAGTTTGCGGACAGCATCTTCCTTTGCCGTCA
+
&&?-&''ON**??O=56N<<P$$67++@A9:>;>>>P==61$$666HH66*...B=OP?=<;)))55LO==G$$(?(%*:==E::9:>:>..+1>LMPO>700NCCO>>>22?>KKLD44<==CCP%%5'''=LK44L$<H88BH%%99K(((016=A?((88&&&H=;>EEMPN$$6=CKL===---==JOK=;)''''>>N547))))=(@AM=.<HJP>>=>>=<K??LD66KEE%%OOFFPKKI:688B>;666><<:---BB>,<:**<CLKM4488ML&&&6)))==99>@76;JJ00P?8'''@9969:IA,,,JID.C::7776;CGN:7(7''>HPLM/>33.;;<=PC665;....H22/3<<ABPKLP<6=?667643777223%%%17BH))GN:+'*<CED..7A&%>?@..AA6/0C00AADDD1133@@@<839&66E879=;4-8;DD=BD?D47>33@>2//2/,2C..A22CC222DDDAAAD=3????-,/1500>00DC22@A;9'';//D0(#(2*),-'(3285%%$&*23,:0+-@A>43*)9D&++.,1144<C33--==C89<11=,,+=<..85$3'(8-%2%%7114''66.'-7$$,%)''6''65'%67((&(&&&%%7424)5*068))((357'"%"123367%0*&$)(%%&''36888/)$((-*$(&%%&!%66688)(0$..55))6386&
@m120308_211137_00124_c100308632550000001523011408061230_s1_p0/3787/ccs
TTGCGAACCTCATCACTCGTTGCGGGCAATCTTTCGTGCCATCCGTACGTGGTGTATGCAGGGAAATTAACGGACGGCCTCATTCCTGCAAGGTAACCACCGCGGCCAAGAGCCATTAAGCGATATAATCGCACATCTGCCAACCCCCACGTACCGGATTGCACGCTTGCAGAGAATCCTGGGCTCTTCAACCAACAGTGACGGGGGCTTATTAGGAGGATTTTGATACGGACGCGCACCGTCGTCAGGCAGCTTGAAGCCCGTCTCTCCGGATGCCAAGCTGTTTGTGCCAATCGTAGTGGCGCGAAGTTCGCTCACCTTGAATCCTCGACGCCATAACCTAACAGCCGACTTTATGGAAGAGTATGCACTGCCTAAGGCGGAGCCAAGAGTCCTCCAGGTACCGGGATTGCCACTGGCCTACGTGCCCCAATTACCACATTAAAGATATCGCACTGGCGTCCCTCTTCTCGAGACGGAGGTAAAAAAGCGCCATTGCACTAGGATTACCGCGACTGCCTCTGCTGGCTACCGTGCCAATCCGTACGTGCCTGCATTATTGCAGCTCAGGACCGTCAGTGATCATGAGGTAGAGCATGCGTCTCTGCTGTTAAAATCGAGTGCTGGAACACTACCAATGGCCACGTACCGGATTGGCACGAAAGTATTGCGACAGCATTTCCCTTGCTCA
+
'(LB;9<<OOPPOEE3DC=66QK---EJJC3)**INLPC@56+*)+NPHQ''+859GA;7.DD777892+@23>98;;8;P*%,CDA--2?334"$$0188E''7793BBI=66I3E=>==PLHCL==G4ADPKP==M($(AA664$64WXWX>>0077C<764B?JL<9,++@111AB](((IKK@<3::;;;@KED8+;<00000<BBDFGEFHI@@Q2222J[ZMNEERPPPHI.-33>G55@@88E5?>:;4CCJ@A@A;;CDF22,,CAD3322E-AA**)16<<M===3-/(&'49A9.+12'=C56CE==AH6612DDGIPN*()J=8=OEE**<;;DPL88C(&((()@87B0FMJEL8&&NC'AAD<<9,,;%%7&&E==LEA;+++**+77:..=&&&>65.$&L?E32$$,H,):H5555EK5K;;GE)9$$663''B>>34MML-0/--@///0C:;3A=1I))&%.?))366666694688>00DGF=&&55,123'''0*)-HC%%D2=A/077'(401@++44/*56:(&761/-)%(*/<<.B+)**@;109B--.))A@**DO%%/4?='&(/D75>7C>?8,55((9(A(?B771.112<,50/-4;22-//&&//9977<---399.QPHI::COQFG+8886::==;729=;>EFALE<<=$$$44344?*
@m120308_211137_00124_c100308632550000001523011408061230_s1_p0/3797/ccs
TGAGGCAAGGGAAGATGCTGGTCCGGCATACTTTCGTGCCCAATCCGGTACGTGGCCAATTGGTAGTTTTGTCCAGAACTCAGATTTGAACAGCAGAGGACGCCATGCTCTACCTTCCATTGACTCCCACTGACGTCCCTGAGGCTGCAATACATGCCAGACGCCACGTACCGGATTGGCACGTAGGCAGCAGAGCAGTCTCCGCGGGTAAGTCCTAGTGCAATGGCGCTTTTTTACCCTCGTCCTCGAGAAGAGGGGACGCCAGTGCAGATATCTTAATGTGGTAATTGGGGCACGGTAGGCCAGTGCCAATCCGGTACCTGGAGGACTCTTGGCCCTCCGCCTTAGGCAGTGCAGTACTCTTCCATAAACGGGCTTTCAGTATGGCGTCCGAGGATTCAAAAAGGTGAGCGAACTCGGCGCCACGTACCGGATTGGCACAACAAGCTTGGCATCCGGAGAGACGGGCTTCAAAGCTTGCCTGACGACGGTTGCGCGGCCGTATCAAAATCCTCCTAATAAGCCCCCGTCACTGTGGTTGAAGAGCCCAGGATTCTCTGCAAGCGTGCCAATCCGGTACGTGGCGGGTTGGCCCAGATGTGCGATTATATCGCTTAATGGCTCTTGGGCCGCGGTGCGTTACCTTGCAGGAATTGAGGCCGTCCGTTAATTTCCTTGCATACACCACGTACCGGATGGCACGAAAGTATTGCCGCACGAGTGATGAGGTTCGCAA
+
=C+7/+&*133679:G?:;..721555-#05...;&&7234HJ:576>CLLPM'''=8+GH77723%%%%>>@AAI**)67/CH767/21;6378CB5549;4499?==<9@&&&C76(%$:,%?+++FHC=:==;+++2<9;A>>>>5513++@F%%3*:=L::5>77A&&GGN99LAUA11OFEA66IIIDE11?FK6.0+1B***-GF..HHH33A=::AC88AN984587)8....MB?:;:HGILLWVX33337IF333SL--[ZZ88>3$%%@C&&:;;==>O.....II55TK@@=>ENG<9;BKHAB444Q00)88Q...HJU//77/00<:::(((E>EEEDBNOQP0BBWXZIIBCFD000E%%%%+)+%J?66711I=:.//S'''CCI>>>>>897;EL[QQZHH98>..///?HIE33GG</G<==>NDDO66T87>;;CLACC9:O//CHW66647N@---88)(><AAMFGKL\DD('/.5C8(4J;:L\O??;9BAGDABYY[[NNX66666IKHGFZV&%*)2SHI0E07789==EGSQEDIG==ELPQQGGTED44IDF5500KILR???+++7,,,JXCBFFFEJT44JWYXQJFDGKJK77>IIII1112724===((65==;;<<668.//=;AMF333E<<KM0*%*&:::$$$6''5=O8658A''5H>>=EE'(>,(@;/,.9NO=<N>8E=++''=<<<<<(**,,LMP?8
@m120308_211137_00124_c100308632550000001523011408061230_s1_p0/3806/ccs
CCCGACACGCTGCTAGGGACTTGGAGCTAGGACGACATATTGCTTAGACAGTCGAAGGTCGCGCTTAGCTACCACTGAAACGTTTAGCGGCCAGATGCGGTCTGGATGGCCGTAACTCGCAGCTTATCGATGATCTACTGCACGCTCAACCAACCAGGTCTTGATGCGCGCGATAGGACTGACGGGATCGCTACAGACATTTAACTCGCTAGTAACTTAATTGAGAATCCTAGGGGATGGGATAGGAAATAGAATCCACCCCTATCACCCCCCACATAGCCTGCTGGGGTGTTGAGTTTACTTTTATTTCGTGTTGGAATGAGTTGAACTTCCGGAAGTGGAGTAATGGGTTTGGTCTACTTCCCCTAACCGCAAAGTACTAGTTTTACGAGTGGCGTTGCAAGCATAGCCAGTCCAGGTAATAAAACAATCAACGTGCGTAAAGATGGCCGCTTGCTGTGGGCTTGCAAGCTGGGTTTGCAGCATTGTGCATGCTAGACGACAATATGAATCTGCGGGACCCCTAGTGGCCAAGATGGCCGCTAGCGGGTTCCGCAGCTTTTGACCTGGACCAGGGTGCATAGCCTGCCAGCCTTC
+
444P;;MPPK#%;%?:::B.00999LFE746;7::;9>J455*&((97NOPMF.,:::%/(=+;9>>PP>>CDCED.&''PP6667..++>><66KPPAA?@P'''A-%0C1=&%&8GF%"$@783??PH??G?<<>''<OPNL=;;<JAB:::;Q555P77AA:?E5434JMH/1<B**P223335HY[IHYCC]JJUKKK555WW;;JIJ?88GEGNX33\\Y0/++P..22222C666K99DMIJJJOLCDMQSTLLLLTLFBD%%%%%%%??GK338=GX32999?M66O[\777L21<<<E4444\E^HH[[C?B]GGGGEFJKZ[JI222F??//7<?KKJHHH,,,''E-BNX--<NMNQ33DD]\CCCCV^\[KK44344\\Y<;LLLC++;IK]F++IIQBB22@,%,Z\\HHK''''L@?@@IIZXS=<>@>>>?P44B@@@F55NNULI???P/?DD222@='''555OKKBAH--L):9AGGGTJ;;[SFE&&@@HTEES>=R7&&&I,,,,@GA0--;;;YIII@5666@>3>W+++B?DNOZKJQ+++++4LMO,,,))URRRUNKHL&L@AIC///DBF33/
@m120308_211137_00124_c100308632550000001523011408061230_s1_p0/3818/ccs
AGGCTGGGCAGGCTATGCACCCTGGTCCAGGTCAAAAGCTGCGGAACCCGCTAGCCGGGCCATCTGGGCCACTAGGGGTCCCGCAGATTCATATTGTCGTCTAGCATGCACAATGCTGCAAACCCAGCTTGCAATGCCACAGCAAGCGGGCCAATCTTTACGCCACGTTGAATTGTTTCTTACCTGTGACTGGCTATGGCTTGCAACGCACTCGTAAAACTAGTACTTTGGCGTTAAGGGGGAAGTAGACAAACCATTACTCCACTCCCGGGAAAGTTCAACTCGATTCCAACGCACGAAATAAAAGGTAAACTCAACACCCACAGCAGGCTTATGTTGGGGTGGTGAATAGGGACGGTCGATTCTATTCCTACGTCCACTCCGCCTAGGATCTCAATACGTACTAGCGGTTAAATGTCTGTAGCGATCCCGTCAGTCCTATCGCGCGATCAAGACCTGGTTGGGTTGAGCGTGCAGTAGATCATCCGATAAGCTGCGGAGTTAGGTCATCCCAAGGAAACCGCATCTGGCGCCTAAAACGCGTCAGTCGGTAGCGAAAGGCGTCACCTTCGACTGTCTACAAGGCAATATGTCAGTCCTGTTAGCTCAAGTCCCGTAGCAAGGCGTGTCGG
+
7>CDP665))7736KPNJM'&'JAA)$&(8?BL>>>>K((==5.6L,,,21/2<.)122/33C)"%%/%&&.,/11111,,,?//11?C00D=ADDD22ADDD00DB%=DD111DD,*.&&&%22:@0+-2//=,++,),B>B3220)**/02201.55:33---431B1*%CCD<1<%<=DCEDDD11B@@A999D>?A77@DCED/,02/0.233333C?F??DABB42=8//)0$$$$$668>..;0/47++2+++,0367>'&,,'''***D?2>)**:B(2222@985+.-24,+,&.-.,)+91661-68D1-*)*+0..84122..974++++++*:4*3.%'5445229982%098:>8(()2,/)&&22/'343133%155,F?@D1/'&%9$'35@-;.(>C321/2?0?DDDC22DD@AAD?=2*'(*07:688,,2)455633345)(11-///C338?<;220/+.??//AA--8@22?%%311++25<@@..0/32444((**'''..33D//5499A;;3'''$('0')0093'++7=20'*)(-47.,4A2254711204?110$('%0-.0@//;9>'D.&'$(227$3/*+?C2))&$%221&&"&:8..88&&
@m120308_211137_00124_c100308632550000001523011408061230_s1_p0/3841/ccs
TTGCGAACCTCATCACTCGTTGCGGCAATACTTTCGTGCCAATCCGGTACGTGGTGTATGCAAGGGAAATTAACGGACGGCCTCAATTCCTGCAGGTAACGCACCGCGGCCCAAGAGCCATTAAGCGATATAATCGCACATCTGGCCACCCGCCACGTACCGGATTGGGCACGCTTGCAGAGAATCCTGGGCTCTTCAACCAACAGTGACGGGGGCTTATTAGGAGGATTTTGATACGGGACGCGCAACCGTCGTCAGGCAGCTTTGAAGCCGTCTCTCCGGATGCCAAGCTTGTTGTGCCAATCCGGTACGTGGCGGCCGAGTTCGCTCACCTTTTTGAATCCTCGGACGCCATAACTAACAGCCCGTTTATGGAAGAGTATGCACTGCCTAAGGGCGGAGGGCCAAGAGTCCTCCAGGTACCGGATTGGCACTGGCCTACGTGCCCCAATTACCACATTAAAGATATCTGCACTGGCGTCCCCTCTTCTCGAGGACGAGGGTAAAAAAGCGCCATTGCACTAGGACTTACCGCGGAGACTGCCTCTGCTGGCCTACGTGCCAATCCGGTACGTGGCGTTGCATGTATTGCAGCCTCAGGGACGTCAGTGGATCATGAAGGTAGAGCATGCGTCCTCTGCTGTTAAAAATCTGAGTTCTGGACAAACTACCAATTGGCCACGTACCGGATTGGCACGAAAGTATTGCCGGACAGCATCTTCCTTGCCTCA
+
QQTgZJKK_eba^WGGaZY222hVVkUUT[l0000eeCCXSSV((HH]^_BBQQT`^bkiaDD///MSSDDWWXJJjPNR<<C=9<EE77nfd+$&J66L8UUOOMM@A9:::VTX?NNZFFEKQg\MT^W33\]ZOCGOgUQEE<;%%66F..WV[]I..22RRV333[IYWWhndYFXH<77DDaLBBBBJJ]]gNNJJJdcNN\kk\6666648KKXXqKK[JJM4444::ffn%%%^PP``R///BcLLHGMP55BBeg[ZZ^XXW---\WYQQ\]KKKYYGG--]YDDRSXSUVTWHHJ]]OOPKKcc??@44MM_nbblWWWQRd^`<<<<<Qaa\ZZa`IIF99BB\rONHMWVMM^///OZ[[Z`TTKKCVS]XYob]UFFLLIKX///AKgY???BB@@:DMeLL,,YYSSYnPPHH[JJQQGDG_???V33fKKZ@@@@>@LTO//FAB>><;<HQBBDMP''NLN>>>I;;III..999Z1.2(((SXTAAA\++++++V44PPPP`,,AJMNS`==+++FEGOOPOOSRP2-/JSSfXX@@;;]FFREERWUWOIJMVVU?<RRRNOFFIaSMMMMHHHbM**O@?DDFFLK44++TZEEEWTMMS??HH>YOJVMNMOPV912RNDTUVEEO$$$$$W@@jVSU_Vc`b66111Geb55II_aOO???^^hG555OGGPGGWcNN>>>>TT`cbFF@AAbhVEE[QOSMNGIaSSPA?
@m120308_211137_00124_c100308632550000001523011408061230_s1_p0/3868/ccs
TGAGGCAAGGAAGATGCTGTCCGGCAATACTTTTCGTGCCAATCCGGTACGTGGCCAATTGGTAGTTTTGTCCAGAACTCAGATTTTAACAGCAGAGGACCATGCTCTACCTTCATGATCCACTGACGTCCCTGAGGCTGCAATACATGCAACGCCACGTACCGGATTGGGCACGTAGGCCAGCAGAGGCAGTCTCCGCGGTAAGTTCCTAGTGCAATGGCGCTTTTTTACCCTCGTCCTCGAGAAGAGGGGACGCCAGTGCAGATATCTTTAATGTGGTAATTGGGGCACGTAGGCCAGTGCCAATCCGGTACCTGGAGGACTCTTGGCCCTCCGCCCTTAGGCAGTGCATACTCTTCCATAAACGGGCTGTTAGTTATGGCGTCCGAGGATTCAAAAAGGTGAGCGAACTCGGCCGCCACGTACCGGATTGGCACAACAAGCTTGGCATCCGGAGAGACGGGCTTCAAAGCTGCCTGACGACGGTTGCGCGTCCGTATCAAAATTCCTCCTAATAAGCCCCCGTCACTGTTTGGTTGAAGAGCCCAGGGATTCTCTGCAAGCCGTGCCAATCCGGTAACGTGGCGGGTTTGGGCCAGATGTGCGATTATATCGCTTAATGGCTCTTGGGCCGCGGTGCGTTACCTTGCCAGGAAATTGAGGCCGTCCCGTTAATTTCCCTTGCATTACACCACGTACCGGAATTTGGCACGAAAAGTATTGCCGCAACGAGTGATGAGGTTCCGCAA
+
=AK99XSUQRCCGKLi;;FABONVa117RR@@@@FI76AKLLLXYTU]bdi?..=<--());>78''''):@HHH$$$cd_^=:===::45Mc77^RRZD/))5RTRT:9D443<>DQT999SUZc]X\===--cNNVTW;11DCCT@@hWX][EE`^[SL77<<R**%%%NKMea,,;*),,J3T55GDC<HH[===M===&&&%%;;++Q\WJHLM>?DCI-------)))AYWIGKTPPXV---VAAAAAQX===ILBAIN11IJ==OOOVJI65=?;;?@?@@@IF98AJAAFGNCDS(('229ODD2./JOGGA))BCHHFF??:<<=MWYFFFJJJSTEDGK88ONL??EACNXZ[;;;;>??IG8244R555A66633AACEEE2033555555A22UTW77]JJZ33GMB?BUV++44>>F.-66JFHAAHJ333?FT88FFROO>>22('48====;;&&CB43:PNPPL**PPK<<44=A9:>-,11<98=+++++6>M''89++5(((576778L&&DPM'''998>>::C@=4449%%%C,,-D7((G113**==77I...AB;;?ACK'&2GI>>>)))888554:FAELKKL5,,,J?%%I=7912;:=>845:3334@??<<7''EHG((3:??..G88(((666BHIGIM7&&%)%((L888<??IQP;833GH>676>MPODDHK&&000<<01=:222277==GJ:::M===<=J>=.-7O+++>11//23
@m120308_211137_00124_c100308632550000001523011408061230_s1_p0/3881/ccs
TGCGAAACCTCATCACTCGTTGCGGCAATACTTTCGTGCCAATCCGTACGTGGTGTATGCAAGGGGAAATTAACGGACGGCCTCAATTCCTGCAAGGTAACGCACCGCGGCCCAAGAGCCATTAAGCGATATAATCGCACATCTGGCCAACCGCCACGTACCGATTGGCACGCTTGCAGAGAATCCTGGGCTCTTCAACCAACAGTGAACGGGGGCTTATTAGGCGGATTTTTGATACGGACGCGCAACGCGTCGCGGCAGCTTTGAAGCCCGTCTCTCCGGATGCCAAGCTTGTTGTGGCCAATCCGGTACGTGGCGGCGAGTTCGCTCACCTTTTTGAATCCTCGGACGCCATAACTAACAGCCCGTTTATGGAAGAGTATGCACTGCCTAAAGGGCGGAGGGCCAAGAGTCCTCCAGGTACCGGATTGGCACTGGCCTACGTGCCCCAATTACCACATTAAAGATATCTGCACTGGGCGTCCCCTCTTCTCGAGGACGAGGGTAAAAAAGCGCCATTGCACTAGGACTTACCGCGGAGACTGCCTCTGTGCTGGCCTACGTGCCAATCCGGTACGTGGCGTTGCATGTATTGCAGCTCAGGACGTCAGTGGATCATGAAGGTAGAGCATGCGTCCTCTGCTGTTAAAATCGAGTTTCTGGACAACTACCAATTGGCCACGTACCGGATTGGCACGAAAGTATTGCCGGACGCATCTTCCTTGCCCTCA
+
&#'R333NNH:;JT%%;[WBCAA999UURNMJJKMVWKKZ<<F;;77[11B===TTcaQO-,('**;7@@JBB00=RQ''EEJRRSNO66STZPOEFFCB<:=D667G//===7:G60,-RXSEEAB>><<;*(G00:;88FRB9;(((?+++==>KF..--*.MEEE8300@MZ\OOJJ\BB\CC^GGG@ATQ]\772377DDJ-/*+;0110.//98EHNEE(5@V/////EVIIH//5VKJO@11N>))J;;9.7<]B@''&22TX111LZHD74>A>>AW::C222K77H.+D7%%UX3303Y<<<[U<<556SW22O\77ST\X^HHZ------//AAVW@EEGK,+44WIIIL>>55J11/&&22266I000P88C:77UY\537S,,,TTTWOOV?????AEHHFK///KK4((FJIQQ\32<EEDKQP9:9@@\UPP75:::$$05U==:HG;;:CDCD44KLLE823;+++V\L''''\B77..G??,,@PPW??>H)#))))$;;==JTSFFJJTQM@CCWZ\BANT::COPPPCAEG4%@-LN<:=89=DCO&&AEKMMBBJLPPLKP::RM;:<<?>>66<@<?F7//>>'''CO:DCK==P>OPLJD++7:J,,DKN87@M>>GN<<L=<RO::===<=A3>8%&$))22A:///==00$%9934DEJ44O>>?:;8KL77RPN?>EEDF+$'?9:>>GF);PLBIJMNNG,),*)(*
@m120308_211137_00124_c100308632550000001523011408061230_s1_p0/3890/ccs
TGAGCACGGCAAGATGCTGTCCACACACTTCGTGCCAATCGGTACGTGGCCCAATGGTAGTAGCAGAAACTCAGATTTTAACAGCAGACGCAAGCTCATACCTTCGATGATCCAACTGACGCCTGAGTGCTGCACAACTGCAACGCACGTACCGGATGGCACGAGTAGCAGAGAGGCCAAGATCCTCTGCGGTAAGCTCCTGCACATGGCGCTTTACCTCGTCTCGAGAGAAGCGGGACGCCAGGCAAGCATCTGAATGTGGTAATTGCGGCACGTAGGCAGTGCAATCGTACCTGGAGGACTGGCCCTCGCCTTAGGCAGTGCATACTCTTCCATAAACGGCGTGAGTTAGGCGTCCCGAGGATCAAAGAGTGAGCGAACTCGGCGGTCCGCACGTACCGGATTGGCACAACAAGCTTGCATCCGGAGAGACGGCTTCAAAGCTGCCTGACGACGGTTGCGCGTCCGTATCAAATCTCCTAATAAGCCCCGTCTGTGTGAAGAGCCAGGATTCTCTGCAGCGTGCATCCGGTACGTGGCGGTTGGCCAGATGTGCGATTATCGCTTAATGCTCTGGCCGCGTGCGTTACCTGCAGGAATGAGCCGTCCGTTATTCCTTGCATACACCACGTACCGGATTGGCACGAAGTATTGCCGCCACGAGTGATGAGGTCGCAA
+
=%747+&&&'CCG@AM@,/=8%0+9(34/#1IKGDD+*E%%MBPLZP::347<=71/5C@.-D55J,'%>:OFNABB=3%,843D7++G;7=1=8C:'?A2,9;A%78574AD@AA9NTID5:;QF.,4=8-@++<)>/FD788F78S\1R=58880'''5,0.;499,,;$EJF*:9)(N1N,-R4#H[,,NAA<.C=:=)..'%886K))$$$$'))=<<..JHDLE<7/333332E:++F5%5?9B+36M)'*&:B4+++////.,&&5.2H-<((GNICH5%%K<317+/M&&I01B51/5885I85%%%6688BNG4ELHBB9;H@7B4.,2022=>)/;@GH++I.7577&&%B=3DC//000/-66SA//A>AAQM<;4**&7.8,+4+,HDEFG@&&2SPPR8@D//BA))==44+*,DGEILKLCCL22\777\YW9GGG\UUfVNFF++R=KWCC((`8UM^===S%%57T<<-9**!$$$NL5.OG217IKKSG@AAUUc99WWFMNICGSTJDB89FFMMVVJIH66L,,%(IL::L[ZQ[WMMSN+++>8MR8888`))<>?225K[P((PWO55B22;44a))BB;;F&&4VX44D97&"%#)'-X7F[__Y54][Y;MII&&XCC@@53KP&&SSZ@@G77=,,BBDFN5I=;ED**=4I,((
@m120308_211137_00124_c100308632550000001523011408061230_s1_p0/3912/ccs
TTGCGAACCTAATCACTCGTTGCGGCAATACTTTCGTGCCAATCCGGTACGTGGTGTATGCAAGGGAAATTAACGGACGGCCTCAATTCCTGCAAGGTAACGCACCGCGGGCCCAAGAGCCATTAAGCGATATAATCGCACATCTGGCCAACCCGCCACGTACCGGATTGGGCACGCTTGCAGAGAATCCTGGGCTCTTCAACCAACAGTGACGGGGCCTTATTAGGAGGATTTTGATACGGACGCGCAACCCGTCGTCAGCAGCTTTGAAGCCCGTCTCTCCGGATGCCAAGCTTGTTGTGCCAATCCGGTACGTGGCGGCCGAGTTCGCTCCACCTTTTTGAATCCTCGGACCGCCATTAAACTAACAGCCCGTTTATGGAAGAGTATGCACTGCCCTAAGGGCCGGGAGGCCAAGAGTCCTCCAGGTACCGGATTGGCACTGGCCTACGTGCCCCAATTACCACATTAAAGATATCTGCACTGGCGTCCCCCTCCTTCTCGAGGACGAGGGGTAAAAAAGCGCCATTGCACTAGGACTTTACCGCGGAGACTGCCTCTGCTGGCCTAACGTGCCAATCCGGTACGTGGGCCGTTGCCATGTATTGCAGCCCTCAGGGAACGTTCAGTGGATCATGAAAGGTAGAGCAATGCGTCCTCTGCTGTTAAAAATCCTGAAGTTCTGGACAAACTAACCAAATTGGCCACGTACCGGATTGGCACGAAAGGTATTGCCCGGACAGCAATCTTCCTTGCCTCA
+
66PPPMNJDK%@=>O==PPOQ>>OQO777P:9>>>O<<>><<<MO==>JPPP(((,,L>>65<9997;;NP666899<...=9<IJ664::<<777FL===P>;:<KK&&&7FF<<;8;(((=M<<<>>=>99===><<>GC((2@@--,.***)-22>C@@33,--BD++++1DD33D?0-++,,,-/DD2221>0/32000D66@32@DDC%%%%$,006CEA@D00DD3333,,122CED2/05C33,--2DDDD22((011ADC++DC+++*1..DC++(*+D?--.@A@>BB111D?>BBDDCDCE//B32?@D23AA33D00/8@8,+CAC111111BCC33//2D6./3+,,/.)))1@CDDDB....,,+3@6D222DDDDDDD//D@***DB6:::,,***11=>ABD0.1D??DBD//D;;@DAC?@AABD00D@A7662/2DD=>>>?C22/039@=BB<<<5./DDDDD003311/2B*****+**BD22DDDCD,+-/****B%%%%%%%//222CDDDD0..0CC,)--ABDDD11181///14>@DDD0.22=@,,ED1-09BDDBCCED2/2C)))(+DCED5588@@D>>>11D...00D''''.22../000111DDD??,,,222D@@CD@ADDDDD77766222222+,,,,D++E2,-/.211B@11,,,(*,,6<***//6;222DDDDCD@A22E5522DD----0D@//0)**?DAA?98%%:5%%#&#%%67887
@m120308_211137_00124_c100308632550000001523011408061230_s1_p0/3920/ccs
TTGCGAACCTCATCCACTCGTTGCGGCAATACTTTCGTGCCAATCCGGTACGTGGTGTATGCAAGGGAAATTAACGGACGGCCTCAATTCCTGCAAGGTAACGCCACCGCGGCCCAAGAGCCATTAAAGCGATATAATCGCACATCTGGCCAACCCGCCACGTACCGGATTGGCACGCCTTGCAGAGATCCTGGGCTCTTCACCAACAGTGACGGGGGCTTATTAGGAGGATTTTGATACGGACGCGCAACCGTCGTCAGGCAGCTTTGAAGCCCGTCTCTCCGGATGCCAAGCTTGTTTGTGCCAATCCGGTACGTGGGCGGCCGAGTTTCGCTCACCTTTTGAATCCTCGGACGCCATAACTAACAGCCCCGTTTTATGGAAGAAGTATGGCACTGCCTAAGGCGGAGGGCCAAGAGTCCTCCAGGTACCGGATTGGCACTGGCCTACGTGCCCCAATTACCACATTAAAGATATCTTGCACTGGCGTCCCCTCTTCTCGAGGACGAGGGTAAAAAAGCGCCATTGCACTAAGGACTTACCGCGGAGACTGCCTCTGCTGGCCTACGTGCCAATCCGGTACGTGGCGTTGCATGTATTGCAGCCTCAGGGACGTCAGTGGATCATGAAGGTAGAGCATGGCGTCCTCTGCTGTTAAAATCTGAAGTTCTGGACAAACTTACCAATTGGCCACGTACCGGATTGGCACGAAAGTATTGCCGGACAGCATCTTCCTTGCCTCA
+
999LH=>../LLN))PPJ=><<<<<OPOK?:<MOO??CC??8:=?A=>B<<>>---FBEDD@+++===BBCEBCD22189=..8?@A***20322D872/316,+''21=222><%%%.-7;?11+-->1..1AA2234114DDDDD22+-7C3333..,C32@442500CAB2/1B0/.--DDDBB**BCD2223/.2@@))B222DDD@@D@AAAA1*++=>BAB21A822222CDDDBD1))DD?22.05DDDD2200FD?9///D5501;:1.2ACC00CC33++@1113()F***DDD<<++,++)-/022?)))3@D@933D+++DD0.1@10-----45@99@??C@=:4458(()=,,,B1-///>////:<@A006%%BA11--F@@@F///<:0/+,CD...2315AA@D??00AD11-/?@@DD00-133DD>>233DDDDD>>>>?@AEB)))2DBD88801DDDD$$F=..1***++++++,CCE@ADD@223322+++2+++++++3++3/.1111DD''AD?<===BBLP...GMPPP<<RPP??P66::FE77A8588IC9956**<PPOQPP??DKOPMK<;>+K><?MO**666PHQ<34GKBBKNKC>1:AALFOP<9;D433>FGLK$$MG//PNP????==JP));9>NM///J&&&&%%SNOLM<<:?FGNNPO65;@FFHH3333=<:===K>:=;:<:?LPPP%%>L;;OO777555;4
@m120308_211137_00124_c100308632550000001523011408061230_s1_p0/3933/ccs
TTTGCGAAACCTCATCACTCGTTGCGGCAATACTTTCGTGCCAATCCGGTACGTGGTGTATGCAAGGGAAATTAACGGACGGCCTCAATTCCTGCCAAGGTAACGCACCGCGGCCCAAGACCATTAAGCGATATAATCGCACATCTGGCCAAACCCGCCACGTACCGGATTGGCCACGCTTGCAGAGAATCCTGGGCTCTTCAACCAACAGTGACGGGGGCTTATTAGGGAGGATTTTGATACGGACGCGCAAACCGTCGTCAGGCAGCTTTGAAGCCCGTCTCTCCGGATGCCAAGCTTGTTGTGGCCAATCGGTACGTGGCGGCCGAGTTTCGCTCACCTTTTTTGAATCCTCGGACGCCATAACTAACAGCCCGTTTATGGAAGAGTATGCACTGCCTAAGGGCGGAGGGCCAAGAGTCCTCCAGGTACCGGATTGGCACTGGCCTACGTGCCCCAATTACCACATTAAAGATATCTGCACTGGCGTCCCCTCTTCTCGAGGACGAGGGTAAAAAAGCGCCATTGCACTAGGACTTACCGCGGAGACTGCCTCTGCTGGCCTACGTGCCAATCCGGTACGTGGCGTTGCATGTATTGCAGCCTCAGGGACGTCAGTGGATCATGAAGGTAGAGCATGCGTCCTCTTGCTGTTAAAATCTGAGTTCTGGACAAACTACCAATTGGCCACGTACCGGATTGGCACGAAAGTATTGCCGGACAGCATCTTCCTTGCCCTCA
+
///3E@+++88HHHRRS\\JGFJIE444GI33JJVU+*2H66STI==<CC11JA333IISI33444BA2222E44400/?555?GGHHPPV\C7,,<VRSXHHHIIJABHL>>'''777H(2WCCBHE44CQH22\\[[11<9//G::45*++'('/1X\II2233DDD,,,Q22BC??Y\\IIJJII]U333FIIEDFIHF00/@?FFHS44?W111114IIILLK555PNPP7777PN;;M'''PPPP=***+>?&&HPPOFFA<))000F>>>((((ONN??<<...LL::))*POQO%%%>88>?<??&&4**EEO99:22.0/>P444J<1KLQMO''''''C;;<>>>?89=MPLMP>9;O=:==PO>>>;,,,,PNOOQ??==::<:=N:%%<<LPHIH>:==<AACONQPPPN>>>>>>>>:<OQ::??L99CPPK9969RPP>>;9===***G%%K//MKL&&&&K>?IPPO88P>>N77?JJKKO??NAB?67==<<::IJJP....../PP;;?<?>OPO>:8:=9***EEEO>>>OKKP>>KMKRP=:667PPP>>J>>NLN>;><A??PPP;;>22PKKPOPPQOP66>>66777555M>>F=:<;8;DD?77:<P778>>>PPDDEENLBBA=%%S<<><B>>>>45PPPPLL((HILPMOOJ<((@NO776;EEFPPP==N>>:9<<IL==O=>>>P=9<LJN@@LPP<<PPP;;LL::E111CMO
@m120308_211137_00124_c100308632550000001523011408061230_s1_p0/3944/ccs
TTGCGAACCTCATCACTCGTTGCGGCAATACTTTCGTGCCAATCCGGTACGTGGTGTATGCAAGGGAAATTAACGGGACGGCCTCAATTCCTGCAAGGTAACGCACCGCGGCCCAGAGCCATTAAGCGATATAATCGCACATCTGGCCAACCCGCCACGTACCGGATTGGCACGCTTGCAGAGAAATCCTGGGCTCTTCAACCAACAGTGACGGGGGCTTATTAGGAGGATTTTGATACGGACGCGCACCGTCGTCAGCAGCTTTGAAGCCCGTCTCTCCGGATGCCAAGCTTGTTGTGCCAATCCGGTACGTGGCGGCCGAGTTCGCTCACCTTTTTGAATCCTCGGACGCCATAACTAACAGCCCGTTTATGGAAGAGTATGCACTGCCTAAGGCGGAGGGCCAAGAGTCCTCCAGGTACCGGATTGGCACTGGCCTACGTGCCCCAATTACCACATTAAAGATATCTGCACTGGCGTCCCCTCTTCTCGAGGACGAGGTAAAAAAGCGCCATTGCACTAGGACTTACCGCGGAGACTGCCTCTGCTGGCCTACGTGCCAATCGGTACGTTGGCGTTGCATGTATTGCAGCCTCAGGGACGTCAGTGGATCATGAAGGTAGAGCATGCGTCCTCTGCTGTTAAAATCTGAGTTCTGGGACAAACTACCAATTTGGCCACGGTAACCGGATTGGCACGAAAGTATTGCCGGACAGCATCTTCCTTGCCTCA
+
33ihT==@SL>>S_G8]hR...WSS&&QU^P;:;;F,&&d[[QPWNO??[BBKKKQQK==OP[666S\\]hFFSHHHQXNO@@Qc99\\??db^;;66O00SQTPHHV\55...:;[D;;;MMTTghc^U\aHHaGGUf]^[BP77BB==JJJZ88N\cU88[PPUUZKKJJY]DBGEEUa`c...PKKeQQQ65@`cS==>A*++[QQ^^VHHHHHRPQU66T,,,UUU8888NOUNNQQQ_??HN@@eIIOOOOg$$@@W333EEKN0000RRaeZ99VVV^\IIFJIURSRHHI[D:;;JQJJ$$1JBB=00EIIC=66XII^\\\FFVV333333JJE67II..=77UWH55ZY0*,,=++4-<IZ[IIIII]\GDM00B?BXA@DJ\99:>>VWPEEDEXEEII<<VXXZ\FFMBCZ\//HGQ+++CEHAB<<J\XX\M4444@@DDL$#/EDBA----VZ^Y55[CBGYSTIFI****JWNNU,,KM99>74M///,,,,,,-HIIUZJJJOOYAA555JGI[BBAHJJJV2.1IBBGR?00:DDLLKWXHH44N222))LL\[A**DDNC44I//BM^^[]CCFDBC^D/4444V+*44CDBCCaYX[HFKIIIU]Z//Z?01OKLLLZKKR\\VL22222EI;;\JJII,,,2P////IIYY..*--GGAAAV&&Y//SZVWU,,CCNOY\,,,JZ;:GICD?@HBL=:=EMIN<<;;C::CK;
@m120308_211137_00124_c100308632550000001523011408061230_s1_p0/3947/ccs
ATCTCTCTCCTCCACACAACCGAGGAGGAGGCAAGAGAGAGAT
+
Tl~~~^T@%%WEC8G)C/075HH8857-D778445ic__u^^r
@m120308_211137_00124_c100308632550000001523011408061230_s1_p0/3973/ccs
TTGCGAACCTCATCACTCGTGCGGCAATACTTCGTGCCAATCCGGTACGGTGGTTATGCAAGGAAATTAACGGACGGCTCAATTCCTGCAAGGTAACGCACCGCGGCCCAAGAGCCATTAAGCGCTATAATCGCACATCTGGCCAACCCGCCACGTACCGGATTGGCACGCTTGCAGAGAATCCTGGGCTTCTTCAACCACAGTGACGGGGCTATTAGGAGGATTTTGATACGGACGCGCACACGTCGTCAGGCAGCTTTGAAGCCCGTCTCTCGGATGCAAGCTTGTGTGCAATCCGGTACGTGGCGGCCGAGTTCGCTCACCTTTTTGAATCCTCGGACGCCATAACTAACAGCCCGTTTATGGAAGAGCATGCACTGCCTAAGGCGGAGGGCAGAAGTCCTCCAGGTACCGGAATTGGCACTGGCCTACGTGCCCCAATACACATTAAGATATCTGCACTGGCGTCCCCTCTTCTCGAGGACGAGGGTAAAAAAGCCGCCATTGCACTAGGACTTACGCGGAGACTGCCTCTGCTGGCCTACGTGCCCAATCCGGTACGTGGCGTGCATGTATTGCAGCCTCAGGGACGTCAGTGGATCATGAAGGTAGAGGCATGCGTCCTCTGCTGTTAAATCTGAGTTCTGGACAAACTACCAATGGCCCACGTACGGATTGGCACGGCAAAGATTGCCGGACAGCATCTTCCTTGCCTCA
+
33ABU>>>P\_\TUcb7;;''QQX///-HL:<<LKUHHFKF9:9CFHG%%5==(&Y4SD@2)))HH<<BCC@C..I\44IIU33IIHPN,-CC<:B22MMAAAHEH;;;//JHQNNQQQEE54:*HSDDTRFF<<MMJKG@>%%$02::E<<3??W\QQIJGGI--2I[\\WXWSSM?H@ALNOQ+++B//LFGO//333COLA66^***(+//?A@BDM111.....FBFO11188A))*'.;>>22;V2((BBLL<<<HDFI@@@<((9G@''11?8-->>O448((AC**4<8:66(1>?&))8EL56RP=11@B33352266666ACGB22:9))L=>@@*NNLOP::M>=44441119='B98:40(2&,+%?@DDMD61*)*)&'%%$()/,,H/:::;;;ABHH00==&&//AA&&6P***8-A@55=+++++<;@*'00<9&%&>OP-O455>.-+06PK&&&&GH66BA4CP66'---8,73(&&(())((I66+---99<=C9378../;<OJJPPP@=?EF?42:&&>>++==76<,%''ED;**AK;;NB)66NC''79+R:8==CPPN@@BCM((()O778PK3EEMEMQI00;++,L?A22RPA.''0###77P:798=))))<<MM444RO;;N>78800I8875))E****99N3&&F$$;9966J66,444?+%%D//11>RPRMMPM9;8=78A55APM
@m120308_211137_00124_c100308632550000001523011408061230_s1_p0/3989/ccs
ATCTCTCTCTCTCTCTCGCTCTCACGCACGGAAGGAGGGAGTGCGAGACGACTCTCCTCTCGCGCGAGCGCGCACGGAGGAGAGAGAGATATCTCTCTACTCCTCCACGGCGACCGCGGGAGGAGCGAGAGAGAGAGAGTCTCTCTCTCACCACGCGCGAGCGGGAGAGAGCGGCGCGACTCGCTCGCGCTACACTCGATCCGCTCTCGTGAGATCGCACACGCGGTCGCGCGCGGAGAGAGAAGTCTCTCTCGCGCGGAGAACGAGCGAACTCTCTCGCTCTCCACACACGCGGAGGAGGAGAGAGCGAGACGT
+
T;<1?8?<:<!.0/**5+=>KLF:0!2.FL7C:65J<<<BORDK;HE6'M)33AEBAH<<64987:4EA0/L58,IJW--D:::,.B<KQpT[Y,,SM;NN668==8R%#W]*<<EV888LFF60/=0I7E?7:;J=J7JQS0.1LCJH?<<;8!!((4J\?CHII1-55;:=923'EB>@7%4.25B@43?A@XDNE\H//B,27CCO@+598K_PGDD@,21$$7KUOED?4++)-J..>7,7/?5NE96;49,$-88;.//Ga_UT))+44U:BQ:HQGD22ak6VO_l33;F@%=4/O9(%1/7CU55A<'
@m120308_211137_00124_c100308632550000001523011408061230_s1_p0/3991/ccs
TGAGGCAAGGAAGATGCTGTCCGGCAATACTTTCGTGCCAATCCGGTACGTGGCCAATTGGTAAGTTTTGTCCAGAACTCAGATTTTTAACAGCAGAGGACGCATGCTCTACCTTCATGATCCACTGACGTCCTGAGGCTGCAATACATGCAACGCCACGTACCGGATGGCACGTAGGCCAGCAGAGGCAGTCTCCGCGGTAAGTCCTAGGCAATGCGCTTTTTTACCCTCGTCCTCGAGAAGAGGGGACGCCAGTGCAGATATCTTTAATGTGGTAATTGGGGCACGAGGCCAGTTGCCACATCGGTACCTGGAGACTTGGCCCTCCGCCTTAGGCAGTGCATACTCTTCCATAACGGGCTGTTAGTTATGCGTCCGAGATTCAAAAAAGGTGAGCGACTCGGCGCCACGTACCGGATTGGCACACAAGCTTGGCATCCGGAGAGACGGCTTCAAGCTGCCTGACGACGGTTGCGCGTCCGTATCAAAATCCTCCTAATAGCCCCCGTCACTGTTGGTTGAAGAGCCCAGGATTCTCTGCAAGCGTGCCAATCCGGTACGTGGCGGGTTGGCCAGAATGTGCGATTATATCGCTTAATGGCTCTTGGGCCCGCGGTGCGTTACCTTGCAGGAATTGAGGCCGTCCGTTAATTTCCCTTGCATACACCACGTACCGGATTGGCACGAAAGTATTGCCGCAACGAGTGATGAGGTTCGCAA
+
E[UEEKCCGG444BBOQ,@NLLMZG//RX>:;;=HJ1066FSMM@@UDD88DC111D***AA55&&&&&EHGIEN@@<44FK1)***)+++SPFE@E44>78X?KQPKHGK,,(*\EEWON88.<=[==AX666WAAIQ0/6?G\WJHDDDEJMD<<VIJLU&&&>>8,,..<FJH>?CCA@88LG&&GEGK6OJJQ;23<<K4++6<?<+JCC?%%HS((((((2444BB@N22;935=;?IP6666=>C;;<9/G99C==C3EAAA@CPDBCCCHJ((----DDY?'4=<<P?+)++C08);*)389%%0,,2''(*%2QAAAB55K)))<87:UV;844K555>N--009Q::9555EPS(((>))JK((QC?AEJ**000%%%%%%?EJT::KA55DFAA-.LLWV=..HI,,V&&EE@@K''<>66&&<<REB?@22TC965.&'-,,D112<T@?GH?1179>--BBCWXCCC@BBGID@&&&&155V==B>>+/,%&&&&>U?34QMIQNPEEM217O:////KKKVVGGWN]LGIRLN\\99%%JGIRS33JEFCCF**)*+*122IB((?=JKY[\88++ORR33===HA=@@11IQAAA%%%XFDHEI\\<<=APGGGZGE;9:DDK::OP[YYWYGDHHZPRRGHG(((hhcTQT[[ZYcSJFSVVMKOSS^K9999912Y77TQTMMCCBMOOYB97:;;M999fSKL
@m120308_211137_00124_c100308632550000001523011408061230_s1_p0/3992/ccs
TGAGGCAAGGAAGATGCTGTCCGGCAATACTTTCGTGCCAATCCGGTACGTGGCCAATTGGTAGTTTGTCCAGAACTCAGATTTTAACAGCAGAGGACGCATGCTCTACCTTCATGATCCACTGACGTCCTGAGGCTGCAATACAGCAACGCCACGTACCGGATTGGCACGTAGGGCCAGCAGAGGCAGTCTCCGCGGTAAGTCCTAGTGCAATGCGCTTTTTACCCTCGTCCTCGAGAAGAGGGGGACGCCAGTGCAGATATCTTTAATGGGTAATTGGGGCACGTAGGCCAGTGGCCAATCCGGTACTGGAGGACTCTTGGCCCTCCCGCCCTTAGGCAGTGCATCACTCTTCCATAAACGGGCTGTTAGTTATGGCGTCGAGATTCAAAAAAAGGTGAGCGAACTCGGCCGCCACGTACCGGATTGGCACAAACAAGCTTGGCATCCGGAGAGACGGCTTCAAAGCTGCCTGACGACGGTGCGCGTCCGTATCAAATCCTCCTAATAACGCCCCCGTCACTGTTGGTTGAAGAGCCCAGGATTCTCTGCAAGCGTGCAATCCGGTACGCGCCGGGCGGTTTGGCCAGATGTGCGATTATATCGCTTAATGGCTCTTGGCCGCGGTGCGTTACCTTTGCCAGGAATTGAGGCCGTCGTTAATTTCCCTTGCATACACCACGTACCGATTGGCACGAAAGTATTGCCGCAACGAAGTGATGAGGTTCGCAA
+
5((KLO=>>N==NPMRIOPP88&&8+;O))111RP@//E55?=A<=?:;H8&&7701599CM?>444EOLMPODEELINPP))))998=CO$"/1/:IE<8;;POE554:???KL77=//0-/00A=-&((B:''22?11CDDD112((6:9DB.0C0'')811<A>DDDA?D***..57??7;((F00DDD222D,,7+++D4478@217++,00D3+,,+,1,,,D>;00CDDC00CA>==<0.800DCEDDDDDDDD6566BCC443*)+300-0++++DDDDDD>>--,7D-.//AAD=?..7D11BBD//F?/0BC00,,,=---D555-./-/DDDDD@20(F@:''00CCD2222+++ADD@A2,09D?./8E2.0600@@@+++++++1EDDDDD2.006D@@,,*/:<D66=,,)%F1111E56&&&4+*22@A..FDD22+,,?@7;<./-1DC+,,/DDA''2F>?C:F41(&-DDDD**/022D===@'(;>>A6>678&500000;CD?DD3./08111;4/*1+++CCDDCDD3480022141+-0-),,+@>10%$"(*+000./3++)+*57A:FDD339::9L20PMP>218LLLEFE;889)))OPPKKPDDM669))666O$$AMN<=9:MP88EMPP%%4+8;LJJ44455ELP>6C077FPP>;:>7877?=RJO86;;:D>:<<555N668F%%B>?DNEE<<88<<G22
@m120308_211137_00124_c100308632550000001523011408061230_s1_p0/4042/ccs
TTGCGAACCTCATCACTCGTTGCGGCAATACTTTCGTGCCAATCCGGTACGTGTATGCAAGGAAATTAACGGACGGCCTCAATTCCTGCAAGGTACGCACCGCGCCAAAGCCATTAAGCGATATAATCGCACATCTGCCAACCGCCACGTACCGAGTGGCACGCTTGCAGCAGAATCCTGGGCTTCAACCAACAGTGACGGGGGCTTATTAGGAGATTTTGATACGGACGCGCAGCGTCGCAGGATCTTTGAAGCCCGTCTCGCGATGCAAGGCTTGTTGTTGCCATCCGGTACGTGGCGGCCGAGTTCGCTCACCTTTTTGAATCCTCGGACGCTAACTAACAGCCGTTTATGGAAGAGTATGCCACTGCCTAAGGGCGGAGGGCCAAGAGTCCTCCAGGTACCGGATTGGCGCATGGCCCTACCTGCCCATTACCACATTAAAGATATCTGCACTGGCGTCCCTCTTCTCGAGGACGAGGGTAAAAAAGCGCCATTGCACTAGGACTTACCGCGGAGACTGCGCCTCTGCTGCCTACGTGCCAATCCGGTACGTGGCGTTGCATGTATTGCAGCTCAGGACGTCAGTGGATCATGAAGGTAGAGCATGCGTCCTCTGCTGTTAAAATCTGAGTTCTGGACAAACTACCATTGGCCACGTACCGATTGGCACGAAAGTATTGCCGGACAGCATCTTCCTTGCCTCA
+
11<LK,,66TO;QDDEE--HGNC999MSZYV'''WYVH44DEKDEKKDJJ99//I?IC65&&&RR000AC>>OZ22EEMCCMA><<8HH449=:$%86433450,$0..C,,H00KKK0=D++LPRRA>22%%WCU11=76577334@DKM>>'&(44OOUH++222AAOE8G,,,6QF'''@@B?4339>HJYBB33E....++)--%%6,+3%#4444B@V[J&&V77DBB1#>=A8''/./(3HJHKHEP..CC=19O:*7HGJKH22&&)77.&&&)+B,+44?<%%%TD,+BBCGH++OK0,/?>::K)>=------77T>>\[557;;/,>@@%3AAO;677*++@G55AB7..;Oia((_Y`W>>794%%%%***$$$??49L[1?554;:;44EV99--)+A//*-,9/DB*+*=++++-+*++-G:4GGP43A899+-Uadee<MSB5??:..###*4CAB4..A66654=:::AI7>@IIO]MLQRFE>V]QcXKKc99:N111:;L[XX@T8),+1%1'-)J/-3TdOOgVSU??`33::YK**HHH%633F**KVOW64BBE;))H3&&&ONN33VUBBBh>>L8*<67>XVS@@PH;;>366;:?AZZPA0****XURTUT;;>S%%gZ444M>R21/-244FFDDQQ[KJ%%339?<>SR333.-XIIQAA449>3-*,>=MQ??>MV@@@FF
@m120308_211137_00124_c100308632550000001523011408061230_s1_p0/4101/ccs
TTGCGAACCTCATCACTCGTTGCGGCAATACTTTCGTGCCAATCCGGTACGTGGTGTATGCAAGGGAAATTAACGGACGGCCTCAATTCCTGCAAGGTAACGCACCGCGGCCCAAGAGCCATTAAGCCGATATAATCGCACATCTGGCCAAACCCGCCACGTACCGGATTGGCACGCTTGCAGAGAATCCTGGGGCTCTTCAACCAACAGTGACGGGGGGCTTATTAGGAGGATTTTGATACGGACGCGCAACCGTCGTCAGGCAGCTTTTGAAGCCCGTCTCTCCGGATGCCAAGCTTGTTGTGCCAATCCGGTACGTGGCGGCCGAGTTCGCTCACCTTTTTGAATCCTCGGACGCCATAACTAACAGCCCGTTTATGGAAGAGTATGCACTGCCTAAGGGCGGAGGGCCAAGAGTCCTCCAGGTACCGGATTGGCACTGGCCTACGTGCCCCCAATTACCACATTAAAGATATCTGCACTGGCGTCCCCTCTTCTCGAGGACGAGGGTAAAAAAGCGCCATTGCACTAGGACTTACCGCGGAGACTGCCTCTGCTGGCCTACGTGCCAATCCGGTACGTGGCGTTGCATGTATTGCAGCCTCAGGGACGTCAGTGGATCATGAAGGTAGAGCATGCGTCCTCTGCTGTTAAAATCTGAGTTCTGGACAAACTACCAATTGGCCACGTACCGGATTGGCACGAAAGTATTGCCGGGACAGCATCTTCCTTGCCTCA
+
88ddTQUCCCiA@NV??VVPPSQQXUQSUQK))))8>>V\QRT99[]b>>AAEEE??hh<<TTZaaacceg<<<[[WWLL;;DEBEEEEEKFEAC>?[Y[IIY22NSJJU---222\00IIDDYYW//QG11HFJJ22[FF\\ZGAB554;;IJJGFIX\\\22Z??]GGGX112111HBBGC11DIIFFI****FGGCCCIIFJJ\[\W>=K50111111FHG'''EF&&]_@@@@@PTKK+++??@@TCCAEEh@@TeTMN859dLLLLPdehUUURO**TRFF?@@__RRZfT,,Rd==@))9:9AAUU<<555hf333<<;IDDU>>>hfVVhDD333333VYYPPN?<=$$;ceehgiSQUcTR<;AAA****;PR<<XXBBN??PIJjA787@M----DDD@@@@JIPOUYPPbbUUU>>>g]]<<=;>67E??fRR@@@LKQPQ*****<<bfTTgOO^RSUUUPRSS\[B>?TTRAAeT;:HHHeg<<<&&==DDIU))2222YYYYYYO<<IMRKLK[BBSQMMMR===]]TT@@?CAAUSKLLTPSVS11TTUMNhVSKKJP[fhOO[g@@VVeVTY`JJSVVUUVVRLMh_`;22@@@AhhG??KK@@@VVRR++\bihhVVB:;ONQQV$$$@?EU\??d?????hhNN\+++SSggbUUUUchefcdUV666QSeHHPOQOPPOOUVOOV.-777cUHHHKK$$$@QUC9:ghcd@@@T??ONTd
@m120308_211137_00124_c100308632550000001523011408061230_s1_p0/4159/ccs
TGAGGCAAGGAAGATGCTGTCCGGCAATACTTTCGTGCCAATGCCGGTACGTGGCCAATTGGTAGTTTGTCCAGAAACTCAGATTTTAACAGCAGAGACGCATGCTCCTACCTTCAATGATCCACTGACGTCCCTGAGGCTGCAATACATGCAAACGCCACGTACCGGATTGGCACGTAGGCCAGCAGAGGCAGTCTCCGCGGTAAGTCCTAGTGCAATGGCGCTTTTTTACCCTCGTCCTCGAGAAGAGGGGACGCCAGTGCAGATATCTTTAATGTGGTAATTGGGGCACGTAGGGCCAGTGCCAATCCGGTACCTGGAGGACTCTTGGCCCTCCGCCCTTAGGCAGTGCATACTCTTCCATAAACGGGGCTGTTAGTTATGCGTCCGAGGATTCAAAAGTGAGCGAAACTCCGGCCGCCAGCGGAGCCGGATGCGCAACACCAGCTCTGGCATTCGGCAGAGCGGGGCCTTCAAAGCTGCCTGACGACGTGTTCGTCCCGTATCCAAATCCTCCTAATAAGCCCTCGTCCACTGTTTGGTTGAAGAGCCAGGATTGCTCTGCAAGCGTGCCAATCCGGTGACGGTGCGCGCGGTGTGGCCAGATTGTGCGATTATATCGCTTACTGGCTCTTGGCCCGCGGTGCGTTACCTTGCAGGAATTGAAGGCCGTCCGTTAATTTCCCTTGCATTACACCACGTACCGGATTGGCACGAAAGTATTGCCGCAACGAGTGGTGAGGTTCGCAA
+
OPbMO\TT77[__PMPMMYYSSJKCCQFDGKUP220./@@FF.00;;9>JBB::888CFTQUU`eNNNV86:9>,,,UPQSUD:;;;:DCI\WFCD-,4UHFI[\\11E\NN??E%%QWWZMMM]II22@F5555GW0/,,IEEG]YJJZGG///N\KKGH]AA44//=999K//\HHU998==RJJ[H88KWJJIFGVP==ENLLLFFT//J55BTJ--VQKB;<<<<<=,,,O\\\333\HHYIIIW'''';P[II55AAG\QRW\[NMSPFFKWW44RGH:G9998$%=0.C000<=<IGAAD;;;AA?C22TUXTTW@@22DGOOED+++,(((&%&6LM??;;>?65>RP==P665>>@888=23334;77<N@<>ND&&2A(((N777/775555''D&&IH,,,0.32+*)-):6=0E3'))$'61%#%#+K&&>4'%**@:1BED4-*&('9,=<;:,4344.-5>:332&&6?,,IHH5496,,</&(')42+AGF0&%.(&-559,+-@FK<:GB))%118&$&B=.(%+192/6)(8609:6/0026,8<ACB>;6@50'(;;771.3:>@4*)(+:/-;,2;++<&,.:88D77%%43,54=,,>C;;E@D==6*9$$5>>+456(((0I3:@889++J99FF9.1IJ<7(((**<CKLLPKK--=?M00..33*$--:22KLP88859=N::1-216//4**J>;9;<P==<000:89:LK&F>)2DG46'''F>=9
@m120308_211137_00124_c100308632550000001523011408061230_s1_p0/4223/ccs
TGGCAAGGAGATGCTGTCCGGCAATACTTTCGTGCAATCGGTACGTGGCCCAATTGGTAGTTTTGTCCAGAACTCAGATTTTAACCAGCAGAGGAACGCATGCTCTACCTTCCATGATCCACTGACGTCCCTGAGGCTGCAATACAGCAGCGCCACGTACCGGATTGGCACGTAGGCCCAGCAAGGCCGTCTCCGCGTAAGTCCTAGTCAATGGCGCTTTTTTTCCCTCGTCTCGAGAAAGAGGGGACGCCAGTTGCAGATATCTTTAATGTGGTAATTTGGGGCCGTAGGCCGTTGCCAATCCGGTAACCTGGAGGACTCTTGGCCCTCCGCCCTTAGGCAGTGCATACTCTTCCATTAAACGGGCTGTTAGTTATGGCGTCCCGAGATTCAAAAAAAGGTGAGGCGAACTCGGCCCGCCACGTACCGGAATTGGCACCAACACACAGCTTGGCATCCGGAGAGACGGGGCTTCAAAGCTGCCTGACGACGGTGCGCGTCCGTATCAAAATCCTCCTAATAAGCGCCCCGTCACTGTTGGTTGAGAGCCCAGGATTCTCTTGCAAGCGTGCAATCGGTACGTGGCCGGGTTGGCCAGATGTGCGATTATATCGCTTAATGGCTCTGTGGCCGCGGTGCGTTACCTTGCAGGAATTGAAGGCCGTCCGTTAATTTCCCTGCATACACCACGTACCGGATTGGCACGAAAGTTATTGCGCAACGAGTGATGAGGTTCGCAA
+
1'''0,,,++;;8811D>>//4''22C0007,+-%$'/&%.0)++@><0--.-6A??=2/(((((133/33.0?DDD1'''''8&'44D@/.45+,011/120/0;?&%,,'(-8EB0()?<?//>2..34=DD1160@'#)620-(D-+;;77896**,+/.7$$.)+/AA1/-0&&&/7=?%++)+,69610))+'83A?=?11-2)***-+)(+,10111/+268@=@,,@A22,,,D0.22212/(*63--77DC355??///ABDDD<@<00&'&****%#&33A?++()*+&()BC..6=?0/333''(..4323@B..14'3:;;110***AC225=*&(DDDDB00/4A/-%++1222200011DCE>0=AADD&&&::1.$$$*+++++*00.2D..26%CDD>((+++8BCD@DD//D@A0/22''/-.056(+*6*6.-./8D77/*,,@&/C00D000/99DD---?++/+.FA=2283./-0317DD00=?D22,,,,2@7D+($%//<=>/(.000A2**8@D11./?B>&&-+(,,-.833A?@D'$0/01-0@D@++:D22DDD@DD..((***((;A--FA77C&?=3'.0-00-+-))0CDDCEDD@=-+??>B??00//BD77688/.&&?AA00>?>$$@A@A:?..@@EBC.--)**-+0)%';=::?(FDD77./70/7>)(/<---9CDD443++DBD:0./;B,+3D''--02244
@m120308_211137_00124_c100308632550000001523011408061230_s1_p0/4240/ccs
TGCGAACCTCATCACTCGTTGCGGCCAATACTTTCGTGCCAAATCCGGTACGTGGTGTATGCAAGGAAAATTAACGGACGGCCTCAATTCCTGCAAGGTAAACGCACCGCGGCCAAGAGCCATAAGCGATATAATCGCACATCTGGCCAACCCGCCACGTACCGGATTGGCACGCTTGCAGAGAATCCTGGGCTCTTCAACCAACAGTGACGGGGGGCTTATTAGGAGGATTTTGAATTACGGACGCGCCAACCGTCGTCAGGCAGCTTTTTGAAGCCCCGTCTCTCCGGATGCCAAGGCTTGTTGTGCCAATCCGGTACGTGGCGGCCGAGTTTCGCTCACCTTCTTTGAATCCTCGGACGGCCATAACTAACAGCCGTTTTATGGAAGAGTATGCACTGCCTAAGGCGGAGGGCAAGAGTCTCCAGGTACCGGATTGGCACGGCCTACGTGCCCCAATTACCACATTAAAGATATCTGCACTGGCGTCCCCTCTTCTCGAGGACGAGGGTAAAAAAGCCGCCATTGCACTAGACTTACCGCGGAGACTGCCTCTGCTGGCCTACGTGCCAATCCGGTACGTGGCGTTGCATGTATTGCAGCCTCAGGGACGTCAGTGGATCATGAAGGTAGAGCATGCGTCCTGCTGCTTAAAATTCTGAGTTCTGGACAAACTACCAATGGCCACGTACCGGATTGGCACGAAAAGTATTGCCGGACAGCATCTTCCTTGGCCTCA
+
**933>;=NPPPPPL>>J>>=><<1133EKL<<<GF=<FJ555LCC>>HPP77871;AALGL==<D5555;;>>>EEBCEE;<=<8:9978J33>K66744489;9>MFD/+&&"$$(&+<:''64))OKK=55:9=NG?NJMNCC**333HG''?IM>>P@@666(((25?=:=99P%%K>><<<334?>?@HP>>601/4BBG>..M7/&&&&&&PA@F22>))(/>;6777@,,<<;>??>>@Q@0/--.857<FH**CC>>L8'''''6''I&&&&I));;FGI000B4&''6$$8466$$$5B7788))9**D878;)))7A44PPP'''B<>77LGG65)8889;;0%&I64:()..>><?***98>>OD,,,((((7LHH==:=I65<::=7)+2?@31(((BBJ//-)&*A;8<)*/.57<??@?2229;>>CC>(344-@77@D00008>=EI788=P>>?KKNKL>'<=55=>9''>=?%%%%CFDDEXAAK@@?H52255>111111=89G;<F;<G:;VL<&$)DFL@@DDRSXAASA;;H[99KKI22AAD[B//DDO88NHIHMLBBPPIIBBJJKYOLPOK...CBI///E4144PTUT;;AA55UW[850-0MMGH44))JJTBB49;53?VV25*5HHH--34A>@66JEBA++CC3//JJX;;$$.->>MP==88ABELMABAMO:4555>>>;;823*++??C))A>;>>N==99AKPL8
@m120308_211137_00124_c100308632550000001523011408061230_s1_p0/4280/ccs
TGAGGCAAGGAGATGCCTGTCCGGCAATACTTTTCGTGCCAATCCGGTACGTGGCCCAATTGGTAGTTTGTCCAGAACTCAGATTTTAACAGCAGAGGACGCATGCTCTACCTTCCATGATCCACTGACCGTCCCTGAGGCTGCAATACATGCAACGCCACGTACCGGATTGGCACGTAGGCCAGCAGAAGGCAGTCTCCGCGGTAAGTCCTAGTGCAATGGCGCTTTTTTACCCTCGTCCTCGAGAAGAGGGACGCCAGTGCAGATATCTTTAATGTGGTAAATTGGGGGCACGTAGGCCAGTGCCAATCGGTACTGGAGGACTCTTGGCCCTCCCGCCCTTAGGCAGTGCATTACTCTTCCATAAACGGGCTGTTAGTTAATGGGCGTCCGAGGATTCAAAAAGGTGAGCGAACTCGGCCCGCCACGTACCGGATTGGCACAACAAGCCTTGGCCATCCGGAGAGACGGGCTTCCAAAGCCTGCCTGACGACGGTTGCGCGTCCGTATCAAAATCCTCCTAATAAGCCCCCGTCACTGTTGGTTGAAGAGCCAGGATTCTCTGCAAGCGTGCCAATCCGGTACGGTGGCGGGTTGGCCAGATGTGCGATTATATCGGCTTAATGGCTCTTGGCCGCGGTGCGTTACCTTGCAGGGAATTGAGGCCGTCCGTTAATTTCCCCCTTGCATACACCACGTACCGGATTGGCACGAAAGTATTGCCGCAACGAGTTGATGAGGTTCGCAA
+
13PJJHC=>>74''9''N<R888<<311&&((((HC/9:G&&&39<<22LH:8=%%%24%%%109K<8<=P665@..0F)'=>9999,,,PP;:=:=JK6,,KH,(+56/65,,$%6C<:$$KI**><((H2#"#&8:010=P<9=;?OL@?>>MI9455<>((66=?B==11)%(L>;43)))GDD7--33)*AABD%%@@?@@''030330&(C1/22---4//44434@@AAA2-/2331133333D****1A:;?DD22//@1+,*'**3327835>,,,.1/32+333DC9911*++99A==23300CDB--BCD..FCD>,-*.:::?***33@@BDDBC22;FDDD,,C*)/2D//D2*+++4241-+-EDD11+,5---C/../@@33..329@=@@@CD6336..BDD303+++1,)-D661*+),*0C222DD>D@@@A))**%%))222B76230*A:9A@--C11:B@>((0F220-022DA/-()70-000332:D@@LMLM<:>:;KP%%==LA((((((OPPB967>8978Q<<FKC111)))777<<:?Q>>Q99><AEEO**A;;<==--H99C3332966;==PPE,,FGDD<<<NPML//?:;667888:79O)))??P99=?<4377JLLN''6%%%22@A8821//3H((;6856'''"%%%%5:>>QNJKL22EPPO?22778;HIKL::>;>>JLP@@@11HK:8%%6K33IDN>>NO>>>66;;
@m120308_211137_00124_c100308632550000001523011408061230_s1_p0/4296/ccs
TGAGGCAAGGAAGATGCTGTCCGGCAATACTTTCGTGCCAATCCGGTACGTGGCCAATTGGTAGTTTGTCCAGAACTCAGATTTTAACAGCAGAGGACGCATGGCTCTACCTTCATGATCCACTGACGTCCCTGAGGCTGCAATACATGCAACGCCACGTACCGGATTGGCACGTAGGCCAGCAGAGGCAGTCTCCGCGGTAAGTCCTAGTGCCAATGGCGCTTTTTTACCCTCGTCCTCGAGAAGAGGGGACGGCCAGTGCAGATATCTTTAATGTGGTAATTGGGGCACGTAGGCCCAGTGCCAATCCGGTACCTGGAGGACTCTTGGCCCTCCGCCCTTAGGCAGTGCATACTCTTCCATAAACGGGCTGTTAGTTATGGCGTCCGAGGATTTCAAAAAGGTGAGCGAACTCGGCCGCCACGTACCGGATTGGCACAACAAGCTTGGCATCCGGAGAGACGGCTCAAAGCTGCCTGACGACGGTTGGCGCGTCCGTATCAAAATCCTCCTAATAAGCCCCCGTCACTGTTGGTTGAAGAGCCCAGGATTTCTCTGCAAGCGTGCCAATCCGGTACGTGGCGGGTTGGCCAGATGTGCGATTATATCGCTTAATGGCTCTTGGGCCGCGGTGCGTTACCTTGCAGGAATTGAGGCCGTCCGTTAATTTCCCTTGCATACACCACGTTACCGGATTGGCACGAAAGTATTGCCGCAACGAGTGATGAGGTTCGCAA
+
&&7++L<<===QP>>>:;>;%%%LK99<<PKLLPB76))37++K((B<8//<M'''QOQJK==O))))<LPN?=AL>4:>>6666==:=<<P==(((>9--;66OP=NM??9;QRPPQR777>>PPPPO(((&*C88<?**MNOPIIP11KL--(((>>>>>>8:<:=22+,,-LK6658C>;<BB887>L==NMN??OQ??P6556QK==/.9III333GG4444445''''M^\..HFAA44B4444444W))HHINHHN]\C))<<000.2N;;BT\HHKK---+&&PGBC66&&&[XX\;;;KJX]AAAJCCCBBB000I\JBC,,&''ZVW8000333IIGEIOGGM55HHYGGWXJJJJJWIIIEIK55RPIIHF66;@P==**<<R111P88888232));@@;;9=>8::G>66**;PNMP>>;''&-.<))PO>???776:>8889+++9:D;9675%%:KKKPO>>PN)(/<LP>>=G56>9**>...OBB5'((((23M77O>>>CC=+++++0BA;34PJI'''PO<<=>,,33M>>>4446>?=@N>>>IKQROQDDMNP>>::>:768?(((<<;A<>>>''NRCC??CCCPPPPEEOQOQPMNP==;;@DD332;>QPPP==OPIG%%%>>)))LKQ>>665<QPFGCEOOP???1117E;DR;;PPNO>>>78ROQ77RJJOQPPN>;???>56P7%%%A))A<>NPPPP>>NN&&$)ONP
@m120308_211137_00124_c100308632550000001523011408061230_s1_p0/4327/ccs
TGCGACCTCATCACTCGTTGCGCCATACTTCGTGCCAATCCGGTACGTGGTGTATGCAAGGGAAATTAACGGCCGGCCTCAATTCCTGCAAGGTAACGCACCGCGGCCCCAGAGCCTTAAGCGATATAATCGCACATCTGGCCAACCCGCCACGTACCGGATGCACGCTTGCAGAGAATCCCTGGCTCTTTCACCAACAGTGGGACGGGGGCTTATTAGGAGGATTTTGATACGGGACGCGCAACCGTCGTCCAGGCAGCTTTGCAGCCGTCTCTCCGGATGCCAGCTGTTGTGCCATCCGGTACGTGGCGGCCGAGTTCGCTCACCTTTTGAATCTCGGACGCCCATAACTAACAGCCGTTTATGGAAGAGTATGGCACTGCCTAAGGGCGGAGGGCCAAGAGTCCTCCAGGTACCGGATTGGCACTGGCCTACGTGCCCCAATTACCATTAAAGATATCTGCACTGGCGTCCCTCTTCTCGAGGACGAGGGTAAAAAAGCGCATTGCACTAGGACTTACCTGCGGAGACTGCCTCTGCTGGCCTACGTGCCAATCCGGTACGTGGGCGTTGCATGTATGCCGCCTTCAGGGACGTCAGTGGATCTCAGGATAGAGGCATGCGTCCTCTGCTGTTAAAATCTGAAGTTCGGACAACTACCCATTGGCCCACGTACCGGATTGGCACGAAAGGTATTGCGGACAGCATCTTCCTGCCTCCA
+
**P<0()9((QQLLPPP===H<-#&&6B'''MLL==<N6223<<PPLL6;:9BP?>E;;<=>>JJ))JJ?=A-C99<<AAHH3539:P>//111+)66CC===F,,*..-$$JK><%3>?;44@:1B32@66PI55++N886:9:5559::HRHD44?78A&%,>98)599ANA@87A<&&&4@@LL7'''6(-3BNPQB..<<==88888<IILBAN@@@,,,3444E@6%-&&&?<923I++88<=OD?$(%==67((011>12,(**:??K<8:;I::9?H%%9LB=>@@N66<<99777I=<@41%%;'''JO>>==N3()00)))'((I+%&PMNQRP(((=K77''33@GP(((,,,,C::AA;@<;77+($$87F--.JI///*,>C444>H><**::111>BK11D:69<<A/-54))/010>>?E))PP////IJDD'-20/153.<76A**IIF?>CKLN><?FFI//?IFE43++GDDP>>>=9:::::?DF&&88<;>ABA778O::K77)AP'&,1998=@@KE3@NL==6746@/'#66IH@76***DB:+)*)92.0E>111..*,*".--++4<,,*,00=33@=//.3,;080&71?22((@>;00DD222C=((48&"$6652668$$)698&&!$!"%(4-.-%"'33-...878345488(1$$9$$%"!#"&%6%%9$#+488''788%$%5&#$)($$1
@m120308_211137_00124_c100308632550000001523011408061230_s1_p0/4346/ccs
GAAGGCTGGGCAGGCTATGCACCCCTGGTCCAGGTCAAAGCTGCGGAACCCGCTAGCGGCCATCTTGGCACTAGGGGTCCCGCAGATTCATATTGTCGTCTAGCATGCACAAGCTGCAAACCCAGCTTGCATGCCCACAGCAAGCGGCCAATCTTTACGCCACGTTGAATTGTTTTTACCTGTGACTGGCTATGGCTTGCAACGCCACTCGTAAATACTAGTACTTTGCGGTTAGGGGAAGTAGACAAACCCCATTACTCACTCCGGAAGTTTCAACTCATTCCAACACGAAATAAAGTAAACTCAACACCCCAAGGCAGGCTATGTGGGGGGTGATAGGGGTGGATTCTATTTCCTATCCCATCCCCTAGGATCTCAATTAAAGTTACTAGCGAGTTAAATGTCTGTAGCGATCCCGTCCAGTCCTATTCGCGGCGCATCAAAGGGACCTGGTTGGTTGAGCGTGCAGTAGAATCATCGATAAGCTGCGAGTTAGGTATCCCAGGACGCATCTGGCCGCCTAAACGTTCAGTGTAGCTAAGGCGGTCACCTTCGACTGTCTAGAAGGGCAATATGTCGTCCTTAGCTCCAAGTCCTAGCAAGCGTGTCCGG
+
+*E>>=DEECGP;;HHPO==?$$$$*---;IKBBBM((((==K.(*003333NPP8899577=8232:&&:9I%%%%2EECL>>K;***OLOJM>>8((67==21L;))O88'',E:((((554CGKOP((4?666OP<<<9;,,IJ886;E@<>>===---=72337<::;%%%"%%AB?>22B11,,2<C2))2..55---11A220(9:011*'%:@DDDDACC44)))<3777745=AC@@@220))))-222B*&#-/$$$9000..-11E@D@@42-08<,7DD2213%$%%0,==-+001/3++)+17./2@?@=?0000$$#"#$$?DDD3333?222>6>@=8:::@?/*(++?7&&&&7?,,AD5/.-/BC****.0-)>D>?AD?33.0/,,33ADDB<2//A)()DD&&EDD33C/),E>@--A>45B/+++&'&++45@@@D11/22C<54?88/3300++00<B?DDC3203@@DD0034@))4*6::;?**7/1454//5D00F1102;90/16224145DDDD>?//*++B77777CD@@C86.;8,)>=***==DCD@@D66,+332:;=;,,,0)'489BB2&'3;;;??&%,,
@m120308_211137_00124_c100308632550000001523011408061230_s1_p0/4368/ccs
TTTGCGAAAACCTCATTCAACTCGTTGCGGCAAGACTTTCGTCGCCTTCCGGTACGCAGGTTGTGTGCAACGGAAATTAACGGACGGCCAATTCGCTGCAAGTAACGCAACGCGGCCAAGAAGCCATATAAAGCGCGCTAATCGCACACTGGCCACCCGCCCGTACCGCGGATTGGCAAACGGCTTGCAGAAGAATCTGGCTCTTCACAACAGTGACGAGGGGCGCGATTTAGGAGGATTTTTGATACGAACGCGCAACCGTCGTCAGGCAGCTTGAAGCCCGTTCTCCGGATGCCAAGCTTGTTGTGCCACTCCGTACGTGGCGGCCGAGTTCGCTCACCTTTTGAATCCTCGACGCCATAACTAACAGCCCGTTTATGGAAGAGTATGCACTGCCTAAGGGCGGAGGCCAAGAGTTCCTCCAGGTACCGGATTGGCACTGGCCTACGTGCCCAATTACCACATTAAAGATATCTGGCACTGGCGTCCCTCTTCTCGAGGACGAGGGTAAAAAAGCGCATTGCAACTAGACTTACCGCGGACTGCCTCTGCTGCCTACGTGCCATCGGTACGTGCGTTGCATGTATTGCAGCTCAGGACGTCAGTGGATCATGAAGGTAGAGCATGCGTCTCTGCTGTTAAAATCTGAGTTTTCTGGACAAACTACCAATTGCCACGTACCGGATTGGCACGAAAGTATTGCCGGACAGCACTCTTCCTTGCCTCCA
+
.0/*(,&())82:BD10443)14/+--124.-0/23,.--67(5-(33,+00'22-**/7++45%6(4/.+),,3(63)))&'04++((%&***+%-=/04*+//741''/0/&&%,/9;''5+,,*%;&&&1/$#/3?&$&=AC9@%,8-321-'**.&&%2%0,)/)-%,(*29C'''2+$$$1/;-*-,F?8<(&/110/000)'),+/.11051,$#$$'00*+$"%(+++;;>000+07=84=;''>./M<./.;PBPPNOD$$R@@M+++%%I///O0'JN==67R==--::AK>2A=>O>:9<=.8()<:>@=@==P779:AO?;>RPPP&&)))>>>>;-;&108(+6;/0?J)'0199DDO323NLMDNG44==5H:::NRPP>>E:;<AADEEKHIP9943224<<&&??<>=>HH88**;;7////=>DD44===K@@D/'''(MCH;:EEDD98((('-=PPPL-,EEP266==I666>C**NPLMG%%RIPO776B999999=PP((899P99@EA)%'23=++75*(2:&F66D1EQP'#"%)'()C76A(($#6@IF=<>@:9=H=$?>BC***=9<349A<<;CMB<)QP776>MRH&&P<<H,7RPPN>..E3%%>>--<00?))))L<9<OM%%%%N;NL++666=.68<=?JI''67:<<;:;67H2278AA>>777>=9((54;))IQ-BBN1IHC?<<@@;++,//>
@m120308_211137_00124_c100308632550000001523011408061230_s1_p0/4373/ccs
CTCTCTCTGCCTCTCCTCCGAGGTGGAGGGAGAGAGAGAGCTCTCTCTCTCCACACACGCGCGAGGAAGCGCGGACGCCGTGAGAGAGAT
+
UTWfYSG6,::.?=@@)OR=;MN4?@,444:B=HN^YXfD?g^[\MYXE957E)%.),(+&*0'@A'!,12@:/'($,,(+,0?D:G7BI
@m120308_211137_00124_c100308632550000001523011408061230_s1_p0/4407/ccs
TTGCGAACCTCATCACTCGTTGCGGCAATACTTTTCGTGCCAATCGGTACGTGGTGTAATGCAAGGAAAAAATTAACGGACGGCCCTCAATTCCTGCAAGGTAACGCACCGCGGCCCAAGAGCCATTAAGCGATATAATCGCACATCTGGCCAACCCGCCACGTACGGATTGGCACGCTTGCAGAGAATCCTGGGCTCTCAACCAACAGTGACGGGGCTTATTAGGAGGATTTTGATACGGACGCGCAACCGTCGTCAGGCAGCTTGAGCCCGTCTCTCCGGATGCCAAGCTTGTTGTGCCAATCCGGTACGTGGCGGGCCGAGTTCGCTCACCTTTTTGAATCCTCGGACGCCATAACTAACAGCCCGTTTATGGAAGAGTATGCACTTGCTAAGGGCGGAGGGCCAGAGTCCTCCAGGTACCGGATTGGCACTGGCCTACGTGCCCCAATTTACCACATTAAAGATATCTGCACTGGCGTCCCTCTTCTCGAGACGAGGGTAAAAAAGCGCCATTGCACTAGGACTTACCGCGGAGACTGCCTCTGCTGGCCTACGTGCCAATCCGGTACGTGGCGGTTGCATGTATTGCAGCCTCAGGGACGTCAGTGGATCATGAAGGTAGAGCATGCGTCCTCTGCTGTTAAAATCTGAGTTCTGGACAAACTACCAATATTGGCCACGTAACCGGATTGCACGAAAGTATTGCCGGACAGCATTCTTCCTTGCCTCCA
+
)))AADDDNKNTLBC??TV55:K889PQR^T<<<<KPM<67AB:,,BO77;$-55CE((M..'&**"$$$$$IJ>>AALIL=='''CEBDKI&&TME22*:>44=@**,,,A//.776<8@2??@OO@@====X\KIMO==77Y\YPB99./BB233M44RGF7R**QS?>333?KLU;;;SX<<B)))4=D111/8?+,;;9?88/?7755R)))))<:N11,/3=B@$$55561KG.CG*6Q;<U<<:=;>CN@&&32::.C(((++(((GSC13;''77=93)(/01CJLI22:?9,-&(A444PECA@BLK;)))GG^\33C--MSYYNN//////1/1BB]JJY\[XA@@8112YQRGJC(((;444<JNWAA<?J77YCAMF%%W66IJ444EEUR''''=MPCBM?@MQR/==>JCC55C>@?DDG>;;M==B33IH74777//())I==DGH??4444N;=AXPPA437---((***+EGWII[F@++JJV666<------4LN&&%00/733**KOM;111CC66??FGMU99000IHGEEJJ??BDDLMK10***FH33HHEIYBBB%%@F]VUKKXXCCSPHH000DDEE=%%4-44NO<<<FVYD55Z;;L87<JHEFQV>=GVaQQcbbZGG3233JRX88LJOT..:::9@@@ML<<78,6>@MM,,,N66..88<:-6@11QVg===MUF,,.4422;&&99P11NLQW[AAA665**B
@m120308_211137_00124_c100308632550000001523011408061230_s1_p0/4435/ccs
TGAGGCAAGGAAGATGCTGTCCGGCAATACTTTCGTGCCAATCCGGTACGTGGCAATTGGTAGTTTGTCCAGAACTCAGATTCAACAGCAGAGGACGCATGCTCTACCTTCATGATCCACCTGACGTCCCTGAGGCTCGCCAATACATGCAAACGCCACGTACCGGATTGGCACGTAGGCCAGCAGAGGGCAGTCCTCCGCCGGTAAGTCCTAGTGCAATGCGCCTTTTTTACCCTCCGTCCTCGAGAAGAGGGGACGCCAGTGGCAGATATCTTTAATGTGGTAATTGGGGCACGTAGGCCAGTGCCAATCCGGTACCTCACTGGAGGATCTTGGCCTCCGCCCTTAGGCAGTGCATACTCTTCTCTAAACGCGGCTGTTAGTTATGGCGTCCGAGGATTCCAAAAGTGAGCGAACTCGGCCGCCCACGTACCGGGATTGGCGCACAACAAGCTGCATCCGGAGGACGGGCTTCAAAGCTGCCTGACGACGGTGCGCGTCCGTATCAAAATCCTCCTAATAAGCCCCCGTCACTGTTGGTTGAAGAGCCCAGGATTCTCTGCAAGCGTTGGCGCAATTCCGGTACGTGCGGCGGTTGGCCAGATGTGCGATTATAATCGCTTAATGGCTCTTGGGCCGCGGTGCGTTACCTTGCAAGGAATTGAGGCCGTCCGTTAATTTCCCTGCATAACACCACGTACCGGATTGGCACGGAAAGTATTGGCCGCAACGAGTGATGAGGGTTCGCAA
+
<664)5:@266:=:68MMPP8846;<=B<78LEO=:P==9:969B;89E@F$"''3/302O,,B1<118LJ==JP:9>O9++)/1:BOKB@822FCH:9:9<F327<K22ONORO??KM''7;:>:8''''48EGG92N11/+2GG::*H('(;7,,-FJPJ111<:9;<<))99;@AA;<9;@=<=**%%%11((C((:&&77?04I>=CD&&PH//K/42<77665666L&&&&+%<:00C**AKKNAA/6(433&((3>5/1<?EOKA(6;<<;@@EE&&&<H77('&'(=C8=AGG**)OM,*,,8/24135@*('.+95788;;0'64:**%'&79=''''E:45KL??)#$9<++:>>662&--"0-,=>+.5*)+&%23=662+*(*-00DC46)*15431*+2'%&%,,1,.?>@A&&&*4;886,****,,++6-3..))6--4A>&&..9:,,85(**+++;11/188A?B??I+99M><@22&&E<>I;79..7CA.-...>AA3327::NOM&&&%%++2*>()&-//44497?D*)66>888<<J377:8>G>>@%&**62;798>;>8989;;<22(((++*2//*0<9;B''8IP=.(CK99::F1325>=JKKHF66())%((:671/48,+,++);;@**II78MNAA**1000HFD;<--+11188+,BB'%*./.8,,:97011<<==+*11<##$,,88J;;..3397;54);==AA...%$%((LK43;
@m120308_211137_00124_c100308632550000001523011408061230_s1_p0/4447/ccs
ATCTCTCTCTCCACACGCGGAGGTGGAGAGAGATATCTCTCTCCTCCTCCCGCGGTGGTGAGAGAGAGATATCTCTCTCTCCTCACCACGGAGGAGGAGGTGAAAAGAGAGAGAT
+
~y~tnI8-)+**+69R@7=;=777D=;<W[qjkn~>[uaZK?;;;!!P22+3413T10!%%00EJ3(>9H~chheeL//00^G))`ZEEFDQGGGLLNLL;r::::YIISbb~ck
@m120308_211137_00124_c100308632550000001523011408061230_s1_p0/4474/ccs
TGAGGCAAGGAAGATGCTGTCCGGCAATACTTTCGTGCCAATCCGGTACGTGGCCAATTGGTTAGTTTGTCCAGAACTCAGATTTTAACAGCAGAGGACGCATGCTCTACCTTCATGATCCACTGACGTCCTGAGGCTGCAATACATGCAACGCCACGTACCGGATTGGCACGTTAGGCCAGCAGAGGCAGTCTCCGCGGGTAAGTCCTAGTGCAATGCGCTTTTTTACGCCTCGTCCTCGAGAAGAGGGACGCCAGTGCAGATATCTTTAATGTGGTAATTGGGGCACGTAGGCCAGTGCCAATCCGGTACCTGGAGGACTCTTGGCCCTCCGCCCTTTAGGCAGTGCATACTCTTCCATAAACGGGCTGTTAGTTATGGCGTCCGAGGATTCAAAAAGGTGAGCGAACTCGGCCGCCACGGTACCGGATTGGGCACAACAAGCTTGCATCCGGAGAGACGGGCTCAAAGCTGCCTGACGAACGGTTGCGCGTCCGTATCAAAATCCTCCTAATAAGCCCCGTCACTGTTGGTTGAAGAGCCAGGATTCTCTGGCAAGCGTGCCAATCCGGTACGTGGCGGGTTGGCCAGATGTGCGATTATATCGTTAATGGCTCTTGGGCCGCGGTGCGTTACCTTGCAGGAATTGAGGCGTCCGTTAATTTCCTTTGCATTACACCACGTACGATTGGCACGAAAGGTATTGCCGCAACGAGTGATGAGGTTCGCAAA
+
;:8=JF,,+2111HG--BAA22/21CEDD?2888D1-/D888;;)))CD1122.022'%&;++EC222/1CEDD11F>DDDD///.000BDDDDDBCD66DDDD0FDDDCE?C00DD11BEDDDDDDDDCED4/-00DDD??@<ADDDDAB66CEDDDD@BECDD=>CEDDD0%'@>@222CDD37ABDDDC217EDD$$$%.00BBD@DDD22211//22......D(&@BDDD?..7DDDB000C***-D00D9AD11<@D;DDD.....E;43734EAC3333;C7722ABBDADDDCE8ED..64@A222222<<A5DD222=,,,/011---'''0-/1DC/@?6@001100DEDDBCBD;;<DD88EDD..-//11;>CEDDBDDBC3+++++//FDD22DBED0ABDCEDBDDA:%1A9:9@A?@,,,@9<661.0DD><**22CE22233CDD@AAD00--,-0D00ED22D,(+/&&&011DD2200FD/.02>>>D9??BDDCA6/0F????@2..0D302-/DD0-0--1455@CD??2DDC..F<;:;:9>31***>A@@>13?8''*566..//=>?>@D--@@DD11FDDDDD/4=@:0077@;<2223CAA@AADDA@DDCD007DD??00/69966--5.-9/...()))-*-)33D&&59:110A09?.'(?844@<<>//.&%//109223@000AB95:9B?A**(-A;8222
@m120308_211137_00124_c100308632550000001523011408061230_s1_p0/4481/ccs
TGAGGCAAGGAAGATGCTGTCCGGCAATACTTTCGTGCCAATCCGGTACGTGGCCAATTGGTAGTTTGTCCAGAACTCAGATTTTAACAGCAGAGGACGCATGCTCTACCTTCATGATCCACTGACGTCCCTGAGGCTGCAATACATGCAACGCCACGTACCGGATTGGCACGTAGGCCAGCAGAGGCAGTCTCCGCGGTAAGTCCTAGTGCAATGGCGCTTTTTTACCCTCGTCCTCGAGAAGAGGGGACGCCAGTGCAGATATCTTTAATGTGGTAATTGGGGCACGTAGGCCAGTGCCAATCCGGTACCTGGAGGACTCTTGCCCTCCGCCCTTAGGCAGTGCATACTCTTCCATAAACGGGCTGTTAGTTATGGCGTCCGAGGATTCAAAAAGGTGAGCGAACTCGGCCGCCACGTACCGGATTGGCAGCAACAAGCTTGGCATCCGGAGAGACGGGCTTCAAAGCTGCCTGACGACGGTTGCGCGTCCGTATCAAAATCCTCCTAATAAGCCCCCGTCACTGTTGGTTGAAGAGCCAGGATTCTCTGCAAGCGTGCCAATCCGGTACGTGGCGGGTTGGCCAGATGTGCGATTATATCGCTTAATGGCTCTTGGGCCGCGGTGCGTTACCTTGCAGGAATTGAGGCCGTCCGTTAATTTCCCTTGCATACACCACGTACCGGATTGGCACGAAAGTATTGCCGCAACGAGTGATGAGGTTCGCAA
+
hhGGPUUURRIITThhhb_--GUU;9=TUV555:::<<`RROGGCO66LKLJNNZGGSSWY`YY7777M00K?788HYjRP====Of99c??`bc_NN88FHb;;VYCCROPReTFE??KNXcPOU_99JJ_MMMMC>?55NNMMMKO;;RFF;;[IOMMHH))^RRNN@AhgSSGGLMNTVV[[===NSdLM``YFDII))%';LLZU??UPQMKL==R@@@@@@BMMMJY[hNNZY==TFE--GGGGHIdPQ]TQ''cc]STSS664'''GGNRWMMMdLLLLLQR>>T;;MMRT33AA>A=@^BBB>>HVQQibCeeUUEE&&22aOOCCQQ:::BBEca`**UVQP==QQPSON7777JJJIK[OOOecg[[CCCC?**ZSSffSTQKLLLLPhhh::IQUUSVjJJ<<<PTVVAAQ[[VWhffcd_\%j``a\\TT??EIIUX111KFG22FZCCCfOOS888878I<<VVPPPP_^i666NSXHHAA33BEH5555PAA@AHNJJZEB32::::A==QRRXKK@AAA>=W\\J(((44U@@?FIFGQEFEG\X:9A--/78GGGE//H,,,FFF;9&&%12JJBA**BDUFF>>AACQSS]AAJFHHHHFF???NNO\GGC22?111X]CCACJ??FGAA11'''RVYUWMLL222II<<<22\[QQY[00B55AFIPQOUXYY888L]J@@@AVHDF44FDHKQQDCGUSV\JJZ[[]QGGCC
@m120308_211137_00124_c100308632550000001523011408061230_s1_p0/4527/ccs
ATCTCTCTCGAGCACAATCCTCACCGGAGTGTGGAGAAGAGAGAGAT
+
xD``~[Z`ftYYVT?G[uMM~~OOhooo<:c<\&:b11s||~~~~~|
@m120308_211137_00124_c100308632550000001523011408061230_s1_p0/4531/ccs
TTGCGAACCTCATCACTCGTTGCGGCAATACTTTCGTGCAATCCGGTACGTGGTGATGCAAGGGAAATTAACGGACGGCCTCAATTCCTGCAAGGTAAACGGCCACCGCGGCCCAAGAGCCATTAAGCGATTTAATCGCACAGCTGGCCAACCCGCCACGTACCGGGATTGGGCCACGCTGCAGAGAAATCCCTGGGCGCTTCAACCAACAGTGACGGGGGCTTATTAGGAGGATTTTGGATACGGACGCGCAACCGTCGTCCCAGGCAGCTTTGAAAGCGCCGTCTCTCCGATGCCAAGCTTGTTGTGCAATCCGGTACGGGGCGGGCCGAGTCGCTCACCGTTTTGAATCCTCCGGACGCAGAACTAACACCCGTTATGGAGGAGGATGCACTGCCTAAGGGCGAGGGCCAAGAGTCCTCCAGTGTACCGATTGGCACTGGGCCACGTGCCCAATTACCACGTTAAAGACGTATCTGCACTGGCGTCCCCTCTTCTCGAGGACGGAGGGTAAAAAGCGCCGATCGCACTAGGACTTACCGCGGAGACTGCCTCTGCTGGCCTACGTGCAATCGCGGGTACGTGGCGTTGCATGGTATGCAGCTCGAGGGACGTCAGTGGATCAGGGAAGGTAGAAGCAGCTCCTCTGCTGGTTAAAATCTGAGTTCTGGACAACTACCAATGGGCCCACGTACCGGATTGGCACGAAAGTAATTGCCGGACAGCATCTTGCGTGCCTCA
+
..68<=>8:7:A:,+()KJGHKN<<;9CA<<344;<JL%%A+22===J==G4,<:5BD''CE@/8888O==)JKH11<OPGC0@->@DDDD<2..,*-->..%%2;;AD22,--66-.*%'4,,11-.C=$"#*;DD22C30023*)+08@,+&3..@00;@:;+++9+)+++(*)2.0767DDDC--,+$&&&&&&D,*12DC@?B015>DB''/233331<<10<0,//$$$&&&&$$704%$24882+,67++@0B)($%%955302=(('4(((59*::;:,,&-&&%.535=7??D((:++@6*'(04=?333DB/,//6&&&$(DDA/0C5@?3/0-'(((400500?&&??D'$'/%;=?0'+,/+11:--0@550*+@**$,92*C06))+62$$$)''222''88;=42--7>?@B*8:1-0.0.--3:@D=+,+77$%/5'&-----BD111=3..76-7>/$5;<=,,,9/.::11D1111,&-0/468877??'';$$$+*,,,,,@D33&1#!8//61>**<(+/00-0?,,,@@B0/1112=92355333A2))300EA0('%++>201>3336*+9<ED&&1A1/0142150.))).@ADC007/0-%B3'''1@::0.2/.0.&%&%0?6?5610&&''--..@@998:++A4,,;7)*)11-,,1&&33--,4242B++**6018183510'5>2++.-+*><?@?C000,,)),1+0FABB64
@m120308_211137_00124_c100308632550000001523011408061230_s1_p0/4582/ccs
ATCTCTCTGCTCCCTCGAGAGGATCCTCCTCACGAGGAGGAGTGACGAGAGAGAT
+
0cFEM8AAPeg+(*JIGJQw(&<:>JWV`a::]<N]dT77(..N&;N[ogvnV]O
@m120308_211137_00124_c100308632550000001523011408061230_s1_p0/4643/ccs
TTTCGAACCTCATCACTCGTTGCCGGAAATACTTTCCGATGCCAATCCGGTACGTGGTGTATGCAAGGCAATTAAGCGGTGACGGCCTCAATTCGCTGCAGGTAATCTCCCCGCGGCCAAGAGCGCATTAAGCGATATAATCGCACATCTGGCCAACCCGCACGTACGGAATTGCACGCTTGCAGAGATCCTGGGCTCTTCACCAACAGTGACGGGGGCTTATTAGGAGGATTTGATACGGACGCGCAACCGTCGTCAGGCAGCTTTGAAGCCCGTCTCTCCGGATGCCAAGCTTGTTGTGCCAATCCTGGTACGCGGCGGCCGAGTTCGCTCACCTTTTTGAATCCTCGACGCCATAACTAACAGCCCGTTTATGGAAGAGTATGCACTGCCTAAGGCGGAGGGCCAAGAGTCCTCCCAGGTACCGGATTGGCACTGGCCTACGCTGCCCAATTACCACATTAAGATAATCTGCCACTGGCGTCCCCTCTTCTCGAGGACGAGGGTAAAAAAGCGCCATTTGCACTAGACTGTACCGCGGAGACTGCTCTGCTGGCCTACCGTGCCAATCCGGTACGTGGCGTTGCATGTATTGCAGCCTCAGGACGTCAGTGGATCATGAAGGTAAGAGCATGCGTCTGCTGCTGGTTACAATCTAGTTCTGGACAACTACCAATTGGCCACGTTACCGGATTGGCACGAAAGTATTGCCGGACAGCATCTTCCTTGCCTCA
+
9931M::%&)=:CB@::89))=$"00&&&4Xg;<<11K)LK@@K>1/54*C;<QK88KKG>89UE'44?;:?@@@&MLS6D`Z778@@A?923E>NPG?/.7866*=%$!!$/JC99877MWLR'--HHJMJJ_1GD/==TUSV%FO\RRVV>>11***H77U>?T//@459955)QI99PiV[_bY))82LHHH55@IGJ**+223NN22TtAAA@@A6797:VHHHOO@''''X>;@@@FVIIHHCBCE00ABHJe==R`cM444XMLMHHHB44RRM::HI[dfOOGG>A/J[bff\\EE;;ULL:MMWiOC,89==SF4:L433WS0-QO=>::70:<788@@5Q))E=;A>&&76F88P--;?>V(((JBKB++*3UU,,31==H:7:>1=77H54?,,,CABCVMP?<<<2*3FFFE=...:/,5LLOGQb..59-.3S8RS554,,,8:@@@//D?&''<O42NMRT&&<`SFG@A;++)+..;)966QQDGKSWQAAAE::::::::NHH8&&&,?@QY[--GL%11''CFBBBEEC6M%%W:79((=>A*),1JLB%%$.K99DC(0E66::RU++BBDOWC57<HEFUHHNVU884++WX4EENMLON^@=<=?GJ**8857FC?ATV''7VMMIU/*$$$)**5/(!$000;108I///GP??G6///?12ZST))O8460<**99B;?@:;;YQPOM6MCPVUQId:9-.---IHHI666BM
@m120308_211137_00124_c100308632550000001523011408061230_s1_p0/4649/ccs
TGAGGCAAGGAAGATGCTGTCCCGGCAATACTTTCGTGCCAATCCGGTACGTGGCCAATTGGTAGTTTGTCCAGAACTCAGATTTTAACAGCAGAGGACGCATGCTCTACTTCATGATCCACTGACGTCCCTGAGGCTGCAATACATGCAAACGCCCACGTACCGGATTGGCACGTAGGCCAGCAGAGGCAGTCTCCCGCGGTAAGTCCTAGTGCAATGGCGCTTTTTTACCCTCGTCCTCGAGAAGAGGGGACGCCAGTGCAGATATCTTTAATGTGGTAATTGGGGGCACGTAAGGCCAGTGCCAATCCGGTACCTGGAGGACTCTTGGCCCTCCGCCCTTAGGCAGTGCATACTCTTCCATAAACGGGCTGTTAGTTTATGGCGTCCGAGGATTCAAAAAGGTGAGCGAACTCGGCCGCCACGTACCGGATTGGCACAACAAGCTTGGCATCCGGAGAGACGGGCTTCAAAGCTGCCTGACGACGGTTGCGCGTCCGTATCAAAATCCTCCTAATAAGCCCCCCGTCACTGTTGGTTGAAGAGCCCAGGATTCTCTGCAAGCGTGCCAATCCCGGTACGTGGCGGGTTGGCCCAGATGTGCGATTATATCGCTTAATGGCTCTTGGGCCGCGGTGCGTTACCTTGCAGGAATTGAGGCCGTCCGTTAATTTTCCCTTGCATACACCACGTACCGATTGGGCACGAAAGTATTGCCGCAACGAGTGATGAGGTTCGGCAA
+
QXb'''afacacZYHHRLEF%%%^_>>JVVgEEESO==IdYYbHHHQXaRMR;;888VUVCCEi@@SSOQDDEJ222HXXUTDDDDD\IIWY44G((L--EGVW??F--)(33JGJSZVVFFCC]ZY\LLLH33JJJ\\33DDN\YWXE---PI///7Z99::XAA@CEHHUIG??KPQ;;;YZ54<@@11VW88%%%JUDDHEEX=<JBCXA00<<<CCA00;;;;;;;((((G88666SRPZJJJXOOOOHIVCC[HFI\22HH\^JFHHI]STXQRF22EE)))))5EID;**999CCNNK@@AXKCCADDGGV=+++DDHU@@IIEH???G66G---S]JBB33\\\GGEESYCCS))_XJJJJ777I\WW[PQ444DXFFKKK//J\AA>A[H4444427MUJIJBBJJY\55%%PIIJ=22\II=>MGGEICD<:>K??K++BKKQ=<?A77NJ@@II111Q???:::CCFG:::SSJ701EJFHFJ\JJG//9\[II@@@@3/22JX[AABIIA,,,,,,A@45Q\PPZ225WVX\HHO0000JJFHW**IW\\Z\PB,,J444FG+++JYJ?@11IJM>>>..II%%%=B=34FIIJV999WVGFFHHHEHJCDVVPHH)))===QBCSPIIKL::N)))88===N118>ACAAKM>?=>L==***))***@DELPPA@,,,>78P)),,BB---PLL>>NN;8;@<))??((B<<K>>;;<<P777PM$$S??
@m120308_211137_00124_c100308632550000001523011408061230_s1_p0/4655/ccs
GAACCTCATCACTCGTGCGGCAATACTTTTCGTGCCAATCCGGTACCGTGGTGTATGCAAGGGAAATTAACGGACGGCCTCAATTCCTGCAAGGTAACGCACCGCGGCCCAAGAGCCATTAAGCGATATAATCGCACATCTGCCAACCGCCACGTACCGGATTGGCCACGCTTGCAGAGAATCCTGGGCTCTTCAACCAACAGTGACGGGGGCTTATTAGGAGATTTTGATACGGAGCGCACCGTCGTCAGGCAGCTTGAAGCCCGTCTCTCCGGATGCCAAGCGTGTTGTGCCAATCCGGTACGTGCGGCCGCGGTTCGCTCACTTTTTGAATCCTCGGACGCCTAAACTAACAGCCCGTTTATGGAAGAGTATGCACTGCCCAAGGGCGGAGGGCAGCGTCCTCCAGGTACCGGATTGGCACTGGCCTACGTGCCCATTACCACATTAAAGATATCTGCACGGCGTCCCTCTTCGCACGAGGGTAAAAAAAAGCGCCATTGCACTGGACTTACCGCGGAGACTGCTCTGCTGGCCTACGTGCCAATCCGGTACGTGGCGGTAGTATGCAGCCTCAGGGACGTCAGTGGATCATGGAAGGTAAGCATGCGTCCCTCTGCTGTTAAATCTGAGTTCTGGACAAACTACCATTGCCACGTACCGGATTGGCACGAAAGTATTGCCGGACAGCATCTTCCTTGCCTCA
+
L33''@:68I;;=2+,&(==;:<<OB7777CD::111G<9<FGE3''B>=@@G=6944;8'''*..BK%%::GEA66488KGHHHBCLOB))..KNPPP867::5,-*,,:;98>FE%%NMPKJLOOPN22K>>>?<<;8<76>>M(((==J?B@A334FC<=---9AKBBKGL??C;97=7)))IJJ??O>><::<K??GKM<222%&&&&4>>>CCD991%%IIEIDB;<=98;(>=@3(((E?>+--00D=BF///348;==98;N;8;?89BOEKONOEM.A44<67677+++>M66BIA><77AG//1B,+003FL09J&!$$$$,9:9@LNLEF8-$**3&&&G=HJLPL111&&999J--HHDDQN<7''4ML>))"24(((,,.0,..2(((&0EHB<=>7773))3>500CC<;@0*((((JK?>1---&#&+=D3<7()***6AEIKMG4/0A&''((,,,/;)-'31+.AM333<%%%%%%%%<H;**%.9=?7I>/>B;;;=BBF801)8@;:&*+98ABC77%%@A9,,=9933>99==;=H<&*)4226$()2%#1&0,,):94556ADB:*1;99/;JML''2@3388580/60888+,+1*+478=:9(#&(LPP<;CHII<<BL===<FL11021''AAAC?7344JM99ML%%:M777JE+89@1119:G>88;;D=>===PF33.00
@m120308_211137_00124_c100308632550000001523011408061230_s1_p0/4668/ccs
GAGGCTGGGCACGCTGATGCACCTGGTCCAGGTCAAAGCTGCGGAACCCGCTAGCGGCATCTTGGCCACTAGGAGTTACCGCAGAGTCATGATTGCGTCTAGCAATGCACAATGCTGCAACCCAGGCTTGCAATGCCCACAGCAAGCGCATATCTTTACGCCACGTGAATTCGTTATGTACCTGTGACTGGCTACGGCTTGCAACGCCACTCGTCAAACCTAGTACTGTGCGGTAAGGGACAGTAGACAAACCATTACTCCACTTCCCGGAAGTTCAACTCATTCCAACACGAAAATAAAAGTAAACTCAACACCCCAAGCAGGCTATGTGGGGGGTGATAGGGTGGATTCTATTTCCTATCCCATCCCCTAGGATCTCAATTAAGTTACTAGCGAGTTAATGTCTGTAGCGATCCCGTCAGTCCTATCGCGCGCATCAAGACCTGGTTGGTTGAGCGTGCAGTAGATCATCGATAAGCTGCGAGTTAGGTCATCCCAGACCGCATCTGGCGCCTAAACGTTCAGTGGTAGCTAAGGCGTCACCTTCGACTGTCTAAAGGCAATATGTCGTCCTTAGCCTCCAAGTCCCTAGCAAGCGTGTCGG
+
<IBB26:;231&23>-SPMYJ(()8,;5%B<<-+'(((W@?J33)E;;9''VI<G''&.OKLMHIMMUAI?9;+2038))CC(?.&(:^0(R8884:;CKN@7((HC==<:=FDKJNA$"%KJK33=45F>=JM5;:5?@UO8)))7772!;74'''AR.!!NOQ!!..!!*?$#$C+DKGG?A3?I&>>MFFI1..?++R@66//865I;;AJ"***,<E?J<??><C>B@:))5ACCS.`OTJIN-3FA)))73:UL:::`/MBBBAG>>C>>F,,,Ta_MMMSOQgaad%%%%EQQQQYd====cKEEJH<===STS229701@^ac4444447SNMN2222:;;GGVVf888FFTCGV@WYV((((TUQPQeHGO@@77RXOILUGGgURQOQQJ+++N99MQNQ=OPBB0000Af^//((VXGGNdd77afVUSWOL>>>EEFR==HINQO@@U33VYYA?CJQTbddaC89FX1cKTW98?3JJJTb?=AAQ_IGKN9DDNX@@@''CX$$$$IMM==YSXZbbZQQII==>FFT@:;:AXW]2OY3355HH<=GCEYGFLV]af555M55''`FFF`UN***)1WR,,,>?DD::..
@m120308_211137_00124_c100308632550000001523011408061230_s1_p0/4669/ccs
TTGCGAACCTCATCACTCGTTGCGGCAATACTTCGTGCCATCGGTACGTGGTGTATGCAAGGGAATTAACGACGCCTTCAATTCCTGGCAAGGTAACGCACCGCGGCCAGAGCATTAAGCGATATGATCGCACATCTGGCAACCCGCACGTTACCGGATTGCTCGGCTTGCAGAGAATCCTGGGCTCTCATCAACAGTGACGGGGTGCCTTATTAGGAGGATTTTGATACGGACGCGCAACCGTCGTCAGGGCAGCTTGAGCCCGTCGTCTCCGGATGCCAGCTTGTTGTGCCATCCGGTACGTGGCGGCCGAGTTCGCTCACTTTTGAATCCTCGGACGCCATAACTAACAGCCCGTTTATGAAGTATGCACTGCTAAGGCGGAGGCCAGAGTCCTCCAGTATCCGGATTGGCACTGGCCTACGTGCCCCAATTACCACATTAGATATCTGCACTGGCGTCCCCTCTTCTCGGGACGAGGGTAAAAAGCGCCATTGCACTAGGACTTACCGCGGAGACTGCCTCTGCTGGCCTACGTGCCAATCCGGTACGTGGCGTTGCATGTATTGCAGCCTCAGGGACGTCAGTGGATCATGAAGGTAGAGCATGCGTCCTCTGCTGTTAAAATCTGAGTTCTGGACAAACTACCAATTGGCACGTACCGGATGGCACGAAGTATTGCCGGACAGCATCTTCCTTGCCTCA
+
,,JIP++IEI<:>PP'';;DDJR@>:;LPPL&&&PC:77))*"%;9::<11>?PPPPPID22.((&.:9<,,@E8920')G222E@%"759ELL99R1RG99<6,#&(%(29%#BB77=80746+***)PO?@K,+=2/.$5'&'G,*?B/;52547B74''%5-.I77DJKPP4&12'.2===:>?8:2#'%-AKOFD/F0000%5).''7'&*-7=***,...E??P2/.0&'??B7722NI.('>>000J79E))&&*:<<=063@EE::))GOE2122G--J889<<774499@?11EUW&%&@A@IBB[99ES7LF,,,888934JD6MIGKGHIHJLVIIIP998@91225+++8O<***:=>LJ%)/L))2+*++667''"$&&;::;;QMOL$$>#++++<88AH2QA:1200''=>G90000%%,=7=B&&;77%$9EG;<HHPPPPMNJJ<11/11F77@@C655>>NH..,$$5555:<A9:F::<:=<&&))&98;88;AI83++?@:845BCPRI>((();%%BI++477A;=<<BPPEENNPP>>>>PPPPP''SPPP88@?''77@@<<PPPP44<<N?<;=O;<M%%MPPQRNOP;79RO><@9>;=8999PP>:<PIIIR===A2227O<9<89();:..EEAA44<<B:9>..<N%%%<;&&RJJ==OPPPO??PKLNP>>RKKKP9
@m120308_211137_00124_c100308632550000001523011408061230_s1_p0/4677/ccs
TTGCGAACCTCATCACTCGTTGCCGGCAATACTTTCGTGCCAATCCGGTAACGTGGTGTATTGCAAGGGAAATTAACGGACGGCCTCAATTCCTGCAAGGTAACGCACCCGCGGCCCAGAGCCATTAAGCGATATAATCGCACATCTGGCCAACCCGCCACGTACCGGATTGGCACGCTTGCAGAGAATCCTGGGCTCTTCAACCAACAGTGACGGGGGCTTATTAGGAGGATTTTGATACGGACGCGCAACCGTCGTCAGGCAGCTTTGAAGCCCGTCTCTCCGGATGCCAAGCTTGTTGTGCCAATCCGGTACGTGGCGGCCGAGTTCGCTCACCTTTTTGAATTCCTCGGACGCCATAACTAACAGCCCGTTTAATGGAAGAGTATGCACTGCCTAAGGGCGGAGGGCCAAGAGTCCTCCAGGTACCGGATTGGCACTGGCCTACGTGCCCCAATTACCACATTAAAGATATCTGCCACTGGCGTCCCTTCCTTCTCGAGGACGAGGGTAAAAAGCGCCATTGCACTAGGACTTACCGCGGAGACTGCCTCTGCTGGCCTACGTGCCAATCCGGTACGTGGCGTTGCATGTATTGGCAGCCTCAGGGACGTTCAGTGGATCATGAAGGTAGAGCATGCGTCCTCTGCTGTTAAAATCTGAGTTCTGGACAAACTACCAATTGGCCACGTACCGGATTGGCACGAAAAGTATTGCCGGACAGCATCTTCCTTGCCTCA
+
<<:>K<=OPP>>P((''PP<<<$$OO<<MP;;HHG));H=>9:L88PPP%%??O>>>PPP('((FO555>LLLO>>>LL;9=KIM==OQ>>>N@?CCP==D;;RMR7022J<456??88JP666MJCB@@DK@@@;<99''J?:<RPMN8835/01;'''>>P<:=<B;9><@@7%%=:==>;?;;777===777L;:;;<?I99555PPP==P;;;;;;OQP666NOP>>>8888<>KKI???>:<O&&Q999LP==?:55(&)PHHH>>OE))))PPPPLIK>>LP**P>>>==O>>O%%/<=>N;;MOQPPPLPOPD67))):POP==PP))>F((((((::%%BBF))P>9;BBBMKOPPNN&&L===J===67=;?:<:?<<PPF..8<N''&6QBCCNMNPHII>>=BM=;?>JL4433MLP--<>//@,,,=L96699MPPJL;;JJJ==&&&)))MP<=<OOC;<PPPP<&&3?L<<=%%***$%)2;<8;PPPMNO?;=((((222222''))AAQPPPP=:9<**9;9:<>:+,367CL<<N''?%$*AA89=LLO:$$<:?:<HCC55:8L>>?M===J((LLPKLGH==PLMPPPHHH>>P((KLPC'''J??PPJK886:==<9<RHH\GDHHV]\NN\XY33333FK[\\GGEGGIIZ3333VHAB777Z@@...99IIVXVXA@FABAA=2.0000FFMMTII888IHN99H@++++=>>GG>;=
@m120308_211137_00124_c100308632550000001523011408061230_s1_p0/4689/ccs
TTGGCGTAAACTTCATCACTCGTTGCGGGCAATACTTTTTCGTGCAATCGGTTACGTGGTGTATGCAAGGGAAATTAACGGACGGCCTCAATTCTGCAAGGTAACGCACCGCGGCCAAGAGCCATTAAGCGATTATAAATCGCACATCTGGCAACACCGCACGTACCGGATTGGCAACGACTTGCAGAGACATCCTGGGCTCTTCAAACCAACAGTGAGACGGGGGCTTATTAGTGAAGGATTTTATTGTACGGAACGCGCAACCGGTCCGTCCAGGCAGCTTTGAAGCCCGTCTCTCCGGATGCCAAGACTTGTTGTGCCAATCCGGTAACGTGGCGGCCGAGTTCGCTCACCTTTTTGAATCCTCGGACGCCATAACTAACAGCCCGTTTAATGGAAGAGTATGCACTGCCTTAAGGCGGAGGCCAAGAGTCCTCCAGGTACCGGATTGGCACTGCCTACGTGCCCCAATTTACCACATTAAAGATATCTGCACTGGCGTCCCCTCTTCATCGAGGACGAGGGTAAAAAAGCGCCATTGCACTAGGACTTACAAATAAAACAAGCGGAGACCTGCCATCTGCTAGGCCTAACGTGCCAATCGTGTACGTGGCGTTAGCATGTATTGCAGCCTCAGGGACGTCAGTGATCATGATCAGGTATGAAGCATGCGTTCTCTGCTGGTTAAAATATCTGAGTTCGGACACATCACATCCAATTGGCCAACGTACCGGATGGCACGAAAGTATTGCCGGACAGACATCTTCCTTGCCTCA
+
43-.77)8874//HEJ>9:@&8===/&&#15'97444555>;9;87?9''2))OND76792;K55EGKDC=''''D--$%4'')))43;==44//AK+++CL;<H==996+;:8***<::H@@E767F3KLH))=A$$$281998>,,*.-2''1&678''=>K%%:43;(((9A$$.-*:---62;90.'41&&&-..</3.(=+++=>:;.,/>84(..----+%/2;++EC%%-*)-/*+++,**=)),->113322A934@++1(*@;)&.,.-1520447466,,,2023009C9497&(,22/(00E6-.,0458?AA)')0029?6*++;//'5))C111DD00C,,+99988.002)128A?67,,<C/018232+3-/.++12+,E//:@@DBBD@94@DB;>?'(..6B3,1122).-.?337226,+,*89D*2%,7@EABDDAD++@=D>1@>,,,+8/*)*021123.,3333856++B79DD;8>CD5566678''%(459>./@6$0(''(($--,-)+@..>CD@>=11/1>AB22<$!!"($&*)+33=87<'@@**.++/'/2./@1*9;ABD+*<8&&%$1/2/.$(5((6?558)(2&2--2>>++=DD8'//-10299:B$$1-.;))25;2+-/1813;1#%109C0)*D:-'6>?22.*$%--'(((),=>++990-$+B@=,,?9'63)!+3477JFI60$$/BG701'1<%%<))<?656=55;K;8:,,,;>C$99E&&B;;(55@@><4
@m120308_211137_00124_c100308632550000001523011408061230_s1_p0/4715/ccs
TGAGGCAAGGAAGATGCTGTCGGCAATACTTTCGTGCCCAATCCGGTACGTGGCCAATTGGTAGTTGTCCAGAACTCAGATTTAACAGCAGGACGCATGTTACCTTCATGATCATGACGTCCCTGAGGCTGCAATACATGCAAGCCACGTACCGGATTGCACGTAGCCAGCAGAGCAGTCTCCGCGGTAAGTCCTAGTCAGGCGCTTTTTACCCTCGTCTCAGAGAGGGGACGCCAGTGCAGATATCTTTTATGTGGTAATTGGGGCCGTAGGCCAGTGCAATCCGGTACCTGGAGGACTCTTGGCCTCCGCCCTTAGGCAGTGCCATACTCTTCCATAACGGGCTGTTAGTTTTGGCGTCCCGAGGATTCAAAAAGTGAGCGAACTCGGCGCCACGTACCGGATTGGCAACAAGGCTTGCATCCGCAGAGACGGGCTTCAAAAGCTGCCTGACGACGGTTGCGCGTCCCGTATCAAAATCCTCCCTAATAAGCCCCCGTCACTGTTGGTTGAAGAGCCCAGGATTCTCTGCAAGCGTGCCAATCCGGTACGTGCGGGTTGGCCAGATGTGGCCGATTATCGCTTAATGGCTCTTGGCCGCGGTGCGTTACCTGCAGGATGAGCCCGTCGTTAATTTCCCTTGCATACAGCCCCACGTACCGGATTGGGCACGAAAGTATTGGCCCGCAACGAGTGATGAGGTTCGCAA
+
?).33BEG6659H22KOLH2()EF11LJG;;;>AAC$$$>>@,,55O\YHH444<<I666@9'D444M669O555999E>44,))+B>=$$%+*A*C<=$5G%%//7@>>@<&((2>IM=/,+A))55?@CPA@..?3::A52)((.1*>H22;:))1++>PGEA22:BJL%&2'&*B;:;55C'&..?J<:--8MCB,-%,:<&%%%%%&677I1:9(25-L:9;4555?MM22DDKMD@<89LL$&&&&<=OL;;<=1<>''''0&8+%%=**LL++&%676>:<BH***111667;BF<=11**-888EFF111666?L66((GPLK;%%M88<=,,-'''K==,,,744'(::;74(**C>----->4444322<DC;/0=;A))B,)66?GCEE884458<562)))3796))=''HL--0%?66;;>6666>NP((((?>H@?EH?>HG=;=L<<7&%''6&&&LPPO:****7NO>'''-()@==*%'''''L((<K>99%%&<::L%$88888@@76<B98<<<OQLJ0'3&''O>&&DE<670011+,,''%$00B9+FDB*)**-5*).56:7-.199**M=:=E,,-55>=B@BF:33=//'(85;H$$.81$%%;1%$&''6,,,+.//8;GGRJC<+'(%%4I@98:==JLHH665,,11LLK66CEK,,'**EI6.77.@@POP77JJ10DI>9;
@m120308_211137_00124_c100308632550000001523011408061230_s1_p0/4742/ccs
TTGCGAACCTCATCACTCGTTGCGGCAATACTTTCGTGGCCAATCCGGTACGTGGTGTATGCAAGGGAAATTAACGGACGGCCTCAATTCCTGCAAGGTAACGCACCGCGGCCCAAGAGCCATTAAGCGATATAATCGCACATCTGGCCAACCCGCCACGTACCGGATTGGCACGCTTGCAGAGAATCCTGGGCTCTTCAACCAACAGTGACGGGGGCTTATTAGGAGGATTTTGATACGGACGCGCAACGTCGTCAGGCAGCTTTGAAGCCCGTCTCTCCGGATGCCAAGCTTGTTGTGCCAATCCGGTACGTGGCGGCCGAGTTCGCTCACCTTTTTGAATCCTCGGACGCCATAACTAACAGCCCGTTTATGGAAGAGTATGCACTGCCTAAGGGCGGAGGGCCAAGAGTCCTCCAGGTACCGGATTGGCACTGGCCTACGTGCCCCAATTACCACATTAAAGATATCTGCACTGGGCGTCCCCTCTTCTCGAGGACGAGGGTAAAAAAGCGCCATTGCACTAGGACTTACCGCGGAGACTGCCTCTGCTGGCCTACGTGCCAATCCGGTACGTGGCGTTGCATGTATTGCAGCCTCAGGGACGTCAGTGGATCATGAAGGTAGAGCATGCGTCCTCTGCTGTTAAAATCTGAGTTCTGGACAAACTACCAATTGGCCACGTACCGGATTGGCACGAAAGTATTGCCGGACAGCATCTTCCTTGCCTCA
+
``hHHCC111j\[ZZqjjjiipPMPKMjaab`ccfn]''ddYY>>OCCirta`OOOjZZVVVSV7777==YZVVfHH`^OOPbhDCP__Z\\ed\]LLe^_aeJJXX^gII999WWPPMKOOTTWWXjmgZZxTT77uhhaaoghbbbbaeYYY^;;;|WSQSpZZMMgHH\G<<NHHH^^\ZLKQaQQQLLLCBMbeeKKggaa__lp::j22222JHHHdssDDDCCCHHHHjoffsZZTTkn]\ED++ZZ^_z\UUejcd666yNNO:::fggaYV==FFW^w::NNedWWLIKKKvccYY[DDFFF]z<<FFQ...EEb`^_^dhKJ]TTPQQQQCCWW]^zh66]MMSSSGEIIq666mmFFE**>>QjjsQQQ`LJOffstk[B***lnIII]RRSIIIEFFkrqYEE^e__IITlqQQQYY33ggg[Z`KK55[[os}v;;;;R_RR{``ciiggUUUOO^^thhvmmnn333j;;____`~yz{yZZrHHHv^QQhhi33333333Uck^QQfSR_srCCZKXXXJJ`dVVXO::==__vhg`XYXXhhhkk00,,tSSuNNXXSU[[f[[cN???GGpNa~|}<<aWSSJ((TTTpYLMosB^XXXnYYts]]n|II~uu}pmkkrOOeeTSXb_}WW2222L~~jegXXr}KKKZZkkks~UUffjnFF=>>\QQ~mmrruwx^^eciQQee~usNNNIKK`KKLLY[~`]aRRaprJJKX9
@m120308_211137_00124_c100308632550000001523011408061230_s1_p0/4774/ccs
TGAGGCAAGGAAAGATGCTGTCCGGCAATACTTTCGTGCCAATCCGGTACGTGGCAATTGGTAGTTTGTCCAGAACTCAGATTTTAACAGCAGAGGACGCATGCTCTACCTTCATGATCCACTGACGTCCCTGAGGCTGCAATACATGCAACGCCACGTACCGGATTGGCACGTAGGCCAGCAGAGGCAGTCTCCGCGGTAAAGTCCTAGGTGCAATGGCGCTTTTTTTACCCTCGTCCTCGAGAAGAGCGGACGCCAGTGCAGATATCTTTAATGTGGTAATTTGGGCACGTAGGCCCAGTGCCAATCCGGTACCTGGAGGACTCTTGGCCTCCGCCCTTAGGCAGTGCATACTCTTCCATAAACGGGCTGTTAGTTTATGGCGTCGAGATTCAAAAAGGTTGAGCGAACTCGCCGCCACGTACCGGATTGGCACAACAAGCTTGGCATCCGGAGAGACGGCTTCAAAGCTGGCCTGACGACGGTTGCGCGTCCGTATCAAAATCCTCTAATAAGCCCCCGTCACTGTTGGTTGAAGAGCCCAGATTCTCTGCAAGCGTGCCAATCCGTACGTGGCGGGTTGGCCAGATGTGCGATTATATCGCTTAATGGCTCTTGGCGCGGTGCGTTACCTTGCAGGGAATTGAGGCCGTCGTTAATTTCCCTTGCATACACCACGTACCGATTGGCACGAAAGTATTGCCGCCACGAGTGATGAGGTTCGCAA
+
P>9:DDDP//444%>>1.2P437..H/@G<<77735O44CKOP..CDEP=HH44*+LJO664>P740AO==FN>>>PGFQ88888=><@;;MQN))YOOO88MJJH%G?:AT:Z[YKRLM\KK[LJCB+++\911HONTG77MJ>EE55PQQ\BB^SXHGDEUVBCZMMO;;&&JIL880100AX..]EMIFKD@IT&&&%%%QV3377))W44ABBHG..C*******4(((8QY\77[UED>IM?NC2,,AXX''OIEE:9BFG\PXHCG'''VJABLYZ111--,,7:HH\RR333UD:G$$H[[&&%-@U''K99\>>^[\Z553*'''--B;;;EJJ11@7PP..LIIU52II22Z\:::L,,,QQPDD[K$$$OJ,,WY]))C33GJJ...-..T))_H22ZJJJ\\87?J>>YVQ>22J//XEECFV9:KXLVX[XVX::\JE11**N8MQB8122..;&&&&,2((::GHQDD<OLNMP@@LN57%%EDFI@))))9BBU**444BB-:====HIWQXW6255?CNOCCCM/.334%%EEVV\[MMQXHHS55@@RZ\,)99H]VF::X***3O-,888SKUWXJHIIMOOCCT\++--GGE==>]FBA=??LW66E33=<BK5569AFP&&&<<./9L8889DD%%==5D>?@220'''<KHCKPIIPND=>10..=M44>>GH))))O:9CK99P)&:;MP::44C?C99GGBIL==
@m120308_211137_00124_c100308632550000001523011408061230_s1_p0/4861/ccs
ATCTCTCTCCAACCCACAACAACGGAGGAGGAGGAAAGAGAGAGT
+
TU]ZOeaM00//+++++'*9>>1>=BFGJ??M@:0/./5>>@3.%
@m120308_211137_00124_c100308632550000001523011408061230_s1_p0/4865/ccs
TTGCGAACCTCAATCACTCGTTGCGGCAATACTTTCGTGCAATCCGGTACGTGGTGTATGCAAGGGAAATTAACGGACGCCTCAATTCTGCAAGGTTAACGCACCGCGGCCCAAGAGCATTAAGCGATATACATCGCACATCTGGCCAACCCGCCACGTACCGGATGCACGCTGCGAGATCCTGGGCTCTTCAACCAACATGACGGGGCTTATTAGGAGGATTTTGATACGGACGCGCAACCGTCGTCAGGCAGCTTGAAGCCGTCCTCTCGGATGCCAAGCTTGTTGTGCCAATCCGGGTACGTGGCGGCGAGTTCGCTCACCTTTTTGAATCCTCGACGCCATAACTAACAGCCCGTTTATGAAGAGTATGCACTGCCTAAGGGCGGAGGCCAAGAGTCCCCAGGTACCGATTGGCACTGGCCTACGTGCCCAATTACCACATTAAAGGATATCTGCACTGGCGTCCCTCTTCTCGAGACGAGGGTAAAAAAAGCGCATTGCACTAGGACTTACCGCGGAGACTGCCTCTGCTGGCCTACGTGCAATCCGGTACTGGCGTGCATGTATGCAGCCTCAGGACGTCAGTGGATCATGAAGGTAGAGCATGCGTCCTCTGCTGTTTAAAATCTGAGTTCTGGACAAACTACCAAATGGCCACGTACCGGATTGGCACGAAAGTATTGCCGGACAGCATCTTCCTTGCTCA
+
FFBMP%%ABCP%%868DP=:%%E>)))L6I454047=OG32<K@@009;JPL(((87D..N87***$''::99JNPL;''9;856&&::<=LD332:7::=MD::R?--%%%::P>=%%%54?9>B;<L67=..>;===0<<M00EIMN:::H88POPC)45,,?)'*1:D?&'9%%7--AA_555K]UHPK??=F??MN#>>Q222249:OEEL%"%DDLJK7C>>CCY%%JF>>H3CC22ZS]NKOT</>IF9&&&X[M84:?($AI<=688ZQ44**EIFF;..L44<BJMA22333?CJDD<<;DD0/7Y>>PAABA:((((((&))HNRRSSIHKH55CE11XI>>>A9@@AC66/CW,+4339?K5=C0QRH44:111TTW@@B))#.DSD</A5/23;DDDF.)++,,AEGHMU((-<T\JSGG,,,,K))>***HW,,>:>12Z[]QB;ONRTX&&T6W;;;B+))F>*;;:<EEC,,,J2222222J77FE@A?33NNH88SRGFF((NM00.88QII..P,NXII554:;\65EF3-.]11,3RZ?)&%DD)AB@DXUS44,,ACCD\[8812::?CJJAAB>G<<41@??@PU++K7LFG::DD\JJGG@P33311111SOONCBH,,??\W@?>BWHEF+++NBB34U:9C\H<<<=99BBMGG\44444499:@@''NY>BBHHJJQBBCO$"%I4
@m120308_211137_00124_c100308632550000001523011408061230_s1_p0/4873/ccs
TGAGGCAAGGAAGATGCTGTCCGGCAATACTTTCGTGCCAATCCGGTACGTGGCCAATTGGTAGTTTGTCCAGAACTCAGATTTTAACAGCAGAGGACGCATGCTCTACCTTCATGATCCACTGACGTCCCTGAGGCTGCAATACATGCAACGCCACGTACCGGATTGGCAACGTAGGCCCAGCAGAGGGCCAGTCTCCGCGGTAAGTCCTAGTGCAATGGCGCTTTTTTACCCCTCGTCCTCGAGAAGAGGGGGACGCCAGTGCAGATATCTTTAATGTGGTAATTGGGGGCACGTAGGCCCAGTGCCAAATCCGGTACCTGGAGGACTCTTGCCCTCCGCCCTTAGGCAAGTGCATACTCTTCCATAAACGGGCTGTTAGTTATGGGCGTCCGAGGATTCAAAAAAGGTGAGCGAACTCGGCCGCCACGTACCGGATTGGCACAACAAGCTTGGCATCCGGAGAGACGGCTTTCAAAGCTGCCTGACGACGGTTTGCGCGTCCGTATCAAAATCCTCCTAATAAGCCCCCGTCACTGTTGGTTGAAAGAGCCCAGGATTCTCTGCAAGCGTGCCAATCCGGTACGTGGGCGGTTTGGCCAGATGTGCGATTATATCGCTTAATGGCTCTTGGGCCGCGGTGCGTTACCTTGCAGGAATTGAGGCCGTCCGTTAATTTCCCTTGCATACACCACGTACCGGATTGGCACGAAAGTATTGCCGCAACGAGTGATGAGGT
+
33_+++999Z111V<;OUS44LCCS99R>>222Ld66NNAAAUURN<<VUEACNPJK???^FFPXYYXHFJJJ88EXUUW\55555DCIQ''IFHSA22JGDCGQHIC665=>HGPM^CC>?XJDDI31555WJJ[99L88KJIFIOOZAA?C<=E00UX//.44000E3+,;;\\<<...LWDDZ1%%%=>XII55XXFDFHI@@@54FHH[\A00[\444D:,------....R22G444JJ\<;ECG*****(204X[\Z((CC@ACH44DDCIIUOLNGFIIX99998AEI--F444@@\\I11B&&&XIIIZ..---AVJ88WST5-.,/222KKQ999PPDDQ6''\\W99[YPR;:C@CC\DDDDCCCABG[\\K(((J---88O888D==ECC.')))))-[ICEJ.....FMCD99;LLSJEFUBB@DC455T--I?@@77645WRSX^]JJDFJJ\\\Y5555555ABBBI11666K[\HH==O000VFCDJX000**FICCCCI---555444Z\:9CCCCCXVGCE55RQUUXX...23LEEEDIWIEHB22II99YMIGJOPYAANFFFTJJ\GF)))2++#%%--=AZPN'';HKW55QTHHWH33FJGJFDFWII555MM??<>443//XIIITT111AC[]BBC[JJ00'((Z99:B\214442555\]^XX\YFEKJNOEDHTSSPORXX99UW;;;;aVCC:;OPK777::FZ:7:UbNNK
@m120308_211137_00124_c100308632550000001523011408061230_s1_p0/4876/ccs
TTGCGAACCTCATCACTCGTTGCGGCAATTACTTTCGGTGCCAATCCGGTACGTGGTGTATGCAAGGAAATTAAACGGACGGGCCTCAATTCCTGCAAGGTAACGCACCCGCGGCCCAAGGAGCCCATTAAGCGATATAATCGCACATCTGGCCAACCCGCCACGTACCGGATTGGCACGCTTGCAGAGAATCCTGGGCTCTTCAACCCCAACAGTGACGGGGCTTATTAGGGAGGATTTTGGATAACGGACGCGCAACCGTCGTCAGGCAGCTTTGAAAGCCCCGTCTCTCCGGATGCCAAGGCTTGTTGTTGCCAAATCCGGTACGTGGCGCCGAGTTCGCTCACCTTTTTTGAATCCTCGGACGCCATAACTTAACAAGCCCGTTTATGGGAAGAGTATGCACTGCCCTAAGGGCGGAGGGCCAAGAGTCTCCCAGGTAACCGGATTGGGCACTGGCCTACCGTGCCCCAATTACCCACATTAAAGATATCTGCAACTGGCGTCCCCTCTTCTCGAGGACGAGGGTAAAAAAGCGCCATTGCACTAGGACCTTACCGCGGGAGACTGCCTCTGCTGGCCTACGTGCCAATCCGGTACGTGGGCGTTGCATGTATTGCAGCCTCAGGGACGTCAGTGGATCATGGAAGGTAGAGCATGCGTCCTCCTGCTGTTAAAATCTGAGTTCTGGACAAAACTACCAATTGGCACGTACCGGAATTGGCACGAAAGTATTGCCCGGGACAGCATCTTCCTTGCCTCA
+
110?D0088)).1**33>DCEDDCED90--FD222/,-F2*,-D@+++E;22**--,+*+-D//@,,+222B,,,322++&''222D22.1+,00..<111//44?3&&&D?++&((,A++F,)*)22E222**?44C@AAC..?>@CA303+,,C++++222D::1.104.>D33@<<3+*22='&,2,--442/22-'(?A?--&''''CDDB@>?2'''''2EC111,,,2/2/0333+,12--F+++?><2222##$1901..9DDD2**221$$$3,,,,??22A@33/11@1.2.1,.D...44;'&00B)))366<>0*+//03@0.2//101.1DC33?@999999?@CDACDD11/3CABABCED//??1''E0//3,,,+2***3DD?9C11@A0-0(%**?BC2222@@A111&&122DC/'(111106/'(..11100++*..0<$$!%>D--FD))>>>,,,E,)-,20FCE111-/33B3311$%>;11222'''&'/&&&/2DD222,,;2222+,,,,,1DD222?@?/-211673,-@A2+,,2+,,2//6F@556>>1//*+#$$.6DDD>>?DD22/11310.)))0%%2222ADDD00-0DD?@>33****3*)+*0:57?D22@**DD222CD//2,-33??)))++00DDDBD22222@9:D2*++81222++++2@>/0@@?C33)*BB.-145C,,CD***-+.1777D2/2@))))**22AB22?88?23/2245?@2
@m120308_211137_00124_c100308632550000001523011408061230_s1_p0/4880/ccs
TTGCGAACCTCATCACTCGTTGCGGCAATACTTTCGTGCCAATCCGGTACGTGGTGTATGCAAGGGAAATTAACGACGGCCTCAATTCCTGCAAGGTAACGCACCGCGGCCCAAGAGCCATTAAGCGATATAATCGCACATCTGGCCAACCCGCCACGTACCGGATTGGCACGCTTGCAGAGAATCCTGGGGCTCTTCAACCAACAGGTGACGGGGGCTTATTAGGAGGATTTTGATACGGACGCGCAACCGTCGTCAGGCAGCTTTGAAGCCCGTCTCTCCGGATGCCAAGGCTTGTTGTGCCAATCCGGTACGTGGCGGCCGAGTTCGCTCACCTTTTTTGAATCCTCGGACGCCATAACTAACAGCCCGTTTATGGAAGAGTATGCACTGCCCTAAGGGCGGAGGGCAAGAGTCCTCCAGGTAACCGGATTGGCACTGGCCTACGTGCCCCCAATTACACATTAAAGATATCTGCACTGGCGTCCCCTCTTCTCGAGGACGAGGGTAAAAAAGCGCCATTGCACTAGGACTTACCGCGGAGACTGCCTCTGCTGGCCTACGTGCCAATCCGTACGTGGCGTTGCATGTATTGCAGCCTCAGGGACGTCAGTGGATCATGAAGGTAGAGCATGCGTCCTCTGCTGTTAAAATCTGAGTTCTGGACAAACTACCAATTGGCCACGTACCGGATTGGCACGAAAGTATTGCCGGACAGCATCTTCTTGCCTCA
+
::PPLLQ'#&&:<P>>HH=78R<77++==PNKKK>><<99<<<44FFFPLLLKOP;;<9<PMN))))FFADIKL$$6??LPP<343<(((PPOQ;;>%%%''98>7((B898...N=788NPLMPPPPPPP<9'&8>MP==PPHH112B...DBDBFD@@CCBD/,0.110./2CEDDDDDD222CDD++++B00)))1ECD111D'':FD?=@@@@D11/3EDBCD++B++++4D220.33D>B@DCD111DDDDDDCDC33DABBDBD1+,,1D@@A22B00.3D221>&&8ABDCED11@A11-/C88/-0DD@A@11DEDDDCE@@>..C11+-----6=?00DD66D00CBCDD22/2@@ADD=>>D1010AAE00?<?2.0DDDDA?+++D11())(/22@A@+*33DDD22222255/*,---=ACECD66DD22022CDDD<+++++BDCED00DDCE???@DDDDDDDC22DCDDDC,,,,-22E??DCDBCDDDC<<6/*,,,,,DDDBCD222DDDDD56@33DD--:22?BF:89999?LQPN;:@887++>J''M<<<85%%RNM86;?MNPO11K<<P==;?PPOPPPPKLLPC@IPPPPOQPPPPO<<QNOPPLL<8:??CDP889KLLPPP<<<MMMPPPLLP>>>LKL>%%MMLRPOQ>>:<MM<<<9=PPOQ>>Q==9;8<LL666PP<<QP@@JOPL::>>PO<<%%=QBBJNN
@m120308_211137_00124_c100308632550000001523011408061230_s1_p0/4884/ccs
TGCGACCTCATCACTCGTTGCGCAATACTTTCGTGCAATCGGTACGTGGTGTATGCAAGGAAATTAACGACGCTCATTCCTGCAAGGTAACGCACCGCGGCCAAGAGCCATAAGCGATATAATCGCACATCTGGCCAACCGCCACGTACCGGATTGCACGCTGCAGAGAATCCTGGGCTCTTCAACCAACAGTGACGGGGCTTATTAGGAGGATTTTGATACGACGCGCAACCGTCGTCAGGCAGCTTTGAAGCCCGTCTCTCGGATGCCAAGCTTGTTGTGCCAATCCGTAGTGGCGGCCGAGTTCGCTCACCTTTTTGAATCCTCGGACGCCATAACTAACAGCCGTTTATGAAGAGTATGCACTGCCTAAGGGGGAGGGCCAAGAGTCCTCCAGTACCGATGGCACTGCCTACGTGCCCCAATTACCACATTAAAGATATCTGCACTGGCGTCCCCTCTTCTCGAGGACGAGGTAAAAAAGCGCCATTGCACTAGGACTTACGCGGAGACTGCCTCTGCTGGCCTACGTGCCAATCCGGTACGTGGCGTTGCATGTATTGCAGCCTCAGGACGTCAGTGATCATAAGGTAGAGCATGCGTCCTCTGCTGTTAAAATCTGAGTTCTGGACAACTACCAATTGGCCACGTACCGGATGGCACGAAAGTATTGCCGGACAGCATCTTCCTTGCCTCA
+
DD`V:))SL++Q]>-Z[??0B11RRSPRLLLQXiA+*6X88MTS4ehEE7[L]GXSRUPQ????LaaL((E%$+L-$'QQY??==00A@KLQ]UTXRSBBIIJNNPO34H.-;KOXfa[KIIKMSbRL::[QPPKKZ`)))59MW]O@9:JJYUW//XeVE22N@DhEFFa[[uRRRRmffr[333VTWPPeh^^_)))))IIqPPP>>eVVa++++LnGG]66HdaRV@@bclXFEISoMM8M%JFFFNHHc555fK4P.6('49=/,,PPPK''Q66SFMGGNNN*)00V7XCCC--RRgKK\\d]Vb_a''?????@IIX33SREEE@dZZc00b>Z))Y9K++fVVViq11RofLVVa/3\UgY??_UV00/-0D)))LL**CGBM>>M22WNOWRS11&&ANJDB&&TXHHchh44444488<11U]]]]111bSSJ55R2JVTG;;edhIIIIOA44];Vdb))JM:U***))))))BAFFYYEEETUZhh99NQUUe55HTTNIJXYX:/39VVcZ&&??@`dc//LL11P99GLNNSMN///V22\HHXYccUUEES]cchhfCCCZUB,,XY..K[[A./KKic.WWQOKKQ1JMMfTTgjjFBDLLLLTTUjhDFFJD<<RMIJK>>99MMQQGGJJJUTij;;==e**9UXQQKLLbY''FF66==DUHMGD[O22RRJJKCCSR%
@m120308_211137_00124_c100308632550000001523011408061230_s1_p0/4892/ccs
GAGGCAAGGAAGATGCTGTCCGGCAATACTTTCGTGCCAATCCGGTACGTGGCCAATTGGTAGTTTGTCCAGAACTCAGATTTTAACAGCAGAGGACGCATGCTCTACCTTCATGATCCACTGACGTCCCTGAGGCTGCAATACATGCAACGCCACGTACCGGATTGGCACGTAGGCCAGCAGAGGCAGTCTCCGCGGTAAGTCCTAGTGCAATGGCGCTTTTTTACCCTCGTCCTCGAGAAGAGGGGACGCCAGTGCAGATATCTTTAATGTGGTAAATTGGGGCACGTAGGCCAGTGCCAATCCGGTACCTGGAGGACTCTTGGCCCTCCGCCCTTAGGCAGTGCATACTCTTCCATAAACGGGCTGTTAGTTATGGCGTCCGAGGATTCAAAAAAGGTGAGCGAACTCGGCCGCCACGTACCGGATTGGCACAAACAAGCTTGGCATCCGGGAGAGACGGGCTTCAAAGCTGCCTGACGACGGTTGCGCGTCCGTATCAAAATCCTCCTAATAAGCCCCCGTCACTGTTGGTTGAAGAGCCCAGGATTCTCTGCAAGCGTGCCAATCCGGTACGTGGCGGGTTGGCCAGATGTGCGATTATATCGCTTAATGCTCTTGGGCCGCGGTGCGTTACCTTGCAGGAATTGAGGCCGTCCGTTAATTTCCCTTGCATACACCCACGTACCGGATTGGCACGAAAGTATTGCCGCAACGAGTGATGAGGTTCGCAA
+
;Y]][OP==9<<Ty|ni`SMN88^Z\\dpaaafSSillika`ffgq>>WWQQQeXXQRHHLjhPPPPmHHXll~obSSkj6666YnYXAAUmP66PPmkhWSVmljmxx<<}kggeePP[efRR~~~QQQQgfWW@@mAAmmjkgg::Xja>>S]l__nikXXa@@@lURTm^^UUBBBp[ZmtWWWh^Y00MleeOOwdddkabkQQiYAAlnUUUEE6666666///B~j__gcd\\XRSShEEEEE~~LLmQQk~WW~nnPP5555VwkhZZZ///ggFFFFFdd~~r<<566n3.0cfr_PPPuII]esLLLJJJsoa^a11P[[[MMMEEEGa__nYYns[[`]`JJt555VKLLLLL'''5Qbbta_KKKoYYYgs==^r``v__[FFFFFFVabspbbq%%%]a_cEEEJJHL_rNHIKllsuPPQmu&&&onr]33DHHX`ZKK%%%bm^Y[haaaAA\TFFFDG^JJ]``FFffGG\[__VVb__AAAMa_bkkkkeTTJIb_bsq__]LLLLL_J%%RcN::89UX[DDBBDAFFH]^efh]USUcb???AAcOFGOcUMN<<=TTTS000CKK;;PP55PNORBBTT00666fRPTd@?KYYY55^>9;+++&''NUUMK::>>>Ui00\YSRV;;NNNV@@@XHHPQlSSSc((('///RUUZZghU%%%LRRHH]]PPP)))?=BRECGG<<O??AAUQ<<^88RNMNQT.TRTSYbRPVe
@m120308_211137_00124_c100308632550000001523011408061230_s1_p0/4899/ccs
TTGCGAACCTCATCACTCGTTGCGGCAATACTTTCGTGCCAATCCGGTACGTGGTGTATGCAAGGGAAATTAACGGACGGCCTCAATTCCTGCAAGGTAACGCACCGCGGCCCAAGAGCCATTAAGCGATATAATCCGCACATCTGGCCAACCCGCCACGTACCGGATTGGCACGCTTGCAGAGAATCCTGGGCTCTTCAAACCAACAGTGACGGGGCTTATTTAGGAGGATTTTGATACGGACGCGCAACCGTCGTCAGGCAGCTTTGAAGCCCGTCTCTCCGGATGCCAAGCTTGTTGTGCCAATCCGGTACGTGGCGGGCCGAGTTCGCTCACCTTTTTGAATCCTCGACGCCATAAACTAACAGCCCGTTTATGGAAGAGTATGCACTGCCTAAGGGCGGAGGGCAAGAGTCCTCCAGGTACCGGATTGGCACTGCCTACGTGCCCCAATTACACATTAAAGAATCTGCACTGGCGTCCCCTCTTCTCGAGGACGAGGGTAAAAAAGCGCCATTGCACTAGACTTTACCGCGGAGACTGCCCTCTGCTGGCCTACGTGCCAATCCGGTACGTGGCGTTGCATGTATTGCAGCCTCAGGGACGTCAGTGGGATCATGAGGTAGAGCATGCGTCCTCTGCTGTTAAAATCTGAGTTCTGGACAAACTACCAATTGGCCACGTACCGGATTGGCACGAAAGTATTGCCGGACAGCATCTTCCTTGCC
+
88TLM==D?<,,9;79KVNKMOUKKY_dVRT`aaacTT]^VVLJPOUVSS--11ZSS[VVUPR:::@@@@cdeVHH22BCL\NN>>>UT]VVAASKLLRUUVII::V`UU;;;OhMMPMOjVVVh33RhNNhSSj?>;;A327fh333EMPFFFL11Na\M10977VDDCIGGPOU666S>>N;:IYTV^AAA,,ACIK111ZZFFX_aaKKL(((((:;;555JGGG11`:::::D[TTIIVTYV44A?***dYQ;;Q[\[\:/0CCYPP5----PJGGE22666TN)))ZZ))II111B;68CR=;>677LMPO332111221>POQM<67=J,,88888;>L<<LMH&&JO888>***6LAA7<9+--:;<<=PNO<<:>DCH76<<,,/+./<J===,,IK;;;5--H77MBB>=D@?CIC..>>>&&>>EN==&&1B<647O&&&&6K::B4*G'00111H''CKILIDFG<<==N....1+28;AAIP///NM&$))622222226>660==E89I4:-.8***I11;,**,E&&C.)++III>**;:556P44721=)))33===K<=8*+DB88@,6>=KPAAB??934744((((;;>9:>=+++=97;J=++?DPACHMEB@B00AIEE:12>J;;ED@E>LPMJMBB>;&&98''''7N777P??=>=B:;I''=DDO>00;<>>PP&&&&.<KKP>>>MMPP((GPA;=:=>IE%%
@m120308_211137_00124_c100308632550000001523011408061230_s1_p0/4902/ccs
TGAGGCAAGGAAGATGCTGTCCGGCAATACTTTCGTGCCAATCCGGTACGTGGCCAATTGGTAGTTTGTCCAGAACTCAGATTTTAACAGCAGAGGACGCATGCTCTACCTTCATGATCCACTGACGTCCCTGAGGCTGCAATACATGCAACGCCACGTACCGGATTGGCACGTAGGCCAGCAGAGGCAGTCTCCGCGGTAAGTCCTAGTGCAATGGCGCTTTTTTACCCTCGTCCTCGAGAAGAGGGGACGCCAGTGCAGATATCTTTAATGTGGTAATTGGGGCACGTAGGCCAGTGCCAATCCGGTACCTGGAGGACTCTTGGCCCTCCGCCCTTAGGCAGTGCATACTCTTCCATAAACGGGCTGTTAGTTATGGCGTCCGAGGATTCAAAAAGGTGAGCGAACTCGGCCGCCACGTACCGGATTGGCACAACAAGCTTGGCATCCGGAGAGACGGGCTTCAAAGCTGCTGACGACGGTTGCGCGTCCGTATCAAAATCCTCCTAATAAGCCCCCGTCACTGTTGGTTGAAGAGCCCAGGATTCTCTGCAAGCGTGCCAATCCGGTACGTGGCGGGTTGGCCAGATGTGCGATTATATCGCTTAATGGCTCTTGGGCCGCGGTGCGTTACCTTGCAGGAATTGAGGCCGTCCGTTAATTTCCCTTGCATACACCACGTACCGGATTGGCACGAAAGTATTGCCGCAACGAGTGATGAGGTTCGCAA
+
YUUhhiffQQQbmcHBCg??<<<Sqeep}~VVVqrbBAI?@XQRRqfem]]YZ///ZX\__^`cTTTed44km...j~~mZ11111}jikhi^[MM==|VVaaAAmmyccQQspqmmXXiqihilZZ_0000mm,,,ml88{{~hgjQDDtKKOOO]Z^t<<BCC[nOOQRQ<<aSSAAALL]pb889sr??^Z[vMDEEZZ\JBBBLGFMIIluNNSLLDDDDDD55WWlmSRTTT[VVZ[l<<HHHHONP(((]`eeTT`[[baMMMU[fbaSSWKKKi3333DDhq[ZHHH^lta_FFACCUW(((W===Y[ZSSp^`hddVV:::PAA11ZZZlm77BH`fiiGGoh[[YZST[WOOO87??LR[TTdkSSTr@@@L[SSU8355EEMNNNNNKNNooO`j]]llf99=GG==VEEnQPW--fPO000sKKdEEMM`IIXXZdNN\))H\\EEW+++X++YSSSP@@a33F33FSsklIIs__o^^NNLNP[ZCCCCCPP_IIWKKKYZ`.....Ap::OO^WW///oaZ[VX]Y[[[ckk__\^JJGG``TUMX-,22YYX\WWBB_ioDD@---OTIIDFFlffmBBbbhEErqpml@@CCVjtFFCE`--:::EKQQS[bKKkZZpLL44ddpRRLNIKml77HIHR``aEEEm[[[???@Y77jkottmmtedZGGXSSTZ[OOPQOO0001WYDDD55\[KKdbgSSWWaAARRT\]ooKK
@m120308_211137_00124_c100308632550000001523011408061230_s1_p0/4934/ccs
TGAGGCAAGGAAGATGCTGTCCGGCAATACTTTCGTGCCAATCCGGTACGTGGCCAATTGGTAGTTTGTCCAGAACTCAGATTTTAACAGCAGAGGACGGCATGCTCTACCTTCATGATCCACTGACGTCCCTGAGGCTGCAATACATGCAACGCCACGTACCGGATTGGGCACGTAGGCCAGCAGAGGCAGTCTCCGCGGTAAGTCCTAGTGCAATGGCGCTTTTTTACCCTCGTCCTCGAGAAGAGGGGACGCCAGTGCAGATATCTTTAATGTGGTAATTGGGCACGTAGGGCCAGTGCCAATCCGGTACCTGGAGGACTCTTGGCCCTCCGCCCTTAGGCAGTGCATACTCTTCCATAAACGGCTGTTAGTTATGGCGTCCGAGGATTCAAAAAGGTGAGCGAACTCGGCGCCACGTACCGGATTGGCACAACAAGCTTGGCATCCGGAGAGACGGGCTTCAAAGCTGCCTGACGACGGTTGCGCGTCCGTATCAAAATCCTCCTAATAAGCCCCCGTCACTGTTGGTTGAAGAGCCCAGGATTCTCTGCAAGCGTGCCAATCCGGTACGTGGCGGGTTGGCCAGATGTGGCGATATATCGCTTAATGGCTCTTGGGCCGCGCGGTGCGTTACCTTGCAGGAATTGAGGCCGTCCGTTAATTTCCCTTGCATACACCCACGTACCGGATGGCACGAAAAGTATTGCCGCAACGAGTGATGAGGTTCGCAA
+
G;;,,SYYJJEG55LLX[HH<<447EQIMH===TJINOSGGG+++ZXW^99;;>>@JBBABDHV22219AAPA,,,H11,,<<;<<UWH55DBIFF\H''HE,,<=::G222DDD33EGEENHHHF99WGGG22I444EH33DDVU[Y1-/\ZX778OV\KFH99;//&&&IQD?AVXX000JGGGJXU[\AAJGKSUI>?LW\Z11TAAKG22FIK88--G///////???@@@K;;;@23G55GC<<<<M;;?CCI=>PKILQGCJ<==DF9AB88B22(%&&&&I22EO///889X2/3BHHNIIISX\III777DDE22HDF777QQI;<Q99934488FS00ZQQSD=>ZOOHHFVIIIC'''\JIYYXQQOC5GC4223Q\**S::L222222AIJ00Y))DBH<22--<<=IXXXII//JJYCC99SMMMIJJZ55/11@33GEJJ00CCG///SBBC000V?EH44CJ66GJJEGG[\FDG;;>>>NN?++HHHFJRGGRS22\))G,,,,,,I]XZ\I>>994':9BBCWIIII,,:00\[11TMGHXKKYNCD**QIJCDDWT^I///996***316GFIECG66?DD,,M--OSC./44Z55:JGIP///()-BCF:::QJKXXZ444\HHX555WCC6B11=A<<;;R====***<==9<==POL77333C33BM77599'':FGLK&&&&600..)*Q<89=77KJOM8656MNEKBOO88
@m120308_211137_00124_c100308632550000001523011408061230_s1_p0/4941/ccs
GGCAAGGAAGATGCTGTCCGGCAACATACTTTCGTGCCAATCCGGTAACGTTGGCCAAATGGGTTTTGTCCAGAATCAGATTTTAAACACAGCAAGGACCGCATGCTTCTACCTTCATGATCCACTGACGTCCTGACGCTGCAATACATGCAACGCCACGTACCGGAATTGGCACGTAGGCCAGCAGAGCAGTCTCCGCGGTAAAGTCCTAAGTGCAATGGCGCTTTTTTACCCTCGTCCTCCGAGAAGAGGGGGACGCCAGTGCAAGATATCTTTAATGTGGTAATTGGGGCACGTAGGCAGGTGCCAATCCGGTACCTGGAGGAACTCCTTGGCCCTCCGCCCTTAGGCAGTGCATACTCTTCCATAAACGGGCTGTTAGTTATGGCGTCCGAGCGATTCAAAAAAAGGTGAGCGAACTCGGCCGCCACGTTTACCGGATTGGCACAAACAAGCTTGGCATCCGGAGAGACGGGCTTCAAAGCTGCCTTGACGACGGTTGCGCGTCCGTATCAAAATCCTCCTAATAAAGCGCCCCGTCACTGTTGGTTGAAAGAGCCCAGGATTCTTCTGCAAGCGTGCCAATCCGGGTTACGTGGCGGGTTGGGCCCAGATGTGCGATTATAATCGCTTAATTGGCTCTTGGGGCCGCGGTGCGTTACCCTTGCAGGAATTGAGGCCGTCCGTTAATTTCCCTTGCATACACCACGTACCGGATTGGCACGAAAAGTATTGCCGCAACGAGTGATGAGGTTCGCAA
+
"$$77,*(('((1@)(/+-((0*+&2222++++2-.,-./40211:&!.-))&&66(((')(#$%#%%<233?$$&..3,*---867+:$1//3,//F....153<*)&).-/=>1/2CDA@<:991027+%%%5/*,.7.<44/4D%$+8333D222<61022,,--,,22222/)+-==CDDDDDD(&+DDDDB???<?2***2D222--D@296DDCAB@??A?AAA00?8DDD2-0F++DDA---C$$$$$123-/3=2/0-.ED10,-1CCCDDD@00:3364%%%%%.10.0(()($%03.0=A,*//6@D554??>??--7@++476?@@@C>BD.//8DD,,,ADDDDD700A?BD22/*222294912DC<00111D>>?DDBCDD+#FDCE2*++++++2ED//88@CEDD204233@AA22&&&2B=222>>666DD(($&+*-11E@AA//$$44,0029+*11/2ED111189B?3++7D112+,D331..?22ABDC11:9AA@0.22333323++*/$"7788>=33%DD?@22/30-//./-.AADCECBCC)$&+*++22:@356@11121---+-/180=@99B@CE%%%***22//D;DDDD2204,,EAA4/0CD00CDDDD22+,,,,/6688./DD00-%&&,-7B>AB@A1129;<55<=::K'''823(2:::PMM0023;9=3<N<$$G;;R==)));MP(((((BB%%%9LL88A&&@PI>>LJM<<:==K>55
@m120308_211137_00124_c100308632550000001523011408061230_s1_p0/4942/ccs
TGCGAACCTCGTTCACTCGTTGCGGCAATCTTTCGTGCCAATTCCGGTACGTGGTGTATGCAAGGAAATGACGGACGGCTCAATCTGCACAGGTAACGCAACGCGGCCAAGCAGTAAGGATATATCGCACATCTGGCAACCCGCCACGTACCGCATGCCACGCTTGCAGAGAATCCTGGCTCTCAACCAACAGTGACGGGGCTTATTAGCGAGGATTTTGATACGACGCGCAACCGTCGTCAGAGCTTGACAGCCGTCTCTCGAGCCAGCTTGTTTCGCCAATCCGGTACCGGCGGCCGGAGTTCGCTCACCTTTGAATCCTCGGAGCGCCATAGACTAACAGCCGTCTTATGGAAGAGTATGCACTGCTAAGGGCGAGGCCCAAGAGTCCTCGGACCGGGACGGAGGGACTGCAGTGGCCGCCGAACCACCACTTAGAAGATATCTGCACTGCCGTCGCTCACCTTTCTCAGGAGACGAGGGTAAAAAAGCGCATTGCACTAGGACTTACGCGGAGACTGCCTCTGCTGGCCTACGTGCCAATCCGGTACGTGCCGCTTGCATGTATTGCAGCCTCAGGGACGTCAGTGATCATGAAGGTAGAGCATGCGTCCTCTGCTGTTAAAATCTGAGTTCCTGGACAAACTACCAATTGGCCACGTACCGGAATTGGCACGAAAGTATTGCCGGACAGCATCTTCCTTGCGTCA
+
7822--..0H=-,/1<7NGDAWY??88J@?////H::4G00,0,,A30:N@6B>HGQFDO=55))%''&%'%)6N:'''5@JKD33A<8$4GHG<<?92038854<0/**+,*,78K/(=AE8;;84ML2+K)))(303000<11BGIJJAAD/H00))D@++KJHGJ>>4./=///--.9:$(==+,@=FBNC5:+$%%%%.//+.F8%?88CE))))+;I//)(6MWP0,,(,=<::-CB#$F9!!6=2A?;:DF;:B=//7..0::DBA%**)0(55478))??IY'%-,-/0.2))5D74BMA?78+)###%9?IQRT88?:699;93.>)28F>>UOZ3332%??W*@?BL=SMLCL1.-0H'%)DD&%$EF)11'''6;JPHF9:H?!!9EE***66**P844@<;/54')//(-/$#>/8+*99=G1/EF7I@2//@>>_JUT=H9((@8'97TX5==HH;LF<'<<3BB8?E11.3A6@<@@A721411D<QUII=>D_QO>++N::>JKNN8??IVVHHM5T11LQ?55R..IIPKJM4F;H@C4-->,CCL::dMMUMFD;;QFGGSSIIIVZ66SSLL****K::NN111YVeG88VF==H;;?RL@@QEEU-*--=GNSTJ=A++c>>''\O6LLIIIIM::76%%*;=AF---L//MNBBBKKM7778EHHI<@D>>YYdc\WU<<MLKA?^8146A
@m120308_211137_00124_c100308632550000001523011408061230_s1_p0/5071/ccs
TTGCGAACCTCATCACTCGTTGCGGCAATACTTTCGTGCCAATCCGGTACGTGGTGTATGCAAGGGAAATTAACGGACGGCCTCAATTCCTGCAAGGTAACGCACCGCGGCCCAAGAGCCATTAAGCGATATAATCGCACATCTGGCCAACCCGCCCACGTACCGGATTGGCACGCTTGCAGAGAATCCTGGGCTCTTCAACCAACAGTGACGGGGGCTTATTAGGAGGATTTTGATACGGAACGCGCAACCGTCGTCAGGCAGCTTTGAAGCCCGTCTCTCCGGATGCCAAGCTTGTTGTGCCAATCCGGTTACGTGGCGGCCGAGTTCGCTCACCTTTTTGAATCCTCGGACGCCATAACTAACAGCCCGTTTATGGAAGAGTATGCACTGCCCTAAGGGCGGAGGGCAAGAGTCCTCCAGGTACCGGATTGGCACTGGCCTACGTGCCCCAATTACCACATTAAAGATATCTGCACTGGCGTCCCCTCTTCTCGAGGACGAGGGTAAAAAAGCGCCATTGCACTAGGACTTACCGCGGAGACTGGCCTCTGCCTGGCCTACGTGCCAATCCGGTACGTGGCGTTGCATGTATTGCAGCCTCAGGGACGTCAGTGGATCATGAAGGTAGAGCATGCGTCCTCTGCTGTTAAAATCTGAGTTCTGGACAAAACTACCAATTGGCCACGTACCGGATTGGCACGAAAGTATTGCCGGACAGCATCTTCCTTGCCTCA
+
==Oc>>V>>]VVa00b<<TS[AAT^::ffhd9999Q??LN>>;798DEG:;OLLLBBSIICCVIII8888SRTT<<<VAA66VWRRRRX]ac==`111FFFQUNEFXdII555887@cEEF999BBAAc\]hVVTSDDNMb_bV+++POS???C333NKMU//AAI>.//K++[ZPPfN??hVVNNRNOO0000WdZZ99OJKOPPgG`HHU-----DIJFHXX55544455554D\\\II//AA55H88&&&NM5533HHWXWW@@@B444>>>BJ..HT:::CBEIJJGJJJFHG%%%>IHLDEM@ALL''G11XTRU555DHY4133N@@JHHJ((((((FJJIIEGMMEEI555\Z\\Z222J[???E2222P++ZZKKWC@@C//\PN00055;:::A));(((.+/E,,,,55'''///0/66H3/2***++GDDDVXKKV446666CVY\\CCWH44]UUUII66A@@33\XXXX\NN/////IFICEF;;55VIHB=???-------<<333AA@DFB22EEGE666DD..AAGPGEH**///2**%%_@@999BAF==112CB@D77J\\44LLL[++)-OOOOa^__hTPPUREEAAAAMMNNFFU22D[QQSR333UUROPU::UcTTd'''b))RceUUBBBBLXbd55@@..DDD-#$$$>NFDHGM[gZ[777>=H]TUKL;;Q,,,UaRJKKUcf222LPAAAJJ_C99dGG55?Qa**)8D
@m120308_211137_00124_c100308632550000001523011408061230_s1_p0/5078/ccs
TTTGCGAACCTCATCACTCGTTGCGGCAAATACTTTCGTGCCAATCCGGTTACGTGGTGTATGCAAGGGAAATTAACGGGACGGCCTCAATTCCTGCAAGGTAACGCACCGCGGCCCAAGAGCCATTAAGCGATATAAATCGCACATCTGGCCCAACCCGCCACGTACCGGATTGGCACGCTTGCAGAGAATCCTGGGCTTCTTCAACCAACAGTGACGGGGGGCTTATTAGGAGGGATTTTTTGGATACGGGACGCGCAAACCCGTCGTCAGGCAGCTTTGAAGCCCGTCTCTCCGGATGCCAAGCTTTGTTGTTGCCAATCCGGTACGTGGCGGCCGAGTTCGCTCACCCTTTTTGAATCCTCGGACGCCATAACTAACAGCCCGTTTATGGAAGAGTATGCACTGCCTAAGGGCGGAAGGGGCCAAGAGTCCTCCAGGTACCGGATTGGCACCTGGCCTACGTGCCCCAATTACCACATTAAAGATATCTGCACTGGCGGTCCCCTCTTCTCCCGAGGACGAGGGTAAAAAAGCCGCCATTGCACTAGGACTTACCGCGGAGACTGCCTCTGCTGGCCCTACGTGCCCAATCCGGTACGTGGCGTTGCATGTATTGCAGCCCTCAGGACCGTCAGTGGATCATGGAAGGTAGAAGCATGCGTCCTCTGCTGTTAAAAATCTGAGGTTCTGGGACAAACTACCAATTGGCCCACGTACCGGATTGGCACGAAAGTATTGCCGGAACAGCATCTTCCTTGCCTCA
+
MMMTUO(((eMHIR??<<KN%%%..PQ0004KJKMMMf6-,11LK444E44<@RR11JPJK^aL22$$$$AA00*++333PT000?>ABB;;:@JDENN:::MPYAASDDFO,,*..-21/.3HHUVLLOEEQhh?//.,,G@::A@:;??///JM4444886;BIIBB?C;,,,N11KK@?E<;>DHDDH.)**2222%%>2328=LS//C?BSSKC''''''9-.1AAN==22BBA333333..33B>+++G..66H...:::44EFIQB?B?AG''??C***5660-1/.3=>44/18+++IGF+++NCCK**LJM>>=AHQU<<::FCF<*+)34GV:::M+*&&****-+---DD>9;GH44./:@BCIHSE.-4433%%%HNQP2255AKKKFH22TJJS\:4635E:::C**//,,,,4;.//DEC777888RSCBCEJUWFF///90.D554AAIY<<6,,,,+22B99D33FAB=>>>,,IEEF7,,??111884,,,,,LLL=<%%%,,AAHJRV....2222226**VRTFFaPPLK77HHEDHPL32))BOPP99Q''SSLMUVPCC&&&L@>CM33==BCD99HRQJ;9K77711GGLLQ<<]NN==GQ)))EWC(()))EDGDF>89..DDT/.011W[[N//ZheO?77GFJCDU^C99;;%%%%%]VV^;-.77MT(((]H444>R@>CEFMM::2222>PXTPR>=..GKK1*+@111JA::??%%NN''V<D:;NH888EGK.+--99
@m120308_211137_00124_c100308632550000001523011408061230_s1_p0/5086/ccs
TGAGGCAAGGAAGATGCGTCCGGCAATACTTTCGGTGCCCAATCCCGGTACGTGGCCAATTGGTAGTTTGTCCAGAACTCAGATTTTAACAGCAGAGGACGCATGGCTCTACCTTCATGATCCACTTGGACGTCCCTGAGGCTGCAATACATGCAACGCCACGTACCGGATTGGCCACGTAGGCCAGCAGAGGCAGTCTCCGCGGTAAGTCCTAGTGCAATGGCGCTTTTTTACCCTCGTCCTCGAGAAGAGGGGACGCAGTTGCAGATATCTTTAATGTGGTAATTGGGGCACGTAGGGCCAGTGCCAATCCGGTACCTGGAGGACTCTTGGCCCTCCGCCCTTAGCAGTGCATACTCTTCCATAAACGGGCTGTTAGTTATGGCGTCGAGGATTCAAAAAGGTGAGCGAACTCGGCCGCCACGTAACCGGATTGGCACAAACAAGCTTGGCATCCGGAGAGACGGGCTTCAAAGCTGCCTGACGACGGTTGCGCGTCCCGTATCAAAATCCTCCTAATAAGCCCCCCGTCACTGTTGGTTGAAGAGCCAGGATTCTCTGCAAGCGTGCCAATCCGGTACGTGGCGGGTTGGCCAGATGTGCGATTATATCGCTTAATGGGCTCTTGGGGCCGCGGTGCGTTACCTTGCAGGAATTGAGGCCGTCCGTTAATTTCCCTTGCATACACCACGTACCGGATTGGGCACGAAAGTATTGCCGCAACGAGTGATGAGGTTTCGCAA
+
))++2C>>>J...;N31/1033DC::C<;''''(&,+-..998444:;./C<<333>'''=9<9:<788LA,,,>>PO%%>CC@@@@88?=A=856<N66J647%%>>IHFFI222IZHGI$$$4++==[\CCUUUGCCGWHH55IXWXYJJIH>?>D@BBHHGBCWUV514II''@\JDFAA11133BHT89EIIWJJIIIP@AA00.UCC@@XV:9MOQ::MM[??????@BBBC724RRUVJIDDNNH----/ML''E**77?]EDJIFBCC///M=,,,9I997<<<,,\88\)))=>EX\QJJX\Y==333XDDPST\000N''VV..-444--8.//299''IMX33DCEMPCAFPO,,CCCD;;;)),&''D444I@@11F--WJJJIIIAAAAAJJJEEIIF000FE55244DDQEDIEE>>=BD))XY44[(((66D22333FLXX%%UZI88PPF>??@788CED44I4,-Z3-/33>BJFI33\[II%%%OXH44;;;;IOO6,--DEMOO((=====HKRRY??EGEIEHJEF66C&&&WY^YZQCC9//HJJJG329B**CCJJ[CC^^\<<<JJJ444D111HZYPIJICDCC^AAFI??IIFII(((TYD@C,,,,+--FBBBIXZGGGIIFIIFFCDCIFIGJIIGKFEJXGEHHY4444<<F\J//55QJEGOIIJDCFDH@@H===GHDDWXXWFBE[22BJ54GG55ACXXH44BE111;;K--
@m120308_211137_00124_c100308632550000001523011408061230_s1_p0/5091/ccs
TTGCGAACCTCATCACTCGTTTGCGGCAATACTTTCGTGCCAATCGGTACGTTGGTGTATGCAAGGGAAATTAACGGACGGCCTCAATTCCTGCAAGGTAACGCACCGCGCCCAAGAGCCATTAAGCGATATAATCGCACATCTGGCCAACCCGCCACCGTACCGGATTGGCACGCTTGCAGAGAATCCTGGGCTCTTCAACCAACAGTGACGGGGGCTTATTAGGAGGATTTTTGATACGGACGCGCAACCGTCGTCAGGCAGCTTTGAAGCCCGTCTCTCCGGATGCCAAGCTTGTTGTGCCAATCCGGTACGTGGCGGCGAGTTCGCTCACCTTTTTGAATCCTCGGACGCCATAACTAACAGCCCGTTTATGGAAGAGTATGCACTGCCTAAGGCGGAGGGCCCAAGAGTCCTCCAGGTACCGGATTGGCACTGGCCTACGTGCCCCAATTACCACATTAAAGATATCTGCACTGGCGTCCCCTCTTCTCGAGGACGAGGGTAAAAAAGCGCCATTGCACTAGGACTTACCGCGGAGACTGCCTCTGCTGGCCTACGTGCCCAATCCGGTACGTGGCGTTGCATGTATTGCAGCCTCAGGGACGTCAGTGGATCATGAAGGTAGAGCATGCGTCCTCTGCTGTTAAAATCTGAGTTCTGGACAAACTACCAATTGGCCACGTACCGGATTGGCACGAAAGTATTGCCGGACAGCATCTTCCTTGCCTCA
+
ZZYY]RR66LSYE66PSST$$$88>>?NNNOYHHHGHdJ=>>KN&&=VDD3$$((L@APQUYDD++++EEIIKMM999Q??SSVYST@@@KK^\TTT\JFHM..RFG:9--;;A`ZRKJN==N77@C?A77VNNiaXRRYhUSSFFEKMcRRR=./L++^EE?=?S..G>>>>e\H999GOOfAALcQQ>222A99QS..TIJJ]?::AVI@&&&&&&FFRTW=89:::::::::NbhhcHHGTNPBBIIHNNVDD??SSb??O?444QSS@@IIILFHc_PP`bdMHJUOOLM22URRTT>788UUMMMPX?;>`333<;&&PdRRUL>98=BB/////JQRR@@@PEFFfR55iVRUQPAAAeOIKJJ555OdZZTTRVVVghUSQS^URUabe111OQR555%%%00QPFM333GGG===T??QQOFF==PEESKKDDCIh77ULMMMLQRRM66KedZZPQQMOTTV[X[[Z99MNBBN****>RBBCZ<<]DDEjSVFFFX>>>>>>KO^@@@..MMMMQO00MJ999@?**LLWNKNVROP88cYN<//<EPTT^OOCCCDDI+)%%%TPPG55a]EEEA@FZgi>>TVU3/E;;AAAAB>>KNYXWAABBX--GGVAAH..X??WSRWYhAAAGGUJJPA?&&&&&[RB^?44WT''GI000NdbTTVVLLDD&&USSShFF55Q55LLVSRK000NBBcdN??>EE^RPTc>>LLQPKKFDHUUX
@m120308_211137_00124_c100308632550000001523011408061230_s1_p0/5110/ccs
GAGAGGCTGGGCAGGCTATGCACCCTGGTCCAGGTCAAAAGCTGCGGAACCCGCTAGCGGCCATCTGGCCACTAGGGGTCCCGCAGATTCATATTGGTCGTCTAGCATGCACAATGCTGCAAACCCAGCTGCAATGCCCACAGCAAGCGGCCAATCTTTACGCCACGTTGAATTGTTTATTACCTGTGACTGGCTATGGCTTGCAACGCCACTCGTAAAACTAGTACTTGGCGGTTAGGGGAAGTAGACAACCCATTACTCCACTTCCCGGAAGTTCAACTCATTCCAACACGAAATAAAAGTAAACTCAACACCCCAAGCAGGCTATGTGGGGGGGGTGATAGGGGTGGATTCTATTTCCTATCCCATCCCCTAGGATCTCAATTAAGTTACTAGCGAGGTTAAATGTCTGTAGCGATCCCGTCAGTCCTATCGCGCGCATCAAGACCTGGTGGTTGAGCGTGCAGTAGATCATCGATAAGCTGCGAGTTAGGTCATCCCAGACCGCATCTGGCGCCTAAACGTTCAGTGGTAGCTAAGGCGTCACCTTCGACTGTCTAAAGGCAATATGTCGTCCTTAGCTCCAAGTCCCTAGCAAGCGTGTCGGGG
+
66(((JJcSSSVd%%%YFEhHHIIIT??>---fhTQ@@@@@[hd+*//><AAACCVViSS<<<YB''G6646FF++++JIIIJTU\[???22BEV00[II\\\\IFH[J99G>>5H==?9;IIDDDDFR$$ONO?>---->?..54,+(((8>FIJ999AFP00GDA===MO77('//(AAIOQPP>66JN;;:?LPHHLGHGRMO<<FF>>N====FFFIRPPP<<87$$))E&&=&&&&8O<<OGMJ+++EEGKO?>>55./LP55569NNPOPN<<<H66NQ999OPPP>:<<<''''FPIJJPP><@<>44446PP=:)))<<P==((((((((*;;++%%%%LNPO<<<DG111,..>;;@@NP<<<<=>>>>IEA,,<9;;=N=====PLL990077CNN<8''=PPPP??MR>>>>JNH(;79:PPKKPPP>>==>9;B>;==;8%%86<79<JD((86:L<<LPQ?;=?>PJ@KK54=>==>QP77BEEQ???@>>===>>99O>>:<KK))))677;PP??HHJ<=KPOQ44LPN>>MM&&&H?=I55PPMON>>;>P<<R=4250.1'''B=9$$6666JJJL::KBLMPPPI77%%%%
@m120308_211137_00124_c100308632550000001523011408061230_s1_p0/5151/ccs
TGAGGCAAGGAAGATGCTGTCCGGCAATACTTTCGTGCCAATCCGGTACGTGGCCAATTGGTAGTTTGTCCAGAACTCAGATTTTAACAGCAGAGGACGCATGCTCTACCTTCATGATCCACTGACGTCCCTGAGGCTGCAATACATGCAACGCCACGTACCGGATTGGCACGTAGGCCAGCAGAGGCAGTCTCCGCGGTAAGTCCTAGTGCAATGGCGCTTTTTTACCCTCGTCTCGAGAAGAGGGACGCCAGTGCAGATATCTTTAATGTGGTAATTGGGGCACGTAGGCCAGTGCCAATCCGGTACCTGGAGGACTCTTGGCCCTCCGCCTTAGGCAGTGCATACTCTTCCATAAACGGGCTGTTAGTTATGGCGTCGAGGATTCAAAAAGGTGAGCGAACTCGGCCGCACGTACCGGATTGGCACAACAAGCTTGGGCATCCGGAGAGACGGCTTCAAGCTGCCTGACGACGGTTGCGCGTCCGTATCAAAATCCTCCTAATAAGCCCCGTCACTGTTGGTTGAAGAGCCCAGGATTCTCTGCAAGCGTGCAATCCGGTACGTGGCGGGTTGGCCAGATGTGCGATTATATCGCTTAATGGCTCTTGGGCCGCGGTGCGTTACCTTGCAGGAATTGAGGCCGTCCGTTAATTTCCCTTGCATACACCACGTACCGGATTGGCACGAAAGTATTGCCGCAACGAGTGATGAGGTTCGCAA
+
OBBVVhgl]]@@@Sbi22SSNNEFCCVWYSTZZGGf>>M\dnNNNlfgYYpGG__\\5599ffdRRRRq99wyDDDcvmgIBCCCCf{qaagQL>?OAA^^l{mnXFFUUAAAauxOOCCW[_YZJJe4444VVOOCCGFHJFG^^i\\YYYo**._^aUEEFFFOPZZa_WWa\BB11U\HHYXMMVV\^ddIIIYMMgVVVcBBMqOOVULLUOL((Z///////000UUvP''koJJ==dd++++84//GiZQUUI3YZa^7777KX((@MYRRFFAAAAFEJJRaSSPPXcZ[HHJK_QQOP66>>>CCKLLNgiKHK55PXX`'''&&&=L==MOOYPQ]ooa22QT==XW+++YBBBeffMMM\JJJTFFCC_%%R::pRRZDDDDDIIaa;;RR))GgP??99I55VTYqPPWW_``FF@C87AQ//M946999^Y]88@@@?>,,U'''33b(((McRPVXigeLLM***GGVU[I11T`GGkC77777888LLVTVRNP:88888_XYp??JJKM,,,``^bDDSSb``afe66bbNN66_]aoC55ZV,,MTV[jLL@@L...-=TYY_`XLKHIgjcWWn^^aam[X[bqqi,,GG_XXIII***dUUkfPPJJJLLM_OOW::eecgcbHHLN@@bdcHHVV;;;===OPTTe<<x{QQQvnmYW]```ZZYZhQQwqrr{jh00`OOkM000AAw\RRt|}WWFF55TQQ
@m120308_211137_00124_c100308632550000001523011408061230_s1_p0/5157/ccs
TTGCGAACCTCATCACGCGTTGCGGCCAATACTTTCGTGCCAATCCGGTACGTGGTGTATGCAAGGAAATTAACGGACGGCCTCAATTCCTGCAAGGTAACGCCACCGCGGCCCAAGAGCCATTAAGCCGATATAATCGCACATCTGGCCAACCCGCCACGTACCGGATTGGCACGCTTGCAGAGAATCCTGGGCTCTTCAACCAACAGTGACGGGGGGCTTATTAGGAGGATTTTGATACGGGACGCGCAACCGTCGTCAGGCAGCTTTGAAGCCCGTCTCTCCGGATGCCAAGCTTGTTGTGCCAATCCGGTACGTGGCGGCCGAGTTCGCTCACCTTTTTGAATCCTCGGACGCCATAACTAACAGCCCGGTTTATGGAAGAGTATGCACTGCCTAAGGGCGGAGGGCCAAGAGTCCTTCCAGGTACCGGATTGGCCACTGCCTACGTGCCCCAATTACCACATTAAAGATATCTGCACTGGCGTCCCTCTTCTCGAGGACGAGGGTAAAAAAAGCGCCATTGCACTAGGACTTACGCGGAGACTGCCTCTGCTGGCCTACGTGCCAATCCGGTACGTGGCGTTGCATGTATTGCAGCCTCAGGGACGTCAGTGGATCATGAAGGTAGAGCATGCGTCCTCTGCTGTTAAAATCTGAGTTCTGGACAAACTACCAATTGGCCACGTACCGGATTGGCACGAAAGTATTGCCGGACAGCATCTTCCTTGCCTCA
+
MM<:>LO>>>MKMEE6&7=98:P9934=BL>:=MM88JO>>72*JKJOPP<<J888AAAE0()8676@AAO(((>>>O..099L44MNKLLPPNO44J33?P))E,,PVII4444EDIXX\\FFDI9--X\\[[=;<FHHII77<TRVFFZ\++++:<>JJCC??EEYWX??A0/12GGF..\\[IIGINU4447Y-,44NN555FMXMGEIT++++++4QQMPVWEDWVZ6244425EIZ%%%KKGE67BCD]\WW\\DDDDE^SZIII55JF,,,-XGF\WRYJJF<<JT88JBB]\44LLHHVIIH--SSW[[\BAGX44KKBC\111AB00EEG<<<<<22H^HHJF2203EVZZWKKK\HHHYU555%%AAAFJIJ444[DBEH44AYYQ:::DDCJJ55BB<==458JIBRGCE((KLI113VJJ77HHHGG((F;5,.D77//AW0000WZXYH//\ZZZ\EEEH8722^ONX55]IJJBB>>>>\444?,,@==BA>>222A&&&&&&&GCCNPI%%%PP55@33RP&&>$$=555MMPPP66NOPP<C88>@?:;NNPIG)))66.-2JP>;=KOP;;<<MPP>>99@>>>>PPP?;=====LMMPC:::JMLK<9<565..P55>;:9<++8?F77>=BAD<====PP>>N<=<O(((L$$$$==&&==9<<IGHPOP::KK??H77:9--<PNOOPPP99?00/5::KKKPPPOQNO===>>IK*
@m120308_211137_00124_c100308632550000001523011408061230_s1_p0/5160/ccs
TTGCGAACCTCATCACTCGTTGCGGCAATACTTTCGTGCCAATCCGGTACGTGGTGTATGCAAGGGAAATTAACGGACGGCCTCAATTCCTGCAAGGTAACGCCACCGCGGCCCAAGAGCCATTAAGCGATATAATCGCACATCTGGCCAACCCGCCACGTACCGGATTGGCACGCTTGCAGAGAATCCTGGGCTCTTCAACCAACAGTGACGGGGGCTTATTAGGAGGAATTTTGATACGGACGCGCAACCGTCGTCAGGCAGCTTTGAAGCCCGTCTCTCCGGATGCCAAGCTTGTTGTGCCAATCCGGTACGTGGCGGCCGAGTTCGCTCACCTTTTTGAATCCTCGGACGCCATAAACTAACAGCCCGTTTATGGAAGAGTATGCACTGCCTAAGGGCGGAGGGCCAAGAGTCCTCCAGGTAACCGGATTGGGCAACTGGCCTACGTGCCCCAATTACCACATTAAAGATATCTGCACTGGCGTCCCTCTTCTCGAGGACGAGGGTAAAAAAGCGCCATTGCACTAGGACTTACCGCGGAGAACTGCCTCTGCTGGCCTACGTGCCAATCCGGTACGTGGCGTTGGCATGTATTGCAGCTCAGGGACGTCAGTGGATCATGAAGGTAGAGCATGCGTCCTCTGCTGTTAAAATCTGAGTTCTGGACAAACTACCAATTGGCACGTACGGATTGGCACGAAAGTATTGCCCGGACAGCATCTTCCTTGCCTCA
+
77<B77DCITTiVV]]igK;<QP//0Wcgh^666?MFFJJCDC:;PPN--QVKKMXRR::TLMFGGHWWUU55DMMUb333:?FFVUUSYTVNNgIIT==N4/1UDDDM==CIIMNNC<67ZOO==NRTci]KKfSQRFFOPd\\VVSY777III99VVgg**IKMMVV666SRVWZZCCTTCC:::SSSKKKNPNKNJ(((>?QZONVVZZ99999K<<XMMQPQQKK88====aPQUSAAPLMZBB(((UUc@@idd99VVdS????NNM3333T??_OAAATdSSPQMMMV???BBB[O,,,PcTT<=B..BA???11666gMMXY77FggCCDFFFF@AMPHIW::NQIHJO@T$$$%T===g`>>>F@@@<=KLDDDbedU>>SW))77HPQd;;;MQSS---JJDDEaYTLLMMMg%%%&&YZSTDDN&&&U++dbGG((S<9;hX0000;<::XQRNMSgg&&&&JJRLMT>>cVVCCE&&----][^6`IIYAAARR]2222;;;;;;;WVCCR&&&EUUbc<<<SSSS==Lh0010.4PQR))CC[\ghCC--QUa))4LW::U..LLNT^C@,,KA5502C?@66P???FK;,,F6888-00HDB5=EEIEB;=F---AAU2QJGMH?::QDDD4UGGX\HH$$$$9++=>KH@NPNPP<;B7)KL>>:=<JLN//23?N&"&==K99?P%%****<)&+823399:@@RPP>>NQ00CO>(((**
@m120308_211137_00124_c100308632550000001523011408061230_s1_p0/5165/ccs
TTGCGAACCTCATCACTCGTTGCGGCAATACTTTCGTGCCAATCCGTACGTGGTGTATGCAAGGGAAATTAACGGACGGCCTCAATTCCTGCAGGTAACGCACCGCGGCCCAAGAGCCATTAAGCGATATAATCGCACATCTGGCCAACCGCCACGTACCGGATTGGCACGCTTGCAGAGAATCCTGGGCTCCTTCAACCAACAGTGACGGGGGCTTATTAGGAGATTTGATACGGACGCGCAACCGTCGTCAGGCAGCTTTGAAGCCCGTCTCTCCGGATGCCAAGCTTGTTGTGCCAATCCGGTACGTGGCGGCCGAGTTCGCTACCTTTTTGAACCTCCGGACGCCATAACTAAACAGCCCGTTTATGGAAGGAGTATGCACTGCCTAAGGGCGAGGGCCAAGAGTCCTCCAGGTACCGGATTGGCACTGGCCTACGTGCCCCAATTACCACATTAAAGATATCTGCCACTGGCGTCCCCTCTTTCTCGAGGACGAGGGTAAAAAAGCGCCATGCACTGGACCTTACGCGGAGACTGCCTCTGCTGGCCTACGTGCCAATCCGGTACGTGGCGTTTGCATGTATTGCAGCCTCAGGGACGTCAGTGGATCATGAAGGTAGAGCATGCGTCCTCTGCTGTTAAAATCTGAGTTCTGGACAAACTACCAATTGGCCACGTACCGGATTGGCACGAAAGTATTGGCCGGACAGCATCTTCTTGCGCTCA
+
((LLRQQOO+H;:Dcc=<BLTGGTUVP5Qia::::WVUGGEEc''//YONT22,8/JRKA))'00888QTGGMIKT]11NNS))P@@TTL::0/;J::^T''--<N>>---99;bbWX\===UXNJI\OGDFW`ONOPCDThOO**II55555=FIJGGHHHR::+++I^POHHFcA,&(=GMFGG000MP**BEEOOVV00BB]V00d(((((>>>OPQ[99b++4444<=OO99UTZ]0.2500GJQS^PPRRBBgUJJJJOOP;;;>>FFHWXZWXP<QHHDE@@>5H444>OIIKLJKL::b_WEB??J::,,KQZLLPSGGG??>>>>>>DI%.R**66>PU77?dIIIV&&&QIb,,,N)))GKPPMN$$FF_;;65;<CH77B<<799=))(((==CCFTKKEERDDN88DD555CV89GGJP*M===FRL66\P'''''`^_aBBSSdbdPPPi^BBS]]P%%Z[Z))^@><<<<U:466TR^@;=MMgOO<<<E......AOZ2.555S::b56/#$JLO**[''E@DSNP//[NkeZZ00LLOUMLTUSSQVU//]`ehZMTSUWe888UTJJSXSUUUQKMNNORQ----ZZWW[==55Sk?9:eYZ11``ZVVEEpCCRQFGlY/dtqg------WYYMMA89PC??ghCCCEVoPPQ\_p55KKb99>;=IEEG\\888P\8////]XX]00NN33abYjcVRK76,,QWC&)'UC
@m120308_211137_00124_c100308632550000001523011408061230_s1_p0/5167/ccs
TGAGGCAAGGAAGATGCGTCCGGCATACTTTCGTGCCAATCCGGTACGTGGCCAATTGGTAGTTTGTCAGAACTCAGATTTAACAGCAGAGGACGCATGCTCTACCTTCATGATCCACTGACGTCCTGAGGCTGCATAATGCACGCCACGTACGGATTGGCACGTAGGCCAGCAAGGCCAGTCTCCGCGTAAGTCCTAGTGCAATGGCGCTTTTTTACCCTCGTCCTCGAGAAGAGGGGACGCCAGTGCAGATATCTTTAATGTGTAATTGGGGCACGTAGGCCAGTGCCAATCCGGTACCTGGAGGACTCTTGGCCCTCCGCCTTAGGCAGTGCATACTCTTCCATAAACGGGCTGTTAGTTATGGCGTCCGAGGATCAAAAAGGTGAGCGAACTCGGCCGCCACGTACCGGATTGGCACAACAAGCTTGGCATCCGGAGAGACGGGCTTCAAAAGCTGCCTGACGACGGTTGCGCGTCCGTATCAAAATCCTCCTAATAAGCCCCCGTCACTGTTGGTTGAAGAGCCCAGGATTCTCTGCAAGCGTGCCAATCCGGTACGTGGCGGGGTTGGCCAGATGTGCGATTATATCGCTTAATGGCTCTTGGGCCGCGGGTGCGTTACCTTGCAAGGAATTGAGGGCCGTCCGTTAATTTCCCTTGCATACACCACGTACCGGATTGGCACGAAAGTATTGCCGCAACGGAGTGATGAGGTTCGCA
+
11()9ODDEDD9CCSH1%&11)):21??(((856;,,++<22GGM]V<;66@@777BNNHFA8889C''BADFG>?MC/00069OPB((UBBFE''7;E@?HNNMM333EA@JD::K7FR>=HU///12=E23IE&&++PKH/)/881:C<<*&*../((??;436%%??CNX=634/0FCE<D;;<K))@?GX33@PKC44558001EF000000T666OXVI?@KWAAE''<<####*F//>FJA@EN66B**83333AU--))EE;CACC<77I@?G999CBPHF%%HHGFK;;99EPACFNEEDFFJJJ11///>;==::GTK44446587?@?<6G<?@SST1112@TT11[DDGXLLLIGKILF00INIIG**-----<BBH++$$000SY11;;;ON3)*D44IDD-,6MQ5E25544%&44HAAM--;K00O6L>OG%%%BDCK))))IIH@;<=\A@22RF9...<.01G,,,K**GEFFFF555=>GGLW22?&&&&&55-)*Q32822>>9@C55E++++??%FLNLM<<C$$DDE17=A<<DCJ8869KQG88@))))<HGN99^YY^QQZR7F?9P\WCVJIIIGKG??A4422/220153./.1B33--98@./?G%$(('/.EJI---,,66AB22:9?2+232/;H--1;44B<;7<<A@HF((I,,@QRQ??CCCB%7/%1-.0AAHU%%\QWPP@?M??HJ++*$
@m120308_211137_00124_c100308632550000001523011408061230_s1_p0/5177/ccs
TTGCGAACCTCATCACTCGTTGCGGCAATACTTTCGTGCCAATCCGGTACGTGGTGTATGCAAGGGAAAATTAACGGACGGCCTCAATTCCTGCAAGGTAACGCACCGCGGCCCAAGAGCCATTAAGCGATATAATCGCACATCTGGGCCAACCCGCCACGTACCGGATTGGGCACGCTTGCAAGAAGAAATCCTGGGCTCTTTCAACCAACAGTGACGGGGGCTTATTAGGAGGATTTTGATACGGACGCGCAACCGTCGTCAGGCAGCTTTGAAGCCCGTCTCTCCGGATGCAAGCTTGTTGTGCCAATCCGGTACGTGGCGGCCGAGTTTCGCTTCACCTTTTTTGAATCCTCGGACGCCATAACTAACAGCCCGTTTATGGAAGAGTATGCACTGCCTAAGGGCGGAGGCCAAGAGTCCCTCCAGGTACCGGATTGGCACTGGCCTACGTGGCCCCAATTTACCACATTAAAAGATATTCTGCACTGGCGTCCCCCTCTTCTCGAGGACGAGGGTAAAAAAAGCGCCATTGCACTAGGACTTACCGCGGAGACTGCCTCTGCTGGCCTACGTGCCAATCCGGTACGTGGCGTTGCATGTATTGCAGCCTCAGGGACGTCAGTGGATCATGAAGGTAGAGCATGCGTCCTCTGCTGTTAAAATCTGAGTTTCTGGACAAACTACCAATTGGCCACGTACCGGATTGGCACGAAAGTAATTGCCGGACAGCATCTTCCTTGCCTCAA
+
(((MNCCde::CDVVfFFZEEDN&&&QS[d;----GLK66OOSPPIJ88fcO332@==TV=788OO''''?@EHHHHNcBBBGE5499NNNNAAOQMONHIMU@@&&&7Y[BBB000ABGGK::<<<gZEC55FGG-,16VS++I++*,638::::AA?DJDE===JI33()%8%%,<566FDC2-/M$$$6@@C??:%%5+++8>>;;111CDZBADFSSSR@>BBIIF===GG1,....44LEBE:8;**;;G===JX9,,OV_[<<R<<<78@@MMMN**HH//KJLD88((KKQJKH+++VcKJ333RRYa,,LTVNOO777LMNh...LJL%%JJde555555<DD((WPQ:::WS<<<><A?FMMKD99GGYHHHISMMOOOOOM<:>TQQ@88@?;==IIW332%%%_@@@55M(((XNNNVWIIFFDII@A@KM<<P000:9<?Kc$$SUUT''&..DEJ@@JJT++++VSQN22dQQJ::BNNR=833333LNOOOTTbLJNfehLHIIL........A>>ABPPTXVZNN//9:EE==`EE77]DDcYN<=TTbSR::DDDESSZBBHH44OKKLJ**P>>LLMcCC>@\UY[gFFFOPIDFHHR5555**22aba[\`GGd77...^AAXKFGW<<QQK...AAUKHKIINOOO55=Q66<<<]hTTRV///D33Ma==<<56;<<5[43<X88VSV???DDJ333SR((@@A\aZZb99VVTQTNNMPJJd[[DD))
@m120308_211137_00124_c100308632550000001523011408061230_s1_p0/5198/ccs
TTGCGAACCTCATCACTCGTTTGCGGCAATACTTTCGTGCCAATCCCGGTACGTGGTGTATGCCAAGGGAAATTAACGGACGGCCTCAATTCCTGCAAGGTAACCGCACCGCGGCCCAAGAGCCCATTAAGCGATATAAATCGCACATCTGGGCCAACCCGCCACGTACCGGATTGGCACGCCTTGCAGAGAATCCTGGGCTCTTCAACCAACAGTGACGGGGGCTTATTAGGAGGATTTTGATACGGACGCGCAACCGTCGTCAGGCAGCTTTGAAGGCCCCGTCTCTCCGGATGCCAAGGCTTGTTGTGCCAATCGGTACGTGGCGGCCGAGTTCGCTCACCTTTTTGAATCCTCGGACGCCATAACTAACAGCCCGTTTATGGAAGAGTATGCCACTGCCTAAGGCGGAGGGCCAAGAGTTCCTCCAGGTACCGGATTGGCACTGGCCTACGTGCCCCAATTACCACATTAAAGATATCTGCACTGGCGTCCCCTCTTCTCGAGGACGAGGGTAAAAAAAGCGCCAATTGCACTAGGACTTACCGCGGAGACTGCCTCTGCTGGCCTACGTGCCAATTCCGGTACGTGGCGTTGCATGTATTGCAGCCCTCAGGGGACGTCAGTGGATCATGAAGGTAGAGCATGCGTCCTCTGCTGTTAAAATCTGAGTTCTGGACAAACTACCAATTGGCCACGTACCGGATTGGCACGAAAAGTATTGCCGGACAGCATCTTCCTTGCCTCA
+
NN;;e???NNUUSFFQRUa333VVDDJPRb^^////c[[AAATS(((155?ORRLMEEQRS]77OOBBBVaaOOCCCLLR_===CCGBDCNN]AA^==<<<//*,TAA000C///??AOJ@A666h\[***`eeiTT999`S22FCEMSV***KJ''';;:;I[ZZX87CCfIIS3302::&&III__WNMQ_^66Z@@@77N\]S@@;=<FFJGFT``+++++/CClJJ428M==HX[[[[uvXK==Wa`ZZ_FF>??T%%b_bYYCCpWAAAA22&&----HH11_PMOOWKK`LLLV$$L???(((F44K:::44`]\ZY]PPF111DDlZQREENNM''?2222205IIBB][---;33Y<<CCBJ[^^EDEFF?>AAAqjkLLLUFFQWb))q[[77KODD(((888HII@@@^''^$$4MMYZoXXVY^cLLJISVVFDH_111HSUAADC<<<<<VQRR`kotsYY....JR^_]]\00[`222MN66666]HHCEgKK>>LJ885555+++++++8PLMW'&///IW@VQPZJJ???KKKc,,,22C^@=@@P___33EHMMWWl\00?@a))]]CCCCMMYWZ[dIH..Ql`WEEZZRRU))),G],,,,FrMM[Y[`QQRhaaY44ON^^pLLXjZXSSZ66DD[ob_`U***aaa_`cTTI,,,EDDDTEEE`cn999BBR666KKYFFLJNNWjKK::_``20666SSJGPM<<IIA=>PP:8)(/-22fTGH@AM
@m120308_211137_00124_c100308632550000001523011408061230_s1_p0/5282/ccs
TGAGGCAAGGAAAGATGCTGTCCGGCAATACTTTCGTGCCAATCCGGTACGTGGCCAATTGGTAGTTTGTCCAGAACTCAGATTTTAACAGCAGAGGACGCATGCTCTACCTTCATGATCCACTGACGTCCCTGAGGCTGCAATACATGCAACGCCACGTACCGGATTGGCACGTAGGCCAGCAGAGGCAGTCTCCGCGGTAAGTCCTAGTGCAATGGCGCTTTTTTACCCTCGTCCTCGAGAAGAGGGGACGCCAGTGCAGATATCTTTAATGTGGTAATTGGGGCACGTAGGCCAGTGCCAATCCGGTACCTGGAGGACTCTTGGCCCTCCGCCCTTAGGCAGTGCATACTCTTCCATAAACGGGCCTGTTAGTTATGGCGTCCGAGGATTCAAAAAGGTGAGCGAACTCGCCCGCCACGTACCGATTGGCACAACAAGCTTGGCATCCCGGAGAGACGGGCTTCAAAGCTGCCTGACGACGGTTGCGCGTCCGTATCAAAATCCTCCTAATAAGCCCCCGTCACTGTTGGTTGAAGAGCCCAGGATTCTCTGCAAGCGTGCCAATCCGGTACGTGGCGGGTTGGCCAGATGTGCGATTATATCGCTTAATGGCTCTTGGGCCGCGGTGCGTTACCTTGGCAGGAATTTGAGGCCGTCCGTTAATTTCCCTTGCATACACCACGTACCGGATGGCACGAAAGTATTGCCGCAACGAGTGATGAGGTTCGCAA
+
hI..HILNBB&&&TUU$$<Th@@@MAAKTTWMMMSfeLJOYbRFGFNW99MNPPAA?AAVKKc==???;=55af000c;;SECGGGNTTONRWNN11?>:;PPV@?MdYIIMMSRd??VSWc`S98>R;2333,,OOPhUUef::efVVUUccdNN[fMMVIJ=>RSSPPMPIJVV33789TJ@AI000IUV??FFXXJJJWWW<:@JFEGEFDU@777CC3333334+++GJEE;;;@V*)CCC\1111NAAHH^\J55MBBBBXI---HHA@?@F;45::7777P44VYYLL,,5XI<<MGGD@BQSJKTSFELG9:;IG7==--)))VIJJ<<<33%%00KWD88AII[SR@@?FZAASUC&&&"&?YFFFD@B>ATU44BTV==CCDFFI<====8900\\J54CCSI;'''H?@XQ@@22:((=>&&&BA333ABAEFICEMND%%%JJJPFFED>>>I3339999IIM??@/-.2ONIK333IKI22HVOJJHHDDDDXZ\[JJFEHH@@@======\OOXA22GMRRXX[]HH\<<<H444KKGI^^\\JJISXIIHHDEEWW221@IJY==--VVX[;;233HFDFDDOAAW\\\II\[EOOCDDBBBJKXY8887>>[AA@ABR<<<ISCC,,^\DDD],,,\\;;;B33BJBAI??---/??CCA@A\\\\555DA@ENWRRU--EE33IHHHHW33HEABDVVWK$$/HHPP@44K<=:=O88
@m120308_211137_00124_c100308632550000001523011408061230_s1_p0/5296/ccs
GAAGGCTGGGCAGGCTATGCCACCCTGGTCCAGGTCAAAAGCTGCGGAACCCGCTAGCGGCCATCTTGGCCACTTAGGGGCCCGCAGATTCATATTGTCGTCTAGCATGCACAATGCCTGCAAACCCAGCTTGCAATGCCCACAGCAAGCGGCCAATCTTTACGCCACGTTGAATTGTTTATTACCTGTGACTGGCTATGGCTTGCAACGCCACTCGTAAAAACTAGTACTTTGCGGTTAGGGGAAGTAGAGCAAACCCATTACTCCACTTCCCGGAAGTTTTCAACTCATTCCAACACGAAATAAAAGTAAACTCAACACCCCAAGCAGGCTATGTGGGGGTGATAGGGTGGATTCTATTCCTATCCCATCCCTAGGATCTCAATTAAGTTACTAGCGAGTTAAATGTCGTAGCGATCCCGTCAGTCCTATCGCGCGCATCAAGACCTGTTGGTTGAGCGTGCAGTAGAATCATCGATAAGCTGCGAGTTAGTCATCCAGAACCGCATCTGGCGCCTAAAACGTCCAGTGGTAGCTAAAGGCGTCCCCTTCGACTGTCTAAAGGCAATATGTCGTCCTTAGCTCCAGTCCCCTACAAGCGTGTCGG
+
%22CDDD@>=B:''FDD22,,3,--8BCDBCDBCDDBCCCD..DDBCCE2222??D=8..6EDDD11668;DD..E'''&'0/>DADD//11=B111>;@>D@@@@DD>@@@222D++FD>200,..DDD22233>>E979>DDD5***634--->CD1111@@=?>1:++:9C=CD>?>**CD78@1011@A..=//A/0A33>??9@2.0//ADDD+++++A?CAAD@...ED11CD@,,,,CB,+946,+(((,,,;==DDD,,,D-----BCCED,,,,?AEADDD..DDCEDDDDABBD----DD...CDDCADD@AAABB000/09D31?8))))))??D9...,++8@DDDD$$$?CCD<3<=D++(*A222D@A@22/16@@//ED05DDDDD00AA<<,,%$000@@D@+++DDDDD9,-FDDDD55DDAADD?@DD?DD/,0@ACDDDDD002**02-.00ED66DD22---:215326++:'';CD''':%#2775./>622././.---,=?0,--&"!$%5424%%%%8888-%&-488888888884553663448888884&&&888%%70&&7((((48$+8888+988&&
@m120308_211137_00124_c100308632550000001523011408061230_s1_p0/5297/ccs
TGAGGCAAGGAAGATGCTGTCCCGGCCAATACTTTCGTTGCCAATCCGGTACGTGGCCAATGGTAGTTTTGTCCAGAACTCAGATTTTAACAGCAGAGGACGGCATGCTCTACCTTCATGATCCACTGACGTCCCTGAGGCTGCAATACATGCAACGCCACGTACCGGATTGGCACGTAGGCCAGCAGAGGCAGTCTCCGCGGTAAGTCCTAGTGCAATGGCGCTTTTTTTTACCTCGTCCTCGAGAAGAGGGGACGCCAGTGCAGATATCTTTAATGTGGTAATTGGGGCACGTAGGCCAGTGCCATCCGGTACTGGAGGACTCTTGGCCCTCCGCCCTTAGGCAGTGCATACTCTTCCATAAACGGGCTGTTAGTTATGGCGTCCGAGGATTCAAAAAGGTGAGCGAACTCGGCCCGCCACGTACCGGATTGGCACAACAAGCTTGCATCCGGAGAGACGGGCTTCAAAGCTGCCTGACGACGGGTTGCGCGTCCGTATCAAAAATCCTCCTAATAAGCCCCGTCACTGTTGGTTGAAGAGCCCAGGATCTCTGCAAAGCGTGCCAATCCGGTACGTGGCGGGTTGGCCAGATGTGCGATTATATCGCTTAATGGCTCTTGGGGCCGCGGTGCGTTACCTTGCAGGAATTGAGGCCGTCCGTTAATTTCCCTTGCATACACCACGTTACGGATTGGCACGAAAGTATTGCGCAACGATGATGAGGTTCGCA
+
OJC668LP>>=EEPMMPAAO553))%(JPPPP<<<:?99?BP::8>O;;RIID;--*---**26694444;?777O<<<NL86:))))07BIME;<<++8G**<0E))..=N53%%%QPPPONONPPPPPPP999L??444ECC<<<@=99<<<<<KGG;.-4PNP>>&$(':((>?55KK&&?J>=EK''?C++<<888PAAC$#**5KKXL))NTTB89MMO00000000R443LHIBCP=IN22L-H////K5HHOSVHHMYYV[XRR3333FFH**@O22PT////;JTQ88555C55CI**G:8<-,66&&$$$333GGUDD'''777GO;&&&DEEACCCF@@G`UM4PLLQ888B=??I:::;PI::`]222H55HII@@WW55[EE99AAAAHNP\SKKV:::3377'''K;;DJ@@D>?BBAAB00[KF..433213E00GHJJ55@66RIJ???W665>AAGHFC<=@11E33G:::>>@DKB:<9<<99P0/AAAAFJJFCDDWWW66S666636VA;NI??77:FOBB:;2'(((NNP((NPJNN'''VGADSSS<<=X[BBNS[PI7733667G;;;F86-.FIZZFC33BGJWP==%%$11JKJQL++&(((DDEH==?--99WLABAIAAL66667VDD@@00AADDJ<<11666'''>>=>?QHC:355LL66<((;@8879==P,,66;;;JK&$(88=F?=+NPK22--)++7;8
@m120308_211137_00124_c100308632550000001523011408061230_s1_p0/5300/ccs
TTGCGAACCTCATCACTCGTTGCGGCAATACTTTCGTGCCAATTCCGGTACGGTGGTGTATGCCAAGGGAAATTAACGGACGGCCTCAATTCCTGCAAGGTAACGCAACCGGCCGGCCAAGAGCCATTAAGCGATATAATCGCACATCTGGCCAAACCCGCCACGTACCGGATTGGGCACGCTTGCAGAGAATCCTGGGCTCTTCAACCAACAGTGACGGGGGCTTATTAGGAGGATTTTTGATACGGACGCGCAACCGTCGTCAGGCAGCTTTGAAGGCCCGTCTCTCCGGATGCCAAGCTTGTTGTGCCAATCCGGTAACGTGGCGGCCGAGTTCGCTCACCTTTTTGAATCCTCGGACGCCATAACTAAACAGCCCGTTTATGGAAGAGTATGCAACTGCCTAAAGGGCGGAGGGCCAAGAGTCCTCCAGGTACCGGATTTGGCACTGGCCTACGTGCCCCAATTACCACATTAAAGATATCTGCACTGGCGTCCCCTCTTCTCGAGGACGAGGGTAAAAAAAAGCGCCATTGCACTAGGACTTACCGCGGAGACTGCCTCTGCTGCCTAACGTTGCCAATCCGGTACGTGGCGTTGCATGTATTGCAGCCTCAGGGACGTCAGTGGATCATGAAGGTAGAGCATGCGTCCTCTGCTGTTAAAATCTGAAGTTCTGGACAAACTACCAAATTGGCCACGTACCGGATTGGCACGAAAGTATTGGCCGGACAGCATCTTCCTTGCCTCA
+
&&%-F99BCCPPPO;;I?@9957=G='''<P====BB++@886;33;;?BP''>>KLRP>>'#(QQ333----FF]ZGGG77I,,CGJ]555@XKKIIHOPJJHG601,,+7%%:9333H33::DJ===YVTFFXXIBCCJJXX44JGG444B+++5555'''<<:33[GG55C(((D22JJIIFIFFGGLMHIOSJJJBC[UVY++#$$66VKKJJJ/////1QUQAA@888?II+++++5KFFX...I4,,26A@H44EBDIJ4402X\CCCC;;$$&PMJ>>22>20&&&CCPRXYJJ[]5+++BC666\CBGGKK''?LL55-.O999DII\JGFEDH[\AAAAADDI66PQJEGMHD:::TUXWI<==X\O@AAQIIIIBAJJWKKDDKK[F%%]XOMOP332////555<==00.5JC89HZXJJBBJ97333G8...GJHGGO,,33/2UX\:*+++JPPZ**EEJKY]BBB>@X\GFJXF++CIONRC?BBBBIEHHGE66:::I55333W11111111BXA@JI66644[9900AAHII'&00AAHE@@J:9DBEJJCC$$NI'']N++C@CBC45J//.F==''>V@@?99;68SJJSW==N==>JJ333OO5/0ZIIDDAAKKE75:4401G:9CI66BD@>@ILDCFJI44+,,,-GH6..Z%%%BAIE((JJJJB++///..-65FEEFX33>JJE111GDHCCBBBB\JEF,,HHHSWXF=<CYJGJ99ED$$303+
@m120308_211137_00124_c100308632550000001523011408061230_s1_p0/5481/ccs
GCAAGGAAGATGCTGTCCGGCAATACTTTCGTGCCAATCCGGTACGTGGCCAATTGGTAGTTTGTCCAGAACTCAGATTTTAACAGCAGAGGACGCATGCTCTACTTCATGATCCACTGACGTCCTGGAGGCTGCAATACATGCAACGCCACGTACCGGATTGGGCACGTAGGCCCAGCAGAGCCCAGTCTCGCGGTAAGTCCTAGTGGCATGGCGCTTTTTACCCTCGTCCTCGAGGAAGCGAGGGGGGACCGCCAGTGGCAGATATCCTTTAATGTGTAATGGGCACGTAGGCCAGTGCCATCCGGTACCTGGAGGATCTTGGCCCTCCGCCTTAGGCAGGTGCATACTCTTCCATAAAACGGGCTGTGTTAGTTCATGGCGTCCGAGGATTCAAAACGGTGAGCGAACTCGGCCGCCACGTACCGGATTGGGCACAACAAGCTTGGCATCCGGAGAGACGGGCTTCAAAGCTGCCTGAGGGGACGGTTGCGCGGTCCGTATCAAAATCCTCCTAATAAGCCCCGTCACTGTTGGTTGAAGAGCCCAGGATTCTCTGCAAGCGGTTGGCCCAATCCGTACGTGCGGGTTGGCCAGATGTGGCGATTATATCGCTTAATTGGCTCTGGGCCGCGGTTGCGTTACCTTGCAGGAATTGAGGCGTCCGTTAAGTTTCCCTTGCATACACCACGTACCGATTGGCCCGAAAGTATGCCGCAACGAAGTGATGAGGTTCCGCAA
+
PN<<;HNKP=A@54=>++:QPKLCCNHMMOA>++55P?7825?E;8<887<CC&&&7A<<''''KAA==NPN::NPL66566P??21FDD333990/167D0-0/),1CDDDC,,*?DDD2/2111++711.1@3.2/./?>?DCADD2216611BD55?..777?@561222())2DD//B1&#&8:DD@..**@<21.,,?@D@2+*03?BCD@F+++++))++4594A:CD22,,,1<&$&,,,,,,.--F3212)))//FDDD<))3,6'&@@2))//11449DAAD?;=%%-700335577609DCDD?C2/33-A121>***28?205-.FBC2.*+CD@@AD54#(.-10E))))+22202%.**+&DB7%*?..58?33*)-::((7'(''&77?40+.@((1C3*++B.,1.,1600B..1/4***1522<C@B330.22.11.22=22DDD1&&&7--8..-.-%.)+,A0$"&&BC**(2924=(&+,CDC10C33333&%5@92/11CD3/11113222><1;;<333=812?+++,+22--->1133;>>1&&-.*)''%)=,(+).@00>(()))*:9//0204;90()200''79811AA>>44''+++++)(11/020()%&@<9+++)',39<21<;=55?C=?)(.3331867&441#&&&28%"2-88458..8877$$77&&%'+878.888&"$$487188$!&&34886(%+7%"''01
@m120308_211137_00124_c100308632550000001523011408061230_s1_p0/5491/ccs
TGAGGCAAGGAAGATGCTGTCCGGCAATACTTTCGTGCCAATCCGGTACGTGGGCCAATTGGTAGTTTGTCCAGAACTCAGATTTTAACAGCAGAGGACGCATGCTCTACCTTCATGATCCACTGACGTCCCTGAGGCTGCAATACATGCAACGGCCACGTACCGGATTGGCACGTAGGCCAGCAGAGGCAGTCTCCGCGGTAAGTCCTAGTGCAATGGCGCTTTTTTACCCTCGTCCTCGAGAAGAGGGGACGCCAGTGCAGATATCTTTAATGTGGTAATTGGGCACGTAGGCCAGTGCCAATCCGGTACCTGGAGGACTCTTGGCCTCCGCCCTTAGGCAGTGCATACTCTTCCATAAACGGGCTGTTAGTTATGGCGTCCGAGGATTCAAAAAGGTGAGCGAACTCGGCCGCCACGTACCGGATTGGCACAACAAGCTTGGCATCCGGAGAGACGGGCTTCAAAGCTGCCTGACGACGGTTGCGCGTCCGTATCAAAATCCTCCTAATAAGCCCCCGTCACTGTTGGTTGAAGAGGCCCAGGATTCTCTGCAAGCGTGCCAATCCGGTACGGTGGCGGGTTGGCCAGATGTGCGATTATATCGCTTAATGGCTCTTGGGCCGCGGTGCGTTACCTTGCAGGAATTGAGGCCGTCCGTTATTTTCCCTTGCATACACCACGTACCGGATTGGCACGAAAGTATTGCCGCAACGAGTGATGAGGTTCGCAA
+
66?111@@@N<<<]SQT==YRURR..RRgh7778\>>,,TTTabSS==PUd***O[Re;;>>HhQLNNUSPTTTQThhdVVRLNNNOINOPcU<<`eKKEEWVUQFGYeUT33556SSachhUUTT^cc@@@AWTTh==]^PPO::OVVdMHM''GGO3388abNOPDDDbghVV??ZZ+++TRVVRAADg]]fX;;FDACHUURQMONQGG<<cgjYYY?<&&&&&&_FFFRUeT:::]FF\AA`W<<<<@@RHHWOCCXR]>:=MUGGGIJQ==AAA88PP....QSLHD::;;jRR`99LL_))FFG>***OQOS_SSSQNO44/11::R666555PQX][[\ZU==XXGIILQPUJJJ[NNN88ZTUUHHWiiSST[\77JJMMVVeP******LMG99]c???BA43())JJPTachNNAANTTQQVXNJLTRUUIIQZ\FFVNPLMOWWWVY555G..5JMM;;Ma::?[PLJK]11/00SYd22APYhhiiVSTVV`bYSTVNNNMMW33333OdMMQQ@?HJK>>>EEED%%999ZJJJUW\\\QQKFHH\JJ\--KLOHHOZ?>>''=**LHII111MBBBEEMED=>P\EED33HVYCBIHMOJJGDCDO665:?A?AG22GZCCCGG@AAZWW\77UVA7FZMMYG<====.-333FFF222HH]\[Z,,,H[\HAB::XJJ;;1/211777GGVYSBBSWIIGJVX33EDFQMNHI$$S44
@m120308_211137_00124_c100308632550000001523011408061230_s1_p0/5495/ccs
TGAGGCAAGGAAGATGCTGTCCGCAATACTTTCGTGCCAATCCGGTACGTGGCCAATTGGTAGTTTGTCCAGAACTCAGATTTTAACAGCAGAGGACGCATGCTCTACCTTCATGATCCACTGACGTCCTGAGGCTGCAATACATGCAACGCCACGTACCGGATTGGCACGTAGGCCAGCAGAGGCAGTCTCCGCGGTAAGTCCTAGTGCAATGGCGCTTTTTTTACCCTCGTCCTCGAGAAGAGGGGACGCCAGTGCAGAATATCTTTAATGTGGTAATTGGGGCACGTAGGCCAGTGCCAATCCGGTACCCTGAGGACTCTTGGCCCTCCGCCCTTAGGCAGTGCATACTCTTCCATAAACGGGCTGTTAGTTATGGCGTCCGAGGATTCAAAAAGGTGAGCGAACTCGGCCGCCACGTACCGGATTGGCACAACAAGCTTGGCATCCGGAAGAGACGGGGCTTCAAAGCTGCCTGACGACGGTTGCGCGTCCGTATCAAAATCCTCCTAATAAGCCCCCGTCACTGTTGGTTGAAGAGCCCAGGATTCTCTGCAAGCGTGCCATCCGTTACGTGGCGGGTTGGCCAGATGTGCGATTATATCGCTTAATGGCTCTTGGGCCGCGGTGCGTTACCTTTGCAGGAATTGAGGCCGTCCGTTAATTTCCCTTGCATACACCACGTACCGGATTGGCACGAAAGTATTGCCGCAACGAGTGATGAGGTTCGCAA
+
,-=688NP99774;JO<<PPII&&LPJ%%====L??==AAM::::CPP65;AABJM>>%%%KEJNNPMCDQ=799N9:OP????BCCPPK&&=)));L88;*)9>=99<:==66>9;;;RBB>>>;6(((>>@@>:<JHH<<%%:57>>7899==P:46L>>>773326DBBPII===M<56P22>>P//=)))PHHHIID2-.KGJRRIEG5.//IK444444499=====PNO?::;='''>77777K>56PN%%6;;$$OPOPMOOOQP==II<9<<K55557LIK??222=?J=<?H<<<89000B(((K%%JKKPPL<<44<<<>'''5559N77IJLLPMF;99:P==P99PP***>&&&&??787<BH>?999=78L>?===NPP)))))(11KPF<88<43='&)))../PP((8858K>>;==PP%%%221=?A788PP008:%%<;EEP222277??(((6>M;9>>>>N**P::CD98?O328;%%87@FHHH<9<9;K>9;RHH>:;;;;P((;EQFEL776==<<'';'''G33E<<89IL))NP==?5B=>%%<;-%&6>OPCCE))))711>>>L))B;;==P>>:<>>%%:9<6(6MNJ//11/44%%DK;;>&&@<>>99%%$..PKLJLNI**>>>G<<KLP>>=C<<<'''KQPP=:<PMIKJJHBD>>=GGMN111B))9::LPPDDC000:>P<<KAPPPP>C::PPO??MO
@m120308_211137_00124_c100308632550000001523011408061230_s1_p0/5522/ccs
TTGCGAACCTCATCACTCGTTGCGGCAATACTTTCGTGCCAATCCGGTACGTGGTGTATGCAAGGGAAATTAACGGACGGCCTCAATTCCTGCAAGGTAACGCACGCGGCCCAAGAGCCATTAAGCGATATAATCGCACATCTGGCCAACCCGCCACGTAACCGGATTGGCACGCTTGCAGAGAATCCTGGGGCTCTTCAACCAACAGTGGACGGGGGCTATTAGGAGGATTTTGATACGGACCGCGCAAACCGTCGTCAGGCAGCTTTGAAGCCCGTCTCTCCGGATGCCAAGCTTGTTGTGCCAATCCGGTACGTGGCGGCCGAGTTCGCCTCACCTTTTTGAATCCTCGGACGCCATAACTAACAGCCCGTTATGGAAGAGTATGCACTGCCTAAGGGCGGAGGGCCAAGAGTCCTCCAGGTACCGGATTGGCACTGGCCTACGTGCCCCAATTACCACATTAAAGATATCTGCACTGGCGTCCCCTCTTCTCGAGGACGAGGGTAAAAAAGCGCCATTGCACTAGGACTTACCGCGGAGACTGCCTCTGCTGGCCTACGTGCCCAATCCGGTACGTGGCGTTGCATGTATTGCAGCCTCAGGGACGTCAGTGGATCATGAAGGTAGAGCATGCGTCCCTCTGCTGTTAAAATCTGAGTTCTGGACAAACTACCAATTGGCCACGTACCGGATTGGCACGAAAGTATTGGCCGGACAGCATTCTTCCTTGCCTCA
+
>>YI&&cRRXeVVAANP77KTNHEG`GGf@>;;;VYUOAAAA\CCFGVNN]NEE_ajb[[C>AIII2222C77[JJ>?AA776--Q44JJ5LF?=77JAAIIRL**%$..;;MMQPNJLNCCJKKVGGS??BBUV@@SS33GPJJ333YDDDI111MP>&&..EFG)'---KZ^\\a==S`RR88ODDa8888OKL66Y==%%BBASGF++<5(((((>,,EEENNMHHI@@@@:;_^cMMK&&ZUT`...9<e@@LLXX`aLLVA=>>:;TM<<<OOO<<IAA:;;55&&&AMD66O8869=<BC^`8-7;<Qc\U@@M55<<<AVLL9955WMDFH%%%%%%--d88M[::A@>**=T::<<BBCZP,,,U)))i^_WWafhgYYcEEIU>=G77F=>>?HLMBBBCLJL55RSAAACTX---B<<GGTOPIICCZbGG???aOH779999EI44tII\^e\[****bhcbccFFXat>>^BB77779HFJEE;;RJJLWY\444FDGGGGGGNNIIInnoD@B\bRRX?>Ge999CBGFFlTTadd]TTOOUNO777B3477$$$AAAVTDDD\^SS77IGMZbgeXWPQeeN44II^e99@@@]VV`[]HJJWWGGILLJJ44.OMXYPLNfNK6022[d_dYYgUUHHHHfYSPR^]dUUVVSRSXXXONOPBC>??I...34fVMNEFbAAUa@@TVLLLOeURV,,MM66j??LO[((a]^SSOcdaa88R
@m120308_211137_00124_c100308632550000001523011408061230_s1_p0/5544/ccs
TGAGGCAAGGAAGATGCTGTCCGGCAATACTTTCGTGCCAATCCGGTTACGTGGCCAATTGGTAGTTTGTCCAGAACTCAGATTTTAAACAGCAGAGGACGCATGCTCTACCTTCATGATCCACTGACGTCCCTGAGGGCTGCAATACATGCAACGCCACGTACCGGATTGGCACGTAGGCCAGCAGAGGCAGTCTCCGCGGTAAGTCCTAGTGCAATGGCGCTTTTTTTACCCTCGTCCTCGAGAAGAGGGGACGCCAGTGCAGATATCTTTAATGTGGTAATTGGGCACGTAGGCCAGTGCCAAATCCGGTACCTGGAGGACTCTTGGCCCCCTCCGCCCTTAGGCAGTGCATACTCTTCCATAAACGGGCTGTTAGTTATGGCGTCCGAGGATTCAAAAAAGGTGAGCGAACTCGGCGCCACGTACCGGATTGGCACAACAAGCTTGGCATCCGGAGAGACGGCTTCCAAAGCTGCCTGACGACGGTTGCGCGTCCGTATCAAAATCCTCCTAATAAGCCCCGTCACTGTTGGTTGAAGAGCCCAGGATTCTCTGCAAGCGTGCCAATCCGGTACGTGGCGGGTTTGGCCAGATGTGCGATTATATCGCTTAATGGCTCTTGGGCCGCGGTGCGTTACCTTGCAGGAATTGAGGCCGTCCGTTTAATTTCCCTGCATACACCACGTACCGGATTGGCACGAAAGTATTGCCGCAACGAGTGATGAGGTTCGCAA
+
POV555OOLOTTebVNOXX,,7UUMMUWY]STTTbdhTTTTLLS::77RRTU@@@UVVMNMVREDNNN..NNLNTihcchbR>>>>'''gSRZ==U::HHSSbhhhh>>VML...PfRPS==UVhVVhddPPPTQT333UaTT]bdUUhMMT<<QOOQBBMMdWW<<UQQMOa\SRU76BFHId??hhFFLOfgOOOOOYUV\PPIBAGFFRQLKPQOT`KL>8999999b444DRRhcdeCCfUQSA('55549D===KKHI[RQQYQV8889HXVVCCEDM43((((I112/3D==@WUQKL%%%M;;CCC22D3288CC2222*+*A&&&&&I555?@@III&&'BGGUUJJ\HH:(((5FJGJJJ000CSQBBAPFFW0/713ZCC55666E=+(,,,,,>>>M??[]Z[\BB('((88BSKJA@I???FE,,,J3177333VKKOQR^H>?;=>[\JGE(((FN,,4443;JV??MEC?@JG;;BDN==LMTNOMOEG\;;;;HFF^QQSSWVIIG&&&&&==PP<<NO999QMLQPPO%%%:**=>>;>I@@J(((PPPPCC<==;;99CLPBCDD@222((',,,<=DDJO<<>''NPPO=LONPLM88P??KN85>))))AC?>EKL>>>>:<<:>>PPHHKP>>9;554=;>..F555NO===;>>%%6N;;LL66?==:<>>BGP<::>:9755989=79<;AK:@???P>>LPPOPP>>'''>L::
@m120308_211137_00124_c100308632550000001523011408061230_s1_p0/5547/ccs
TGAGGCAAGGAAGATGCTGTCCGGCAATACTTTTCGTGCCAATCCGGTACGTGGCCAATTGGTAGTTGTCCAGAACTCAGATTTTAACAGCAGAGGACGCATTGCTCTACCTTCATGATCCACTGACGTCCCTGAGGCTGCAATACATGCAACCGCCACGTACCGATTGGCACGTAGGCCAGCAGAGCAGTCTCCGCGGTAAGTCCTAGTGCAATGGCGCTTTTTTACCCTCGTCCTCGAGAAGAGGGGACGCCAGTGCAGATATCTTTAATGTGGTAATTGGGGCACGTAGGCCAGTGCCAATCCGGTACCTGGAGGACTCTTGGCCCCTCCCGCCCCTTAGGCAGTGCATACTCTTCCATAAACGGGCTGTTAGTTATGGCGTCCGAGGATTCAAAAAGGTGAGCGAACTCGGCCGCCACGTACCGGATTGGGCACAACAAGCTTGGCATCCGGAGAGACCGGGCTTCAAAAGCTGCCTGACGACGGTTGCGCGTCCGTATCAAAATCCTCCTAATAAGCCCCCCGTCACTGTTGGTTGAAGAGCCCAGGGATTCTCTGCAAGCGTGGCCAATCCGGTACGTGGCGGGTTGGCCAGATGTGCGATTATATCGCTTAATGGTCTTGGGCCGCGGTGCGTTACCTTGCAGGAATTGAGGCCGTCCGTTAATTTCCCTTGCATACACCCACGTACGGATTGGCACGAAAGTATTGCCGCAAACGAGTGATGAGGTTCGCA
+
4M;:>67PLMDD+,:9=>B3109:878=?G5555<GBD778J4&'--1>O??IJ<<>>=I00BN-,6))>==J>>R<PPEK1111AKLPP@/.4?@==55>''LPL7LH00'((9I43:77LLPLLA>A77754<'';BLL//:QHGCAB??++O22MCEPP76((888>>%%8?>>>33C,,<;@%$+DE77IKI>11>7801>>8NEB8778877==$$?>???<9::57FG>>MPLJ>>FG=;>>>=B**NLMN..P..HPO,,II55$$G666>>:=(((((8:7--5548>HE''5HH'&54@@G777556CFHFI%%;++*.//2'''@''''>??HI**MQ=<G((4D=78>>?M>>>>///9DE>>>:'''M2287@<<<MNO>>I<<IIIIFKE$$IMP<<;QP66&''222.;:?NPEE549(((57====<==>>K666==887?>..D+'*HIIG;;;((((LM75:PK<;88C**I==<AG?@66MPLJKM((((F<<IEE=<AHHI2.....-.6==GHL995888;AAKPM++++(((F===>88LJ++LMPO%%66HI<<O>>>P?==887:==>?:;;KMLLPJB?DLJ%%%=**ONO//99A21%847'''66BG((=BOKGIB78>>MJ04402=E>???<>=EFFF44II444333))42*>66I999=M43>=:=9566JNM>>:9::EO;;=66NN'&'?''+E&&#11;F@@BBF@
@m120308_211137_00124_c100308632550000001523011408061230_s1_p0/5595/ccs
TTGCGAACCTCATCACTCGTTGCGGCAATACTTTCGTGCCAATCCGGTACGTGGTGGTATGCAAGGGAAATTAACGGACGCCTCAATTCCTGCAAGGTAACGCACCCGCGGCCCAAGAGCCATTAGCGATATAATCGCACATCTGGCCAACCCGCCACGTACCGGATTGGCACGCTTGCAGAGAATCTGGGCTCTTCACCAACAGTGACGGGGGCTTATTAGGAGGATTTTGATACGGACGCGCAACCGTCGTCAGGCAGCTTTGGAAGCCGTCTCTCCGGATGCCAAAGCTTGTTGTGCCAATCCGGTACGTGGCGGCCGAGTTCGCTCACCTTTTTTGAATCCTCGGACGCCATAAACTAACAGCCCGTTTATGGAAGAGTATGCACTGCCTAAGGGCGGAGGCCAAGAGTCCTCCAGGTACGATTGGCACTGGCCTACGTGCCCCAATTTACCACATTAAAGATATCTGCACTGGGTCCCCTCTTCTCGAGGACGAGGGTAAAAAAGCGCCATTGCACTAGGACTTACCGCGGAGACTGCCTCTGCTGGCCTACGTGCCAATCCGGTACGTGGCGTTGCATGTATTGCAGCCTCAGGGACGTCAGTGGATCATGAAGGTAGAGCATGCGTCCTCTGCTGTTAAAATCTGAGTTCTGGACAAACTACCAATTGGCCACGTACCGGATTGGCACGAAAGTATTGCCGGACAGCATCTTCCTTGCCTCA
+
77G`d&&%2kc\R::]eft^^RRNNN??bbaLLL11DFQRUUTEE:::bTTm99D00ZeEElCC==>=JJ00HHILLA?2&''a66..:;EEQIIINSOOPNP`333MBAG999:=:<BUUUA@))&&[ZNK55J77`P@;>>OBB**993333%%UZ[b`))%(]BB''GGUJ:8=?HHR^FKNO%%HHH@@NGGW%%E\]VLKR67T''''''NNNU\aONO66A::::UUONFT[EE;;HHUUNOdaMKOXE9949M@...11^LN000B^_XcJHCCFHHAA,,,OL;;988.7<<QNNJFHHX\\^NK;;FDH=<,,\^_XTVMJNFF666666JHJP@@?C--C\SDDMV)))YV44E898==?&&&NJHL==Cec^JJBB]JLN,,=HI222L???&&%00H9HSC44@66613KF0%%<I,,,DYYGE000cJ33O33333H(((NHIEG\FF@@@@]dRRWWPNOKJ:30@))))J''=/EISWMMNX=3DDDE++++++,:KCCdWWUYUR`VFFF)MMM^_ZJT[UUiHFJMV>\@Q??MMLTTc??`;UUPRW[[YYb:TXc((M77K@@dA40M\\c][,,EHhiKKK_`c`NN7YCCTUUVVDDOMQ00bfKKV]\,,Y@@PTLCCH//C;;;;;YYWdhSS??``bh::::NbPP==UV;;:?ICDT::F66eNNUbHHU;;LLNNLHIb::/0NLBR?>De^^UVQSOMST76
@m120308_211137_00124_c100308632550000001523011408061230_s1_p0/5607/ccs
TGAGGCAAGGAAGATGCTGTCCGGCAATACTTTCGTGCCAATCCGGTACGTGGCCAATTGGTAGTTTGTCCAGAACTCAGATTTTAACAGCAGAGGACGCATGCTCTACCTTCATGATCCACTGACGTCCCTGAGGCTGCAATACATGCAACGCCACGTACCGGATTGGCACGTAGGCCAGCAGAGGCAGTCTCCGCGGTAAGTCCTAGTGCAATGGCGCTTTTTTACCCTCGTCCTCGAGAAGAGGGGACGCCAGTGCAGATATCTTTAATGTGGTAATTGGGGCACGTAGGCCAGTGCCAATCCGGTACCTGGAGGACTCTTGGCCTCCGCCCTTAGGCAGTGCATACTCTTCCATAAACGGGCTGTTAGTTATGGCGTCCGAGGATTCAAAAAGGTGAGCGAACTCGGCCCGCCACGTACCGGATTGGCACAACCAAGCTTGGCATCCGGAGAGACGGGCTTCAAAGCTGCCTGACGACGGTTGCGCGTCCGTATCAAAATCCTCCTAATAAGCCCCCGTCACTGTTGGTTGAAGAGCCCAGGATTCTCTGCAAGCGTGCCAATCCGGTACGTGGCGGGTTGGCCAGATGTGCGATTATATCGCTTAATGGCTCTTGGGCCGCGGTGCGTTACCTTGCAGAATGAGGCCGTCGTTAATTTCCCTTGCATACACCACGTACCGGATTGGCACGAAGTATTGCCGCAACGAGGTGATGAGGTTCGCAA
+
8spqu{fffwIIJT`\_ji]QQWXXXXjku&&&&SLLBB001SS@@@eepocc??788V555{{OOONV]^f[YgmBBqhfZZZZfgged\]yuSSPTm@@jQQxVt}ccjkfg}NN|VVzkkUUQQ_HHHJJJLLDI\RSf^ccu[XZLLVVVabFFUTRSPSTNNQQced[[f999__`^cXXDDDWWC?99YXcLLXXpUT<<<\==OXOOOMMULK)))))))999c22`Z\ecbenAA^T5555KLL666c[KLhla_bmL>>>>o^>>bbbPP77''''4IJFFZ[h``dZ[B33SUS000XDDQQF88]+++SC5&)0.%%%LLS&&&OTT444NNLO[[_^eMK222OOiPPP@444KPNORQWSSUUDDFJKBBBE44NO\_66666<<<PLLWcCCS^_DD===h>>>AA@?EFFO>>^ZY,,ERU88BBUU.-+++HHFF<=?QCC\]FFF87@=@JJ==A?CbVNN,,AUCC?BB`NLP^***Jf77OOOOOTTVRRQ@@dLLO@@@@@QV66LL,,D=>IJQBB:HC555@OP`WXf_UNMRbbA9:eO??@OeRR::WAAII::548847HHGRWe66<<RVV]II@AECG<:?U'''22<;@JV@@@===YSTMNZKGIO77KKY`d-**'&266JJJ`//EENN7778;;>G812[UL33@AbMMe333PYCCD_65==:::NA>AADD22IJJcc((j^[UGB=?788DN@@
@m120308_211137_00124_c100308632550000001523011408061230_s1_p0/5659/ccs
TTGCGAACCTCATCACTCGTTGCGGCAATACTTTCGTGCCATCCGGTACGTGGTGTATGCAGGGAAATTACGGGACGGCCTCAATTCCTGCAAAGGTAACGCACCGCGGCCCAAGAGCCATTAAGCGATATAATCGCACATCTGGCCAACCCGCCACGTACCGGATTGGCACGCTTGCAGAGATCCTGGGCTCTTCAACCAACAGTGACGGGGGCTTATTAGGAGGATTTTGATACGGACGCGCAACCGTCGTCAGGCAGCTTTTGAAGCCCGTCTCTCCGGATGCCAAGCTTGTTGTGGCCAATCCGGTCCGTGGCGGCCGAGTTCGCTCACCTTTTGAATCGCTCGGACGCCATAACTAACAGCCCGTTTATGGAAGAAGTATGCACTGCCTAAGGGCGGAGGGCCAAAGAGTCCTCCAGGTACCGGATTGGCACTGGCCTACGTGCCCCAATTACACATTAAAGATATCTGCACTGGCGTCCCCTCTTTCTCGAGGACGAGGGTTAAAAAGCGCCATTGCACTAGGACTTTACGCGAGAAACTGCCTCTGCTGGCCTACGTGCCAATCCGGTACGTGGCGTTGCATGTATTGCAGCCTCAGGGACGTCAGTGGATCATGAAGGTAGAGCATGCGTCCTCTGCTGTTAAAATCTGAGTTTTCTGGACAAACTTACCAATTGGCCACGTACCGGATTGGCACGAAGTATTGCCGGACAGCATCTTCCTTGCCTCA
+
77WXW??>CS^=<b55jZO<<<K***;=GXZ3332,,>CC66IINTIJbRQEEITSSUUY%%EEAAA,+++)))1Q===HFF00SYIIHSS111FG++;VLL](((K===FG''YGDIJKHG677JJT87?CC27994-DADD<<EEJYAA;D111C\B@4434F99..CCGF33F77A=>%-.FFE***9<P...4@56+*+EG\A?D000000>?@Y[\@@FGGR55556S>RI==67\<<@ALVX\XUIIYY(((ZUA////@9:H0000FZ\\M34@OQWQIJ>>PJCCB?@44))5E?@@CCAE</4@3.9?@@99870488??<8F77444469>((1ONP??LB>@AK?))65-=21922223324C5+---++8>>@:;>>N//=<666AAE>>G777??%%%IEOOFF:GI2333''H::72216:B=<//223DEMO)):::++/G&"#+5'''9967;NELN))3C''22>>GHHH>>%%%+*11?11<D-B222'&,,,+(%%*BB998((CC**DD;:...2$$425;3+3CEK((?PPPP0-022184@BL-,**)74%%%>88NLLPNJKJ88QPIO+++00?;;8</(((1$)L::LJ>>=44APP33144N;:88?89KON(((<NFHEENP++++DCC((K::::JL::76((((&&:22<40+4J00/6L%%LM$"''86;:9>C)))7>))7120.=HI612<<KL99++3557=:
@m120308_211137_00124_c100308632550000001523011408061230_s1_p0/5707/ccs
TGAGGCAAGGAAGATGCTGTCCGGCAATACTTTCGTGCCAATCCGGTACTGGCCAATTGTAGTTTGTCCAGAACTCAGATTTTAACAGCAGAGACGCATGCTCTACCTTCATGATCCACTGACGTCCCTGAGGCTGCAATACATGCAACGGCCACGTACGGATTGGCACGTAGGCCAGCAGAGGCAGTCTCCGCGGTAAGTCCTAGTGCAATGGCGCTTTTTTACCCTCGTCCTCGAGAAAGGGGACGCCAGTGCAGATATCTTTAATGTGGTAATTGGGGCACGTAGGCCAGTGCCAATCCGGTACCTGGAGGACTCTTGGCCCTCCGCCCTTAGGCAGTGCATATTTCCATAAACGGGCTGTTAGTTATGGCGTCCGAGGATTCAAAAAGGTGAGCGAACTCGGCCGCACGTACCGGATTGGCACAACAGCTTGGCATCCGGAGAGACGGGCTTCAAAGCTGCCTGACGACGGTTGCGCGTCCGTATCAAAAATCCTCCTAATAAGCCCCCGTCACTGTTGGTTGAAGAGCCCCAGGATTCTCTGCAAGCGTGCCAATCCGGTACGTGGCGGGTTGGCCAGATGTGCGATTATATCGCTTAATGGCTCTTGGGCCGCGGTGCGTTACCTTTGCAGGATGAGGCCGTCCGTTAATTTCCCTTGCATACACACGTACCGATTGGCACGAAAAGTATTGCCGCAACGAGTGAATGAGGTTCG
+
QN>:<CAE=>:<HNI381**,,DDH<==JPMOOPPPPAAAAA77&&B::4$$&&GI))%'K:/-.&#$;538?EEKPP>67779EEKJ85015536--&&DGLNNAA<<<LPPPL++<MMPBBOM333C==887I('---BA=<*-66;''))@0HP?&#)J@@9:-;;<9<=>//@AFBDP//99CDE>++J?4:N++D=<CIPN&&>BBCLMMML55555556771KJ0)+OKKP?=@&....46LDEJPPRP@;<=??2IJJNO?38,,,***MDDDDB78;80')456PQM??KO<<J>>>J888JNN:::KNP;;AO...DBC=///9:RFGKKF;RMFKB'%D?@L<4555,,,+LK;;AQ<<<G88>?427=='''>>>66666(((//<?N&&BEM;;>CL32;KLP--44<:>::=:<;;K++OKLGHLLF**;;??K''D777>>O>---0LMB,,;;N<<O>67-..:9===++OKI>;%%%%%>++<<<<++A++,-----1BA@K>=::99//H<<<PO((((:55<>NOOM::LMNNOP:9***PP99NOO<<OPJK>344786;;;PKKPPP@LFQEEEPN=87<JL<<R@>''LII)))'/DH;;KQPP11122%&&D:00A1*+D22,-,.-1=11.0,..222.0FDD**BD((33>23D11CD+++D00----DDC0/1*,FDCED=//B2*+122ADAB..
@m120308_211137_00124_c100308632550000001523011408061230_s1_p0/5708/ccs
TTGCGAACCTCATCACTCGTTGCGGCAATTACTTTCGTGCCAATCCGGGTACGTGGTGTATGCAAGGAAATTAACGACGGCCTCAATTCCTGCAAGGTAACGCACCGCGGCCCAAGAGCCATTAAGCGATATAATCGCACATCTGGCCAACCCGCCACGTACCGATTGGCACGCTTGCAGAGAATCCTGGGCTCTTCAACCAACAGTGGACGGGGGCTTATTAGGAGGATTTTGATACGGACGCGCAACCGTCGTCAGGCAGCTTTGAAGCCGTCTCTCGGATGCCAAGCTTGTTGTGCCAATCCGGTACGTGGCGGCCGAGTTCGCTCACCTTTTTGAATCCTCGGACGCCATAACTAACAGCCCGTTTATGGGAAGTAATGCACTGCCTAAGGGCGGAGGCCAAGAGTCCTCCAGGTAACCGGATTTGCACTGGCTACGTGCCCCAATTTCAACATTAAAGATATCTGCACTGGCGTCCCCTCTTCTCGAGGACGAGGGTAAAAAGCGCCATTGCACTAGGACTTACCGCGGAGACTGCCTCTGCTGGCCCTACGTGCCAATCCGGTACGTGGCGTTGCATGTATTGCAGCCTCAGGGACGTCACTGGTCATGAAGGTAGAGCATGCGTCCCTCTGCTGTTAAAATCTGAGTTCTGGACAAAGACCAATTGGCACGTACCGATTGGCACGAAAGGTATTGCCGGACAGCATCTTCCTTGCCTCA
+
EEEPK%%DDLPG''68:PL==>PLMP<<%#''/000EEBDELOP:8&&&&.<EP<<=LO==>:;L(((77?<;;;$$@''&66<111;<==>>::..==GFO<;CM>>HI4449;R>>MPPNOJJ@=?PRMI454((=PEEMMO;;KK<<566667IEEFF98**45+,,<:&&566PP==POPP99B<===P@@LL77555??OO(!%L@%%%%%L<<<::P>;(&**HJJGNPPPP==><<<<PNO43++PON8&&:==K=677P%%%777E((:;$$QPDDMNNP>>MQP&&&77,--=*)9JPLL==?:<:>G(((;944==PP>;:;44444359C,,,P;:<<<<PPK66RP%%66C@?$9699>?'''$#))11CJI>+//===,+%&&&'''$$$3<=;:==111%%#**<JB==<A:''&'';FJ:9&&)+:7:&&&&57..-+(+99223NNPPPPE>/.=78PNO=:<--+-::;;??BIKJN++**EEEL******:ELMP;5<?98?M(((H(((;;BD66<<PP=8:MMP??==55(((K+)../$$25/&(-757..4////.2..<=C6M555KGFDEG66--,-BB?>&()((#2=C636--?6<;003-/EDI%%%6&&,11-,3*'***))00=---C+++37FD-0+,-;((22-)+AA@=>,,13&&&B@9...$$CL,,)/652*),26557))+++/.+,9(,
@m120308_211137_00124_c100308632550000001523011408061230_s1_p0/5785/ccs
TGAGGCAAGGAAGATGCTGTCCGGCAATACTTTCGTGCCAATCCGGTACGTGGCCAATTGGTAGTTTGGTCCAGAACTCAGATTTTAACAGCAGAGGACGCATGCTCTACCTTCATGATCCACTGACGTCCCTGAGGCTGCAATACATGCAACGCCACGTACCGGATTGGCACGTAGGCCAGCAGAGGCAGTCTCCGCGGTAAGTCCTAGTGCAAATGGCGCTTTTTTTACCCTCGTCCTCGAGAAGAGGGGACGCCAGTGCAGATATCTTTAATGTGGTAATTGGGGCACGTAGGCCCAGTGCCAATCCGGTACCTGGAGGACTCTTGGCCCTCCGCCCTTAGGCAGTGCATACTCTTCCATAAACGGGCTGTTAGTTATGGCGTCCGAGGATTCAAAAAGGTGAGCGAACTCGGCCGCCACGTACCGGATTGGCACAACAAGCTTGGCATCCGGAGAGACGGGCTTCAAAGCTGCCTGACGACGGTTGCGCGTCCCGTATCAAAATTCCTCCTAATAAGCCCCCGTCCCACTGTTGGTTGAAGAGCCCAGGATCTCTGCAAGCGTGCCAATCCGGGTACGTGGCGGGTTGGCCAGATGTGCGATTATATCGCTTAATGGGCTCTTGGGCCGCGGTGCGTTACCTTGCAGGAATTGAGGCCGTCCGTTAATTTCCCTTGCATACACCACGTACCGGATTGGCACGAAAGTATTGCCGCAACGAGTGATGAGGTTCGCAA
+
heVGGHQ[TT***SRRPSTTQQLL>;==99DMMQShfOONSPNOBBB??acMMJJII??)))TTUTU00B==SNNeLKM''DCIHIJSPQUehQQ;<Hc>>KJPRScSR`fAA66Tc;;333K526`hhMMMOehHH99S==Nc@@aDCSdcU<01??N??;;;N??R:::_d;;H]^44TTTUKJ<<efdb''777THHH[PTB898@?FT?%%%eKKEAB0000000ZBBB^O66<<<QNQ:9DFO====>??555Y**GH\\\\Y55XZXXLIIBBBCCCD-----8EPPQIJ+++UF33JJEFI<<AAUC?AJJJJ::JIWONT<==DDFRRU///7[22DEIIHFFH[VW\ZHH99:V2222(((GC@<=<))<=X767KKBBHH665++')33332=ABA315AGGMU+++74''0F55;JK--B?B888DXGG^WXPP//99R^C=?44>/.966;;;D77>&&&48UFFWII^XUT44FHXW22NQ5***Q\JJ*)---'(88CBIIFF@@NC2222228)))BAIH??..AAW++::S%%%8??C$$UPO>>JJIRUS956;WSFG***TY\44IMM8888\==<BAHFEJGGL22JJJVWCCXD333GD555HJUDD;;;?BBY@@JJY-,;;333BDDFFWZ\WW4455&&'HEEICDAEC@I....E44V22FB((((A--,,HIUST<<80+,>>>:;KCC88SCBEIJCCIIEAC66**KKRSL@@
@m120308_211137_00124_c100308632550000001523011408061230_s1_p0/5804/ccs
TTGCGAACCTCATCACTCGTTGCGGCAATACTTTCGTGCCAATCCGGTACGGTGTATGCAAGGGAAAATTAACGGACGGCCTCAATTCCTGCAAGGTAACGCACGCGGCCAAGAGCCATTAGCGATATAATCGCACATCTGGCCAACCCGCCACGTACCGGATTGGCACGCTTGCAGAGAATCCTGGGCTCTTCAACCAACAGTGACGGGGGCTATTAGGAGGATTTTTGATACGGAACGGCGCAAACCGTCGTCAGGCAGCTTTGAAGCCCGTCTCTTCCGGATGCCAAGCTTGTTGTGCCAATCGGTACGCGGCGGCCGAGTTCGCTCACCTTTTTGAATCCTCGGACGCCATAACTAACAGCCCGTTTATGAAGAGTATGCACTGCCTAAGGGCGGAGGGCCAAGAGTCCTCCAGGTACCGGATTGGCACTGGCCTACGTGCCCCAATTACCACATTAAAGATATCTGCACTGGCGTCCCTCTTCTCGAGGACGAGGGTAAAAAAGCGCCATTGCACTAGGACTGTACCGCGGAGACTGCCTCTGCTGGCCTACGTGCCAATCCGGTACGTGGCGTTGCATGTATTGCCAGCCTCAAGGGACGTCAGTGGATCATGAAGGTAGAGCATGCGTCCTCTGCTGTTAAAATCTGAGTTCTGGACAAACTACCAAATTGGCCACGTACCGGATGGCACGAAAGTATTGCCGGACAGCATCTTCCTTGCCTCA
+
HIHJ>32---9**<NNNBB)))4266>>>QI)))*B$-->88888=A==N2/4@@KPC=222HH99::>><=++K<<;;118>$$LLKHI?F6655;'''DG,&'9..-/.77O8599;7()?@E;:>>BL?=''CC;;I((8=BK))()65?P@'87=9;><<8.79IMM==;<@PP?<>>AA20001L?89N5,''>>8.?7=**1///06+'113<<$%7722222HC>78JL88=%%9GK%%%??N@@,)?>000MPJ>>>>---8888?MH988FH22===??77:978N:;CK>676=R&&;748N2)?=445GV\OAALOK>>TTTSVVVVOGH++NWZ66SZ5.//=)))I333F6,,,M3333V&&RTFM@@YVBBMGMMTYFGLRRE000(((&*FFUZLL$$?@QMKMCC//:=KFVR@,,HJ<<?@NH66//DCDD788TU113\\JI////4=:FQLKLO>4-.FFH&&&&MB@EEDP\88NNRK,,,5&&&&&&&R\@@PIJIO44UU,,11K4ZY<<DDMYNGE22KAA?DNMHH111Z[JJK22LWFF7**(--5CO\&&UWVZRAAHI\\Z[J''RQBC^J%%111DJHLHF>?33TII\F22H000JWUHEEFFI?<//>HIFFIO;H@@@@H\NGGTHHHRIIIY///>GJCC%%%EE::AAJF<<4,-@W>'&'22E\CCCC\[CC>>S22KJO;:D^X...XHHH///9G
@m120308_211137_00124_c100308632550000001523011408061230_s1_p0/5826/ccs
TGCGAACCTCATCACTCGTTGCGGCAATACTTTCGTGCCAATCCGGTACGTGGTGTATGCAAGGGAAATTAACGGACGGCCTCAATTCCTGCAAGGTAACGCACCGCGGCCCAAGAGCCATTAAGCGATATAATCGCACATCTGGCCAACCCGCCACGTACCGGATTGCACGCTTGCAGAGAATCCTGGGCTCTTCAACCAACCAGTGACGGGGGCTTATTAGGAGGATTTTGATACGGACGCGCAACCGTCGTCAGGCAGCTTTGAAGCCCGTCTCTCCGGATGCCAAGCTTGTTGTGCCAATCCGGTACGTGGCGGCGAGTTCGCTCACCTTTTTGAACCTCGGACGCCATAACTAACAGCCCGTTTATGGAAGAGTATGCACTGCCTAAGGGCGGAGGGCCAAGAGTCCTCCAGGTTACCGGATTGGCACTGGCCTACGTGCCCCAATTACCACATTAAAGATATCTGCACTGCGTCCCCTCTTCTCGAGGACGAGGGTAAAAAAAAGCGCCATTGCACTAGGACTTTACCGCGGAGACTTGCCTCTGCTGGCCTACGTGCCAATCCGGTACGTGGCGTTGCATGTATTGCAGCCTCAGGGACGTCAGTGGATCATGAAGGTAGGAGCATGCGTCCTCTGCTGTTAAAATCTGAGTTCTGGACAAACTACCAATTGGCCACGTACCGGATTGGCACGAAAGTATTGCGGACAGCATCTTCCTTGCCTCA
+
''fhTTbb>=KhhghhhgTTIBCOL?@@ghTTTRSRQQUOQOHIFIIFG/.555JXXXWW777HH4444HEH>>JIWEE**,2AAB]III^MDEFFEKRY\\HBCOJCDDOR555G\22K,,EEIURW\\\33MNOAAPPWWJ66FFDG5555@@BMMMM99CC^>>00J^\\66\YVCFFFTTZ\\:::GJDCHJDDEEAA++^\\\JJ755477TXYJJJ---EJJ----^JJZW555HVZ\\II\]PP\IIQU333?>CCCCI332>8PQK64:FACIIJ\66GG[66EEAAIDI6(((GIIVBBCH@@\DDD21//EGEEHYJ>>JJJ//////78-FHQJJFHX::WR777UIII\::NNOAAAAFXYUXO:DIHHJJ\XX55RHH\5555)))///DLW\\II\HFH6667@++T[]BBDAD888QQXCC99:,,HX,,55539X[W::^\\111VVWH^II\\?>D\C33\KJSSS=2$%&633;FII[\HEHEN((((((((C44HJJZ\\[KKE]HHQR+++4@@\\BBBZZ[,,R55HN;;YOEFGJJX99\HHVJJZDDMLJEGZY333JZ\\WWCB1133,-PEEYYJJ>>=@CFFFX55HI44[[\UFFMVZ\//[OOVWG66IKLD//77><9;((((GPLE;;DDD:68=((>>>NP88BMMEEF>>;>N;9<E888INOQO=::5557<<%%%((OLIERPL>>NQ::66<<LIME
@m120308_211137_00124_c100308632550000001523011408061230_s1_p0/5840/ccs
TGAGGCAAGGAAGATGCTGTCCGGCAATACTTTCGTGCCAATCGGTACGTGGCCAATTTGGTAGTGTGTCCAGAACTCAGATTTAACAGCAGAGGACGCATGCTCTACCTTCATGATCCACTGACCGTCCCTGAGCTGCAATACATGCAACGCCACGTACCGGATTGGCACGTAGCCAGCAGAGGCAGTCTCGCGCGGTAAGTCCTAGTGCAATGGCGCTTTTTTACCCCTCGTCCTCGAGAAGAGGGGACGCCAGTGCCAGATATCTTTAATGTGGTAATGGGGGCACGTAGGCCAGTGCCAATCCGGTACCTGGAGGACTCTTGCCTCCGCCTTTAGGCAGTGCATACTCTTCCATAAACGGCTGTTAGTTATGGCGTCCGAGGATTCAAAAAGGGAGCGAACTCGGCCGCCACGTACCGGATTGGCACAACAAGCTTGGCATCCGGAGGAGACGGGCTCAAGCTGCCTGACGACGGTTGCGCGTCCGTATCAAAATCCTCCTAATAAGCCCCCGTCACTGTGGTTGAAGAGGCCCAGGATTCTCTGCAAGCGTGCCAATCCGGTACGTGGCGGGTTGGCCAGAGTTGCGACTTATATCGCTTAATGGCTCTTGGGCCGCGGTGCGTTACCTGCAGGAATTGAGGCCGTCGTTAATTCCTTGCATACCACCACGTACCGATTGGCACGAAAGTATTGCCGCAACGAGTGATGAGGTTCGCAA
+
:h)JTKJP==GGTD;;D;S\Z\AAE?@<;F4442I;Q==11P))X00JWA&%:FTV%%%>>IGH@0>56W\Z\CCNZWWII000.3:LLHFLLOPIJVKIW<92N'VCCAGNJ:QY\BBHH4LI%%SSAA@GG733;\H00N]??QL315HI@@@ISHIEE++J66LL--\\>9))FMF>>PO22_\YJ0+--647323:@?P66I622AA::;66FC:*******%#%%IEQE33MRLB6./;:9999C::GGSPP;((Y^]>X\\TSTDD3HO=;;LO3)***)2<:119JJ::L@):45557DEDLLFIIHDFIABLL\\A@++>EHHQ++(++I99QP**NKB]ZLGI[]??.NFFAIFII??BCY=,+CKJLWL:**SZ33V//G1111034+14BO112R]FE..A45IPD;JQQBB4((AADSSBBS??@H.,666JKKX%%F++22JS====12***?LWDDB65=RII8734WUP[W=<D\((A9$$$$$CC22BAFHHKK[00/00:HHQQH@.-4/1178GC/+((((..O44D;;E::00MDDPH==111...EGJSS)%%L333,.??@@D@<&''IVN4$77N1177A==;??`AARRE000DB443;;B5QR=98C,*))B/2222+-RL..++--..BBBD''$&(<IJ\NF337EEEEEBBJI22>>%%VOHIBGGSFI((G00KW<<<55ADHJMMA?C33FQMMP
@m120308_211137_00124_c100308632550000001523011408061230_s1_p0/5848/ccs
ATCTCTCTCTCCACACCTCCGTTGAGTGAGGAGAGAGAT
+
trSQ44]E3**U=M87;3.39%%*)-661H@@@''JU==
@m120308_211137_00124_c100308632550000001523011408061230_s1_p0/5876/ccs
TGAAGGCAAGGAAGATGCTGTCCGGCAATACTTTCGTGCCAATCCGGTACGTGGCCAATTGGTAGTTTGTCCAGAACTTCAGATTTTAACAGGCAGAGGACGCATGCTCTACCTCATGAATCCACTGACGTCCCTGAGGCTGCAATACATGCAACGCCACGTACCGGATGGCACGTAGGCCAGCAGGAGGCAGTCTCCGCGGTAAGTCCTAGTGCAATGCGCTTTTTTACCCTCGTCCTCGAGAAGAGGGGACGCCAGTGCAGATATCTTAATGTGGTAATTGGGGCACGTAGGCCAGTGGCGCAATCCGGTACCTGGAGGACTCTTGGCCCTCCGCCCTTAGGCAGTGCCATACTCTTCCATAAACGGGCTGTTAGTTATGGCGTCCGAGGATTCAAAAAGGTGAGCGAACTCGGCCGCCACGTAACCGGATTGGCACAACAAGCTTGGCATCCGAGAGACGGGCTTCAAAGCTGCCTGACGACGGTTGCGCGTCCGTATCAAAATCCTCCTAATAAGCCCCCGTCACTGTTGGTTTGAAGAGCCCAGGATTCTCTGCAAGGCGTGCCAATCCGGTACGTGGCGGGTGGCAGATGTGGCCGATTATATCGCTTAATGGCTCTTGGGCCGCCGGGCGTTACCTTGCAGGAATTGAGGCCGTCCGTTAATTTCTTGCATACACCACGTACCGATTGCGCACGAAAGTATTGCCGCAACGAGTGATGAGGTTCGCAA
+
$?&&KLDDQ<<>A75;MKQ2288NO:8;APP***=O>;56GG<8:AKAN559:H666<=L7/''PFJKMMMNP>%%S$$SPPPLLLL<<<P))OPPPLM;;P=:<PPPPOP>>9;PPP55C::RPCR<<MF////D''C=>HJHJLKL?**LDD>?99>>GNM99=>.'(9**6>=BAH777BAN0/B%%%<9;ONKM<<888ECB::J//O44=:>>JG?>%%%%%%4...9;>AHL<<::>::9<42.56>KEHHPP87=//?00B334JGOP99L;;--:::0((45:;))))<N<--D%M7793366617&H99<HJ,,86'''10::F6>>****97;MOBBP968E21=33===K65'''7+++1L>677IFE,8??<:9++59EEE<<;-,---,,J=<AP=:><8;2289?HJP?<;54388F=79EE*&<103566DLP===>>))(1@A==MBAB>:;>4554@JJ---APPPO>6745D55DP<9>>PPPP''''7LLP::F...00F-----.JLLJ>=;;***108***73((((:>>77AAKGIIHN&&H//?567?=>@<=((<;3,,9777966%%/4++A--$$@A(((C++KG>**:::000PI//222--5**))%"58:537:JDBP,,77%%2576)()&)423C++),%((12:8;=D--I?>MH9++&%<;+%66?;WAAAII55AEJUKK555<<QOIIRBRGGBCLY66<
@m120308_211137_00124_c100308632550000001523011408061230_s1_p0/5923/ccs
TGAGGCAAGGAAGATGCTGTCCGGCAATACTTTCGTGCCAATCCGGTACGTGGCCAATTGGTAGTTTGTCCAGAACTCAGATTTTAACAGCAGAGGACGCATGCTCTACCTTCATGATCCACTGACGTCCCTGAGGCTGCAATACATGCAACCGCCACGTACCGGATTGGCACGTAGGCCAGCAGAGGCAGTCTCCGCGGTAAGTCCTAGTGCAATGGCGCTTTTTACCCTCGTCCTCGAGAAGAGGGGACGGCCAGTGCAGATATCTTTTAATGTGGTAATTGGGGCACGTAGGCCAGTGCCAATCCGGTACCTGGAGGACTCTTGGCCCCTCCGCCTTAGGCAGTGCATACTCTTCCATAAACGGGCTGTTAGTTATGGCCGTCCGGAGGATTCAAAAAGGTGAGCGAACTCGGCCGCCACGTACCGGATTGGCACAACAAGCTTGGCATCCGGAGAGACGGGCTTCAAAAGCTGCCTGACGACGGTTGCGCGTCCGTATCAAAATTCCTCCTAATAAGCCCCCGTCACTGTTGGTTGAAGAGCCCAGGATTTCTCTGCAAGCGTGCCCAATCCGGTACGTGGCGGGTTGGCAGATGTGCGATTATATCGCTTAATGGCTCTTGGGCCCGCGGTGCGTTACCTTGCAGGAATTGAGGCCGTCCGTTAATTTCCCTTGCATACACCACGTACCGGATTGGGCACGAAAGTATTGCCGCAACGAGTGATGAGGTTTCGCA
+
MDDGHJ_aQQUfUQ??LMhhQM'<eMM`[OKMMVccT;;IP[MM__N@@BB999JTTVbJJNQTLLL0+,NTU???h\JAB5555UUVSTTVAA77STcVVhVVXUDCMVBBBRTeFF...NNYWVPQJJJ;;VMMMQ>>JKKRRRR11AD00M11aaa<<HHHH]UUMMMVTTTT<<<QT??RVRLMM]WTTgVVNNNNSTULLNNPYYKKfLLL---ed&&&&&&222?HHcNNIAAdf+++R(((((A..=>>\33GI^GG]KK////AAAJDBDCEHEH::::R^GGJJJJ??L\G00UGGZHHBBAD555:::DDJ77[YZJJ****N444&&&\\JJUWNG::Y44\^\III\\\NNNJKKKP@8000ZAAA\>>''NX55&&F?@KKY\MMMMMM[\EACMH222\\XYNNW00K:?33GGNZNEE999\\Y[V444NHI;;<KGH[NNV?EUZQ55551100222YJJIIO\\\E%%A:::PXGG\\[%%IO\\\HHHH88++00ZHH\[HH<'''''E\\\\\\CCDDIKHK[BBV+++J:::///VZ99JGEG44JBB%%$...7:GUVVHHI777ACCCHA@$$OO\II\JJWDDD\\\\]\888HF11>;><<<==&&&8POQPA**:>>66HJJ>>>>;>MN=;<@77797>>8846()))?CEPN::==KL8878HAA;;OPP%%&&&LPPPEEELKK667LM>>LQP88O<<K<..$$444>>O&
@m120308_211137_00124_c100308632550000001523011408061230_s1_p0/5924/ccs
TTGCGAACCTCAATCACTCGTTGCGGCAATACTTTCGTGCCAATCCGGTACGTGGTGTATGCAAGGGAAATTAACGGACGGCCTCAATTCCTGCAAGGTAACGCACCGCGCCCAAGAGCCATTAAGCGATATAATCGCACATCTGGCCAACCCGCCCACGTACCGGATTGGCACGCTTGCAGAGAATCCTGGGCTCTTCAACCAACAGTGACGGGGGCTTATTAGGAGGATTTTGATACGGACCGCGCCAACCGTCGTCAGGCAGCTTGAAGCCCGTCTCTCCGGATGCCAAGCTTGTTGTGCCAATCCGGTACGTGGCGGCCGAGTTCGCTCACCTTTTTGAATCTTCGGACGCCATAACTAACAGCCCGTTTATGGAAGAGTATGCACTGCCTAAGGGCGGAGGCCAAGAGTCCTCCAGGTACCGGATTGGCACTGGCCTACGTGCCCCCAATTACCACATTAAAAGATATCTGCACTGGCGTCCCCTCTTTCTCGAGGACGAGGGTAAAAAAGCGCCATTGCACTGAGGACTTACGCGGAGACTGCCTCTGCTGGCGCTACGTGCCAATCCGGTACGTGGCGTTGCATGTATTGCAGCCTGCAGGGACGTCAGTTGGATCATGAAGGTAGAGCATGCGTTCCTCTGCTGTTAAAATCTGAGTTCTGGACAAACTACAATGTGGCCACGTAGCCGGATGGCACGAAAGTATTGCCGGACAGCATCTTCCTTGCCTCA
+
;;;<<EN0;GC..65?ONPPOK//OQ>>Q==P****O=:=D$$:8<??>75:K<====P<<@&&%,,,:::.FH?/0H?<@?;>55G;;578P))AMGMKKLLP::N75&&<<DK<))69EC4,EENNJG5588@,),=>L=6834DD<<@@@K222702<=;;===KPFG433JHGN@@M>>/-0<009))))IHHPF8833((EEBA@DN77776>======ID<8967=<==D=>M??8&'LPP))22KK<<OBCPB55<FI@<==6521767P??O6367:>=BCNMN97=J>(((L98=;?**F=>F>;>P===44>>>==<<<LHH//>F77775''?'$%*:%%QGH===C<=<D9==O44HHK9999P$$NN==II=:>JK??11I<:=786*'+K%%&D'''?,,11M66O==?>=CCG9..<<5**522%%=:IKN<&&&&&5>))P1119M&&!%%%KH<:?KGG:;EE222I))777C>5.58<;>?66>>??''''((((((+?@4258?..@=(*645@1+,C''A))-5%2;2''EC)ABD?@3&96C211265+**>@..-.225..::?CDDDD@@D00'C=A--1&1A7677D77D//,,222DA**D2119<$$701D/,B2#$&11D88DDDBC---+-CDDD7*+7DBDDD;CB<@D*(.12A00**1-((D'00;;2/2@66CD++++DD11:9D332&0C9792--DD?CD2205/
@m120308_211137_00124_c100308632550000001523011408061230_s1_p0/5937/ccs
TTGCGAACCTCATCACTCCGTTGCGGCAATTACTTTCGGCCCCAATCCGGTAACGTGGTGTATGCAAGGGAAAATTAACGGACGGCCTCAATTCCTGCAAAGGTAACGCACCGCGCCCAAGAGCCATTAAGCGATATAATCGCACATCTGGCGCAAACCCGCCACGTACCGGATTGGCACGCTTGCAGAGAATCCTGGGCTTCTTTCAACCCAACAGTGACGGGGCTTATTAGGAGGATTTTGATACGGACGCGCAACCGTCCGTTCAGGCAGCTTTGAAGCCCGTCTCTCCGGATGCCAAGCTTTGTTTGTGCCAATCCGGTACGTGGCGGCCGAGTTCGCTCACCTTTTGAATCTCGGACGCCATAACTAACAGCCCGTTTGATGAGAAGAGTATGCACTGCCTAAGGGCGGGAGGGCCAAGAGTCCTCCAGGTACCGGATTGGCACTGGCCTACGTGGCCCCCAATTACCACATTAAAGATATCTGCACTGGCGTCCCCTCTTCTCGAGGACGAGGGTAAAAAAGCGGCCCATTGCACTAAAGGACTTACCCGCGAGACTGCCTCCTGCTGGCCTACGTGCCAATCCGGTACGTGGGCCGTTGCATGTATTGCAGCCTCAAGGGACGTCAGTGGATCATGAAGGTAGAGCATGGCGTCCTCTGGGCTGTTAAAATCTGAGTCCTGACAAACTACCAATTGGCCACGTACCGGATTGGCACGAAAGTATTGCCGGACAAGCATCTTCCTTGCCA
+
FF:++79CA92311D22++5,+,2%%32=++F=8275*(#$$$.2//1/&.+,D<D==ADD11.-24222$$$$22.00//5522055D222EAB33,(**---*+4@**222B&$)**DD/+,33??111DDD11DAB1.230,--+3784&2+++())*+0@33D10AADD==332/04;-+/01FDA122?@@(((3,,B011>?>>??5513DD2//%&&&&1222220'-.682222?11DD333B1188(')?9:<<:,,2**A**D2+,,,1112323CA@>>2203333//..FD,,,255588D@A22/.12@@??DD???.-02211,,,D;;;94211111+,3+*'(.D,-B@DD122B111D/-212885+4?/,->>5CDDDDD@@&1--<119<=32''&'111..+/7CA0-/96;=88??122>1./,-1/AD..,,('$&=66)))))//+++5502:..122/0--/1AD@ADDC7DD@4444/..11DDC/*+2822---D11011113)****??ED61/0))*007B?73()%*0.3?<**1.0.+,.AC@++89)'&1>++>//F//DD2/118''''*70>22*2<C?8'874/*,,9))6<</.5DDDB@@;,,/126%%%>//0/44))'';DA/03++(((9E;0<(((((/2;5#'!%D0--*+++5726;=-=<A=4?D+$*))'0@45130/26+++@1522-,2'''8++2211DDG665?88>:
@m120308_211137_00124_c100308632550000001523011408061230_s1_p0/5938/ccs
TGAGGCAAGGAAGATGCTGTCCGGCAATACTTCGTGCCAATCCGGTACGTGGCCAATTGGTAGTTTGTCCAGAACTCAGATTTAACAGCAGAGGACGCAATGCTCTACCTTCATGATCCACTTGACGTCCCTGAGGCTGCATACATGCAACGCCACGTACCGGATTGGCACGTAGGCCAGCAGAGGCAGTCTCCGCGGTAAGTCCTAGTGCAATGGCGCTTTTTTACCCTCGTCCTCGAGAAGAGGGACGCCAGTGCAGATATCTTTAATGTGGTAATTGGGGCACGTAGGCCAGTGCCAATCCGGTACCTGGAGGACTCTTGGCCCTCCGCCCTTAGGCAGTGCATACTCTTCCATAAACGGGCTGTTAGTTATGGCGTCCGAGGATTCAAAAAGGTGGAGCGAACTCGGCCGCCACGTACCGGATTGGCACAACAAGCTTGGCATCCGGAGAGACGGGCTTCAAAGCTGCCTGACGACGGTTGCGCGTCCGTATCAAAATCCTCCTAATAAGCCCCCGTCACTGTTGGTTGAAGAGCCAGGATTCTCTGCAAGCGTGCCAATCCGGTACGTGGGCGGGTTGGCCAGATGTGCGATTATATCGCTTAATGGCTCTTGGGCCCGCGGTGCGTTACCTTGCAGGAATTGAGGCCGTCCGTTAATTTCCCTTGCATACACCACGTACCGGATTGGCACGAAAGTATTGCCGCAACGAGTGATGAGGTTCGCAA
+
UVKJQL,,VWJJQR[d\\NAWXOPNOXCCU&&&JUJ\]JJO>>???[RSJGG==?I((==SMI,,,,8)).J<<<Y@6I$78535?>?UBBI@HQNLO-,44IN\[L66AAFGJIPJ22FP%%JILPU+++EHS00?ZD,%&OOQ\<<222<VVEAGGI==99:GT99I65@EDHZ???995..BE66NNVMDDFeUUU`K]X??HR[e]AAWRAA55J444444B@@@MUVfHHJ\]h_777T&&&&66JJbhhgLKKM@@fh(((M`dSJ888AA::?@@@J66DAB%%%44OAA[\QQ[DDQRZhPPP:::FF77,,VVRU888b110/000SNFFF:79<WVh]VVPKMPP@@TTTE8888RfAAAU;;;PG:OXH99TDCKWUVR33333;eV22^OX]TTT]h==HI\66KFH_P---_UKH---IIDESMNN\RRDEIHQ;;<<<97C5>@@@COOAANNN>=ET`WQ==<<@?KCDDUVdWRQRSP88M?@@@V??JMMM88L77/.88889K??egb>>PPLRP00OB.())@@DJMNDDM77??b`66D55LL@;<=U[77BB222J111TR99MMVPOUNKNSAAbfVVH>>LLNOdebRSC8=<<555,--A<<LHLQJ<=K&&78>=DBB787HGGQRKLL^???&&&T221*++0AJJ]WQCBBPNORYT)));U@@OQ`OMPIIIJL[\]^99KONRd\//W'&$::>?--EON55
@m120308_211137_00124_c100308632550000001523011408061230_s1_p0/5942/ccs
TTGCGAACTCATCATACTCGTTGCGGCAATACTTTTCGTGCCAAATCCGGTACGTGGTGTATGCAAGGGAAAATTAACGGACGGCCTCAATTCCTGCAAGGTAACGCCACCGCGGCCCCAAGAGCCATTAAGCGATATAATCGCACATCTGGCCAACCCGCCACGTACCGGATTGGCAACGCTTGCAGAGGAATCCTGGGGCTCTTCAACCAAACAGTGACGGGGGCTTATTAGGAGGATTTTGATACGGACGCGCAACCGTCGTCAGGCAGCTTTTGAAGCCCGTCTCTCCGGATGCCCAAGCTGTTGTGCCAATCCGGTACGTGGCGGCGAGTTCGCTCACCTTTTTGAATCCTCGGACGCCATAACTAACAGCCCGTTTATGGAAGAGTATGCACTGCCTAAAGGCGGAGGGCCAAAGAGTCCTCCCAGGTAACCGGATTTGGCAACTGGCCTACGTGCCTCCAATTACCACATTAAAAGATATCTGCACTGGCGTCCCCATCTTTCTCGAGGACCGAGGGTAAAAAAAGCGCCATTGCACTAGGACTTAGTACGCGGAGACTGCCTCTGCTGCCTACGTGCCAAATCCGGTAACGGTGGCGTTGCATGTATTGCAGCCTCAGGGACGTCAGTGGATCATGAAGGTAGAGCATGCGTCCTCTGCTGTTTAAAATCTGAGTTCTGGACAAACTACCAAATTGGCCACGTACGGATTGGCACGAAAGTATGCGACACAGCAATCTTTCCTTGCCTCC
+
QQURLKO99D1??6&-N:Hc^?MLMM:8<<_2,,,,3IIA;<JMM]UUEE22??U66PCBCBF7///:9(('((\991=>$659577FFR444II[44[JJE***@))\JJID>?....45533CCD44288DI549:AABIJYEAADOO44//6800.%%6911*).C44=AA76*(,;=OMN@@GIC9699?9BB((((11DEEE@@JJ**)22FI//O11111>111GGBAE0077QQRP22GG%%623KJ33--===43;G77BB55Y<3444FDDB....A%%DGAA?CCLK(('4437--1B?BB22==F:19@@ZV99@AAJS//GI111JGGJJCC344344/-FHMA?04HIYLL33444J666SE22,52444\HGGLPFEIAAIKF3M++??++*33355-,'134+++BDHM,GL(('2145905>=JI:7:OM1+0J-,54EBEBC66453...=89934QIJJJ((('6KIJMF@84699;-9;>++++)AJ---D:BCE/.,)-JA4400000/-/0EDHIJH--+/?=@G,,,JN:*(/A/3C)))J;%%BCBL>=CX?0*+:K5%%2//(++;LKCBK''N++J>>??JJKOF55GE>>6NDBCDJI--666ESA?BJFCFD;;..XDD?@HH?QKR33,-Q44VVJJ5456643BCCC6E;TJEDGG??IBA&&&%+K=='((;;77'',,;''&&<<A@64'(JKMNNPL;-.+&(K;;L?@**>>;+:>@776=%>+*
@m120308_211137_00124_c100308632550000001523011408061230_s1_p0/5953/ccs
TTGCGAACCTCATCACTCGTTGCGGCCAATACTTTCGTGCCAATCGGTACGTGTGTATGCAAGGGAAATTAAAGACGGCCTCATTCCTGCAAGGTAACGCACCGCGCCAAGAGCATTAAGCGATATAATCGCACATCTGGCCAACCCGCCACGTACCGGATTGGCACGCTTGCAGAGAATCCTGGGCTCTTCAACCAACAGTGACGGGGCTTATTAGGAGGATTTTGATACGGACGCCGCAACCGTCGTCAGGCAGCTTTGAAGCCCGTCTCTCCGGATGCCAAGCTTGTTGTGCCAATCCGGTACGTGGCGGCCGAGTTCGCTCACCTTTTTGAATCCTCGGACGCCATAAACTAACAGCCCGTTTATGGAAGATATGCACTGCCTAAGGGCGGAGGGCCAAGAGTCTCCAGGTAACCGGATTGGCACTGGCCTACGTGCCCAATTAACCACATTAAAAGATATCTGCACTGGCGTCCCTCTTCTCGAGGACGAGGGTAAAAAAGCGCCATTGCACTAGACTTACCAGCGGAGACTGCCTCTGCTGGCCTTACGTGCCAATCCGGTACGTTGGCGTTGCATGTATTGCAGCCTCAGGACGTCAGTGGATCATGAAGGTAGGAGCATTGCGTCCTCTGCTGTTAAAATCTGAGTTCTGGACAAACTACCAATTGGCCACGTACCCGGATTGGCACGAAAGTATTGCCGGACAGCATCTTCCTTGCCTCA
+
GGPUROK555RHH==BPSPGGCEND%%67PQTBBBCIZTHH??[==dNO`JJ&&RRZP>&&CAAA<;<<W<80+=AEEEEFK//M..M>>PQ**hJJ<J66GLQS+%&&778+66PPJKMRP;XXL,,CCTOPTVODDMMEDZ^???P22EHMNF?@<<SCCCJI44HI555EACFF==I7787778<?@B*)11M99:>8?G??)))))AAACCXIHIBBE22-22IITA/0F::,,KJ0/==EGGEIOIHLLJCDEI?I>>B333AAO7JJII??45O--AABO444IIIE??F:::555GMF<<M0)911%&:GKTT?ILGI[II555555DFK@@B<>ZIIIGJGD%%%DYGERS/666CEIEG;)J33*41=DCMI::00UTII111EDJB<==222B==AJ''@@@114%%00..GDGCDUEE\DDJJ44<<KH%#%&'CE))DFKWNMS30124V\BBLJDGI9866:CD6666ZHH>>UYX;;HAAY***\((((('34I=<AHHFHKRIE..C112==)CG:9:BF:C5&&BC>=ES@@<>//IIOOIEG555ACDGGQQM),33JJWXWII\\JFIQ22?.)++;W++-HJJY98QEEHJJKKJEGDGEC%%BAJ4,***>>BBCWII32><<34558V\22DIQAAQRMF666SIE64..-A@DCEF\\\T)))@AO@@CCUVOM<<==IJHH?..+.NIJY2233EH??---444&&
@m120308_211137_00124_c100308632550000001523011408061230_s1_p0/5997/ccs
TTGCGAACCTCATCACTCGTTGCGGCAATACTTTCGTGCCAATCCGGTACGTGGTGTATGCAAGGGAAATTAACGGACGGCCTCAATTCCTGCAAGGTAACGCACCGCGGCCCAAGAGCCATTAAGCGATATAATCGCACATCTGGCCAACCCGCCACGTACCCGGATTGGCACGCTTGCAGAGAATCCTGGGCTCTTCAACCAACAGTGACGGGGGCTTATTAGGAGGATTTTGATACGGACGCGCAACCGTCGTCAGGCAGCTTGAAGCCCGTCTCTCCGGATGCCAAGCTTGTTTGTGCCAATCCGGTACGTGGCGGCCGAGTTCGCCTCACCTTTTTGAATCCTCGGACGCCATAACTAACAGCCCGTTTTATGGAAGAGTATGCACTGCCTAAGGGCGGAGGGGCCCAAGAGTCCTCCAGGTACCGGATTGGCACTGGCCTACGTGCCCCAATTACCACATTAAAGATATCTGCACTGGCGTCCCCTCTTCTCGAGGACGAGGTAAAAAGCCGCATTGCACTAGGACTTACCGCGGAGACTGCCTCTGCTGGCCTACGTGCCAATCCGGTACGTGGCGGTTGCATGTATTGCAGCCTCAGGGACGTCAGTGGATCATGAGGTAGAGCATGCGTCCTCTGCTGTTAAAATCTGAGTTCTGGACAAACTACCAATTGGCCCACGTACCGGATTGGCACGAAAGTATTGCCGGACAGCATCTTCCTTGCCTCA
+
UUUo|WW@@dchaUU{lfgcb_L;;;PP6nfOOODDffeeccj33efZZm??JJJIIok[MMd777KKK>>eeqTTTeEC333lil{{77mnEEWWWWghiztUHHA44J999LcZTU>>>ZZWWik^^kkf<<<IIggFFUXwUU33UUijjXRSXiof1())KVSNOOcacVV_KKoknJJnZZVW[t@@@@gCCVVZ\\gIIIeTT44d77777BAFbbruGGR11B----Gl]sjEEEDCK<<555A@KKKeba__hcUL&&&PSPCCCEZNNfbUU44NLJKPEE>><<Z333<?V..-;0665AFNNNZ??Z//???T66IDD%$??TFF<<<<<NVVV***]DD^MMCCVKJRUG88RY@2333&&&&bf==II==YYL)bIIa`A;<<OP***Q>>H,,,,%%%NNTRFQ555???NNP77DIO]OPT[==YP66477Q76UcBBBB99]\iOO>88__JJJPRccZbdTRVXXR`a44::::NU^`aSQTdGGXU00999444444//h%%MMNUJJDEPadOMR_>>X==PiZdgg''@''?;;LCK::OOBBRU<<<QWUU;;;QUV\UUY,,::>>\c<<\STU@@VQQZQQ_``eHHRQTUV<<45BSTe98NWXQH88[iIITVMNNcQReaS==78888VTR::AAA>KKTd999:PNNT??CCCU3339hSQN::688??RRhYP<;@@@KN**6$$==USSUS6fUMNDDDQPOPSKK
@m120308_211137_00124_c100308632550000001523011408061230_s1_p0/6008/ccs
TTGCGAACCTCATCACTCGTTGCGGCAATACTTTCGTGCCAATCCGGTACGTGGTGTATGCAAGGGGAAATTAACGGACGGCCTCAATTCCTGCAAGGTAACGCACCGCGGCCCAAGAGCCATTAAGCGATTATAATCGCACATCTGGCCAACCGCCACGTACCGGATTGGCACGCTTGCAGAGAATCTGGGCTCTTCAACCAACAGTGACGGGGGCTTATTAGGAGGATTTTGATACGGACGCGCGCAACCGTCGTCAGGCAGCTTTGAAAGCCCGTCTCTCCGGATGCCAAGCTTGTTGTGCCAATCCGGGTACGTGGCGGCGAGTTCGCTCACCTTTTTGAATCCTCGGACGCCATAACTAACAGCCCGTTTATGGAAGAGTATGCACTGCCTAAGGGCGAGGGCCAAGAGTCCTCCAGGTACCGGATTGGCACTGGCCTACGTGCCCCAATTACCACATTAAAGATATCTGCACTGGCGTCCCCTCTTCTCGAGGACGAGGGTAAAAAAAAGCGCCATTGCACTAGGACTTACCGCGGAGACTGCCTCTGCTGGCCTACGTGCCAATCCGGTACGTGGCGTTGCATGTATTGCAGCCTCAGGGAACGTCAGTGGATCATGAAGGTAGAGCATGCGTCCTCTGCTGTTAAAATCTGAGTTCTGGACAAACTACCAATTGGCCACGTACCGGATTGGGCACGAAAGTATTGCCGGACAGCATCTTCCTTGCCTCA
+
'''RFFR;;;/.''--8./???\???TTLLTIIJ^O<<,,,PT@@IIKUPN)(/OONGGgA@I****HHHHUBBb88]]OO<<<VUUMM33QNO666MT333TUTDDDRKK@@@QSCCQCCjQQRRcJMO%%TX777cQNRY@@==QSAA@O%%%adhhhhcRRR[\fgKKKQQ88dhSFFONU888&&????FGSSY886;\dTTWO77_66666NOOOX\&&_UNOORSRS`RPOP>>6NL675VW^b]_PPYTLHHMSS^j:9>><''':YYYNNWSSS@@RRPPB<>)))M???555SSSQ&&&3A&&%::V\MHF0-0&&TGFMMba_^aPO%%%%%%--XIIHNMMM[((N`]::==RT[RF999LKMMLMUUUd_=Md<<>>c==[WWXQR;;;;$$---<L@@@QKLPPPVfU==>hfgQQRQQFFFdhd///9M??gQQ@@@@AABI>=EFcc::GGGg^ZMZ_djS==S???99AAAADbTTRVh]\999Nc`MMMU)))))))(**U_^^<<,,JQ::W[Q?9;:FHPU///33RC@CJNN44VZJJTT`TAA??PPLLL666BBVU]_,,UAAST88ZP@@cdNM..MNa))999$$UDETTGH[[]HHTRNIKDDGcONLM\AAMM[GGGNVjMMSOUTZZZFFCCUBBSTgAAAO1111==:::<&&&Q444JT''&&?O[QR+++TSMMbc`MM[[\[LMacadSGGdRK@@--NabHHbbG
@m120308_211137_00124_c100308632550000001523011408061230_s1_p0/6026/ccs
TTGCGAACCTCATCACTCGTTGCGGCAATACTTTCGTGCCAATCCGGTACGTGGTGTATGCAAGGGAAATTAACGGACGGCCTCAATTCCTGCAAGGTAACGCACCGCGGCCCAAGAGCCATTAAGCGATATAATCGCACATCTGGCCAACCCGCCACGTACCGGATTGGCACGCTTGCAGAGAATCCTGGCTCTTCAACCAACAGTGGACGGGGCTTATTAGGAGGATTTTGATACGGACGCGCAACCGTCGTCAGGCAGCTTTGAAGCCCGTCTCTCCGGATGCCAAGCTTGTTGTGCCAATCCGGGTACGTGCGGCCCGAGTTCGCTCACCTTTTTGAATCCCTCGACGCCATAACTAACAGCCCGTTTATGGAAGAGTATGCCACTGCCTAAGGGCGGAGGGCCAAGAGTCCTCCAGGTTACCGGATTGGCAACTGGCCTACGTGCCCCAAATTACCCACATTAAAGATATCTGCACTGGCGTCCCCTCTTCTCGAGGACGAGGGTAAAAAAGCGCCATTGCACTAGGACTTACCGCGGAGACTGCCTCTGCTGGCCTACGTGCCAATCCGGTACGTTGGCTGCATGTATTGCAGCCTCAGGGACGTCAGTGGATCATGAAGGTAGAGCATGCGTCCTCTGCTGTTAAATCTGAGTTCTGGACAAACTACCAAATTGGCCACGTACCGGATTGGCACGAAAGTATTGCCGGACAGCATCTTCCTTGCCTCA
+
888`[@@@PP_<<TPRigUTZc`KKKUU\SS@@@@UV..R666KKLUTAATB>@@U<<cU>>dPPP<<<ADVVTPQ44??+++TThfh77XL@@ROOVRRVV??QSddOO8888??@@TTVVbMMM\^YTSOJKEF==`ERLMcFF;;9:777bLMDD_e55\AAaPPKM]ZH99XfebcN??::@@MU%%%%%_a<<KILJL11H\//I4-...-3ES<<YAAIAAD@@@@@HHLJBB::JE32355IJH..YII<<HHXJ5555KKD;<<<OQHHX555BH\\???ZXVDD^[[BBD>?>CFFP'''QRQQN));;///7NZ11KJUX@JFG+++++-LLL)))\W,,;>1,GY...SJJBCB***3AAAA;,,,XV22>>SW,,;8VYCC?333??DIIB+++CCFFDGEDWWW999DD$$=89;=>BS<;K''DS225DNRQLKM:9::111SZT'''DNN77,,,^VV`WSUcJBBaEEHSS,,,,E`'''ijOO;;?<@dDDDL......C>?LLYFFFhCCbS==SI999MMZH11^]\UEELLQQP]fS>>GIJ99P_b33033;;<DJNMI22III&&TR\??QEEERWT77W==<<<=KMLQ_`hLLMT??EEFFCE>>FCGVRROPPPBBDPXaZcZOO0000*AI[`MMB8DD?;<DEQbPOW@@@MMMMBBBTTXYPPJKLbcTTU22dHHHJ_b@@=>B>@@fSEE''M666?GIB$$<..
@m120308_211137_00124_c100308632550000001523011408061230_s1_p0/6035/ccs
TGAGGCAAGGAAGATGCTGTCCGGCAATACTTTCGTGCCAATCCGGGTACGGTGGCAATTGGGTAGTTTGTCCATAATCAGATTTTAACAGCAGGAGGACGCATGCTCCTACCTTCATGATCCACTGACGTCCCTGAGGCTGCAATACATGCAACCGCCACGGTACCCGGATTGGCACGTAGGCCAGCAGAGGCAGTCTCCGCGGTAGTCCTAGTGCAATGGGCGCTTTTTTACCCTCGTCCTCGAGAAGAGGGGACCGCCAGTGCAGATATCTTTAATGTGGTAATTGGGGCACGTAGGCCAGTGGCCAATCCGGTACCTGGAGGACTCTTGGCCCTCCGCCCTTTAGGCAGTGCATAACTCTTCCATAAACGGGCTGTTAGTTATGGGCGTCCGAGATTCAAAAAGGGAGCGAACTCGGCCGCCACGTACCGGATTGGCACAACAAGCTGGATCCGGAGAGCGGGCTTCAAAGCTGCCTGACGACGGTTGCGCGTCCCGTATCAAAATCTCCTATAAGCCCCGTCACTGTTGGTGAAGAGCCCAGGATTCTCTGCAAGCGGTGCAATCCGGTACGTGGCGGGTTGGCCAGATGTGCGATTATACCGCTTAATGGCTCTTGGGCCGCGGTGCGTTACCCTTGCAGGATGTGAGGCCGTCGTTAATTTCCTGCCATAGCACCACGTACCGGATTGGCCACGAAAGTATTGCCGCACGAGTGTAGGATTCAGCAA
+
4??--8<L;;56612G>B0/+)544+,BM>&)*H==N<<DD*)6)))H==))G;9&&=::&&&977=>>;=)))&5M6@::@=??<$$$O66>''G88JLPOKK==@)(1<>>:=?>PJJB<<EAGGF75<;;;''@%%%9867OKP==.846,%%SJK,F**6&&111AACB''%*P>>E5,<LHOPP:9./=ALM<;9=-->IK++G>>@@POPLAA8%%%*?(%'''''(****<0&79:AAFH===P77777'&(&,.O:8<<8;>>?22<<;@ILL==K2225''''K<;AKL==??FRM))1G==<<;799E///OBPF@<<AA@@881212+++000---D::=D?@>E=C2211::C?@=..?@@+++2>0-0A11?1@+++2DA=>22++?@@*)****323CD8:EDDD,,C<22B:/C22$$$?@000/0-.11/2@>31*+7?//333?0/4---8CD+'*+-DDB@BD20<-@D00////DD)),,+**@CD....6''((%/0011222/.0;/??/-0..,-<<()(&*+2@<90//=.,9<".33**A>/.60,-.&.1./D22*+AA?A))$'&/'+5522AA000CA%-22BCCC@?D@1.1D***26<A222=64&&&)**36**)64$$'87)63&&'3''786,576%%"##&4+8%34134/8&&2337833&$"#$%668727%!$4%%.))#.'888'4$-+55,$17&&
@m120308_211137_00124_c100308632550000001523011408061230_s1_p0/6082/ccs
AGCAGGAGATGCTGTCGCAATACTTCGGTGCAATCCGGTACGTGGCCAATTGGTAGTTTGTCCAGAACTCGATTTAACAGCAGAGGACGCGCCTCTACTTCATGATCCACTGACGTCCTGAGGCTGCAATACATGCAACGCCACGTACCGGATTGGCACGTAGGCCAGCAGAGGCAGTCTCCGCGGTAAGTCCTAGTGCAATGGCGCTTTTTACCCTCGTCCTCGAGAAGAGGGACGCCAGTGCAGATATCTTTAATGTGGTAATTGGGGCACGTAGGCCAGTGCCAATCCGGTACCTGGAGGACTCTTGGCCCTCGCCCTTAGGCAGTGCATACTCTTCCATAAACGGGCTGTTAGTTATGGCGTCCGAGGGATTCAAAAAGGTGAGCGAACTCGGCCGCCACGTACCGGATTGCACAACAAGCTTGGGCATCCGGAGAGACGGGCTTCAAGCTCCTGACGACGGTTGCGCGTCGTACAAATCCTCCTAATAAGCCCCCGTCACTGATTGGTTGAAGAGCCAGGATTCTCTGCAAGCGTGCCAATCCGGTAGTGGCGGGTTGCCAGAGTTGCGATTATATCGCTTAATGGCTCTGGCCGCGGTGCGTTACCTTGCAGGAATTGAGGCCGTCCGTTAATTTCCCTTGCATACACCACGTACCGGGATTGGCACGAAAGTATTGCCCGCAACGAGTGATGAGTTCGCA
+
0806)$&%MIDEE;R((F55C<[RRP32CO,,=?,,NJ??SI77F--9:66??P^6...TX///M7:OVU0?CLLNXdbXSOF4''CFB*;**Q7=7%%?:>>BCWNNP..`jZK_000VKGHiYPQ66_`XRFFV'']fGGTOOMY(((HS<<CFOgW88TRO**YUF<=DDUZ@X\>T66FECDD:8JD<<LOORJIGFMG@OC@%%%%%$7706DBB77SXFF>>HHI1111AJGIPGGWW\\ZK\\J&&&BCGGX112SQBC,,,,+PQ77GIIABJJTJ669ER11GGPTNOR99^CCDVSGAC..+++966....3BBB==SCAGQIHC;;::55PL555E999CI54<J088H;JKSZG::HD+++P--_-----IIJU--IGCDST[KJ11A998<985466;Q<7%%C9//E**EMJN///JE9%%**>89$$:444O%%9++,KA/3+9540=R4444ED>:>>:99("((((&&!%&&&&A&&&%%%%%26EIFH',??-+'''677B>$$$;MM<;56F,,A=?HOPP'%))7B---<?F'8<>>661&&"$664B$---PPP==RON6(0.1I<<:9BH;93'''A<((3>E<((KJ'''H=<MHH<<++*554MPPPKJLG@::444AAABN<<Q<<PP==?.DKI::'%'RHG99;--MNOOL==C:E("(LC??::=55>>$FM+#&SPO,
@m120308_211137_00124_c100308632550000001523011408061230_s1_p0/6103/ccs
TTGCGAACCTCATCACTCGTTGCGGCAATACTTTCGTGCCAATCCGGTACGTGGTGTATGCAAGGGAAATTAACGGACGGCCTCAATTCCTGCAAGGTAACGCCACCGCGGCCCAAGAGCCATTAAGCGATATAATCGCACATCTGGCCAACCCGCCACGTACCGGATTGGCACGCTTGCAGAGAATCCTGGGCTCTTCAACCAACAGTGACGGGGGCTTATTAGGAGGATTTTTGATACGGACGCGCAACCGTCGTCAGGCAGCTTTGAAGCCCGTCTCTCCGGATGCCAAGCTTGTTGTGCCAATCCGGTACGTGGCGGCCGAGTTCGCTCACCTTTTGAATCCTCGGACGCCATAACTAACAGCCCGTTTATGGAAGAGTATGCCACTGCCTAAGGGCGGAGGGCCAAGAGTCCTCCAGGTACCGGATTGGCACTGGCCTACGTGCCCCAATTACCCACATTAAAGATATCTGCGCACTGGCGTCCCCTTTCTCGAGGACGAGGGTAAAAAAGCGCCATTGCACTAGACTTACCGCGGAGACTGCCTCTGCTGGCCTACGTGCCAATCCGGTACGTGGCGTTGCATGTATGCAGCCTCAGGACGTCAGTGGATCATGAAGGTAGAGCATGCGTCCTCTGCTGTAAAATCGAGTTCTGGACAAACTACCAATTGGCCACGTACCGGATTGGCACGAAAGTATTGCCGGACAGCATCTTCCTTGCCTCA
+
88//KMSHHIP00G[XZSDDSJI@A>AGW=MHJJMM==//BBBII))TN..]111ISTNN66U...-788L55TCCX3157<>bTT\\NN//@<>899GGG^''OLPPJ::577UVF&&GG]FF77CXYY_`e77PGHE11PSde997:DLFGGG,,,::OG222O[PRNN>>^]QDDDE?Q&&?efIII@@@@ML+++BBBBAHHUZUIId:::::;KPj@@@555UZ^&&&&&N]hhTKKKQ\W?7597::EM<<SgLLWTT^KKKNLLLRRR]iR44ZHHHTY55777aII[dcWWV=====gZCCCJKRRWUW[W//.55g<;JJ\\_MMJJ%%%%%?X[@@NM///^W66JcMMrqoqso]JJKK4449hOOLN>DD_bZg,,_SS;;bXPQ)))+//F666>eGGEJKKGGg>>>::Tl%%%DE--DDCPUVKK77VU`[RJ&&&&GM***111IPPTTIIIH/._VcTJ_EI;;T\\dV\9999648HREEE++EHLN3333@@@@@@C@@LLG?@>C??FH++=NOOLLM<<UU99<<]FFFHF7:FBB>?ZYP:?=?BIIP))00QDEHY33QSBBPV\WTOP//[MH77\]M**(KG\ccU\HH??97;S%%!&GI?D/@AI5@PB,,'+5><PE''HHH@d1O<DDMP<<<fHHH?GHEFDH::4411E>:N<:==DDBBQQA66R;;;;cW55==K@@^UUUHFG?@VLLJMM99TMN
@m120308_211137_00124_c100308632550000001523011408061230_s1_p0/6114/ccs
[truncated: 9,560,654 more chars]
