# Supplementary material for: In vivo generation of DNA sequence diversity for cellular barcoding
Source: Nucleic Acids Res. 2014 Jul 10;42(16):e127. doi: 10.1093/nar/gku604 (PMC4176322; doi:10.1093/nar/gku604)
Supplement: SUPPLEMENTARY DATA [file supp_gku604_nar-01090-met-k-2014-File008.zip › IDP190.gb]

LOCUS       IDP190                  2820 bp ds-DNA     circular     06-APR-2014
DEFINITION  .
COMMENT     Multi SFX Barcode Cassette : Barcode Cassette with various         
            different sfx sites flanking BC frags
FEATURES             Location/Qualifiers
     misc_feature    808..907
                     /label="BC5"
                     /ApEinfo_revcolor=#c7b0e3
                     /ApEinfo_fwdcolor=#c7b0e3
     misc_feature    777..807
                     /label="sfxa109R"
                     /ApEinfo_revcolor=#c6c9d1
                     /ApEinfo_fwdcolor=#c6c9d1
     misc_feature    515..545
                     /label="sfxb106R"
                     /ApEinfo_revcolor=#c6c9d1
                     /ApEinfo_fwdcolor=#c6c9d1
     misc_feature    complement(384..414)
                     /label="sfxa102L"
                     /ApEinfo_revcolor=#faac61
                     /ApEinfo_fwdcolor=#faac61
     misc_feature    1121..1137
                     /label="M13\Reverse"
                     /ApEinfo_revcolor=#f58a5e
                     /ApEinfo_fwdcolor=#f58a5e
     misc_feature    415..514
                     /label="BC2"
                     /ApEinfo_revcolor=#c7b0e3
                     /ApEinfo_fwdcolor=#c7b0e3
     misc_feature    677..776
                     /label="BC4"
                     /ApEinfo_revcolor=#c7b0e3
                     /ApEinfo_fwdcolor=#c7b0e3
     misc_feature    197..224
                     /label="BC\Primer\F"
                     /ApEinfo_revcolor=#c7b0e3
                     /ApEinfo_fwdcolor=#c7b0e3
     misc_feature    231..252
                     /label="Primer105"
                     /ApEinfo_revcolor=#ff9ccd
                     /ApEinfo_fwdcolor=#ff9ccd
     misc_feature    complement(646..676)
                     /label="sfxa112L"
                     /ApEinfo_revcolor=#faac61
                     /ApEinfo_fwdcolor=#faac61
     misc_feature    complement(908..938)
                     /label="sfx101L"
                     /ApEinfo_revcolor=#75c6a9
                     /ApEinfo_fwdcolor=#75c6a9
     misc_feature    6..21
                     /label="M13\Forward"
                     /ApEinfo_revcolor=#f58a5e
                     /ApEinfo_fwdcolor=#f58a5e
     misc_feature    253..283
                     /label="sfx101R"
                     /ApEinfo_revcolor=#b7e6d7
                     /ApEinfo_fwdcolor=#b7e6d7
     misc_feature    546..645
                     /label="BC3"
                     /ApEinfo_revcolor=#c7b0e3
                     /ApEinfo_fwdcolor=#c7b0e3
     misc_feature    284..383
                     /label="BC1"
                     /ApEinfo_revcolor=#c7b0e3
                     /ApEinfo_fwdcolor=#c7b0e3
     primer_bind     complement(968..992)
                     /label="BC\Primer\R"
                     /ApEinfo_revcolor=#b1ff67
                     /ApEinfo_fwdcolor=#b1ff67
     misc_feature    complement(939..961)
                     /label="Primer56"
                     /ApEinfo_revcolor=#d59687
                     /ApEinfo_fwdcolor=#d59687
ORIGIN
        1 cccgtgtaaa acgacggcca gtttatctag tcagcttgat tctagctgat cgtggaccgg
       61 aaggtgagcc agtgagttga ttgcagtcca gttacgctgg agtctgaggc tcgtcctgaa
      121 tgatatgcga ccgccggagg gttgcgtttg agacgggcga cagatcgaca ctgctcgatc
      181 cgctcgcacc gatatcagac tcatgcatcg tgccactgtg ttcgacatgt tgaggcaagg
      241 aagatgctgt ccggcaatac tttcgtgcca atccggtacg tggccaattg gtagtttgtc
      301 cagaactcag attttaacag cagaggacgc atgctctacc ttcatgatcc actgacgtcc
      361 ctgaggctgc aatacatgca acgccacgta ccggattggc acgtaggcca gcagaggcag
      421 tctccgcggt aagtcctagt gcaatggcgc ttttttaccc tcgtcctcga gaagagggga
      481 cgccagtgca gatatcttta atgtggtaat tggggcacgt aggccagtgc caatccggta
      541 cctggaggac tcttggccct ccgcccttag gcagtgcata ctcttccata aacgggctgt
      601 tagttatggc gtccgaggat tcaaaaaggt gagcgaactc ggccgccacg taccggattg
      661 gcacaacaag cttggcatcc ggagagacgg gcttcaaagc tgcctgacga cggttgcgcg
      721 tccgtatcaa aatcctccta ataagccccc gtcactgttg gttgaagagc ccaggattct
      781 ctgcaagcgt gccaatccgg tacgtggcgg gttggccaga tgtgcgatta tatcgcttaa
      841 tggctcttgg gccgcggtgc gttaccttgc aggaattgag gccgtccgtt aatttccctt
      901 gcatacacca cgtaccggat tggcacgaaa gtattgccgc aacgagtgat gaggttcgca
      961 aacatgtcac tctgggcagt gcgaggtaaa gcgatatcgg atcgacgaga gcagcgcgac
     1021 tggatcacta ctggaccgcg agctgtgctg cgacccgtga tcttacggca ttatacgtat
     1081 gatcggtcca cgatcagcta gattatctag tcagcttgat gtcatagctg tttcctgagg
     1141 ctcaatactg accatttaaa tcatacctga cctccatagc agaaagtcaa aagcctccga
     1201 ccggaggctt ttgacttgat cggcacgtaa gaggttccaa ctttcaccat aatgaaataa
     1261 gatcactacc gggcgtattt tttgagttat cgagattttc aggagctaag gaagctaaaa
     1321 tgagccatat tcaacgggaa acgtcttgct tgaagccgcg attaaattcc aacatggatg
     1381 ctgatttata tgggtataaa tgggctcgcg ataatgtcgg gcaatcaggt gcgacaatct
     1441 atcgattgta tgggaagccc gatgcgccag agttgtttct gaaacatggc aaaggtagcg
     1501 ttgccaatga tgttacagat gagatggtca ggctaaactg gctgacggaa tttatgcctc
     1561 ttccgaccat caagcatttt atccgtactc ctgatgatgc atggttactc accactgcga
     1621 tcccagggaa aacagcattc caggtattag aagaatatcc tgattcaggt gaaaatattg
     1681 ttgatgcgct ggcagtgttc ctgcgccggt tgcattcgat tcctgtttgt aattgtcctt
     1741 ttaacggcga tcgcgtattt cgtctcgctc aggcgcaatc acgaatgaat aacggtttgg
     1801 ttggtgcgag tgattttgat gacgagcgta atggctggcc tgttgaacaa gtctggaaag
     1861 aaatgcataa actcttgcca ttctcaccgg attcagtcgt cactcatggt gatttctcac
     1921 ttgataacct tatttttgac gaggggaaat taataggttg tattgatgtt ggacgagtcg
     1981 gaatcgcaga ccgataccag gatcttgcca tcctatggaa ctgcctcggt gagttttctc
     2041 cttcattaca gaaacggctt tttcaaaaat atggtattga taatcctgat atgaataaat
     2101 tgcagtttca cttgatgctc gatgagtttt tctaatgagg acctaaatgt aatcacctgg
     2161 ctcaccttcg ggtgggcctt tctgcgttgc tggcgttttt ccataggctc cgcccccctg
     2221 acgagcatca caaaaatcga tgctcaagtc agaggtggcg aaacccgaca ggactataaa
     2281 gataccaggc gtttccccct ggaagctccc tcgtgcgctc tcctgttccg accctgccgc
     2341 ttaccggata cctgtccgcc tttctccctt cgggaagcgt ggcgctttct catagctcac
     2401 gctgtaggta tctcagttcg gtgtaggtcg ttcgctccaa gctgggctgt gtgcacgaac
     2461 cccccgttca gcccgaccgc tgcgccttat ccggtaacta tcgtcttgag tccaacccgg
     2521 taagacacga cttatcgcca ctggcagcag ccactggtaa caggattagc agagcgaggt
     2581 atgtaggcgg tgctacagag ttcttgaagt ggtggcctaa ctacggctac actagaagaa
     2641 cagtatttgg tatctgcgct ctgctgaagc cagttacctc ggaaaaagag ttggtagctc
     2701 ttgatccggc aaacaaacca ccgctggtag cggtggtttt tttgtttgca agcagcagat
     2761 tacgcgcaga aaaaaaggat ctcaagaaga tcctttgatt ttctaccgaa gaaaggccca
//
