# Supplementary material for: In vivo generation of DNA sequence diversity for cellular barcoding
Source: Nucleic Acids Res. 2014 Jul 10;42(16):e127. doi: 10.1093/nar/gku604 (PMC4176322; doi:10.1093/nar/gku604)
Supplement: SUPPLEMENTARY DATA [file supp_gku604_nar-01090-met-k-2014-File008.zip › BCextension.gb]

LOCUS       BCextension              798 bp ds-DNA     linear       23-APR-2014
DEFINITION  .
COMMENT     6-fragment extension of the Rci BC cassette                        
FEATURES             Location/Qualifiers
     misc_feature    272..302
                     /label="sfxa\112L"
                     /ApEinfo_revcolor=#f58a5e
                     /ApEinfo_fwdcolor=#f58a5e
     misc_feature    141..171
                     /label="sfxa\109R"
                     /ApEinfo_revcolor=#d59687
                     /ApEinfo_fwdcolor=#d59687
     misc_feature    complement(565..664)
                     /label="BC7"
                     /ApEinfo_revcolor=#ffef86
                     /ApEinfo_fwdcolor=#ffef86
     misc_feature    534..564
                     /label="sxfa\102L"
                     /ApEinfo_revcolor=#ff9ccd
                     /ApEinfo_fwdcolor=#ff9ccd
     misc_feature    665..695
                     /label="sfxa\101R"
                     /ApEinfo_revcolor=#c6c9d1
                     /ApEinfo_fwdcolor=#c6c9d1
     misc_feature    complement(172..271)
                     /label="BC10"
                     /ApEinfo_revcolor=#faac61
                     /ApEinfo_fwdcolor=#faac61
     misc_feature    10..40
                     /label="sfxa\101L"
                     /ApEinfo_revcolor=#b4abac
                     /ApEinfo_fwdcolor=#b4abac
     misc_feature    complement(696..795)
                     /label="BC6"
                     /ApEinfo_revcolor=#d59687
                     /ApEinfo_fwdcolor=#d59687
     misc_feature    complement(434..533)
                     /label="BC8"
                     /ApEinfo_revcolor=#b1ff67
                     /ApEinfo_fwdcolor=#b1ff67
     misc_feature    complement(303..402)
                     /label="BC9"
                     /ApEinfo_revcolor=#b1ff67
                     /ApEinfo_fwdcolor=#b1ff67
     misc_feature    complement(41..140)
                     /label="BC11"
                     /ApEinfo_revcolor=#faac61
                     /ApEinfo_fwdcolor=#faac61
     misc_feature    403..433
                     /label="sfxa\106R"
                     /ApEinfo_revcolor=#b4abac
                     /ApEinfo_fwdcolor=#b4abac
ORIGIN
        1 cgcgctagcg gcaatacttt cgtgccaatc cggtacgtgg gatataggat tgatttttct
       61 tcactgtacg ccggagaaca taagaagcgt cataacccta tcagtcccaa gaataagtcc
      121 cagtattaac tgtttcagca ccacgtaccg gattggcacg cttgcagaga aatagggaag
      181 gctcatagcg ttcgaagtag ttcccaacca gaacactcct ggtgagtcgc tggaagccat
      241 ctatagaaag gacgacgctc gggccggtgt agccaagctt gttgtgccaa tccggtacgt
      301 ggacaacgtc aacgttaatc tcgtgcatca gatcctagtt ggttgagaac agagcgcgac
      361 gtggggctgg gagccgatac ccgtaagtag gagagggcag ccccaggtac cggattggca
      421 ctggcctacg tgcgccatcg caccattaaa catacccgga tcgatattta ggtgtgcggg
      481 gctcctgcat caattaatac atcgttcgaa ccagacccgt ccattcatct cgcctgctgg
      541 cctacgtgcc aatccggtac gtgggcgatt aatcagcatc caaggttgca caccggttta
      601 atcgtgggac atcgtcaagc gtcaatatcc taaagacctg cgaggtttag gcatcagtgc
      661 ggggccacgt accggattgg cacgaaagta ttgccacctc gaaagtgacg attgttattg
      721 atcggtttgc accccgacca gccaggcatc tcatctccac ggggatcgag ggcatcaatc
      781 acatttgacg gatccgcg
//
