# Supplementary material for: In vivo generation of DNA sequence diversity for cellular barcoding
Source: Nucleic Acids Res. 2014 Jul 10;42(16):e127. doi: 10.1093/nar/gku604 (PMC4176322; doi:10.1093/nar/gku604)
Supplement: SUPPLEMENTARY DATA [file supp_gku604_nar-01090-met-k-2014-File008.zip › DIG70.gb]

LOCUS       DIG70                   8060 bp ds-DNA     circular     06-APR-2014
DEFINITION  .
COMMENT     T7-Rci; 11BC                                                       
FEATURES             Location/Qualifiers
     misc_feature    3357..3387
                     /label="sfxa112L"
                     /ApEinfo_revcolor=#c7b0e3
                     /ApEinfo_fwdcolor=#c7b0e3
     misc_feature    complement(3257..3356)
                     /label="BC4"
                     /ApEinfo_revcolor=#c6c9d1
                     /ApEinfo_fwdcolor=#c6c9d1
     misc_feature    6543..6562
                     /label="pBRrevBam_primer"
                     /ApEinfo_revcolor=#faac61
                     /ApEinfo_fwdcolor=#faac61
     misc_feature    6709..6725
                     /label="T7_transl_en_RBS"
                     /ApEinfo_revcolor=#9eafd2
                     /ApEinfo_fwdcolor=#9eafd2
     misc_feature    complement(3488..3518)
                     /label="sfxb106R"
                     /ApEinfo_revcolor=#faac61
                     /ApEinfo_fwdcolor=#faac61
     misc_feature    complement(3226..3256)
                     /label="sfxa109R"
                     /ApEinfo_revcolor=#b7e6d7
                     /ApEinfo_fwdcolor=#b7e6d7
     misc_feature    complement(3781..3802)
                     /label="Primer105"
                     /ApEinfo_revcolor=#84b0dc
                     /ApEinfo_fwdcolor=#84b0dc
     misc_feature    2280..2302
                     /label="Primer56"
                     /ApEinfo_revcolor=#9eafd2
                     /ApEinfo_fwdcolor=#9eafd2
     misc_feature    complement(2602..2701)
                     /label="BC9"
                     /ApEinfo_revcolor=#85dae9
                     /ApEinfo_fwdcolor=#85dae9
     misc_feature    complement(2440..2470)
                     /label="sfxa\109R"
                     /ApEinfo_revcolor=#f8d3a9
                     /ApEinfo_fwdcolor=#f8d3a9
     misc_feature    complement(2733..2832)
                     /label="BC8"
                     /ApEinfo_revcolor=#b1ff67
                     /ApEinfo_fwdcolor=#b1ff67
     misc_feature    2833..2863
                     /label="sxfa\102L"
                     /ApEinfo_revcolor=#d59687
                     /ApEinfo_fwdcolor=#d59687
     misc_feature    complement(2864..2963)
                     /label="BC7"
                     /ApEinfo_revcolor=#faac61
                     /ApEinfo_fwdcolor=#faac61
     misc_feature    complement(2340..2439)
                     /label="BC11"
                     /ApEinfo_revcolor=#b4abac
                     /ApEinfo_fwdcolor=#b4abac
     misc_feature    complement(2702..2732)
                     /label="sfxa\106R"
                     /ApEinfo_revcolor=#d59687
                     /ApEinfo_fwdcolor=#d59687
     misc_feature    complement(4177..4368)
                     /label="ROP"
                     /ApEinfo_revcolor=#f58a5e
                     /ApEinfo_fwdcolor=#f58a5e
     misc_feature    complement(3388..3487)
                     /label="BC3"
                     /ApEinfo_revcolor=#9eafd2
                     /ApEinfo_fwdcolor=#9eafd2
     misc_feature    complement(2995..3094)
                     /label="BC6"
                     /ApEinfo_revcolor=#d6b295
                     /ApEinfo_fwdcolor=#d6b295
     misc_feature    2309..2339
                     /label="sfxa\101L"
                     /ApEinfo_revcolor=#b4abac
                     /ApEinfo_fwdcolor=#b4abac
     CDS             599..1459
                     /label="Ampicillin"
                     /ApEinfo_revcolor=#f8d3a9
                     /ApEinfo_fwdcolor=#f8d3a9
     misc_feature    3095..3125
                     /label="sfx101L"
                     /ApEinfo_revcolor=#ff9ccd
                     /ApEinfo_fwdcolor=#ff9ccd
     misc_feature    complement(7974..7992)
                     /label="T7_Terminal_primer"
                     /ApEinfo_revcolor=#b1ff67
                     /ApEinfo_fwdcolor=#b1ff67
     gene            4843..5118
                     /label="tet(852-576) gene"
                     /ApEinfo_revcolor=#75c6a9
                     /ApEinfo_fwdcolor=#75c6a9
     CDS             complement(5177..6136)
                     /label="ORF\frame\2"
                     /ApEinfo_revcolor=#b7e6d7
                     /ApEinfo_fwdcolor=#b7e6d7
     misc_feature    complement(2964..2994)
                     /label="sfxa\101R"
                     /ApEinfo_revcolor=#f58a5e
                     /ApEinfo_fwdcolor=#f58a5e
     misc_feature    2571..2601
                     /label="sfxa\112L"
                     /ApEinfo_revcolor=#ffef86
                     /ApEinfo_fwdcolor=#ffef86
     promoter        6646..6664
                     /label="T7_promoter"
                     /ApEinfo_revcolor=#ffef86
                     /ApEinfo_fwdcolor=#ffef86
     misc_feature    complement(5177..6268)
                     /label="lacI"
                     /ApEinfo_revcolor=#d6b295
                     /ApEinfo_fwdcolor=#d6b295
     promoter        529..557
                     /label="AmpR_promoter"
                     /ApEinfo_revcolor=#ffef86
                     /ApEinfo_fwdcolor=#ffef86
     misc_feature    complement(2471..2570)
                     /label="BC10"
                     /ApEinfo_revcolor=#84b0dc
                     /ApEinfo_fwdcolor=#84b0dc
     misc_feature    complement(3750..3780)
                     /label="sfx101R"
                     /ApEinfo_revcolor=#ff9ccd
                     /ApEinfo_fwdcolor=#ff9ccd
     terminator      7932..8060
                     /label="T7_terminator"
                     /ApEinfo_revcolor=#b4abac
                     /ApEinfo_fwdcolor=#b4abac
     misc_feature    3619..3649
                     /label="sfxa102L"
                     /ApEinfo_revcolor=#9eafd2
                     /ApEinfo_fwdcolor=#9eafd2
     rep_origin      1614..2233
                     /label="pBR322_origin"
                     /ApEinfo_revcolor=#faac61
                     /ApEinfo_fwdcolor=#faac61
     misc_feature    complement(3519..3618)
                     /label="BC2"
                     /ApEinfo_revcolor=#f58a5e
                     /ApEinfo_fwdcolor=#f58a5e
     gene            599..1459
                     /label="Ampicillin gene"
                     /ApEinfo_revcolor=#ff9ccd
                     /ApEinfo_fwdcolor=#ff9ccd
     misc_feature    complement(3126..3225)
                     /label="BC5"
                     /ApEinfo_revcolor=#d6b295
                     /ApEinfo_fwdcolor=#d6b295
     rep_origin      29..335
                     /label="f1_origin"
                     /ApEinfo_revcolor=#c7b0e3
                     /ApEinfo_fwdcolor=#c7b0e3
     gene            6351..6614
                     /label="tet(564-300) gene"
                     /ApEinfo_revcolor=#b1ff67
                     /ApEinfo_fwdcolor=#b1ff67
     misc_feature    complement(3650..3749)
                     /label="BC1"
                     /ApEinfo_revcolor=#d59687
                     /ApEinfo_fwdcolor=#d59687
     misc_feature    6664..6691
                     /label="lacO"
                     /ApEinfo_revcolor=#f8d3a9
                     /ApEinfo_fwdcolor=#f8d3a9
     misc_feature    7904..7921
                     /label="6xHis"
                     /ApEinfo_revcolor=#c7b0e3
                     /ApEinfo_fwdcolor=#c7b0e3
     misc_feature    4161..4183
                     /label="pGEX_3_primer"
                     /ApEinfo_revcolor=#b4abac
                     /ApEinfo_fwdcolor=#b4abac
     misc_feature    6734..7888
                     /label="Rci\Recombinase"
                     /ApEinfo_revcolor=#9eafd2
                     /ApEinfo_fwdcolor=#9eafd2
ORIGIN
        1 tggcgaatgg gacgcgccct gtagcggcgc attaagcgcg gcgggtgtgg tggttacgcg
       61 cagcgtgacc gctacacttg ccagcgccct agcgcccgct cctttcgctt tcttcccttc
      121 ctttctcgcc acgttcgccg gctttccccg tcaagctcta aatcgggggc tccctttagg
      181 gttccgattt agtgctttac ggcacctcga ccccaaaaaa cttgattagg gtgatggttc
      241 acgtagtggg ccatcgccct gatagacggt ttttcgccct ttgacgttgg agtccacgtt
      301 ctttaatagt ggactcttgt tccaaactgg aacaacactc aaccctatct cggtctattc
      361 ttttgattta taagggattt tgccgatttc ggcctattgg ttaaaaaatg agctgattta
      421 acaaaaattt aacgcgaatt ttaacaaaat attaacgttt acaatttcag gtggcacttt
      481 tcggggaaat gtgcgcggaa cccctatttg tttatttttc taaatacatt caaatatgta
      541 tccgctcatg agacaataac cctgataaat gcttcaataa tattgaaaaa ggaagagtat
      601 gagtattcaa catttccgtg tcgcccttat tccctttttt gcggcatttt gccttcctgt
      661 ttttgctcac ccagaaacgc tggtgaaagt aaaagatgct gaagatcagt tgggtgcacg
      721 agtgggttac atcgaactgg atctcaacag cggtaagatc cttgagagtt ttcgccccga
      781 agaacgtttt ccaatgatga gcacttttaa agttctgcta tgtggcgcgg tattatcccg
      841 tattgacgcc gggcaagagc aactcggtcg ccgcatacac tattctcaga atgacttggt
      901 tgagtactca ccagtcacag aaaagcatct tacggatggc atgacagtaa gagaattatg
      961 cagtgctgcc ataaccatga gtgataacac tgcggccaac ttacttctga caacgatcgg
     1021 aggaccgaag gagctaaccg cttttttgca caacatgggg gatcatgtaa ctcgccttga
     1081 tcgttgggaa ccggagctga atgaagccat accaaacgac gagcgtgaca ccacgatgcc
     1141 tgcagcaatg gcaacaacgt tgcgcaaact attaactggc gaactactta ctctagcttc
     1201 ccggcaacaa ttaatagact ggatggaggc ggataaagtt gcaggaccac ttctgcgctc
     1261 ggcccttccg gctggctggt ttattgctga taaatctgga gccggtgagc gtgggtctcg
     1321 cggtatcatt gcagcactgg ggccagatgg taagccctcc cgtatcgtag ttatctacac
     1381 gacggggagt caggcaacta tggatgaacg aaatagacag atcgctgaga taggtgcctc
     1441 actgattaag cattggtaac tgtcagacca agtttactca tatatacttt agattgattt
     1501 aaaacttcat ttttaattta aaaggatcta ggtgaagatc ctttttgata atctcatgac
     1561 caaaatccct taacgtgagt tttcgttcca ctgagcgtca gaccccgtag aaaagatcaa
     1621 aggatcttct tgagatcctt tttttctgcg cgtaatctgc tgcttgcaaa caaaaaaacc
     1681 accgctacca gcggtggttt gtttgccgga tcaagagcta ccaactcttt ttccgaaggt
     1741 aactggcttc agcagagcgc agataccaaa tactgtcctt ctagtgtagc cgtagttagg
     1801 ccaccacttc aagaactctg tagcaccgcc tacatacctc gctctgctaa tcctgttacc
     1861 agtggctgct gccagtggcg ataagtcgtg tcttaccggg ttggactcaa gacgatagtt
     1921 accggataag gcgcagcggt cgggctgaac ggggggttcg tgcacacagc ccagcttgga
     1981 gcgaacgacc tacaccgaac tgagatacct acagcgtgag ctatgagaaa gcgccacgct
     2041 tcccgaaggg agaaaggcgg acaggtatcc ggtaagcggc agggtcggaa caggagagcg
     2101 cacgagggag cttccagggg gaaacgcctg gtatctttat agtcctgtcg ggtttcgcca
     2161 cctctgactt gagcgtcgat ttttgtgatg ctcgtcaggg gggcggagcc tatggaaaaa
     2221 cgccagcaac gcggcctttt tacggttcct ggccttttgc tggccttttg ctcacatgtt
     2281 tgcgaacctc atcactcgtt gcgctagcgg caatactttc gtgccaatcc ggtacgtggg
     2341 atataggatt gatttttctt cactgtacgc cggagaacat aagaagcgtc ataaccctat
     2401 cagtcccaag aataagtccc agtattaact gtttcagcac cacgtaccgg attggcacgc
     2461 ttgcagagaa atagggaagg ctcatagcgt tcgaagtagt tcccaaccag aacactcctg
     2521 gtgagtcgct ggaagccatc tatagaaagg acgacgctcg ggccggtgta gccaagcttg
     2581 ttgtgccaat ccggtacgtg gacaacgtca acgttaatct cgtgcatcag atcctagttg
     2641 gttgagaaca gagcgcgacg tggggctggg agccgatacc cgtaagtagg agagggcagc
     2701 cccaggtacc ggattggcac tggcctacgt gcgccatcgc accattaaac atacccggat
     2761 cgatatttag gtgtgcgggg ctcctgcatc aattaataca tcgttcgaac cagacccgtc
     2821 cattcatctc gcctgctggc ctacgtgcca atccggtacg tgggcgatta atcagcatcc
     2881 aaggttgcac accggtttaa tcgtgggaca tcgtcaagcg tcaatatcct aaagacctgc
     2941 gaggtttagg catcagtgcg gggccacgta ccggattggc acgaaagtat tgccacctcg
     3001 aaagtgacga ttgttattga tcggtttgca ccccgaccag ccaggcatct catctccacg
     3061 gggatcgagg gcatcaatca catttgacgg atccggcaat actttcgtgc caatccggta
     3121 cgtggtgtat gcaagggaaa ttaacggacg gcctcaattc ctgcaaggta acgcaccgcg
     3181 gcccaagagc cattaagcga tataatcgca catctggcca acccgccacg taccggattg
     3241 gcacgcttgc agagaatcct gggctcttca accaacagtg acgggggctt attaggagga
     3301 ttttgatacg gacgcgcaac cgtcgtcagg cagctttgaa gcccgtctct ccggatgcca
     3361 agcttgttgt gccaatccgg tacgtggcgg ccgagttcgc tcaccttttt gaatcctcgg
     3421 acgccataac taacagcccg tttatggaag agtatgcact gcctaagggc ggagggccaa
     3481 gagtcctcca ggtaccggat tggcactggc ctacgtgccc caattaccac attaaagata
     3541 tctgcactgg cgtcccctct tctcgaggac gagggtaaaa aagcgccatt gcactaggac
     3601 ttaccgcgga gactgcctct gctggcctac gtgccaatcc ggtacgtggc gttgcatgta
     3661 ttgcagcctc agggacgtca gtggatcatg aaggtagagc atgcgtcctc tgctgttaaa
     3721 atctgagttc tggacaaact accaattggc cacgtaccgg attggcacga aagtattgcc
     3781 ggacagcatc ttccttgcct caacatgttc tttcctgcgt tatcccctga ttctgtggat
     3841 aaccgtatta ccgcctttga gtgagctgat accgctcgcc gcagccgaac gaccgagcgc
     3901 agcgagtcag tgagcgagga agcggaagag cgcctgatgc ggtattttct ccttacgcat
     3961 ctgtgcggta tttcacaccg catatatggt gcactctcag tacaatctgc tctgatgccg
     4021 catagttaag ccagtataca ctccgctatc gctacgtgac tgggtcatgg ctgcgccccg
     4081 acacccgcca acacccgctg acgcgccctg acgggcttgt ctgctcccgg catccgctta
     4141 cagacaagct gtgaccgtct ccgggagctg catgtgtcag aggttttcac cgtcatcacc
     4201 gaaacgcgcg aggcagctgc ggtaaagctc atcagcgtgg tcgtgaagcg attcacagat
     4261 gtctgcctgt tcatccgcgt ccagctcgtt gagtttctcc agaagcgtta atgtctggct
     4321 tctgataaag cgggccatgt taagggcggt tttttcctgt ttggtcactg atgcctccgt
     4381 gtaaggggga tttctgttca tgggggtaat gataccgatg aaacgagaga ggatgctcac
     4441 gatacgggtt actgatgatg aacatgcccg gttactggaa cgttgtgagg gtaaacaact
     4501 ggcggtatgg atgcggcggg accagagaaa aatcactcag ggtcaatgcc agcgcttcgt
     4561 taatacagat gtaggtgttc cacagggtag ccagcagcat cctgcgatgc agatccggaa
     4621 cataatggtg cagggcgctg acttccgcgt ttccagactt tacgaaacac ggaaaccgaa
     4681 gaccattcat gttgttgctc aggtcgcaga cgttttgcag cagcagtcgc ttcacgttcg
     4741 ctcgcgtatc ggtgattcat tctgctaacc agtaaggcaa ccccgccagc ctagccgggt
     4801 cctcaacgac aggagcacga tcatgcgcac ccgtggggcc gccatgccgg cgataatggc
     4861 ctgcttctcg ccgaaacgtt tggtggcggg accagtgacg aaggcttgag cgagggcgtg
     4921 caagattccg aataccgcaa gcgacaggcc gatcatcgtc gcgctccagc gaaagcggtc
     4981 ctcgccgaaa atgacccaga gcgctgccgg cacctgtcct acgagttgca tgataaagaa
     5041 gacagtcata agtgcggcga cgatagtcat gccccgcgcc caccggaagg agctgactgg
     5101 gttgaaggct ctcaagggca tcggtcgaga tcccggtgcc taatgagtga gctaacttac
     5161 attaattgcg ttgcgctcac tgcccgcttt ccagtcggga aacctgtcgt gccagctgca
     5221 ttaatgaatc ggccaacgcg cggggagagg cggtttgcgt attgggcgcc agggtggttt
     5281 ttcttttcac cagtgagacg ggcaacagct gattgccctt caccgcctgg ccctgagaga
     5341 gttgcagcaa gcggtccacg ctggtttgcc ccagcaggcg aaaatcctgt ttgatggtgg
     5401 ttaacggcgg gatataacat gagctgtctt cggtatcgtc gtatcccact accgagatat
     5461 ccgcaccaac gcgcagcccg gactcggtaa tggcgcgcat tgcgcccagc gccatctgat
     5521 cgttggcaac cagcatcgca gtgggaacga tgccctcatt cagcatttgc atggtttgtt
     5581 gaaaaccgga catggcactc cagtcgcctt cccgttccgc tatcggctga atttgattgc
     5641 gagtgagata tttatgccag ccagccagac gcagacgcgc cgagacagaa cttaatgggc
     5701 ccgctaacag cgcgatttgc tggtgaccca atgcgaccag atgctccacg cccagtcgcg
     5761 taccgtcttc atgggagaaa ataatactgt tgatgggtgt ctggtcagag acatcaagaa
     5821 ataacgccgg aacattagtg caggcagctt ccacagcaat ggcatcctgg tcatccagcg
     5881 gatagttaat gatcagccca ctgacgcgtt gcgcgagaag attgtgcacc gccgctttac
     5941 aggcttcgac gccgcttcgt tctaccatcg acaccaccac gctggcaccc agttgatcgg
     6001 cgcgagattt aatcgccgcg acaatttgcg acggcgcgtg cagggccaga ctggaggtgg
     6061 caacgccaat cagcaacgac tgtttgcccg ccagttgttg tgccacgcgg ttgggaatgt
     6121 aattcagctc cgccatcgcc gcttccactt tttcccgcgt tttcgcagaa acgtggctgg
     6181 cctggttcac cacgcgggaa acggtctgat aagagacacc ggcatactct gcgacatcgt
     6241 ataacgttac tggtttcaca ttcaccaccc tgaattgact ctcttccggg cgctatcatg
     6301 ccataccgcg aaaggttttg cgccattcga tggtgtccgg gatctcgacg ctctccctta
     6361 tgcgactcct gcattaggaa gcagcccagt agtaggttga ggccgttgag caccgccgcc
     6421 gcaaggaatg gtgcatgcaa ggagatggcg cccaacagtc ccccggccac ggggcctgcc
     6481 accataccca cgccgaaaca agcgctcatg agcccgaagt ggcgagcccg atcttcccca
     6541 tcggtgatgt cggcgatata ggcgccagca accgcacctg tggcgccggt gatgccggcc
     6601 acgatgcgtc cggcgtagag gatcgagatc tcgatcccgc gaaattaata cgactcacta
     6661 taggggaatt gtgagcggat aacaattccc ctctagaaat aattttgttt aactttaaga
     6721 aggagatata catatgccgt ctccacgcat ccgtaaaatg tccctgtcac gcgcactgga
     6781 taagtacctg aaaacagttt ctgttcacaa gaaagggcat caacaggagt tttaccggag
     6841 caatgttatc aagcgatatc ccattgctct tcggaatatg gacgaaataa caaccgttga
     6901 tattgctaca tacagagacg ttcgtttagc agaaataaac ccccgaacgg gtaaagccat
     6961 tacaggtaat actgtacgtc ttgaactcgc ccttctgtca tctctgttca atattgctcg
     7021 tgttgaatgg ggaacctgtc gtactaaccc ggttgaactg gttcgcaagc cgaaagtatc
     7081 ctccggacga gatcgccggc taacgtcttc agaagaacgt cgcctttctc gctatttccg
     7141 cgaaaaaaat ctgatgttgt atgtcatttt ccatcttgcc cttgaaacag ccatgcggca
     7201 gggcgaaata ctggccttac gttgggagca cattgatttg cgccacggtg tggctcattt
     7261 acctgaaacc aaaaacggtc actcacggga tgttcctctg tccagacgtg cccgtaactt
     7321 tcttcaaatg atgcccgtta atctccacgg caatgttttt gattacaccg catccggctt
     7381 taaaaatgcc tggagaatag ccacacaacg acttcgcatc gaggacctgc attttcacga
     7441 tctacggcat gaagcaataa gccgcttctt cgaactgggt agcctgaatg taatggagat
     7501 tgctgcaata tcaggacatc gttccatgaa tatgctgaaa cggtatactc atcttcgtgc
     7561 atggcaactg gtcagtaagc ttgatgcccg ccggcggcag acacaaaaag tggcagcatg
     7621 gtttgtgccg tatcctgccc atatcacgac tatcgatgaa gaaaatgggc agaaagcgca
     7681 tcgtattgag atcggtgatt ttgataacct tcacgtcact gccacaacaa aagaggaagc
     7741 agttcaccgc gccagtgagg ttttgttgcg tacactggcc attgcagcac agaaaggcga
     7801 acgtgtccca tctcccggag cgttacctgt taacgaccct gactacatta tgatttgccc
     7861 tctgaacccg ggcagcacac cgctgtaagc ggccgcactc gagcaccacc accaccacca
     7921 ctgagatccg gctgctaaca aagcccgaaa ggaagctgag ttggctgctg ccaccgctga
     7981 gcaataacta gcataacccc ttggggcctc taaacgggtc ttgaggggtt ttttgctgaa
     8041 aggaggaact atatccggat
//
