# Supplementary material for: In vivo generation of DNA sequence diversity for cellular barcoding
Source: Nucleic Acids Res. 2014 Jul 10;42(16):e127. doi: 10.1093/nar/gku604 (PMC4176322; doi:10.1093/nar/gku604)
Supplement: SUPPLEMENTARY DATA [file supp_gku604_nar-01090-met-k-2014-File008.zip › IDP205.gb]

LOCUS       IDP205                  7268 bp ds-DNA     circular     06-APR-2014
DEFINITION  .
COMMENT     T7-Rci (bacterial) & MultiSFX BC: T7 driving Rci expression with a 
            mutli-sfx barcode cassette
FEATURES             Location/Qualifiers
     misc_feature    complement(2989..3010)
                     /label="Primer105"
                     /ApEinfo_revcolor=#f58a5e
                     /ApEinfo_fwdcolor=#f58a5e
     primer_bind     complement(2878..2937)
                     /label="Stitch\5'-1"
                     /ApEinfo_revcolor=#d59687
                     /ApEinfo_fwdcolor=#d59687
     misc_feature    complement(2515..2645)
                     /label="BC\Fragment\3"
                     /ApEinfo_revcolor=#d59687
                     /ApEinfo_fwdcolor=#d59687
     promoter        529..557
                     /label="AmpR_promoter"
                     /ApEinfo_revcolor=#d59687
                     /ApEinfo_fwdcolor=#d59687
     misc_feature    5917..5933
                     /label="T7_transl_en_RBS"
                     /ApEinfo_revcolor=#d6b295
                     /ApEinfo_fwdcolor=#d6b295
     misc_feature    complement(2384..2514)
                     /label="BC\Fragment\4"
                     /ApEinfo_revcolor=#b4abac
                     /ApEinfo_fwdcolor=#b4abac
     misc_feature    2565..2595
                     /label="sfxa112L"
                     /ApEinfo_revcolor=#f8d3a9
                     /ApEinfo_fwdcolor=#f8d3a9
     primer_bind     complement(2354..2413)
                     /label="Stitch\4-3'"
                     /ApEinfo_revcolor=#c6c9d1
                     /ApEinfo_fwdcolor=#c6c9d1
     misc_feature    2827..2857
                     /label="sfxa102L"
                     /ApEinfo_revcolor=#84b0dc
                     /ApEinfo_fwdcolor=#84b0dc
     CDS             599..1459
                     /label="Ampicillin"
                     /ApEinfo_revcolor=#b1ff67
                     /ApEinfo_fwdcolor=#b1ff67
     misc_feature    complement(4385..5476)
                     /label="lacI"
                     /ApEinfo_revcolor=#ff9ccd
                     /ApEinfo_fwdcolor=#ff9ccd
     misc_feature    complement(2596..2695)
                     /label="BC3"
                     /ApEinfo_revcolor=#c7b0e3
                     /ApEinfo_fwdcolor=#c7b0e3
     misc_feature    complement(2696..2726)
                     /label="sfxb106R"
                     /ApEinfo_revcolor=#faac61
                     /ApEinfo_fwdcolor=#faac61
     primer_bind     complement(2485..2544)
                     /label="Stitch\3-4"
                     /ApEinfo_revcolor=#84b0dc
                     /ApEinfo_fwdcolor=#84b0dc
     misc_feature    complement(2727..2826)
                     /label="BC2"
                     /ApEinfo_revcolor=#c7b0e3
                     /ApEinfo_fwdcolor=#c7b0e3
     misc_feature    2303..2333
                     /label="sfx101L"
                     /ApEinfo_revcolor=#75c6a9
                     /ApEinfo_fwdcolor=#75c6a9
     misc_feature    complement(7182..7200)
                     /label="T7_Terminal_primer"
                     /ApEinfo_revcolor=#d59687
                     /ApEinfo_fwdcolor=#d59687
     misc_feature    complement(2777..2907)
                     /label="BC\Fragment\1"
                     /ApEinfo_revcolor=#ff9ccd
                     /ApEinfo_fwdcolor=#ff9ccd
     misc_feature    complement(2334..2433)
                     /label="BC5"
                     /ApEinfo_revcolor=#c7b0e3
                     /ApEinfo_fwdcolor=#c7b0e3
     misc_feature    3369..3391
                     /label="pGEX_3_primer"
                     /ApEinfo_revcolor=#d6b295
                     /ApEinfo_fwdcolor=#d6b295
     terminator      7140..7268
                     /label="T7_terminator"
                     /ApEinfo_revcolor=#f8d3a9
                     /ApEinfo_fwdcolor=#f8d3a9
     misc_feature    complement(2465..2564)
                     /label="BC4"
                     /ApEinfo_revcolor=#c7b0e3
                     /ApEinfo_fwdcolor=#c7b0e3
     rep_origin      29..335
                     /label="f1_origin"
                     /ApEinfo_revcolor=#c6c9d1
                     /ApEinfo_fwdcolor=#c6c9d1
     misc_feature    2280..3010
                     /label="BARCODE\CASSETTE"
                     /ApEinfo_revcolor=#84b0dc
                     /ApEinfo_fwdcolor=#84b0dc
     misc_feature    complement(2434..2464)
                     /label="sfxa109R"
                     /ApEinfo_revcolor=#faac61
                     /ApEinfo_fwdcolor=#faac61
     primer_bind     complement(2616..2675)
                     /label="Stich\2-3"
                     /ApEinfo_revcolor=#f8d3a9
                     /ApEinfo_fwdcolor=#f8d3a9
     misc_feature    7112..7129
                     /label="6xHis"
                     /ApEinfo_revcolor=#c6c9d1
                     /ApEinfo_fwdcolor=#c6c9d1
     gene            4051..4326
                     /label="tet(852-576) gene"
                     /ApEinfo_revcolor=#b4abac
                     /ApEinfo_fwdcolor=#b4abac
     rep_origin      1614..2233
                     /label="pBR322_origin"
                     /ApEinfo_revcolor=#f58a5e
                     /ApEinfo_fwdcolor=#f58a5e
     misc_feature    complement(3385..3576)
                     /label="ROP"
                     /ApEinfo_revcolor=#f8d3a9
                     /ApEinfo_fwdcolor=#f8d3a9
     misc_feature    complement(2958..2988)
                     /label="sfx101R"
                     /ApEinfo_revcolor=#ff9ccd
                     /ApEinfo_fwdcolor=#ff9ccd
     misc_feature    5751..5770
                     /label="pBRrevBam_primer"
                     /ApEinfo_revcolor=#ff9ccd
                     /ApEinfo_fwdcolor=#ff9ccd
     misc_feature    complement(2858..2957)
                     /label="BC1"
                     /ApEinfo_revcolor=#c7b0e3
                     /ApEinfo_fwdcolor=#c7b0e3
     misc_feature    5942..7096
                     /label="Rci\Recombinase"
                     /ApEinfo_revcolor=#d59687
                     /ApEinfo_fwdcolor=#d59687
     CDS             complement(4385..5344)
                     /label="ORF\frame\2"
                     /ApEinfo_revcolor=#85dae9
                     /ApEinfo_fwdcolor=#85dae9
     gene            599..1459
                     /label="Ampicillin gene"
                     /ApEinfo_revcolor=#c6c9d1
                     /ApEinfo_fwdcolor=#c6c9d1
     misc_feature    complement(2646..2776)
                     /label="BC\Fragment\2"
                     /ApEinfo_revcolor=#d59687
                     /ApEinfo_fwdcolor=#d59687
     misc_feature    2280..2302
                     /label="Primer56"
                     /ApEinfo_revcolor=#ff9ccd
                     /ApEinfo_fwdcolor=#ff9ccd
     promoter        5854..5872
                     /label="T7_promoter"
                     /ApEinfo_revcolor=#b1ff67
                     /ApEinfo_fwdcolor=#b1ff67
     misc_feature    5872..5899
                     /label="lacO"
                     /ApEinfo_revcolor=#d59687
                     /ApEinfo_fwdcolor=#d59687
     primer_bind     complement(2747..2806)
                     /label="Stitch\1-2"
                     /ApEinfo_revcolor=#84b0dc
                     /ApEinfo_fwdcolor=#84b0dc
     gene            5559..5822
                     /label="tet(564-300) gene"
                     /ApEinfo_revcolor=#f58a5e
                     /ApEinfo_fwdcolor=#f58a5e
ORIGIN
        1 tggcgaatgg gacgcgccct gtagcggcgc attaagcgcg gcgggtgtgg tggttacgcg
       61 cagcgtgacc gctacacttg ccagcgccct agcgcccgct cctttcgctt tcttcccttc
      121 ctttctcgcc acgttcgccg gctttccccg tcaagctcta aatcgggggc tccctttagg
      181 gttccgattt agtgctttac ggcacctcga ccccaaaaaa cttgattagg gtgatggttc
      241 acgtagtggg ccatcgccct gatagacggt ttttcgccct ttgacgttgg agtccacgtt
      301 ctttaatagt ggactcttgt tccaaactgg aacaacactc aaccctatct cggtctattc
      361 ttttgattta taagggattt tgccgatttc ggcctattgg ttaaaaaatg agctgattta
      421 acaaaaattt aacgcgaatt ttaacaaaat attaacgttt acaatttcag gtggcacttt
      481 tcggggaaat gtgcgcggaa cccctatttg tttatttttc taaatacatt caaatatgta
      541 tccgctcatg agacaataac cctgataaat gcttcaataa tattgaaaaa ggaagagtat
      601 gagtattcaa catttccgtg tcgcccttat tccctttttt gcggcatttt gccttcctgt
      661 ttttgctcac ccagaaacgc tggtgaaagt aaaagatgct gaagatcagt tgggtgcacg
      721 agtgggttac atcgaactgg atctcaacag cggtaagatc cttgagagtt ttcgccccga
      781 agaacgtttt ccaatgatga gcacttttaa agttctgcta tgtggcgcgg tattatcccg
      841 tattgacgcc gggcaagagc aactcggtcg ccgcatacac tattctcaga atgacttggt
      901 tgagtactca ccagtcacag aaaagcatct tacggatggc atgacagtaa gagaattatg
      961 cagtgctgcc ataaccatga gtgataacac tgcggccaac ttacttctga caacgatcgg
     1021 aggaccgaag gagctaaccg cttttttgca caacatgggg gatcatgtaa ctcgccttga
     1081 tcgttgggaa ccggagctga atgaagccat accaaacgac gagcgtgaca ccacgatgcc
     1141 tgcagcaatg gcaacaacgt tgcgcaaact attaactggc gaactactta ctctagcttc
     1201 ccggcaacaa ttaatagact ggatggaggc ggataaagtt gcaggaccac ttctgcgctc
     1261 ggcccttccg gctggctggt ttattgctga taaatctgga gccggtgagc gtgggtctcg
     1321 cggtatcatt gcagcactgg ggccagatgg taagccctcc cgtatcgtag ttatctacac
     1381 gacggggagt caggcaacta tggatgaacg aaatagacag atcgctgaga taggtgcctc
     1441 actgattaag cattggtaac tgtcagacca agtttactca tatatacttt agattgattt
     1501 aaaacttcat ttttaattta aaaggatcta ggtgaagatc ctttttgata atctcatgac
     1561 caaaatccct taacgtgagt tttcgttcca ctgagcgtca gaccccgtag aaaagatcaa
     1621 aggatcttct tgagatcctt tttttctgcg cgtaatctgc tgcttgcaaa caaaaaaacc
     1681 accgctacca gcggtggttt gtttgccgga tcaagagcta ccaactcttt ttccgaaggt
     1741 aactggcttc agcagagcgc agataccaaa tactgtcctt ctagtgtagc cgtagttagg
     1801 ccaccacttc aagaactctg tagcaccgcc tacatacctc gctctgctaa tcctgttacc
     1861 agtggctgct gccagtggcg ataagtcgtg tcttaccggg ttggactcaa gacgatagtt
     1921 accggataag gcgcagcggt cgggctgaac ggggggttcg tgcacacagc ccagcttgga
     1981 gcgaacgacc tacaccgaac tgagatacct acagcgtgag ctatgagaaa gcgccacgct
     2041 tcccgaaggg agaaaggcgg acaggtatcc ggtaagcggc agggtcggaa caggagagcg
     2101 cacgagggag cttccagggg gaaacgcctg gtatctttat agtcctgtcg ggtttcgcca
     2161 cctctgactt gagcgtcgat ttttgtgatg ctcgtcaggg gggcggagcc tatggaaaaa
     2221 cgccagcaac gcggcctttt tacggttcct ggccttttgc tggccttttg ctcacatgtt
     2281 tgcgaacctc atcactcgtt gcggcaatac tttcgtgcca atccggtacg tggtgtatgc
     2341 aagggaaatt aacggacggc ctcaattcct gcaaggtaac gcaccgcggc ccaagagcca
     2401 ttaagcgata taatcgcaca tctggccaac ccgccacgta ccggattggc acgcttgcag
     2461 agaatcctgg gctcttcaac caacagtgac gggggcttat taggaggatt ttgatacgga
     2521 cgcgcaaccg tcgtcaggca gctttgaagc ccgtctctcc ggatgccaag cttgttgtgc
     2581 caatccggta cgtggcggcc gagttcgctc acctttttga atcctcggac gccataacta
     2641 acagcccgtt tatggaagag tatgcactgc ctaagggcgg agggccaaga gtcctccagg
     2701 taccggattg gcactggcct acgtgcccca attaccacat taaagatatc tgcactggcg
     2761 tcccctcttc tcgaggacga gggtaaaaaa gcgccattgc actaggactt accgcggaga
     2821 ctgcctctgc tggcctacgt gccaatccgg tacgtggcgt tgcatgtatt gcagcctcag
     2881 ggacgtcagt ggatcatgaa ggtagagcat gcgtcctctg ctgttaaaat ctgagttctg
     2941 gacaaactac caattggcca cgtaccggat tggcacgaaa gtattgccgg acagcatctt
     3001 ccttgcctca acatgttctt tcctgcgtta tcccctgatt ctgtggataa ccgtattacc
     3061 gcctttgagt gagctgatac cgctcgccgc agccgaacga ccgagcgcag cgagtcagtg
     3121 agcgaggaag cggaagagcg cctgatgcgg tattttctcc ttacgcatct gtgcggtatt
     3181 tcacaccgca tatatggtgc actctcagta caatctgctc tgatgccgca tagttaagcc
     3241 agtatacact ccgctatcgc tacgtgactg ggtcatggct gcgccccgac acccgccaac
     3301 acccgctgac gcgccctgac gggcttgtct gctcccggca tccgcttaca gacaagctgt
     3361 gaccgtctcc gggagctgca tgtgtcagag gttttcaccg tcatcaccga aacgcgcgag
     3421 gcagctgcgg taaagctcat cagcgtggtc gtgaagcgat tcacagatgt ctgcctgttc
     3481 atccgcgtcc agctcgttga gtttctccag aagcgttaat gtctggcttc tgataaagcg
     3541 ggccatgtta agggcggttt tttcctgttt ggtcactgat gcctccgtgt aagggggatt
     3601 tctgttcatg ggggtaatga taccgatgaa acgagagagg atgctcacga tacgggttac
     3661 tgatgatgaa catgcccggt tactggaacg ttgtgagggt aaacaactgg cggtatggat
     3721 gcggcgggac cagagaaaaa tcactcaggg tcaatgccag cgcttcgtta atacagatgt
     3781 aggtgttcca cagggtagcc agcagcatcc tgcgatgcag atccggaaca taatggtgca
     3841 gggcgctgac ttccgcgttt ccagacttta cgaaacacgg aaaccgaaga ccattcatgt
     3901 tgttgctcag gtcgcagacg ttttgcagca gcagtcgctt cacgttcgct cgcgtatcgg
     3961 tgattcattc tgctaaccag taaggcaacc ccgccagcct agccgggtcc tcaacgacag
     4021 gagcacgatc atgcgcaccc gtggggccgc catgccggcg ataatggcct gcttctcgcc
     4081 gaaacgtttg gtggcgggac cagtgacgaa ggcttgagcg agggcgtgca agattccgaa
     4141 taccgcaagc gacaggccga tcatcgtcgc gctccagcga aagcggtcct cgccgaaaat
     4201 gacccagagc gctgccggca cctgtcctac gagttgcatg ataaagaaga cagtcataag
     4261 tgcggcgacg atagtcatgc cccgcgccca ccggaaggag ctgactgggt tgaaggctct
     4321 caagggcatc ggtcgagatc ccggtgccta atgagtgagc taacttacat taattgcgtt
     4381 gcgctcactg cccgctttcc agtcgggaaa cctgtcgtgc cagctgcatt aatgaatcgg
     4441 ccaacgcgcg gggagaggcg gtttgcgtat tgggcgccag ggtggttttt cttttcacca
     4501 gtgagacggg caacagctga ttgcccttca ccgcctggcc ctgagagagt tgcagcaagc
     4561 ggtccacgct ggtttgcccc agcaggcgaa aatcctgttt gatggtggtt aacggcggga
     4621 tataacatga gctgtcttcg gtatcgtcgt atcccactac cgagatatcc gcaccaacgc
     4681 gcagcccgga ctcggtaatg gcgcgcattg cgcccagcgc catctgatcg ttggcaacca
     4741 gcatcgcagt gggaacgatg ccctcattca gcatttgcat ggtttgttga aaaccggaca
     4801 tggcactcca gtcgccttcc cgttccgcta tcggctgaat ttgattgcga gtgagatatt
     4861 tatgccagcc agccagacgc agacgcgccg agacagaact taatgggccc gctaacagcg
     4921 cgatttgctg gtgacccaat gcgaccagat gctccacgcc cagtcgcgta ccgtcttcat
     4981 gggagaaaat aatactgttg atgggtgtct ggtcagagac atcaagaaat aacgccggaa
     5041 cattagtgca ggcagcttcc acagcaatgg catcctggtc atccagcgga tagttaatga
     5101 tcagcccact gacgcgttgc gcgagaagat tgtgcaccgc cgctttacag gcttcgacgc
     5161 cgcttcgttc taccatcgac accaccacgc tggcacccag ttgatcggcg cgagatttaa
     5221 tcgccgcgac aatttgcgac ggcgcgtgca gggccagact ggaggtggca acgccaatca
     5281 gcaacgactg tttgcccgcc agttgttgtg ccacgcggtt gggaatgtaa ttcagctccg
     5341 ccatcgccgc ttccactttt tcccgcgttt tcgcagaaac gtggctggcc tggttcacca
     5401 cgcgggaaac ggtctgataa gagacaccgg catactctgc gacatcgtat aacgttactg
     5461 gtttcacatt caccaccctg aattgactct cttccgggcg ctatcatgcc ataccgcgaa
     5521 aggttttgcg ccattcgatg gtgtccggga tctcgacgct ctcccttatg cgactcctgc
     5581 attaggaagc agcccagtag taggttgagg ccgttgagca ccgccgccgc aaggaatggt
     5641 gcatgcaagg agatggcgcc caacagtccc ccggccacgg ggcctgccac catacccacg
     5701 ccgaaacaag cgctcatgag cccgaagtgg cgagcccgat cttccccatc ggtgatgtcg
     5761 gcgatatagg cgccagcaac cgcacctgtg gcgccggtga tgccggccac gatgcgtccg
     5821 gcgtagagga tcgagatctc gatcccgcga aattaatacg actcactata ggggaattgt
     5881 gagcggataa caattcccct ctagaaataa ttttgtttaa ctttaagaag gagatataca
     5941 tatgccgtct ccacgcatcc gtaaaatgtc cctgtcacgc gcactggata agtacctgaa
     6001 aacagtttct gttcacaaga aagggcatca acaggagttt taccggagca atgttatcaa
     6061 gcgatatccc attgctcttc ggaatatgga cgaaataaca accgttgata ttgctacata
     6121 cagagacgtt cgtttagcag aaataaaccc ccgaacgggt aaagccatta caggtaatac
     6181 tgtacgtctt gaactcgccc ttctgtcatc tctgttcaat attgctcgtg ttgaatgggg
     6241 aacctgtcgt actaacccgg ttgaactggt tcgcaagccg aaagtatcct ccggacgaga
     6301 tcgccggcta acgtcttcag aagaacgtcg cctttctcgc tatttccgcg aaaaaaatct
     6361 gatgttgtat gtcattttcc atcttgccct tgaaacagcc atgcggcagg gcgaaatact
     6421 ggccttacgt tgggagcaca ttgatttgcg ccacggtgtg gctcatttac ctgaaaccaa
     6481 aaacggtcac tcacgggatg ttcctctgtc cagacgtgcc cgtaactttc ttcaaatgat
     6541 gcccgttaat ctccacggca atgtttttga ttacaccgca tccggcttta aaaatgcctg
     6601 gagaatagcc acacaacgac ttcgcatcga ggacctgcat tttcacgatc tacggcatga
     6661 agcaataagc cgcttcttcg aactgggtag cctgaatgta atggagattg ctgcaatatc
     6721 aggacatcgt tccatgaata tgctgaaacg gtatactcat cttcgtgcat ggcaactggt
     6781 cagtaagctt gatgcccgcc ggcggcagac acaaaaagtg gcagcatggt ttgtgccgta
     6841 tcctgcccat atcacgacta tcgatgaaga aaatgggcag aaagcgcatc gtattgagat
     6901 cggtgatttt gataaccttc acgtcactgc cacaacaaaa gaggaagcag ttcaccgcgc
     6961 cagtgaggtt ttgttgcgta cactggccat tgcagcacag aaaggcgaac gtgtcccatc
     7021 tcccggagcg ttacctgtta acgaccctga ctacattatg atttgccctc tgaacccggg
     7081 cagcacaccg ctgtaagcgg ccgcactcga gcaccaccac caccaccact gagatccggc
     7141 tgctaacaaa gcccgaaagg aagctgagtt ggctgctgcc accgctgagc aataactagc
     7201 ataacccctt ggggcctcta aacgggtctt gaggggtttt ttgctgaaag gaggaactat
     7261 atccggat
//
