# Supplementary material for: In vivo generation of DNA sequence diversity for cellular barcoding
Source: Nucleic Acids Res. 2014 Jul 10;42(16):e127. doi: 10.1093/nar/gku604 (PMC4176322; doi:10.1093/nar/gku604)
Supplement: SUPPLEMENTARY DATA [file supp_gku604_nar-01090-met-k-2014-File008.zip › 11BC_CCS_DIG71.fastq]

@m140306_004741_42137_c100613592550000001823119307181405_s1_p0/3979/ccs
CATGTTGCGAACCTCATCCACTCGTTGCGCTAGCGGCAATACTTTCGTGCAATCCGGTACGTGGACAACGTCAACGTTAATCTCGTGCTCAGATCTAGTTGGTTGGAACAGAGCGCGACGTGGGCTGGAGCCGATACCCGTAAGTAGGAGAGGGCAGCCCCAGGTACCGGATTGGCATGCCTTACGTGCGCCATCGCACATTAAACATACCCGGATCGATATTTAGGTGTGCGGGGCTCCTGCATCAATTAATACATCGTTCGAACCAGACCCGTCCATTCATCTCGCCTGCTGGCCTACGTGCCAATCCGGTACGTGGGCGATTAATCAGCATCCAAGGTTGCACACCGGTTTAATCGTGGGACATCGTCAAGCGTCAATATCCTAAAGACCTGCGAGGTTTAGGCATCAGTGCGGGGCCACGTACCGATTGGCACGCTTGCAGAGAAATAGGAAGGCTCATAGCGTTCGAAGTAGTTCCCAACAGAAACTCCTGGTGAGTCGCTGGAAGCATCTATAGAAAGGACGACGCTCGGGCCGGTGTAGCCAAAGCTTGTTGTGCCAATCCGGTACGTGGCAATTGGTAGTTTGTCCAAACTCAGATTTTAACAGCAGAGACGCATGCTCTACTTCATGATTCCACTGACGTCCTGAGCTGCAATACATGCAACGCCACGTACCGGATTGGCACGAAAGTATTGCCACCTCGAAAGTGACGATTGTTATTGATCGGTTGCACCCCGACCAGCAGGCATCTCATCTCCACGGGGATCGAGGGCATCAATCACATTTGACGGATCCGGCAATACTTCGTGCCAATCCGGTACGTGGCGGCCGAGTTCGCTCACCTTTTGAATCCTCGGACGCCATAACTAACAGCCCGTTTATGGAAGAGTATGCACTGCCTAAGGGCGGAGGGCCAAGAGTCCTCCAGGTACCGGATTGGCACTGGCCTACGTGCCCCAATTACCACATTAAAGATATCTGCACTGGCGTCCCCTCTTCTCGAGGACGAGGTAAAAAAGCGCCATTGCACTAGGATTACCGCGGAGACTGCTCTGCTGGCCTACGTGCCAATCCGTACGTGGTGCTGAAACAGTTATACTGGGACTTATCTTGGGACTGATAGGGTTATGACGCTTCTTATGTTCTCCGGCGTACAGTGAAGAAAATCAATCCTATATCCACGTACCGTTG
+
JFC4'L?LJJL9I272),G>;:BFTFXMANWVLN@]K.8HIR/WOCPCQ&SWO&RSXWWP=FBTWXIINTR.HXKK3VRXV8WECV1C$Q3&DL$J^@<U*=KaD*9>SDGPM`aV;aVL1Ga\J<,M682`Y>LO:TTb`MT6^`4q_X]'WZH>\3^MYL>VN[Ud7`a\d=S<2&'>O&JJ@MaSdVI`cVbSPA%Q:aPdda`ccQiVU^RITKdT]\ddc;qb^VNKAWa_0RTdVG@XRF<]adTUBO^PRY`ZdSaQWIdaVc+TN^cDdISdHM<Oa0Q@IOYIN9f=qaMQUDC6dPdcUb]dL?KMC1Ed_15;`bddaU\WVWWqU_6V6VXD<LU<d[dNKOPa`VT]+MALE'XCcQGTRKVRa9PacOa=Ud8a^\UFUTa]%D%G2QH;<[IXDCa[5X\9TL[EY4FJPM:D,N<dLUTQ3<GADFUcK``PScV]3a^QPLB6YbcW=ZPadadVdV1^WMP<KdZc5`^IL*\K9bR'R_a9KSFBABHT[WS*UPcS:JM,:R`B^a]QaT_ccY=dVTcBdYR\N]Md$TSaN?^J.VIOURqLVM;^)I@SA@@S`*EJ6PDJaF4?OYG7>O=&>T7U\dbLdUcWdV>*^T_T&NU^ANc`9;85L,IMLaUSS,9)QKGR\@OFb%aKQL$ON2BSTOY=X^>I_d@>$@P^M\QOb(RSad:dZcb94aQ7O6PW\+aT8N^^P\dd`bP]BQQGJ:0COC[ND<AFS0]NNS*ZUSRHDKO^-T4d)d[HO_SD;BFLMN(QD:8X_MN4d`QOVF9WLQ?SiUqcqVK;q^>P`OqPBKqqL-dVb_iNq0EYKqOXcq[fN$NW,Y5a^_GG^OQ]WT^LJ$q^VUfaY<MV@1TiqqLfqqU`GX`i\YiEiq_M``\f@qVqI[iqL]_ZCiHNPbXddBqiYQ^J&a`*d^bYqVaTqZQSfE_qKP]GJPPa2i^qqX,i2ifWXDYq%qqqF`_iqObFN^;aAqaRWON/TKfT9EXHqqqX0\TWBGCFXEHOZB_qifW8qqF^QqZqV_q4qcdaTVqaiJOOL%^qOii]6qi[iq\T&bMaOBVTq$UVYq7HZHq2OqOE'qcVWBDqSCqqC,_`f^qEf$QUi^(`V[:VVq)3E^6dX`NdUcWc;W_QS^GQGL\;8R\FUYTaFVOJFZB9ObNMHdPLH8UO=``dc`5Y^K[FSFVT,DNEGIF-$!!!"
@m140306_004741_42137_c100613592550000001823119307181405_s1_p0/4138/ccs
CCGAATGCAGCGACCCCCGCTTTGCCACGACGCGCGCATCGCTGGTGCGGGCCGAGCCGACCACGGGGCGCCGCCACCAGATCCGCCGCCACCTCAAGCATCTGGCCCACCCCATCCTGGGTGACGCCACCCACGGCAAGGGGCCGCTCAACCGTTGGTGGGCACAGCGCCTGGGCCTGCACCGCCTGTGGCTGCATGCGTGGCAGCTCAGCCTGCCCCACCCCGCAGACGGCCGCCTGGTCACGCTGCACAGTGGATTGCAGTGGCCCGCTGCCAGAACATCCACCACCGACAGCGCACCCCCGCAGCCAAACGCGGACGCAGCGCCGGATTGGCAGCAACACATCTGGACCCTGCCCTGGCAGCAGGACATCGAAGATTCGCTACCAAAAGAGTAGCTTGTAGCGCTTACCTAGCAAGCGCTAACGGCCAATTTTTATCTAACGCCCTGCAGCTTTTCGGAGCATCCCGCCACCCGGCCGTGTCCTACCCGCAGGAGCGGCGGCCGCCGCTGCCCACCCCGGTCTGCGCGCTTCACACTGGCGGCCATGCACCGTGCAGCGCCCCAAGCTTTCCTCCCGCTTTGCCCCTTTCTCGCCTGGTCTTCAGGCGTGGCACGCCATGACCGGCTGGTGGGCTGACGCCCTGGCCGTGGCCGCCCACGAGTTCTCGGACATTGGCGACCCCCAACAAACCACGCGGGTGGTCTTGCGCATGGGCGTGGCCGCGCTGCTGGGCGGCCTGCTGGGGTGGGAGCGCGAGCAGGCCGGCAAGGCCGCAGGCATGCGCACCCACATGCTGGTGGCCATGGGCGCCGCGTTGTTCGTGCTCGTCGCGCAGCAGGCGGGCATTGCCCCGGCGGACAACAGCCGTGTGCTGCAAGGGGTGATCGCCGGCATCGGCTTCCTGGGTGCGGGCACCATCCTGAAGGGCGACGCGGAAAGTCAGGTCAAGGGCCTGACCACCGCGGCCGGCATCTGGCTCACGGCCGCCATCGGCGTGGCCGCGGCCTGGGGCGTGAGAGCACGGCCATCCTGGGCACGCTGCTGGCAGTGGTGGTGCTGTGGGTGATTCCGCTGGTACAACGCGCCGCCCCGAC
+
qqqqqUqqqqqqq0qqqqqqUqdqbqqqqqqqqqqqqqqqbqidqqqqiqqiqqqqqqqqqqqqLqqqqqqqqqqqqqqqqqqqqqqqYqqqqqqEqqqqqqqaqaqqqZqqqqqqfqiqqqqqqqqqqMqqqqVqqqqaqaqVqqqqqqqqqqqqqqq>qqqqqqqqqiqqSqqiqqqqqqq]qqqaqMqqqiqqqXqqfiqqqqqqqdifqqqGqqqqMqqqqqqqqqqqqqq]qq:qqfqqqqqqqqqqqqqqdqqqqqqqTqqqqqqqqqqqqqqqqqqqqqqqXqqqfqqqqqqJqqqqfqqqqqPqqqqqiqqq]qqqqqqqqqqqqqqqqqqdqqqqq`qqdqqqqqqqPqqqqqqqdqibqqqqqiqqqqqWqqfqqqDqPqqqqqqqqqqqqqqqqqqqqqq`qqqqqqqqqqqiqqqZiqqqqXqqqfqqqqqqqqVqqq\qqqfQqqqqqqq\qqq_iqi\qqqqqiqqqqqqfqqqqiqqqqqqqqqqqqqfqiqqqqqqqqXqqq:iqiXqqqqqqqqqqqqqqFqZq^qq`qqqqqiqqqqqqZdqqqfRqqqqqqqdqqqqqEqqqqqqqqSqqqqqqqqqqqqqqqqqqqqqcqqqqqqqqqqqqqqqqqqqqqqiqq6iqaqqqqq\qqqqqiqqqqqiqqqqqq`qqqqqqqqcqqqqqqqqqfqCqqqqqqqqqqbqqqqqqqqqiqqqqqqqqfZqIqqqqq0_ZqqqqqqfqqVqqqqqaqqiqqqqqqqqqqqqqqiqqYqqqqqfqqqqqqqqqqqqqqqqqi]qqqdqqqqqqqqq@qqqqqqqqSqqqqqqqqq]qqUqqZqqqqqqqqqfqqqqqqqqqYqqqqqqq;qqqqqqqqqqqqqqqbqiqqqqqqqqqqYqqqqqqqqqqqiqqqqqaq_iqqqq^qqqqfJqqqqqqqqqqqqqqqqqqqqqqq\qqqqqqqqqqqqqqdqqqqqqqdqqqqqqOqqqqqqqqqqqqqqqqqqq^qqqqqqqPqqqqqqqqqq$qqqq)qqqqNqqqqqqqqqqqbqqqqqqOqqqqqqqqqqqqqqqqqqqqqqqqqqqq9qqqqqqqqqqqqqqqqqqqqqqqaqq,qqqqqq
@m140306_004741_42137_c100613592550000001823119307181405_s1_p0/5193/ccs
ATCCCGCAAGAGGCCCGGCAGTACCGGCATAACCAAGCCTATGCCTACAGCATCCAGGGTGACGGTGCCGAGGATGACGATGAGCGCATTGTTAGATTTCATACACGGTGCCTGACTGCGTTAGCAATTTAACTGTGATAACTACCGCATTAAAGCTTATCGTGATAAGCTGTCAAACATGAGAATTCTTGAAGACGAAGGGCCTCGTGATACGCCTATTTTTATAGTAATGTCATGATAATATGGTTCTTAGACGTCAGGTGGCACTTTTCGGGAAATGTGCGCGGAACCCCTATTTGTTTATTTTCTAAATACATTCAAATATGTATCCGCTCATGAGACAATAACCCTGATAAATGCTTCAATAATATTGAAAAAGGAAGAGTATGAGTATTCAACATCTTCCGTGTCGCCCTTATTCCCTTTTTGCGGCATTTTGCTTCCTGTTTTTGCTCACCCAGAAACGCTGTGAAAGTAAAAGATGCTGAAGATCAGTTGGGTGCACGAGTGGGTTACATCGAACTGGATCCTCAACAGCGTAAGATCCTTGAGAGTTTCGCCCCGAAGAACGTTTTCCAATGATGAGCACTTTTAAAGTTCTGCTATGTGGCGCGGTATTATCCGTGTTGACGCCGGGCAAGAGCAACTCGGTCGCCGCATACACTATTCTCAGAATGACTTGGTTGAGTACTCACCAGTCACAGAAAAGCATCTTACGGATGGCATGACAGTAAGAGAATTATGCAGTGCTGCCATAACCATGAGTGATAACACTGCGCCAACTTACTTCTGACAACGATCGGAGGACCGAAGGAGCTAACCGCTTTTTTGCACACATGGGGATCATGTAACTCGCCTTGATCGTTGGGAACCGGAGCTGAATGAAGCCATACCAAACGACGAGCGTGACACCACGATGCCTGCAGCAATGGCAACAACGTTGCGCAAACTATTAACTGGCGAACTACTTACTCTAGCTTCCCGGCAACAATTAATAGACTGGATGGAGGCGGATAAAGTTGCAGGACCACTTTCTGCGCTCGGCCCTTCCGGCTGGCTGGTTTATTGCTGATAAATCTGGAGCCGGTGAGCGTGGGTCTCGCGGTATCATTGCAGCACTGGGCCAGATGGTAAGCCCTCCCGTATCGTAGTTATCTACACGACGGGGAGTCAGGCAACTATGGATGAACGAAATAGACAGATCGCTGAGATAGGTGCCTCACTGATTAAGCATGTGTAACTGTCAGACCAAGTTTACTCATATATACTTTAGATTTGATTTAAAACTTCATTTTTAATTTAAAAGATCTAGGTGAAGATCCTTTTTGATAATCTCATGACCAAAATCCCTTAACGTGAGTTTTCGTTCCACTGAGCGTCAGACCCCGTAGAAAAGATCAAAGGATTCTTCTTGAGATCCTTTTTTTCTGCGCGTAATCTGCTGCTTGCAAACAAAAAACCACCGCTACCAGCGGTGGTTTGTTTGCCGGATCAAGAGCTACCAACTCTTTTTCCGAAGGTAAACTGGCTTCAGCAGAGCGCAGATACCAAATACTGTCCTTCTAGTGTAGCCGTAGTTAGGCCACCACTTCAAGAACTCTGTAGCACCGCCTACATACCCTCGCTCTGCTAATCCTGTTACCAGTGCTGCTGCCAGTGGCGATAAGTCGTGTCTTACCGGGTTGGACTCAAGACGATAGTTACCGGATAAGGCGCAGCGGTCGGGCTGAACGGGGGGTTCGTGCACACAGCCCAGCTTGGAGCGAACGACCTACACCGAACTGAGATACCTACAGCGTGAGCTATGAGAAAGCGCCACGCTTCCCGAAGGGAGAAAGGCGGACAGGTATCCGGTAAGCGGCAGGGTCGGAACAGGAGAGCGCACGAGGGAGCTTCCAGGGGGAAACGCCTGGTATCTTTATAGTCCTGTCGGGTTTCGCCACCTCTGACTTGAGCGTCGATTTTTGTGATGCTCGTCAGGGGGGCGGAGCCTATGGAAAAACGCAGCAACGCGGCCTTTTTACGGTTCCTGGCCTTTTGCTGGCCTTTTGCTCACATGTTCTTTCCTGCGTTATCCCCTGATTCTGTGGATAACCGTATTACCGCCTTTGAGTGAGCTGATACCGCTCGCCGCAGCCGAACGACCGAGCGCAGCGAGTCAGTGAGCGAGAAGCGGAAGAGCGCCTGATGCGGTATTTTCTCCTTACGCATCTGTGCGGTATTTCACACCGCATATGGTGCACTCTCAGTACAATCTGCTCTGATGCCGCATAGTTAAGCCAGTATACACTCCGCTATCGCTACGTGACTGGGTCATGGCTGCGCCCGACACCCGCCAACACCCGCTGACGCGCCCTGACGGGCTTGTCTGCTCCCGGCATCCGCTTACAGACAAGCTGTGACCGTCTCCGGGAGCTGCATGTGTCAGAGGTTTCACCGTCATCACCGAAACGCGCGAGGCAGCTGCGGTAAAGCTCATCAGCGTGGTCGTGAAGCGATTCACAGATGTCTGCCTGTTCATCCGCGTCCAGCTCGTTGAGTTTCTCCAGAAGCGTTAATGTCTGGCTTCTGATAAGCGGGCCATGTTAAGGGCGGTTTTTTCCTGTTTGGTCACTGATGCCTCCGTGTAAGGGGGATTTCTGTTCATGGGGGTAATGATACCGATGAAACGAGAGAGGATGCTCACGATACGGGTTACTGATGATGAACATGCCCGGTTACTGAACGTTGTGAGGGTAAACAACTGGCGGTATGGATGCGGCGGGACAGAGAAAAATCACTCAGGGTCAATGCCAGCGCTTCGTTAATACAGATGTAGGTGTTCCACAGGGTAGCCAGCAGCATCCTGCGATGCAGATCCGGAACATAATGGTGCAGGGCGCTGACTTCCGCGTTTCCAGACTTTACGAAACACGGAAACCGAAGACCATTCATGTTGTTGCTCAGGTCGCAGACGTTTTGCAGCAGCAGTCGCTTCACGTTCGCTCGCGTATCGGTGATTCATTCTGCTAACCAGTAAGGCAACCCCGCCAGCCTAGCCGGGTCCTCAACGACAGGAGCACGACTCATGCGCACCCGTGGCCAGGACCCAACGCTGCCCGAGATGCGCCGCGTGCGGCTGCTGGAGATGGCGGACGCGATGGATATGTTCTGCCAAGGGTTGGTTTGCGCATTCACAGTTCTCCGCAAGAATTGATTGGCTCCAATTCTTGGAGTGGTGAATCCGTTAGCGAGGTGCCGCCGGCTTCCATTCAGGTCGAGGTGGCCGGCTCCATGCACCGCGACGCAACGCGGGGAGGCAGACAAGGTATAGGGCGGCGCCTACAATCCATGCCAACCCGTTCCATGTGCTCGCCGAGGCGGCATAAATCGCCGTGACGATCAGCGGTCCAATGATCGAAGTTAGGCTGTAAGAGCCGCGAGCGATCCTTGAAGCTGTCCCTGATGGTCGTCATCTACCTGCCTGGACAGCATGGCCTGCAACGCGGGCATCCCGATGCCGCCGGAAGCGAGAAGAATCATAATGGGGAAGGCCATCCAGCCTCGCGTCGCGAACGCCAGCAAGACTAGCCCAGCGCGTCGGCCGCCATGCCGGCGATAATGGCCTGCTTCTCGCCGAAACGTTTGGTGGCGGGACCAGTGACGAAGGCTTGAGCGAGGCGTGCAAGATTCCGAATCCGCAAGCGACAGGCCGATCATCGTCGCGCTCCAGCGAAAGCGGTCCTCGCGAAAATGACCCAGAGCGCTGCCGGCACCTGTCCTACGAGTTGCATGATAAAGAAGACAGTCATAAGTGCGGCGACGATAGTCATGCCCCGCGCCCACCGGAAGGAGCTGACTGGGTTGAAGGCTCTCAAGGGCATCGGTCGACGCTCTCCCTTATGCGACTCCTGCATTAGGAAGCAGCCCAGTAGTAGGTTGAGGCCGTTGAGCACCGCCGCCGCAAGGAATGGTGCATGCAAGGAGATGGCGCCCAACAGTCCCCCGGCCACGGGGCCTGCCACCATACCCACGCCGAAACAAGCGCTCATGAGCCCGAAGTGGCGAGCCCGATCTTCCCCATCGGTGATGTCGGCGATATAGGCGCCAGCAACCGCACCTGTGGCGCCGGTGATGCCGGCCACGATGCGTCCGGCGTAGAGGATCCACAGGACGGGTGTGGTCGCATGATCGCGTAGTCGATAGTGGCTCCAAGTAGCGAAGCGAGCAGGACTGGGCGGCGGCCAAAGCGGTCGGACAGTGCTCGAGAACGGGTGCGCATAGAATTGCATAAACGCATATAGCGCTAGCAGCACGCCATAGTGACTGGCGATGCTGTCGGAATGGACGAT
+
?@&51@9.@800?2?@=@=<<0>.@0@???5F22885;?:K861K=I8,==5F8>L;LLKJLKHLKK)98K<F<J>KI;LK7FD>KKJJLJKL-GK9LNJKKJJLKGLLJ3LHI;JKLLL@NKIG:>:LI2=A>LKI:F%I;8K*HC&:7JEKLJLKLJKC/-GLJ7JLJ7;6;;LHKKKKKIIK987<?J?=KIKK3K9HL6OGAJKJ5GJ7K>NKKH?LLL:99$>FLLLFDL<G?EJLJ+:=5.KI@NKAKIKKKK8L?1FFKI8HLLH/KJ&4<>(B89=E9L?L/?LKKI:JJ81LLI(IIKDD7LLLKHL<ME<LLKKLJKKK?LLBHJKK>>G68$0;<=<TLEH(87KLKLL?L??LK=K9KJLF6JLLLAH6KC9?KKKKKDKK9HL=KLLJ&1M=KEHHJ1G7NL>MIJL%@'%LFLKGJ3/8K'IKJI)>FB7KE%9HGHKAJGK)C<KG;L>?KLE%IK%6ECKELLL*KKLFKK5M?FFLKK@M7LKK=D1K<AFK%3>JLEDIELDKLHK8KB2%DKK6LEJJJ$8IJ8EFFLJLFJJKH$99CG&JJ;;F7J67;I*KKJ?Q>M9I;KHJHI<K7FIK'KJ@IKEK7HIKD:J';7GE=KK<<.7F#DFKKIKF9%5,8.HKE@K9G3<;LHK.3NJKIDKII=KJ$E=HKIKCKHKG:KHKIB8JGKKKFKGKKBKKKAOKKI9H5:I%;<=KK=KB<KID7KFJEKFKKHJGJ+?=K<KK=E>K9IJJKAGJKKI?OJI8=;<JJ2KEI4KKKKKKKJ;J1'IIKGJKK?IH%;EK?<KFFK>KJKJ.FK:5/<?@PKJAC>KFKJJ&6=CFIK@KC#C3=#B2')1IKK6?8F>KCE;E<M=<5446>9@KG?4KHKKCKKIJKK64KA6K@JI>K7@IIHJC43JH@;H=FK'+KJB8HEIKJCBJ1FJ<F4TK7JGF0JG9:3GIIIKKACJGH1HJK@SJJ=KJKI<9JGIK?JEEKJK.IGGFFH3<CK=J;L;?CKFKAKKJ9;ACK>@UKJIKKK17>EJ<?K-IHC%IHJJJGKKKHCT8K;,K>J*J=;5KKK9IIKK<>KHKKJKKJ:KJKJ4HKK-G<>KIK8GGJ>?G?:J<::+DK>KB3BJ8JJ;K6GH(KJBKGHKK0QJ9>-8KNKFKKHKKJKGJIH8KIKKJH3GJIJK8OKOIIKKK<KDDK=3GK?K5>KIKIE)K59'DKB?K6'8KKKIJJ1JKBKK;F5>>KDC<EIKJKKJK6%(97=<5KG<:8>EFK=<F4K>=>AIF9GKEIKHIKK6CJ8MJ?9<5L:GFKKKKEE+KKKKAJ7I@,D?9%G6:KJ9HIJI9;BE$J)'&KKA?21H:ABKKK>F;;0:.KJFKKGK8IHC='KG3EJKH=:5@KBE>1JFJJ=GJ8J=KFJKJGD1;=J?7,J(=><KA+JFJKK=KHKK(61;-KKKIGKH8->J8EKKKKEKJ;F;HB7HD99HG29KFF4(RB<LFG8K2IJKGFKK;<%E78H<K6DKEKK=EIK96BKIJ=H;K;J74:HKJ<C6IJ%8<$;GJKHK8(I.67H>KJFJGKKII;G&<&=>JDJ<5=%4.;0=@8DFEK4<KK;JD;6KHK=JK@K.J9HH?M;:MJK???A91G92B8EK>K<KKJ*>5DFH/:;)DK;JLKGLKJJLK=@>>8*HJD>5;GLK=J:=GKI9@LIFFKFHKH7<-0H3HK@G*EA7=DBNIKGLL<>4<KJ)KESI6KLD=<JGK>=BLKF'DIGLE9JK*OKLLK=JLLKDDB*:,CB<LLJIK5KGLKLJG>LJLK5KJJGJ7LI7KF9=KEJFKG=6>>I7BHFHLJ=F>=JKK8LLB<D4NJKBKILALLEJLARLHD1;J6KH=GJA>CL9EK1KHL:>KLLBR>>*LH-<2JFLHK>L9FK??H>*I=KELLJ;K>KARJ5LPIJ5:IKI2QEFLDLKLDLLKK><=?LK:?D9NJ7LHK:DLK7LJC=KEK>LIKIKHKFAI9GLLKEJK=KJJKIGK>K3LKMD=?7E;:4JJJJEL5LFC96?)HKH3H9GL>NAL<LB3JJC=K8J<K9EL=J@K>K:KL?Q4=IL;LIKDIK<<KLELJ8KAAQK1LKKLK/4DK?0BKJLKKHB4LF=(9:OGKJKL'4F5IL@LLCLKJ/;0KKLH8GHLECJIK:RI;5G7QFKEKI/'9BK3?DJK4F5K;H=:1B5H>KHJ%GJK90OAIHKFLE6L>JLL?JGLDI.H=GG==K?G:I9KJK?><JJIK=KJ:KKLKC>=LDJ53J9<K>JJJLJA/DD5GJHKLKAKDCK88KKLG@I&7HKKHJL>><DGKL>7C=E:98-SIJ:SR.KFDBTBIL<8WDWWIDDC@:HWBOI$M=RH<C)ECWHWUWQW:UJTU?GVOQOI*_IEEOO:FJR)VCWQO:JU8UWGXWWWTWWR5BAAFUVT>HIT5TVSWTWQC1W9M:aZWMWWWWWJWRSWFHFEGB%SA<?KPMWSVWG3HWMAFRSPQTKK?;R>WV9WWN=VVAXUSMWVRWN=D@DENDTVVGMIWU9KDDW=UVR>EHT8@BCBLWIFWTFTJWTWRVRWUU<HUQEWRUG%BD&$'W41=DDIN;CBBAHW@E/HWVW7IKVV*N?M2WXNWBC:KWLQFWW:<L1XWXWXHB@M:8?@UVPWDWRIWWAV?8FFGWTCN5UTVUU1QYMJIQWP?S+IVSJVTDWWWER+PGVWPAKCSREJWITTWWWQWWHVRWWWVWKWWHSQWWIUWVWWVAV(QGJ>WW6ZVWWV@%HEVUVW>VOW<IWE1WVWSWESC^WNZVVGCWRWWSI^SBWWU$CCVT@IRWXWRJGJCW>KFANKZWU3ZWTSSWFVTJNR/;JJTITWVSVV2QJVMXRWVRVNWWIVH0XWTNVVF1SPIWIVIWWNUHGIRIWMWETTIU/PCFWV9AIKWWJJOA6UWVW6_SWQ8YR7VVWJ>@WVVOW)VVTVWMWTWA7?C??SR@]U=9IJHUDBGCJEBWQVVWWPHVWWVQW@WWWBRWWBTVSWVO*TVVWVS?HBWWWVJQWVHJKAUC\URHTWSIVKC@SBWVW=[DVVTUEWO=IEBV5H8]VW;dVC>0G@EHW<aWRUJURVOVTWVWJDWVU*NTQWQMUWJHWV?WRTIWW<ZU,QUIW;VSWV=WWNVUVRON@HZWWUNJRAKIJUWV;UUPBWTWKNQ-MGQMRRBWUS?TBCUCTV8MIR/OIGQOWUWWFHWRGWWQWPHQDXVFD8NPPZW/W@GKWVWRWDU8UCACWW1VSWJRS*WTPVWW:\H?FDGROV5aWUMWV;=SWLEFBWTVWSWRWWVLJ3JTHL(TOWSHHHPWPSWPNI>CVVVRLZUQV7WILL=UCFJ,H4-BI@SVJCWVC6WWU=UJCGRJVIYVNK+JDWBWWEHVNWWWLVUSDRVI]VVG>M9ZVVKNWWWWRSIRBPVVQEBFWWQC^K<dUKWWWWVWWWWVWW9UR3.@QVFVKTWUWRVUTH2EEENWIVWVCJ>I%WUWFEV=LUPJWWR.LWV3VWA+XWCWVRFKQWQAUFWVJABK-PVBFWVVVIWWRVWW@E;0HFaGK0SQSOJYWJHI?9LMWW'KFPLWRRBHVV=]VTA`WJGI?UTWTMVWAQKJVVWVWGJG$RQ>WWUUWNFIBQ7VOWWTWWVPSW@UQCPFLJWL]BU>J;AWSVWCTWD?XT<PAPRH?C7WVHW]VLWQJUHWWVTWBJAUWCVRUPF(TSVWUE/TVJJWUWKKWB2WPV;WNWRUCV$W;WUWOWVVMUDTMNWWWKW,ATN@WYWUQWAHVK;V+TKWJWJST3[WHBTWDDWHM.SJWUWTWWDW@WWTWWWQVWS6KQRVV6EO:PYWVVWU?AWBHWCUCK=CFJ81IKJK=K676A&JJBG?0)K?8I?DCJLHL<7IKF>KK9TG6LKJ?KLKJLKIJL'DIEKKK;LKFKKK=IKF>6?KIL==JJII6K(LKIFJ:LKF>IL>IEI,LLHK;JHKC@;D4KKHLCSI;LAII6K7G,=II=M7F9K@/<LKKLKKFKLLG6ID547*A=LE6BLL=G?KG::LL?JB>%/D5+HKE<LEH.PK9>=KJ'>KKI>GLK:LLI:I?LFI?DKLL<K>LKJ9:FF7C?>69@KK;>LFJL*KKPJK@'IK?LK(>FHL>HKJJKK(FCLHLKJJJL?LIFH<CLGKGLKJC=CLJFKK?CS/D7NKKLLLJI;LKL%JKF5H=KGLE6@GKJL6LHJ1>IKHKKLEKD07JC:*7LF2IJIK/GJ>LIK0NG9BOJL<?&<LLJ?AJ:IBKKCL:HJC:KI>FE-=7L<KI4K9?;I@SJA3;LK0@&=JLK?L<LQG@KEB>K1:/L?;JKKG"$:>(9I7EKLKIKLKJKH:5>KILILF89GHHD2K>RA::CEHLHKJASJLK8LGKLKK
@m140306_004741_42137_c100613592550000001823119307181405_s1_p0/5277/ccs
TTCTAAGTTATTGCTGGTAAGTTAGCCGTCGTACGTATTTCCTTGAACTCCTTTGATTGTTCGTCCATCTGACCTGTCCTGTGACCATCATTGGCCTTTCATACGCGGGCATTCTTCCGTGCACGCGAATGCGAGAAGAATCATAATGTGGGATAGGCCATCCATGCCTTTCTGCGTCGCTGAACGCCAGCAATGACTAGCCCAGCGCGTCGCCGCCCATGCCGGCTATAATTGTTCCTGCGTCTCCGCCGAAACGTTTTGTTGCGGACAGTGACGAAGTGCTTGAGCGTAGGCTTGTTGCTATATATTCCGAATTTACCGCAAGCTGACTGGTCCATTCATTCGTCGCGCTCCAGCAAAAGCGTCCCTCGCCGTAAAATGCCCGAGCCGCGGCCTGCTACCCTGTTACGAGTTGCATGATAATAAGAAGGACATGTCATTAAGTTGCGGCGAACGATAGTCATGCCCGCGCCCACCGGGAAGGTAGCTGACTGGTTGAAGGCTCTCCAAGGCATTCTGTCCGTACTGCTCTCTTATGCGCTCCTGCATTTTAGTGAAGCCGCCCGTTATAGTTGAGCCGTTGAGCACCGCCGCCGCAAGGAATGATTGTCCATGCATAGGATGTATGGCGCCCAACAGTCCCTCTCTGCCACCTGGGGCCTTGCCACCATATCCACCCGAAACAAGGCTCATGAGCCCGAAGTGGCGAGCCAGGTCTTCCCCATTCGTGATGTCTGGCGATATTATGGCCCAGCACGAAACCGCACCTTGGTGGCGACGTATTGTCCGGCTACGTATGCGTCCGCGTAGAGTTATCCATCAGGACGGTTGTTGGTCGCCATTGGAATTTCGCGTAGCGAATGTTTGGGCTCCATAGTAGCGAACGAGTCAGGACTGGCGCGGCCAAAGCTGGTCGACCAGTGCTCCGAGAACGGTGCGCATTAGAAATTTGCATCTACTGCATTATATTTGCCTGCTAGCAGCTACTCCATATTGTGACTTGTCTATCTGTCGGTAATTTCGATATTTCTCTCAGCTCCCCCCACCCCTCCCCCCCCCACCCCCATACATACATTACTTAACTTAGGATTGAAAAAGAGAGAGATAATCGTCCATTTTCCGACATGCATCTCGCCAGTCACTATGCGTGCTGCTAGCGCTATATGCGTTGATGCAATTTCTATGCGCACCCTTCTCGGAGCACTGGTCCGACCCGCTTTGGCCGCCGCCCAGTCCTGCTCGCTTCGCTACTTGGAGCCACTATCGACTAACGCGATCATGGCGACCACACCCGTCCTGTGGATCCTCTACGCCGGACTGCATCGTGGCCGGCATCACCGGCGCCACAGGTGCGGTTGCTGGCGCCTATATCGCCGACATCACCGATGGGGAAGATCGGGCTCGCCACTTCGGGCTCATGAGCGCTTGTTTCGGCGTGGGTATGGTGGCAGGCCCCGTGGCCGGGGGACTGTTGGCGCCATCTCCTTGCATGCACCATTCCTTGCGGCGGCGGTGCCTCAACGGCCTCAACCTACTACTGGGCTGCTTCCTAATGCAGGAGTCGCATAAGGTGAGAGCGTCGACCGATGCCCTTGAGAGCCTTCAACCCAGTCAGCTCCTTCCGGTGGCGCGGGGCATGACTATCGTCCGCCGCACTTATGACTGTCTTCTTATCATGCAACTCGTAGGACAGGTGCCGGCAGCGCTCTGGGTCATTTTCGGCGAGGACCGGCTTTCGCTGGAGCGCGACGATGATCGTGCCTGTCGCTTGCGGTATTCGAATCTGCACGCCCTCGCTCAAGCCCTTCGTCACTGGTCCCGCCACCAAACGTTTCGGCGAAAGCAGGGCCATTATCGCCGGCATGGCGGCCGACGCGCTGGGCTACGTCTTGCTGGCGTTCGCGACGCGAGGCTGATGGCCTTCCCCATTATGATTCTTCTCGCTTTCCGGCGGCATCGGGATGCCCGCGTTTGCAGGCCATGCTGTCCAGGCAGGTAGATGACGACCATCAGGGACAGCTTCAAGGATCGCTCGCGGCTCTTACCAGCCTAACTTCGATCATGGACCGCTGATCGTCACGCGATTTATGCCGCCTCGGCGAGCACATGGAACGGTTGGCATGGATTGTAGGCGCGCCCTATACCTTGTCTGCCTCCCCGCGTTGCGTCGCGGTGCATGGAGCCGGGCCACCTCGACCTGAATGGAAGCCGGCGGCACCTCCGCTAACGATTCACCACTCCAAGAATTGGAGCCAATCAATTCTTGCGGAGAACTGTGAATGCCAAACCAACCCTTGGCAGAACATATCCATCGCGTCCGCCATCTCCAGCAGCCGCACGCGGCGCATCTCGGGCAGCGTTGGGTCCTGGCCACGGGTGCGCATGACTCGTGCTCCTGTCGTTGAGGACCCGGCTAGGCCTGGCGGGTTGCCTTACTGGTTAGCAGAATGAATCACCGATACGCGAGCGAACGTGAAGCGACTGCTGCTGCAAAACGTCTGCGACCTGAGCAACAACATGAATGGTCTTCGGTTTCCGTGTTTCGTAAAGTCTGGAAACGCGGAAGTCAGCGCCCTGCACCATTATGTTCCGGATCTGCATCGCAGGATGCTGCTGGCTACCCTGTGGAACACCTACATCTGTATTAACGAAGCGCTGGCATTGACCCTGAGTGATTTTTCTCTGGTCCCGCCGCATCCATACCGCCAGTTGTTTACCCTCACAACGTTCCAGTAACCGGGCAATGTTCATCATCAGTAACCCGTATCGTGAGCATCCTCTCTCGTTTCATCGGTATCATTACCCCCATGAACAGAAATCCCCCTTACACGGAGGCATCAGTGACCAAACATGGAAAAAACCGCCCTTAACATGGCCGCTTTATCAGAAGCCAGACATTAACGCTTCTGGAGAAACTCAACGAGCTGACGCGGATGAACAGGCAGACATCTGTGAATCGCTTCACGACCACGCTGATGAGCTTTACCGCAGCTGCCTCGCGCGTTTCGGTGATGACGGTGAAAAACCTCTGACACATGCAGCTCCCGGAGACGGTCACAGCTTTGTCTGTAAGCGGATGCCGGGAGCAGACAAGCCGTCAGGGCGCGTCAGCGGGTGTTGGCGGGTGTCGGGGCGCAGCCATGACCCAGTCACGTAGCGATAGCGGAGTGTATACTGGCTTAACTATGCGGCATCAGAGCAGATTGTACTGAGAGTGCACCATATGCGGTGTGAAATACCGCACAGATGCGTAAGGAGAAAATACCGCATCAGGCGCTCTTCCGCTTCCTCGCTCACTGACTCGCTGCGCTCGGTCGTTCGGCTGCGGCGAGCGGTATCAGCTCACTCAAAGGCGGTAATACGGTTATCCACAGAATCAGAGGGATAACGCAGGAAAGAACATGTGAGCAAAAGGCCAGCAAAAGGCCAGGAACCGTAAAAAGGCCGCGTTGCTGGCGTTTTTCCATAGGCTCCGCCCCCCTGACGAGCATCACAAAAATCGACGCTCAAGTCAGAGGTGGCGAAACCCGACAGGACTATAAAGATACCAGGCGTTTCCCCCTGGAAGCTCCCTCGTGCGCTCTCCTGTTCCGACCCTGCCGATTACCGGATACCTGTCCGCCTTTCTCCCTTCGGGAAGCGTGGCGCTTTCTCATAGCTCACGCTGTAGGTATCTCAGTTCGTGTAGTCGTTCGCTCCAAGCTGGGCTGTGTGCACAACCCCCCGTTCAGCCCGACCGCTGCGCCTTATCCGGTAACTATCGTCTTGAGTCCAACCGGTAAGACACACTTATCGCCACTGGCAGCAGCCACTGTAACAGGATTAGCAGAGCGAGTATGTAGGCGGTGCTACAGGTTCTTGAAGTGGTGGCCTAACTACGGCTACACTAGAAAGGACAGTATTTGGTATCTGCGCTCTGCTGAAGCCAGTTAACCTTCGGAAAAAGAGTTGGTAGCTCTTGATCCGGCAAACAAACCACCGCTGGTAGCGGTGGTTTTTTTTGTTTGCAAGCAGCAGATTACGCGCAGAAAAAAAGGATCTCAAGAAGATCCTTTGATCTTTTCTACGGGGTCTGACGCTCAGTGGAACGAAAACTCACGTTAAGGATTTGGTCATGAGATTATCAAAAAGGATCTTCACCTAGATCCTTTTAAATTAAAAATGAAGTTTTAAATCAATCTAAAGTATATATGAGTAAACTTGGTCTGACAGTTTACCAATGCTTAATCAGTGAGGCACCTATCTCAGCGATCTGTCTATTTCGTATCATCCAATAGTTGCCTGACTCCCCGTCGTGTAGATAACTACGATACGGAGGGCTTACCATCTGGCACCAAGTGCTGCAATGATACCGCGAGACCCACGCTCACCGGCTCCAGATTTATCAGCAATAACCAGCCAGCCGGGAAAGGGCCGAGCGCAGAAGTGGTCCTGCAACTTTATCCGCCTCCATCCAGTCTATTAATTGTTGCCGGAAGCTAGAGTAATAGTTCGCCAGTTAATAGTTTGCGCAACGTTGTTGCCATTGCTGCAGGCATCGTGGTGTCACGCTCGTCGTTTGGTATGCTTCATTCAGCTCCGGTTCCCAACGATCAAGGCGAGTTACATGATCCCCCCATGTTGTTCAAAAAAAGCGGTTAGCTCCTTCGGTCCTCCGATCGTTGTCAGAAGTAGTTGGCCGCAGTGTTATCACTCATGGTTAGTGGCAGCACTGCATAATTCTCTTACTGTCATGCCATCCGTAAGATGCTTCTGTGACTGGTGAGTACTCAAACCAAGTCATTCTGAGAATAGTGTATGCGCGACCGAGTTGCTCTTGCCGCGTCAACACGGATTAATACCGCGCCACATAGCAGAACTTTAAAAGTGCTCATCATTGGAAAACGTCTTCGGGCGAAACTCTCAAGGATCTTACCGCTGTTGAGATCCAGTTCGGATGTAACCACTCGTGCACCAAACTGATCTTCAGCATCTTTTACTTTCACCAGCGTTTCTGGGTGAGCCAAAAACAGGAAGGCAAATGTCCGCAAAAAAGGGAATAAGGGCGACACGGAAATGTTGAAATACTCATACTCTTCCTTTTTTCAATATTATTGAAGCATTTATCAGGTTATATTGTCTCATGAGCGGATACATATTGATGGTATTTAGAAAAATAAACAAATAGGGGTTCCGCGCACCATTTCCCGAAAAGTGCCACTGACGTCTAAGAAACCATTATTATCATGACATTAACCTATAAAAATAGCGTATCACGAGGCCCTTTCGTCTTCAAGAATTCTCATGTTTGACAGCGCTTATCATCTATAAGCTTTAATGCGGTAGTTTATCACAGTTAATTGCTAACGCAGTCAGGCACCGTGTATGAAATCTAACAATGCGCTCAATCGTCATCCTCGGCCACCGTCACCCTGGATTGCTGTAGCCATAGGCTTGGTTATGCCGGTACTGCCGGGCCTCTTGCGGAT
+
q!!&((($((&'%(('(('((&((('((%&$%(((%(&'%&'$(('($$$($('&'(('&(&%(#(((((&(((((&'(('&'('((&((%('(&(&(((('((((&(((('('&('('(((%%(((((&&(&(('(((((((($(('&%(((&('('((($((&''($(((&((((('(&('((('('(''(('((((('((('((%$(((((&&((((''(%((((('(&((&(&((((&('$%(('(('(((($%(((%'&($(('('((((((((&(((((('((&(&((%(''((''(&(%'$('(''(&(((&('('('&&(((%$(&''$$(($'%((((((&$('((((&(((((%(%((((((((&'(((((%(((''%('($(&('&(%(&((%'(%((('(((%'%&(((((%(((((&((((&(('('((((&(('&'%('(&(('((((('$#((((('(((&(%((((&(%((($(((('(((('(%(((((%('('(((&('#$$%((&((&'(((($(((((((%$&(((((%((((&%((((%&$%(&$$('#%$(%'('$((((((((('(''((((&('((('(((%%((&'((((((&((((&&&((&((''(('((((('((&'&&&('(('(&&((('(&((((('((((%$(('(('&((('(($((((((('&(((((&(&$'&(($(($#(((('((((&((('(((((&&%(((((($('#&'$$(&&(((&'((((''('(&(&$('((((($((&((%%(&($%((&('$'((('('&&$((('%(($'((&((((((%(%((&(%(((''('&'$(%(&((((((((%(&((&(%(''((((%((&('(('(&'(((((&((&(%((&(%'((('('(('(&&(((%($(((('((%(((&'((&((((((('((('('#('%('%(&''&'(('(('(&('$&'%'&$''$&((%''(&((%'%('%(($$(''&'&#&$((&''$&($('%%'('$(%'$'('(%"##(((((%#(''##$$(((&$'##((((&%''(&('(&(('%('((&((&(('((%(((($('&((&&(&(((((&((#(((&((&((#%((&&&%=.28/00@.?=/'@2?/>:?.9?=@@>:?2;2@1/?@;?1;@>@:@@5@?;+.2>>$;'&7)13-?@@@@@@%**.?>?&3/6:+=?;?+B69;%.2@?=?0@?@>???*/@?>@?1:?@67@:=@@@??@@??3@(528:8?2?<+>@6:2*./?2)=>(+-)0%@0,,2:3@?@>3;,<11-.(0=@.>@<>@2D6?+@@?/;@4E>>1@3>?8@??@)??@<??7F@?6H@;&=-?3?@?/?>-@?->5?@-@@@=@,>0?,72-729(@?>&)30:??@>;3;?>-@?1?<>@@>:@<334@//=)%<0=@?1.@1=/,,>.@-5/??C8,0??.@'7;:7')??;*83@*2?:7?39:?8@/>?@?@;@@6>*83@>*?@.46/>:1>3.)>.=:>0??9@'>2/@/=1@43<>1.*,?08>2/5/;???@6D-42=?91?@@8?-?4-,@=@@?@5?//>&>:@@2@3@F@?@:0:=?-5?@=@/11-,))(0/28<-@@>??@?=5/,1?;@<??9?@@?@@?22-7?@?(?;/6,1?;,:/:.>/?+@>:?;?,,2>.@=??:7?@6?231@7?1@@@?5C8*=21+71$%15.?=??2>@??</<?9?2':7<41>&,=@?@?.<?/@@<;@?>*21(.31?&<8(1>/@?0=3=3>+>;(>*,@;;?6?5?<??(?>09????>????-<2'%6&<>+?83?$=3/?????3??8?*?<?8=??(D;?=?=??*(:1???:?->/=.>?=?-B5=??:=??19?.6.)5,/&3?2?33$7#.@2/%??%?39?+=?;0,34);:-?>??9????<*<?:99$;=?*8)0-*+86G>?1?=???;9?>9??+5D;:???2:??????1:95:9?>?0/???403?<'=:922????0?*8?>5;??>??.>2:?:8*,6<'%0:%:-=?9*7.>?',:%:?0>????>:?=:???<?+????>::-2B>??'?>?(0=??>:?2@?:-;?>?1:=??:???,>/@?=0??2??/?B?6,,=????:=;?+,?>;??3@?=8?1G?5>+,B????>??89??=?-2?6?8I?)???2?9)<;>/=:'$%1)??.?84:2H>?79?,:????=?>?2?2@>?->??>3D?=>???(:>??1>:'<??/?(=10??:=?.=8>?????15???7???:6?:/???:?>???9?<>????=?>6??<???4?>3??>?:?>??;???>??'?8';973?*;?=>??>9%:?>?-0?,??8???9?-:+9>=:?58.??>;*=?<??%1;=>9<?.>;>?410??5<9/6?<????034D9:???9?>?8>2=0?9+>???89?:9???-*??>,??>??>,)<>>?%A?>?>?$>;>????>.??9?.=?????*23;?9?9=??.>?>??;9&?;?.9>6:?=?,?45>????-E??>??>?>>?<?:-+3?6?=-???????7??2A???;???.:?9??):??:???>;??0;:?>:/>0>????>??37?=712?=???>?+=8??;>?+?8;=???>=>(+8??:??=-??2?>*??06=?8=??99?=>?;23??99>?2/:???=???:??1A4?>.%<>9>3;>/6?>.?>=&>$3A???0/2?>?12.<78%?>')28-?????91???+>0???7?9?=.<:0?>:;9???0F??????=?>/??:?:3?9;9:?:;?=?:/5&.8/?;??;7H>9:??39:*??/6(=??=:?45???0997????>/1:->='7>???:?;<>??>?=-=?=?50?:?/*?5?9??,?+?>?;?2?3;3:?<?>/2????29+????4C?>???->???>->?:?*>;=9>7??8??9?=???>???421=??>?>??.;(>>>><>?0+6???=<?:??<5>)=?4E>-;9>??7?>?<?+?>:?)?7???>/=:??:=?2?12?,,3:..>;%?68??/???>???>???&??>>1<>??8??.??>0???>>??><?9(<75??>?-:?=????8?+/?>?:??7?9?>;???5??*<(07>>???0C?/;8>8?>,88?2?:2?;?+=<<207<,)=4=:292:?.>=./-??=$.<;???2????9?)?7?;>>???;>??:<??:????>8</7?7?=???<??<?;>,?=::???<???1????+<??>????-A?<??1B?2>;.27???>;:????<:9>??1C:(@:=????/D????9????>?:?8<+%.?00?>?????5?=;?5/?>-:8/4/?,7???=?*????+???+B>??=???=?>?9??:?;?>?;=>1??:?=?:1/????);+??(?8?4B?1??????:?.>?:=??>??=????:/???*+08>?.;=?*==?>;?3?,?<,?>;?.-(.?>?:?5????:?8??>??9=3?'>>>>?8?9?3??-?C>-??.6:?;??0E???;.2>+<???=-C>#,<?>?-F>0;<3?>>/??/C>??9?#,12?<';?1/=?,/<?41?0?????>?>-.?>?.??<:+=;???????????:%;??6;?????;;/?1?:???89?=,????9??<4,7%%941<=??,??:??:?1?>??:9?<?????.:5??6?=???><?;>:*'.)>?)>+='.????0879'0>???:9)????>?</-0??=???>%?=??/=??->??>???>8'<)???>??5?>4B?9.???><'2???0>?:=:=?:>?>??6????03?'?>:????>)=>;;??????*>><?:??>??=???/???????6.A??,>(;:???>9?&?.?><?,>?>???02????<??=?>??>?;+=??2?>(?*=?=?)?6?2B?<?)>??????=9??>;<?.//9>???1??:??<0:20??????<??+???>??>@?/<9@>@@?>/?<=@?)?6-(7?61;???961%$?=?(;>@?9.=@@???@=8>@21).>)9?<??5225?;?*???==@@@?*38:(;?*?:??>4:3-:>@@@?@;?@=@@@@???@09@@?*???;-@=34,4434,433340.14/443'/1433443343.44434'04331/3443442%1%#'4%13%343231%14343#2$3&34433%$3$1404%.33*342244332..44444/.41&%&233'344("#'42%42'3%$14334343334.)-4&)&0443422.41434)7412334.443234424.404%434344344342344343%1$442#23'24%1-&21'27343432&244300424(/4/33342/4434'53.4424442431343334#(342341%#$8244333442421$4'344304422433#2424444403444'4&'443433432.3-4(8344/32*3433443+)%40.#0240*33.3%$%44434043/%,42423$9+'/+444434.444333433431/&%312223/#014("$)3333333&143430$('43413442440433-4334331$.%'-3$"$4'21424434234.34343.4424344'43434343(3443)343444434*44434444&54424443444343#31)44%1-33443434443%#&2*83/-3%4342444434343'0344$##22424441%13243344$3&44*434444)43%1344/+303',43433%3234&24344&33321$/0&144434242&441$#3344$131$03434333$41440$(44%//4)2344&$0(*:3%344%3444434.43&3$'3444-43404423/3&433044/%.44443344142443#$%'403#2114(4'4(*'233434.414.$(442,2413%41443042#3334/444443/41434440243%/-14/433443(4342404444422/4434*24433$3434444.4.434*4)3414%44333*0/044/4/44.#32%(#(3424443244'4/344034443%44434&344434%(&(.,#2103444444043$2(.344/4342*4324)'4&'4(($'33444443424434.444434#343440444324&&32444434343$4$$43444'''4)3332'1*%%'2444/443#&4243(34434443344433444443444%4'43424434444444443444143'334443444'44413444132%1%03#4/344144/$3%04342443'423344%.444444$#(3&434423%40443(14,;44442*3$%(.4,43403*44.
@m140306_004741_42137_c100613592550000001823119307181405_s1_p0/5821/ccs
CATGTTTGCGAACCTCATCACTCGTTGCGCTAGCGCAATACTTTCGTGCCAATCCGGTACGTGGACAACGTCAACGTTAATCTCGTGCATCAGATCCTAGTTGGTTGAGAACAGAGCGCGACGTGGGGCTGGGAGCCGATACCCGTAAGTAGGAGAGGGCAGCCCCAGGTACCGGATTGGCACTGCCTACGTGCGCCATCGCACCATTAAACTACCGGATCGATATTTAGGTGTGCGGGCTCTGATCAATTAATTACATCGTTCGAACCAGACCGTCCATTCATCTCGCCTGCTGGCCTACGTGCCAATCCGGTACGTGGTGTATGCAAGGGAAATTAACGGACGGCCTCAATTCCTGCAAGGTAACGCACCGCGGCCCAAGAGCCATTAAGCGATATAATCGCACATCTGGCCAACCGCCACGTACCGGATTGGCACAACAAGCTTGGCATCCGAGAGACGGCTTCAAAGCTGCCTGACGACGTTGCGCGTCGTATCAAAATCCTCCTAATAAGCCCCCGTCACTGTTGGTTGAAGAGCCCAGGATTCTCTGCAAGCGTGCCAATCCGGTACGTGGGCATTAATCAGCATCCAAGGTTGCACACCGTTTAATCGTGGGACATCGTCAAGCGTCAATATCCTAAAGACCTGCGAGGTTTAGGCATCAGTGCGGGGCCACGTACCGGATTGGCACGAAAGTATTGCGGATCCGTCAAATGTGATTGATGCCCTCGATCCCCGTGGAGATGAGATGCCTGGCTGGTCGGGGTGCAAACCGATCATAACAATCGTCACTTTCGAGGTGGCAATACTTTCGTGCCAATCCGGTACCTGGAGGACTCTTGGCCCTCCGCCCTTAGCAGTGCATACTCTTCCATAAACGGGCTGTTAGTTATGGCGTCCGAGGATTCAAAAAGGTGAGCGAACTCGGCCGCCACGTACCGGATTGGCACAACAAGCTTGGCTACACCGGCCGAGCGTCGTCCTTTCTATAGATGGCTTCCAGCGACTCACCAGGAGTGTTCTGGTTGGGAACTACTTCGAACGCTATGAGCCTTCCTATTTCTCTGCAAGCGTGCCAATCCGGTACGTGGTGCTGAAACAGTTAATACTGGGACTTATTCTTGGACTGATAGGGTTATGACGCTTCTTATGTTCTCCGGCGTACAGTGAAGAAAAATCAATCCTATATCCCACGTACGGATTGGCACTGGCCTACGTGCCCAATTACACATTAAAGATATCTGCACTGGCGTCCCCTCTTCTCGAGGACGAGGGTAAAAAAGCGCATTGCACTAGGACTTACCGCGGAGACTGCCTCTGCTGCCTACGTGCCAATCCGGTACGTGCGTTGCATGTATTGCAGCCTCAGGGAGTCAGTGGATCATGAAGTAGAGCATGCGTCCTCTGCTGTTAAAATCTGAGTTCTGGACAAACTACCAATTGGCACGTACCGGATTGGCACGAAAGTATTGCCGGACAGCATCTTCCTTGCCTCAACATG
+
UWU6.SPUXTFY%UUWWWXWTWA;LHVXKBESWR&GTHWSJ6KNW>A78LFWW2XFXWWUTW5GAQWXVSVWSX2LVXHZWTWU(SWVVXPFVUG:USBLNKCKWXTUU;C@PCWWSSWFLDCG0O?XUJ+UDA8:MOTGCEX]VWBXQVE?J78OH]XONV=\XXVOXWV6[>aVTXE`=RBW(/HEVWS>QDTOXVVADVV5VM=XEUNH3@1X8E@FSUP>D0J3SHJES?>S+W`XR1`0&UTOSXN:[#0C`bbc[NaIZbdTUaUb&dLU&^bad^:^TbJ`1RTbac[q]cO$Kcbc1cTdcMq&__%Q]bAdbVIcdc_Ca7caPVWLdTQ[XqQa.q*_`LLaWdXdT^`HN5aacWaa\cU_M_ZdHdd\d[aQVdR^SMadaacccbRSc*Q#R]_MQX1_/FLW%Q`VdQaV_5<D&HRS_AdSTdZ_UPXUVbV?]BK=CV;](c[L`.aIMRRLdaLPP\7TW[bPIN^)\R\WMJ[THU]TdbLda^^`dcF\NZRKL]S'\IUcbd`LNa`[dZc3]_KaST`0qqcZdccdYFSSa^+ad]LPXTd,WaF_AOTVSLc>dFS'Ndbcc_bbE[UWdcdL]+TBI`<<5['3H`adaOJV'baadbUd[cTXdIYGNRNSVUbPdcEHRRP,Uc`XQSDi[d]FS`bbP[\bbXdBddd-]V_MUc]dNqLJa,d^cbc>ddcRPQV=(9A;@<dcd^ZST`aUabbdVRbcDPLccU?O/ET[UUT[VcMaP]I_aZJ`^9]QaUdaa;^dqXV[PddAq_]GR.Z<dD*@OD=C&GDCMaY\dT^UGVR/Y_CSSdVdUJ]Od:db^qWdc]HabNdVSdA]ST6`8^9aIV?\bSbd0VR#GcBLT:HMacV`Sc6qdcUdaT8d`Ua^E]YFKTTc<q^QaFdUUMXcVWN1\R\`ZPIOVIU.>Acc\@q-^U6dcb[ccBq>qc<cRcA6;&YZ0UUZadFqa`NUc<QRP$aL`T^bbcddUi]ddPP=[Rdcb;VcNdFqaWdQPUdUMSbGFTLDLG+XdTLFET3M_4c<P`HPTB^ada__;JcG7J[dZU&[Yb&YQVMJQ[YPS\aY2B:3&05(</5PPEL,JVc__cQNdd[dc[SPR]cC'Pdd@KSTQZd_`d1aNKRObbTNUb?ddScbOSH;WUadbcc`d:;JqYTNT^NI#BB2SQ<KWdUaWTJ@JCqOa^96EPWJFW\:$N]MXUSZ_UdWVdWdWWbGb`$`_JJN3[&MNNNdHMTFQ`QMddbVVdaUdPca0q]SMT`dZcWQc3_Q`QU?YdaFdKVddbMS9bTVT2ND=WS\Q-;WO6SRLINWTVAWP+VWT==QH&'EWTGP5>GGNYWNXGXKWXFC.NNOJ9VWWWWVBVR7EW3YT9P1JKE+WIU6XVXWWWVVO2F:STHIFOWXUOL@JXVTWPUT>NL:FW1CRGGWTWXOW8UW9.WGDCT%F5MJNOZ<URXIWOX9WIFJMXXWPQ,JJIF=LHBKPLIITCSXT3>DD7[VXQ0XWGAKSVKF
@m140306_004741_42137_c100613592550000001823119307181405_s1_p0/5948/ccs
CATGTTGAGGCAAGGAAGATGCTGTCCGGCAATACTTTCGTGCCAATCCGGTACGTGGCGGCCGAGTTCGCTCACCTTTTTGAATCCTCGGACGCCATAACTAACAGCCCGTTTATGGAAGAGTATGCACTGCCTAAGGGCGGAGGGCCAAGAGTCCTCCAGGTACCGGATTGGCACGAAAGTATTGCCACCTCGAAAGTGACGATTGTTATTGATCGGTTTGCACCCCGACCAGCCAGGCATCTCATCTCCACGGGGATCGAGGGCATCAATCACATTTGACGGATCCGGCAATACTTTCGTGCCAATCCGGTACGTGGGATATAGGATTGATTTTTCTTCACTGTACGCCGGAGAACATAAGAAGCGTCATAACCCTATCAGTCCCAAGAATAAGTCCCAGTATTAACTGTTTCAGCACCACGTACCGGATTGGCACGCTTGCAGAGAAATAGGGAAGGCTCATAGCGTTCGAAGTAGTTCCCAACCAGAACACTCCTGGTGAGTCGCTGGAAGCCATCTATAGAAAGGACGACGCTCGGGCCGGTGTAGCCAAGCTTGTTGTGCCAATCCGGTACGTGGCGGGTTGGCCAGATGTGCGATTATATCGCTTAATGGCTCTTGGGCCGCGGTGCGTTACCTTGCAGGAATTGAGGCCGTCCGTTAATTTCCCTTGCATACACCACGTACCGGATTGGCACAACAAGCTTGGCATCCGGAGAGACGGGCTTCAAAGCTGCCTGACGACGGTTGCGCGTCCGTATCAAAATCCTCCTAATAAGCCCCCGTCACTGTTGGTTGAAGAGCCCAGGATTCTCTGCAAGCGTGCCAATCCGGTACGTGGCCAATTGGTAGTTTGTCCAGAACTCAGATTTTAACAGCAGAGGACGCATGCTCTACCTTCATGATCCACTGACGTCCCTGAGGCTGCAATACATGCAACGCCACGTACCGGATTGGCACGTAGGCCAGCAGAGGCAGTCTCCGCGGTAAGTCCTAGTGCAATGGCGCTTTTTTACCCTCGTCCTCGAGAAGAGGGGACGCCAGTGCAGATATCTTTAATGTGGTAATTGGGGCACGTAGGCCAGTGCCAATCCGGTACGTGGCCCCGCACTGATGCCTAAACCTCGCAGGTCTTTAGGATATTGACGCTTGACGATGTCCCACGATTAAACCGGTGTGCAACCTTGGATGCTGATTAATCGCCCACGTACCGGATTGGCACGTAGGCCAGCAGGCGAGATGAATGGACGGGTCTGGTTCGAACGATGTATTAATTGATGCAGGAGCCCCGCACACCTAAATATCGATCCGGGTATGTTTAATGGTGCGATGGCGCACGTAGGCCAGTGCCAATCCGGTACCTGGGGCTGCCCTCTCCTACTTACGGGTATCGGCTCCCAGCCCCACGTCGCGCTCTGTTCTCAACCAACTAGGATCTGATGCACGAGATTAACGTTGACGTTGTCCACGTACCGGATTGGCACGAAAGTATTGCCGCTAGCGCAACGAGTGATGAGGTTCGCAAACATG
+
qqqXqqqqqqqqqqqqqqqqqqqqqqqqqqqqqqqiqqqqUqqqiqqqqqqqXqqqqqq/qdqqqqqqiqqqqqiW$qqqqqIqqaqqqqq`qqqqbqqqqqqqqqb_qqqRqqqqqqqqqqqqqqqqqqibqqqqqqqqqqqqqqqqqiqqqqiqqqcqqqqqaqqqqqqqfqqiqq6qqqqqqqqqqqqqqfi:qqqqqqqqqWqqfqqqqqqqqqqqqqqcqdqqqqqqqGqiqqqqqqqqqqfqqqqqq`fqqqqqqqqqqqqqqqqqqqqqqUqqUqqaqqqqqqqqqqiqqqqqqqqqqqqqqqqqqqqqqqdqqqdqqq[qqqqqqPqqqqqqqqqqqqqqqqqqQqqqqqqqqqqqqqqqqqqqqiqiqqqqqiqq^qqqqqqqqqqqqqTqqqqqqqqqqfKqaqqqqqqqqqqqqqf^qqqqqqqqci]qqqqqqqqqqqqqqqWqqqqqqqqqqqqqqqqqqqqqqqqqTqiqqiqqqqqFqqqqqqqqqqq\qqqqqqqqqqqqqqqqqqqqqqqqqqqqqiqqqqqqfqqqqqqqqfZqqqqq\qqqqqqqqqqqqqqqqqqqqqqiqqqqqqqqqqbqqqqqqqqqqqqqqqfqqqqqqiqqqqqqqqqYqqqqqqqqqUqqqqqqqqqqqqqqqqqqqdfqqqqqqqqqq^qqqqqqqqqqqqqqqqqqqqqqqqqiqqqqqqqqq_qqqqqqcqqqqqiqqNqqiiqqqcqqqqqZqqqqqqqqqqqqqqqqqqcqqqqqqqifqqqqqqqqqqqqqaqdqqqqqqNqqqqqqqqqqYqqOqqqqcqqqqqqqiiqqqqqqqqqqqqqqqqqqqqqqqqqqqqqqqqqqq\qiqqqqqq?qqqqqqqqqqqqqqqqqqqqqqqqqqqqqqqqqqqqqqqqqXqXqqqiqqqqqqqqqqqqqqqqqqq]>dqqqqqqqqqqqqq`qqqqiqqqqqqqqqqqqqqqqqqqqqqqiqqqqqPqaqqqqqq]qqqqqqqqqqqqqqqqDqqqqqqqqqqOqqqqqqqqqqqqq_qq`qqqqqqqaqqqqqqqqqqqqqqqqqqqqqqqqqqqqqqqiqqqMqqqqqqqqqqqiqqqqqqqqqqqqqqqqqqqGqaqqqqqqq\YqqqqqqaqqqqqqqqqqqqqqqqqqqiqqqqqqqqqqqqqqqqqqqiqqqqqqZqiqqqqqqqifqqqq_qqqqqqqqqqqqqqqqqqqLqqqqqqqqqfqqMqqqqqqqqqfqcqqqqqqqq]qqqqqBqqqqqqqqqZqqqqfqqqqqqqqqqqYqqqqqqcqqqqqqqqqRqqqqqqqqdqqSqqqqqqqqqqqXqqqqqqqqqqqqIqqqqiqqqqqqqfqqqqqqqqqqqqqqqqqDqqqqqqqqXqqqqqdiqqqqqqqqqqqqqqqqqqqqqqqqqRqqqqWqqqqqqq[qqqqqqqqUqq_iqqqqQqGEqqqqqqqqqqqqqqqqqqqqqqqqqqfqqq\qdqqqqqqqiqqqqqqqqq1qqq_qqqqqqqqqqqqqqqqqqiqqqqqqqqqqqqqfqqqqVqqqqqq
@m140306_004741_42137_c100613592550000001823119307181405_s1_p0/7043/ccs
CATGTTTGCGAACCTCATCACTCGTTGCGCTAGCGGCAATACTTTCGTGCCAATCCGGTACGTGGACAACGTCAACGTTAATCTCGTGCATCAGATCCTAGTTGGTTGAGAACAGAGCGCGACGTGGGGCTGGGGACCGATACCCGTAAGTAGCGAGAGGGCAGCCCCAGGTACCGGATTGGCACTGGCCTACGTGCGCCATCGCACCATTAAACATACCCGGATCGATATATTAGGTGTGCGGGGCCCTGCATCAATTAATACATCGTTCGAACCAGACCGTCCATTCATCTTCGCCTGCTGGCCTACGTGCCAATCCGGTAACGTGGTGTATGCAAAGGGAAATTAACGGACGCCTCAAATTCCTGCAAGGTAACGCACCGCGGCCCAAGAGCCATTTAGCGGATATAATCGCACATCCTGCCAACCCGCCACGTACCGGATTGGCACTGGCCTACGTGCCCCAATTTACCACATTAAAGATATCTGCACTGGCGTCCCCTCTTCTCGAGGACGAGGGTAAAAAAGCGCCATTGCACTAGGACTTACCGCGGGAGACTGCCTCTGCTGGCCTACGTGCCAATCCCGGTACGTGGCCCCGCACTGATGCCTAAACCTCGCAGGTCTTTAGGATATTGACGCTTGACGATTGTCCCACGATTAAACCGGTTGTGCAACCTTGGATGCTGATTATCGCCCACGTACCGGATGTGGCACGCTTGCAGAGAATCCTGGGCTCTTCAACCAACAGTGACGGGGGGCTTATAGGAGGATTTTGATACGGACGCGCAACCGTCGTTCAGGCAGCTTTGAAGCCGTCTCTCCGGAATGCAAGCTTTGTTGTGCCAATCCGGTACGTGGGATAATAGGATTGATTTTTCTTCACTGTACGCGGAGAACATAAGAAGCGTCATAACCCTATCAAGTCCAAGAATAAGTCCCAGTATTACTTGTTTCAGCACCCGTTACCGGATTGGCACGAAAGTATGCCGGATCCGTCAAATGTGATTGATGCCCTCAGATCCCCGTGGAGATGAGATGCCTGGCTGGTCGGGGTGCAAACGATCAATAACAATCGTCACTTCGAGTGGGCAATACTTTCGTGCCAATCCGGTACGTGGCCAATTGTAAGTTTGTCCAGAACTCAGATTTTAACAGCAGAGGACGCATGCTCTACCTTCATGATCCACCGACGTCCCTGAGGCTGCAATACATGCAACGCCACGTACCGGATTGGCACGCTTGCAGAGAATAGGAAGGCTCATAGCGTTCGAAGTAGTTCCCAACCAGAACACTCCTGGTGAGTCGCTGGAAGCCATCTATAGAAAGTTTTGACACTCTCGGGCCGGGTGTAGCCAAGCTTGTTGTGCCAATCCGGTACCTGGAGGAGTCCTTGGCCCCTCCGCCCTTAGGCAGTGCATACTCTTCCATAAACAGGGCTGTTAGTTATGGCGTCCGAGGATTCAAAAAGTGAGCGAACTCGGCCGCCACGTACCGATTGGCACGAAAGTATTGCCGGACAGCATCTCCTTGCCTCAACATGA
+
44-33443&4342443444444.43#33(&43(/%2034434$4324441434*34444442%344444324444444434444.442444/434/(3442(4%&'43433404430%2-,/444&411.42444)-444.434434344/%%&'/&1),)%31.44443444342442433%444140434444423343414$334434$433444%0434//423443%(4*(33%444'333'&33%140434243444444+%0334/434444$41/34434444.%//4243444%/$12%3%-43434444344*4424/44/%.344344244343%424'1/40%(444*.4343(44034/4)34(434-444%1244.4.44244%2#%&'*444443434444444'23$11$4/44414344%2%12443/342444%334444421)33334&$'43.3%/$,*3/43#-13(/2(44/434$*244303444124+44*'3.44/.44444440344443443433434344(&(3'))443443144344441413'3434414&12#2)/(44&/434'331/3%$%444134434434414243444344404.%1.444244.444(14%14$+4442&-34244/434%$&14434&((4343424434(*#/.4(7*2&44424444&"(%133$3)3/3%4044344%421442%23443433#44444&1.%332233344$4-441433444(4444344(4323342443.2%01413%333#440341%4444444'524#(43%3444%.133444424/4*240434444)4444&2433443433&+&222344444344.'*344334144343344434.3)24043&343",*3$4"#&'443404(3344/(.3#3'32*44344+(&$#1'3424344(424'3433444*3#33424413444$244443'2/43#24144'2&3/0.443%224433444"$4((432(44.(342444434344%33413(4443340/4&343$14/4(4&42424%343444%3(*4343/42.440%414144433$2%//34444-442443444443444344*.$4%2+43/43443/344414.44444'/244)"$4-,4+44314.1&44434443/4&4344%1443344+4344343434&4434212242#43#,43414242.3331434343444443'1'424244%144444244&144(344343444402/(4*30(('$(('&(((((($2$&44(-'04%2//4444&.,344-44343%*043443434/4$4,244344#$$'1/'-'31/40440444/4)4443%-$(/434(&4043&'0-)#.0.44334433444'5344/43424434414444/(/4/234433324*&43444./334$.3404/441344244/4334,444411444%03444*:44344444%
@m140306_004741_42137_c100613592550000001823119307181405_s1_p0/7067/ccs
CATGTTTGCGAACCTCATCACTCGTTGCGCTAGCGGCAATACTTTCGTGCCAATCCGGTACGTGGCGGGTTGGCCAGATGTGCGATTATATCGCTTAATGGCTCTTGGGCCGCGGTGCGTTACCTTGCAGGAATTGAGGCCGTCCGTTAATTTCCCTTGCATACACCACGTACCGGATTGGCACTGGCCTACGTGCCCCCAATTACCACATTAAAGATATCTGCACTGGCGTCCCCTCTTCTCGAGGACGAGGGTAAAAAAGCGCCATTGCACTAGGACTTACCGCGGAGACTGCCTCTGCTGGCCTACGTGCCAATCCGGTACGTGGTGCTGAAACAGTTAATACTGGGACTTATTCTTGGGACTGATAGGGTTATGACGCTTCTTATGTTCTCCGGCGTACAGTGAAGAAAAATCAATCCTATATCCCACGTACCGGATTGGCACGTAGGCCAGCAGGCGAGATGAATGGACGGGTCTGGTTCGAACGATGTATTAATTGATGCAGGAGCCCCGCACACCTAAATATCGATCCGGGTATGTTTAATGGTGCGATGGCGCACGTAGGCCAGTGCCAATCCGGTACCTGGGGCTGCCCTCTCCTACTTACGGGTATCGGCTCCCAGCCCCACGTCGCGCTCTGTTCTCAACCAACTAGGATCTGATGCACGAGATTAACGTTGACGTTGTCCACGTACCGGATTGGCACAACAAGCTTGGCTACACCGGCCCGAGCGTCGTCCTTTCTATAGATGGCTTCCAGCGACTCACCAGGAGTGTTCTGGTTGGGAACTACTTCGAACGCTATGAGCCTTCCCTATTTCTCTGCAAGCGTGCCAATCCGGTACGTGGGCGATTAATCAGCATCCAAGGTTGCACACCGGTTTAATCGTGGGACATCGTCAAGCGTCAATATCCTAAAGACCTGCGAGGTTTAGGCATCAGTGCGGGGCCACGTACCGGATTGGCACGAAAGTATTGCCACCTCGAAAGTGACGATTGTTATTGATCGGTTTGCACCCCGACCAGCCAGGCATCTCATCTCCACGGGGATCGAGGGCATCAATCACATTTGACGGATCCGGCAATACTTTCGTGCCAATCCGGTACCTGGAGGACTCTTGGCCCTCCGCCCTTAGGCAGTGCATACTCTTCCATAAACGGGCTGTTAGTTATGGCGTCCGAGGATTCAAAAAGGTGAGCGAACTCGGCCGCCACGTACCGGATTGGCACGCTTGCAGAGAATCCTGGGCTCTTCAACCAACAGTGACGGGGGCTTATTAGGAGGATTTTGATACGGACGCGCAACCGTCGTCAGGCAGCTTTGAAGCCCGTCTCTCCGGATGCCAAGCTTGTTGTGCCAATCCGGTACGTGGCGTTGCATGTATTGCAGCCTCAGGGACGTCAGTGGATCATGAAGGTAGAGCATGCGTCCTCTGCTGTTAAAATCTGAGTTCTGGACAAACTACCAATTGGCCACGTACCGGATTGGCACGAAAGTATTGCCGGACAGCATCTTCCTTGCCTCAACATG
+
qqqq;qqqq_qqqqqqqqcqqqqiiqqiiqqqqq`qFPVfiqqqqi^qqiqqqqVq[qqqqdiTqqbqqqqiqZqQqqaqqqqqifqqiqqiqqqqqqqOqqqqZqIqqiqqdbq^qiq>q\NiRqqqq'qqqiq`qiqIqfqXqqiqqqcqiOiiidqaP9afqiqq[bqqqqqqqqqqqfqqqJqdqiWqqiN+qqqqqqNqqiqqqiqqqid_qKqqqdiqqqf3ZqqqGqqqqqqqqqqqqEqqq8q0qqq9qqqqqqqJ]qqfq]qfqqqqqiq]qqqqqqiqqqibqqiq\Yf]fUqqKqqLqqiqJqfqqiqbqqOqiaTqqiqqiSqqiqqqqiqfqiXaqqqqqiqiiqqq=qqq_qWqPq[q_0[qiXqqqqiiqqqOiqqqfqiqMqqqcqAiqaq[qqRqqqqaqCfd`qqqqqqfqqqqqfqRqcqqqqqqqqqqXq^q^iYSqQ]qRbq\\qqqqqqqqqqqqqqqqqidiqiqqqqqq\ZaqqqRaqqqqqfRqqqEqqicqiqqqqYfqqiqq\qqqMqqqqifiqcqqqqiLqqii]\DAqqqqqqqiqSq`iqiqqSq[qq`qTiqqqq^JqqqQdq7qdqEqWqqVfPqcqQqqqfqqqqqq_qqPqZqqqqq`qqq`qqq^qq@qfqZqqqqaqcqUBf`fq[qia]qq^iiqqXqiqqiqqqqqqqqqcMqqqqccqqqqqqqqqqMW\qqiqqbiqqqqic`qqqLq=qqqqqiqqqqqqqfqqqXSqidqqqqqqqQqiqqqiqqTqaqXiqdUi`qqqqqqfqFqqqqq\q^Qqqq_qqq\cffqqYqqqqKfidqfqqqiqqiqYqbqqZcqq_qq^q[qiqq]iJqqqiqqqqiSqqVqiqqq`qqqdqqdqdqcqiqHqqqqfqqqZqqqqdiiqqqaqq^qqS=qiiqqqqqqqcqKqiqfqq_qqqqqXqqqq]qqqfqQqqqDqqqqAqqqRqq^qcq_qqqdqqqqq^qqqqqqqq`q:qqqqqqqiqiqqZqqq\qqqqTqbqqXWq?qqqiqqqa_XqqiqqqqqqqqqqqfqqqLqiqXqqVqHqqaqqTqqcqqqqqqqqqqqqqq_qIqqqqqqqIqqqqqqqqiqqiqdqZqNqqiqqiqqqqqqqqq_qqqUqiaqqOqqLqiqqqiqqq`qqqiqqqqqqqqi`qqiqqqqqqCqiqbqq`qqqfqqqqqqciqqqqqqqqqqqq]qqqdci-qqqqqqqqqbqVqq`qVqqqqqqqqqqqqqq^qqiqqSqqqqq\qqqqqqqqiqqqqqqGqq[qqqqqqqqiqqqqqqqqqqqqYqqqqqqqqqqqqqqqqqiqqqqqqcqfqqqTqqLqqqqiqqqqqqqqqqqqcqqqqqqiqqqcLqSqqiqiqXqqqq`qqqqqfqqqqqqfqqUVqfqqqqqqqqdOfqqqqVqqqqqqqqqWqqqqqqqqqqqqq]qqqqqqqqPqaqqq[qqqqqiqqqqqfiUqqaqqqqPqqq\qqqqqqqqMqqqqdqfqqqcqJqqqqqqqqiqqqqqqqqqqqqqqqqqqqqiqiqqqqq
@m140306_004741_42137_c100613592550000001823119307181405_s1_p0/7422/ccs
ATCCCGCAAGAGCGCCGGCAGTACGGCATAACCAAGCCCCTATGCCTACAGCCATCCAGGGTGACGGTTGGCCGAGGATGGACGATGAGCGAATTGTTAGATTGCATACACGGTGCCCTGACTGCGTTAGCATTTAAGCTGTGATAAACTACCGGCATTAAAGCTTATCGATGATAAGCTGTCAAACATGAGAATTCTTGAAGACGAAAGGGCCTCGTTGATACGCCTATTTTTATAGGTAATGTCATGATAATAATGGTTCTTAGACGCGTCAGGTGGCAACTTTTCCGGGGAAATGTGCCGGCGGAACCCTATTTGTTTATTTTTGCTAAATAGCATTCAAATATGTATCCGCTCATGAGACAATAACCCTGATAAATGCTTCAATAATATTGAAAAAGCGAGAGCTATGAGTATTCAAACATTTCCGTGTCGCCGCTTATTCCCCTTTTTTGCGGCCCATTTTGGCCTTCTGTTTTTGCTCCCACCCAGAACGTGGTGAAAGTAAAAGATGCTGAAGATCAGTTTGGGTGCACGAGTGGGTTACATCGAACTGGATCTCAACCACGGTAAGATCCTTGAGAGTTTTCGCCCCCGAAGAACGTTTTCGCCAATGATGAGCACTTTTTAAAGTTCTGCTATGTTGGCGCGGTATTATCCCGTGTTGACGCCGGCAAGAGCAACTCGGTCGCCGCATAACACTATTCTCAGAATGACTTGTTGAGTACTCACCAGTCACAGAAAAGCATCTTACGGATGGCATGACAGTAAGAGAATTATGCCAGTGCTGCCATAACCATGAGAGTGATAACACTGCGGCCAACTTACTTCTGACAAGCGATCGGAGGACCGAAGAGCTAACCGCTTTTTTGCACAACATGGGGGATCATGTAACTCGCCTTGATCGTTGGGAACGCGGAGCTGAAATGAAGCCATACCAAACGACGAGCGTGAGCACCACGATGCCTGCAGCAATGGCAACAACGTTGCGCAAACTATTAACTGGCGAACTACTTACTCTAGGCTTCCCGGCAACAATTAATAGACTGGGATTGGAGGGCGGATAAAGTTGCAGGACCACTTCTGCGCTCGGGCCCTTCCGGCTGGCTGGTTTATTGCTGATAAATCTGGAGCCCGGTGAGCGTGGGTCTCGCGGTTATTCATTGCAGGCACTGGGGCCAGATGGTAAGGCCTCCCGTATCGTAGTTATCTACACGACGGGGGAGTCAGGCAACTATGGATGAACGAAATAGACAGATCGCTGAGATAGGTGCCTCACCCTGATTAAGCATTGGTAACTGTCAGATCCAAGTTTACTCATATATCCTTTAGATTGATTTAAAAACTTCATTTTTAATTTAAAAGGATCTAGGTGAAAGATCCTTTTTGATTAATCTACATGGACAAAATCCCTTAGTGAGTTTTTCGTTCCACTGAGCGTCAGACCCCCGTTAGAAAAGATCAAAGGGATCTTCTTGAGATCCTTTTTTTCTGCGCGTAATCTGGCTGCTTGCAAACAAAAAAAACCACCGCTACCAGCGGTGGTTTGTTTGCCCGGATCAAGAGCTACCAACTCTTTTTCCGAAGGTAACTGCTTCCAGCCAGAGCGCAGATACCAAATACCTGTCCTTCTAGTGTAGCCCGTAGTTAGGCCACCACTTCAAGAACGTCCTGTAGCACCGCCTACATACCCTCGCTCTGCTAATCCTGTTACCAGTGGCTGCTGCCAGTGGCGATAAGTCGTGGTCTTACCGGGTTGGACTCAAGACCGATAGTTACCGGATAAGGGCGCAGCGGTCGGGCTGAACGGGGGGTTCGTGCACACAGCCCAGCTTGGAGCGAACGACCTACACCGAACTGAGATACCTACAGCGGTGAGCTATGAAGAAAGCGCCACGCTTCCCGAAGGGAGAAAGGCGGACAGGTATCCGGTAAGCGGCAGGGTCGGAACAGGAGAGCGCACGAGGGAGCTTCCAGGGGGAAACGCCTGGTATCTTTATAGTCCTGTCGGGTTCTCGCCACCTCTGACTTGAGCGTCGATTTTTGTGATGCTCGTCAAGGGGGCGGAGCCTATGGAAAAAACGCAGCAACGCGGGCCTTTTTACGTTCCTGGCCTTTTGGCTGGCCTTTTTTGCTCACGATGTTCTTTCCTGCGTTATCCCCTGATTCTGTGTGATAACCGTATTACCGCCTGTTGAGTGAGCTGATACCGCTCCGCCGCAGCCGAAACGACGAGCGCAGCGAGTTCAGTGAGCGAGGAAGCGGAAGAGCGCCTGATGCGGTTATTTTCTCTTACGCATCTGTGCGGTATTTCACACACGCATATGGTGCACTCTCAGTACAATCTGCTCTGATGCCCGCATAGTTAAAGCCAGTATACACTCCGCTATCGCTACGTGACTGGGTCATGGGCTGCGCCCGACCCCCCACCCGCCAACACCCGCTGACGCGCCCCTGACGGGCTTGTCTGCTCCCGGCATCCGCTTACAGACAAGCTGTGACCGTCTCCGGGAGCTGCATGTGTCAGAGTGTTTTCACCGTCATCACCGAAACGCGCGAGGCAGCTGCGGTAAAGCTCATCAGCGTGGTCGTGAAGCGATTCACAGATGTCTGCCTGTTCATCCGCGTCCAGCTTCGTTGAGTTTCTCCAGAAGCGTTAATGTCTGGCTTCTGATAAAGCGGGCATGTTAAGGGCGGTTTTTTCCTGTTTGGGTCACTGATGCCTCCGTGTAAGGGGATTTCTTGTTCATTGGGGGTAATGAGTCACCGATGAAACGAGAGAGGATGCTCACGATACGGGTTAATGATGATGAACATGCCCGGTTACTGGAACGTTGTGAGGGTAAACAACTGGCGGTATGGATGCGGCGGGACCAGAGAAAAATCACTCAGGGTCAATTGCCAGCGCTTCGTTAATACAAGATGTAGGTGTTCCACAGGGTAGCCAGCAGCATCCTGCGATGCAGATCGGAACATAATGGTGCAGGGCGCTGACTTCCGCGTTTCCAGACTTTACGAAACACGGGAAACCGAAGACCATTCATGTTGTTGCTCAGGTGCCGCAGACGTTTTGCAGCAGCAGTCGCTTCACGTTCTCGCGTATCGGTGATTCATTCTGCTAACCAGTAAGGCAACCCCGCCAGCCTAGCCGGTCCTCAACGACAGGAGCACGATCATGCGCACCGTGGCCAGGACCAACGCTGCCCGAGATGCGCCGCGTGGCGGCTGCTGGATGATGGCGGACGCGTTGGATATTGTTCTGCCAAGGGTTGGTTTGCGCATTCACAGTTCTCCGCAAGAATTGATTGGCTCCAATTCTTGGAGTGGTGAATCCCGTTACGCGAGGTGCCCGCCGGCTTCCATTCAGGTCGAGGTGGGCCCGGCTCCATGCACCGCGACGCAACGCGGGGAGGCAGACAGAGGTATAGGGCGGCGCCTACAATCCATGCCAACCCGTTCCATGTGCTCGCCGAGGCGGGCATAAATCGCCGTGACGATCAGCGTCCAATGATCGAAAGTTAGGCTGGTAAGAGCCGCGAGCGATCCTTGAAGCTGTCCCTGAATGGTCGTCATCTACCTGCCTGGACAGCATGGCCTGCAACGCGGGCATCCCGATGCCGGCCGGAAGCGAGAAAGAATCATAATGGGGAAGGCATCCCCCCCAGCCTCGCGTCCGCGAACGCCAGCAAGACGTTAGCCCAGCGCGTCGGCCGCCATGCCGGCGATAATGGCCTGCTTCTCGCCGAAACGTTTGGTGGCGGGACCAGTGACGAAGGCTTGGGAGCGAGGGCGTGCAAGATTCGCGAATACCGCAAGCGACAGGCCGATCAGTCGTCGCGCTCCAGCGAAAGCGGTCCTCGCCGAAAATGACCCAGAAGCGCTGCCGGCACCTGTCTACGAGTTGCATGATAAAGAAGACAGTCATAAGTGCGGGCGACGATAGTCATGCCCCCGCGCCCACCGGAAGGAGCTGACTGGGTTGAAGGCTCTCAAGGGCATCGGTCGACGCTCTCCCTTATGCGACTCCTGCATTAGGAAGCAGCCCAGTAGTAAGGTTGAGGCCGTTGAGCACCGCACGCCGCAAGGAATGTGCATGCAAGAGATGGGCGCCCAACAGTCCCCCCGGCCACGGGGGCCTGCCACCATACCCACGCCGAAACAAGCGCTCATCGAGCACGAAGTGGCGAGCCGCGATCTTCCCCATCGGTGATGTCGGCGATATAGGCGCCAGCAACCGAACCTGTGGCGCCGGTGATGCCGGCCACGATGCGTCCGGCTGTAGAGGATCCACAGGACGGGTGTGGTCGCCATGATCGCGTAGTCGATAGTGGCCTCCAAGTAGCGAAGCGAGCAAGGACTGGGCGGCGGCCAAAGCGGTCGGACAGTGCTCCGAGAAACGGGTGCGCAGTAGAAATTGCATCAACGCATATAGCGCTAGCAGCACGCCATAGTGACTGGCGATGCTGTCGGAATGGACGAT
+
40//444.4&0%+,(-1410332%%&0(43,-4(4&%231.,-4.44)-%&+244344..4414.3.#-$)%2&1-43%%*4-240(3443!$/4*.0430$4#10/344/344&%,)4+3$4/2+2/0'(%/0-(4$4444/04.4441%34##&4'-&04+&0442$343-%430043%.(24/%43$/3"#24%2423444-'3/1'//&444-&./4444-3001%/.02444-3$2404%0443/4443(3-)+$4/3/4.3&$#/3/4.44142&1/3444%)&43+"+'&&1.%-*43&3-2-4/34044/344424.4/%2/0/.//#%./0/%.2./4444404/+0$/40303444/$2.4/43.4/#4//%10//.4#(44.3')3/03/%1#2.3'4/4.4&'3$04'4,%3%22$'%*,-04,4%23/404)46)%2343132.3$!$4-4(1&33134'4124443&'-%/23-/4+.$.%0'*4303/0-&3444//44+3&04/3034/")"$-.//44%&0*&&1(%20/4+$-344024,4*30///0/#$312444034/4*334/).432&&3333421$1443*443'+(204(441040-#0#-/1334.431-04404.4&-,3%/40444//3,%1#)*/44444003'2&0/3404&$&/#2440$,3444/&344/&13443$4,2//+3+.1','/1,44/00/#0344.4044#23/.4444343'/44%()%4/330&%130-4'-4244/4&6444%44403%0&&..4/-3'324444.42%$33414.4344443234(4-04/4(3#3(.&31243%0'1/..+%."4%'.42.0.40/%%.+43(4%31/.2%/403//(.4$-+0+344'/0/3%/4304'4343(44('''/42/(,4/4/13'44124403434444$)+&$,%403/*4444444/44/3%&14(4043444&3%202343434/4&10,..3444(/43/%34&2034344141.44(/3/44444434$2/3%$&40%,*(/$23343%2424414423$334244442%%$)..4434/434443424%4/24/.4442&.42444442433%23(442%#244$02140%0$-2#$*".24'44$4)3/344'43/'3404434424'(#*)(4304434$33(#33$24413%3%4'3/(4344.4341$433$1*43.4&144344343433/412,44/4.4/4-0(.204&0'33424343444434144342'01%44/%(42.0-043#+.&'434(!$/2%+,%#-+2%4((/3333%4-3&233434/3(30/00/4/34.$42/%,/03/3#*0&3*%10430/2/%.%4))#%/3$44)%*%'#%+'2-',%1)%03..%4$434%00(4444(&.2/2+3/')33,-%-$.00'234..33$234334/3(0//4@@@/@;.2:-2?@;>?*?<<;</0<./<?&-6@?4(71'2>;093$=8;,0.7.4>@=;?-:@@5*999@;2@.==;,@@?(>>;2>/:@@1<>@6-93?@?<@2#<:3%.0:*/@?.3=:=/1;0=,8,/;;20@@=6.;:@;@@:9+82?)?:;>.:+;/;@2?@0??8+;:-<>975$>&>::8;:?.83&:@2@:'@@$81?743,<5.@@:@@<@@>;;?30;:@*?<=6..7.@-':1@(@?;?<@/==2%<>/22<4?)E??@6@?<2<,/9<)2?;;:6?3+9</??<?<,B7,,>.>@7F?/8@@0-<1;?&@@@@<-?;@:;;869.&49@@@?@?@>@9:@@:@<@?>@:,0/;@<.<=)(>(0@?0@+4:,>:/;@;@@@009=,??-?==@@=@/9=3$32444'2044342441440434324444/42443444342424444/43/2%244%*-4444344%431.1$324/&04333./&4'(30/.'3#+3-&4433/.3430.42,(,&&./443433-3%2/3&03303%1.%40443323%204&44424'3333324/2-44(4&1'3/33+$%'3/3$"#$2%(*24.4044//.%-244)1*-%###$#2,)&/.(*%&'/42(43./&.434324433$433344314444043/$/3&##/.430$1+3,$'/.43%43%34.4'-+2/.3(44424&13%14344334344%(&3+-$#1%1023,3443#/04441444.33434/$*4344444*34.444443&"%4&44043$(43424443433$134//$.0+///+&-304333/.4/'3232)244444244443$34404%2%/234444434$1$&+444434(344$&444443/$3444442&44&12044'(''&*'3/'..'&$.0)$#+%*4024/0'404444-444/33&6334444)3343434.4(44*3334444-4433442434333%-%0444+4.32434.44.34/(.44444443.%2&)244402$444444..&.(244.332%&013$03(4/.24434.344444444343&13%444/4/3,%14/424444/(/42%344344/0/40343344/($134,4444(32.3*344344/43434444.4/4334332%3&142.'.($23334342443142444441444344%11424443/34044144444,4-4/43%/13+2*3444(*$3332.$40/4%2$'-3($03/4/44-44/4043434434/44442/4424*"$2444443#3-444244/#21444+3/44422%2%1-43'&44'&&44/44//444+34443)33-40%04/143244444/4404434.3234&1234434%13443#4-/04($.34).33#(2&-2243,4.442&11440%3..3.1/443444444$3,$2434444%1.13&%&3.44444444424*4134/43%414343443(4&14443(73343$4.342324433%240&3%14444343.3%(,1%33(,22444414434*44234/0-3&2-,32##""/403%433$03.4443444344/43402.34/4.$"$4444043/(303&30-4312%0,3#/434344334%244.442(221$.3424'34142$42044444142%23$34'.(433%3&*3%434.43%41#13/2442(44,&1"$244.3%"#$3.4.23&40/434/41444/44*24444443424343$34-.3$433#3.31$0434%2'04)"$2%.43.%+.&.'.-&4(44441444%,1334144343433.4.3443&,%12(+/0442442&44444434..4334234441-444434/443$2#.&3%2$'2444.444.4444244/'4443.34%334+/344&134'443341/+33'324.4%41444*33444444/4343%.%424343/34#)!##'"#&$'12%144432413443413.34&143434442$443&"&3344(444442$3343$/442.43421#4.404/.43'433&/0+(4044144/34%)'2.43//2343*312/(4343-&4%330,%%*(40&+232320$&'&1341.#'-44244&23$13'/34/3&34%%&2.234414424.431.44-%2$'$'%/244*2$-$//..//3/244344(%$$--23$"$(334244444442.0/4434&22433%,%-342//3/40/&&+&'///%//43&3/(4-444(/*/34444&+442&424443443%3%#%431412/3441.4%2/1443%44/3%124444424.4443444/$-/43333443$44440(44/44334-413/+33444(334444444.,43444$11002'-/4433414341444434444%..))%)33/*1%0./40444344044403'3/31,)3($20)%4/444144444344$413%1/4/4444442($11433&0*-24434332$43400(343.%/.03-&-.%/4(44.333$/.2$$124404.344443%2113234.443$0-,32443(32%4(430444/2244&441344+3)4444*443$#$3/444344%10-4%0+$/(342444143144%.444,/44444444343414-4234043"$24444&40/343444//424143444144344(/4243&434333./40.$%3044434443334/43341444)443440444/4444434%3423%3/44.4444340444+4344441444/432414$0#%1)+%-2444423&4434442#1232443%.444&443$4434(4'4444444144%24/444444443444#444444443($41444%231%--4344&414444
@m140306_004741_42137_c100613592550000001823119307181405_s1_p0/7734/ccs
CATGTTGAGGCAAGGAAGATGCTGTCCGGCAATACTTTCGTGCCAATCCGGTACGTGGTGTATGCAAGGGAAATTAACGGACGGCCTCAATTCCTGCAAGGTAACGCACCGCGGCCCAAGAGCCATTAAGCGATATAATCGCACATCTGGCCAACCCGCCACGTACCGGATTGGCACAACAAGCTTGGCTACACCGGCCCGAGCGTCGTCCTTTCTATAGATGGCTTCCAGCGACTCACCAGGAGTGTTCTGGTTGGGAACTACTTCGAACGCTATGAGCCTTCCCTATTTCTCTGCAAGCGTGCCAATCCGGTACGTGGTGCTGAAACAGTTAATACTGGGACTTATTCTTGGGACTGATAGGGTTATGACGCTTCTTATGTTCTCCGGCGTACAGTGAAGAAAAATCAATCCTATATCCCACGTACCGGATTGGCACGAAAGTATTGCCGGATCCGTCAAATGTGATTGATGCCCTCGATCCCCGTGGAGATGAGATGCCTGGCTGGTCGGGGTGCAAACCGATCAATAACAATCGTCACTTTCGAGGTGGCAATACTTTCGTGCCAATCCGGTACGTGGCCAATTGGTAGTTTGTCCAGAACTCAGATTTTAACAGCAGAGGACGCATGCTCTACCTTCATGATCCACTGACGTCCCTGAGGCTGCAATACATGCAACGCCACGTACCGGATTGGCACGTAGGCCAGCAGAGGCAGTCTCCGCGGTAAGTCCTAGTGCAATGGCGCTTTTTTACCCTCGTCCTCGAGAAGAGGGGACGCCAGTGCAGATATCTTTAATGTGGTAATTGGGGCACGTAGGCCAGTGCCAATCCGGTACCTGGAGGACTCTTGGCCCTCCGCCCTTAGGCAGTGCATACTCTTCCATAAACGGGCTGTTAGTTATGGCGTCCGAGGATTCAAAAAGGTGAGCGAACTCGGCCGCCACGTACCGGATTGGCACGCTTGCAGAGAATCCTGGGCTCTTCAACCAACAGTGACGGGGGCTTATTAGGAGGATTTTGATACGGACGCGCAACCGTCGTCAGGCAGCTTTGAAGCCCGTCTCTCCGGATGCCAAGCTTGTTGTGCCAATCCGGTACGTGGCCCCGCACTGATGCCTAAACCTCGCAGGTCTTTAGGATATTGACGCTTGACGATGTCCCACGATTAAACCGGTGTGCAACCTTGGATGCTGATTAATCGCCCACGTACCGGATTGGCACGTAGGCCAGCAGGCGAGATGAATGGACGGGTCTGGTTCGAACGATGTATTAATTGATGCAGGAGCCCCGCACACCTAAATATCGATCCGGGTATGTTTAATGGTGCGATGGCGCACGTAGGCCAGTGCCAATCCGGTACCTGGGGCTGCCCTCTCCTACTTACGGGTATCGGCTCCCAGCCCCACGTCGCGCTCTGTTCTCAACCAACTAGGATCTGATGCACGAGATTAACGTTGACGTTGTCCACGTACCGGATTGGCACGAAAGTATTGCCGCTAGCGCAACGAGTGATGAGGTTCGCAAACATG
+
qqcqdqqqqqqqqqqqqqqqqqaqQqqqqqqqqqq^qqqqqqqqMqqqqqq_qqqqQqiqqqqqqqqqqqqqqqqqqqqqqqqqqqqqqqqqqqqqdqqqqqYqqqUqqqqqqqqqqqqqqqqqqqqqqqqqqqqqqqqqqqqqqqqqqqqqqqqqqqqqqqqqqqqqqqqqSqqqqqqqqqqqqqqqqqqqqqqqqqqqqqqqqqqqqfqGqqqqqqqqqqqqqqqiqqqqqqqqqqqqqqqqqqqqqqqqqqqqqqqqqqqq;qqqfqqqqqqqqbqqqqq?qqqqdqqqqqqqqqqqqqqqqqqqqqqqqqqqqqqqqdqqqqqqqqqqqqqqqqqWqqqqqqqqqqqqqqqqqqqqqqqqqqqqqqqqqqqqqiqqqqqqqqqqqqqfqqqqqqqqqq6qqqqqqqqqqqqqqqqqqqqqqqqqqqqqqqqqqqqqqqqqqqqqqqqqqqqqqqqqqqqqqqqqRqqqqqVqqq^qqqGqqqqq]qqqqqqaqqqqqqqZqqqqqqqNqqqqqqqqqqqqqqqqqqqqqqqqqqqqqqqqqMqqqqqqqqaqqqqqqqqqqqYqqqqqqqqqqqqqqqqqqqqqqqqqqcqqqqqqqqiqqqqqqqqqqqqqqfqqdqqqqqqqqqqqqqqqqqqqqqqqqiqqqqqqqqqqqqqqqqqqqqqqqqqqqqqqqqqqqqiqqqqqqqqqqqqqqqqfqqqqUqqqqqqqqqqqqqqqqqqqqqqqqqqqqqqqqqqEqqqqqqqqqHqqqqqqqqqqqqq`qqqqqqqqqqXqqqqqqqqqqqqqqqqqqqqqqqqqqqqqqqqqqqLqqqqqqqqqcqqqqqqqqqqqqqqqqqqqqqiqqqqqqqqqqqq`qqqiqqqqqqqqqqqqqqqqqqqqqqqqqqqqqqqqqqqiqqiqqqqqqqqqqqEqqqqqqqqqqqqqqqqqqqqqqqqqqqqqqqqqqqqqqWqdqqqqqqqqqaqqqqqqqqqqqqqqqqqbqqqqqqqqqqqqRqqqqqqqqCqqqqqqqqqqqqqqqqqOqqqqqqqqqqqqqfqqqqqqqq^qqqqqqqqqqfqqq9qqqqqqqqqqqqqqqqbqqqqqqqqqqqqqqqqqqqiqqqqqqqqqqqiqqqqqqqqqqfqqqqqqqqqqqqqqqqqqqqqqqqqqqqqfqqqqqqZqqqqqqqqqqqqqqfqqqqqqqq\qqqqqqqqqqqqqqqqqqqXqqqqqqqqqqqqqqqqqqqqqqqqqqqqqqqqqqqqqdqqqqqqqqfqqqqqqBqqqqqqqqqqqqqqqqqqqqqqqqqqqqqqqqqqqqqqqqqqqqqqqqfqqqqqqqqqqqqqqqqqqqqqqqqqqqqq5qqqqqqqqqqqqqqqqqqqqqqqqqqqqqqqqqqqqqqqaqcqqqqqqqqqqqqqqqqqqqqqqqqqqqqqqIqqqqqqqqqqqqqqqqJqqq]qqqqqqq^qqqqqqqqqqqqqqqqqqqqqqqqqqqqqqqqqqfqqqqqqqqqqqqqqqqqqqqqqqqqqqqqqqqqqqqqqqqqqqqVqqqqqqqUqqqq3qqqqqq
@m140306_004741_42137_c100613592550000001823119307181405_s1_p0/8895/ccs
GTCTCTATAACATTGTGAAGATGCGTACTGATGAGTACGTAACAGGCCGCAGCGCGAGCTGTTTTGTTCCCGAAACAAATTGCGCCGAGGTTTACTATCAGTTCCGCGAAGAGTTCAACAACAAGCCAGGATCCGTTCCGTCGGGCGGTACTGTTTTTATATTTGAACCGCTACGGTTACAACGGCCTGTGTCGTTACAATCTGCCGGCGTGAGTTTAACGTGCCGTTCGGGCCGCTACAAAAAACCCTATTTCCCGGAAGCAGAGTTTATCACTTCGCTGAAAAAGCGCAGAATGCCTTTTTCTATTGTGAGTCTTACGCCGATAGCATGGCGCGCGCAGATGATGCATCCGTCGTCTATTGCGATCCGCCTTATGCACCGCTGTCTGCGACCCGCCAACTTTACGGGCGTATCACACAAACAGTTTTACGCTTGAACAACAAGCGCATCTGGCGGAGATCGCCGAAGG
+
q!!34./4.4/(/43%%14433,$&343(4@3;@3<>&?.+,,6;:&28@>(4;6:@@;@=+>?LG>:4KFI><67:17ELK4G>THL=DC-FK7GGHGLFFH:LKF7D;>?=)9$B:4:4*BLD9IK8HLCJL:DD,8-6:)E='6=I=)C=2:46HI(.C==:6=4FKLLLF=E7<LFBGC/>.I@G>:=C9KG4?G1I2G%$+1='+G2J5743KL8E>CII&EE+(912E3:4<K+EFHHC4LA;GEH73H@/M>AAKFF>/0C'*EA:6$C?G76G6='7LEE875>9>0G'B.<ELG?KGCML?7GFJ=6HE?G-=;?GF=BK:2@8B<-.9>1279CG>@LL?3I??0-A7G&<:9JHKC7KFGLKFFLF3?DLK@KI97CEFL<(6HGEL>@G869J729=6<+9?4C4F86C)56,/D>C9A;)9L6I>=9G<%H71;37:895<424.4444214.!!!"
@m140306_004741_42137_c100613592550000001823119307181405_s1_p0/9265/ccs
ATCGGGTCCAGTCCGGACAGCATCGCAGCTCACTATGCGTGCTGGCTAGCGCTAATATGCGTTGATGCAATTTCTATGCGCCCGTTCTCGGAGCACTGTCCGACGCGCTTTGGCCGCCGCCAGTCCTGCTCGCTTCGCTACTTGGAGCCACTAATCGACTACGCGATCATGGCGACCACACCCGTCCTGTGGATCCTCTACGCCGGACGCATCGTGGCCGGGCATCACGGCGCGCCACACGGTGCGGTTGCTGGCGCCTATATCGCCGACGTCACCCGATGGGCGAAGATCGGGCTCGCCACTTCGGGCTCCATGGAGCGCTTGCTTTCGGCGTGGGTATGGTGGCAGGCCCCCGTGGCCGGGCGGGACTGTTGGGCGCCCATCTTCCCTTGCCATGCACATTCCTTGCGGCGGCGGGTCTCAACGGCCTCAAGCCTACTAGCTGGGCTGCTTCCTAATGCAGGGAGTCGCATAAGGGAGACCGTCGACCGGATGCCGCTTGAAGAGCCTTCACCCAGTCAGCTCTCCTTCCGGTTGGGCGCGGGCATGACTCTCGTCGCCGCACTTATGACTGTCTTCTTTATCCATCGGCAATCGTAAGGCAGGTGCCGGCAGCCGCTCTGGGGTCATTTTCGGCGAGGACCGCTTTCGCTGGGAGCGGCCGACGATGATCGGCCCTGTCGGCCTTGGCGGTATTCGGAATCTTGCACGCCCTCGCTCAAGCCTTCGTCACTGGTCCCGCCACCAAACGTTTCGGCGAGAACGCAGGCCTTATCGCCGGCATGGCCGGCCGGACGCGCTGGGTACAGTCTTGCTGGGCGTTCGCGGACGCGAGCAGGCTGGATGGCCTTTCCCCATTATGATCCTTCTCGCTTCCGGCGCCATCGGGAATCGCCGCGCGTTGCAGGCCATGCTGTCCAGGCAGTAGATTACGACCATCAGGGACAGGCTTCAAGGATCGCCTCGCGGCTCTTACCAGCCTAACTTCCGACTCATTGGACCGCCCCCCTGGATCGTCACGGCGTTTATGCGCGCCCTCGGCGAGCACATGGAACGGGTTGGCATGGATTGTAGGCGCCGCCCCCTATACCTTGTCTGCCTCCCCGCGTTGCGCCCCGCCGGTGCATTGGAGCCGGGCGCACCCTCGACCTGAATGGAAGCCGGCCGGCCGACCTCGCTAACGGATTCACCCACTCCAAGATTGGAGCCAATCAATTCTTGCGGAGAACTGGTGAATGCCGCAACCAACCCTTGGCAGAACATATCCACATCGCGTCCGCCATCTCCAGCAGCCCGCACCGCGGCCGCATCTCGGGGCACGTTGGGTCCTGGCCACGCGGGGGTGGCCGCGATGGAGTCGTGCTCCTGGTCGTTGAGGACGCCGGCTAGGCTGGCGGGGGTGTGCCCTTACTGTTAGGCAGAATGAATACCGATACGCGAGCGAACGTGAAGCGACTGCTGCTGCAAAACGCTGCGACCTGAAGCAACAACATGAATGGTCTTCCGGTTTTCCGTGTGTTCGTAAGAGTCTGGAAACGCGGAAGTCAGCGGGCCCATGCACCATTATGTTCCGGATCTGCATCGCAGGATGCTGCTGGCCTACCCTGTGGAACACCTTACATCTGTATTAACGAAGCCGCTGGGCATTGGACCCTGAGTGATTTTTCTCTGGTCCCGCCGCATCCATACCGCCAGTTGTGTTACCCTCACAACGTTCCAGGTAACCGGGCATGTTCATCATCAGTAACCCGTATCGTGAGCATCGCCTCTCTCGTTTCATCGGTATCATTACCCCCATGGAACAGAAATCCCCTTACCACGGGAGGCATCAGTGACCAAACAGCGAAAAAACCGCCCTTAACATGGCCCGCTTTATCAGAAGCCAGACATTAACGCTTCTGGAGAAACTCACACGAGCTGGACGCGGATGAACAGGCAGACATCTGTGGAATCGCTTCCACGACCACGCTGATGGAGCTTTACCGCCAGCTGCCTCGCGCGTTTCGGTGATGACGGTGAAAACCTCTGACACATGCAGCTCCCGGAGACGGTCACAGCTTGTCTGTAAGCGGATGCCGGGAGCAGACAAGCCCGTCAGGCGCGTCAGCGGGTGTTGGCGGGTGTCGGGGGCGCAGCCATGACCCAGTCACGTAGCGATAGCGGAGTGTATACTGGCCTTAACTATCGCGGCATCAGAGCAGATTGTAACTGAGAGTGCACCATATGCGGTGTGAAATACCGCACAGATGCGTAAGGAGAAAATACCGCCATCAGGCGCTCTTCCGGCCTTCCTCGCTCACTGACTCGCTGCGCTCGGTCGTTCGGCTGCGGCGAGCGGTATCAGCTCACTCAAAGGCGGTAATACGGTTATCCACAGAATCAGGGGATAACGCAGGAAGAACATGTGAGCAAAAGGCCAGCAAAAGGCCAGGAACCGTAAAAAGGCCGCGTTGCTGGCGTTTTTCCATAGGCTCCGCCCCCCCTGACGAGCATCACAAAAATCGACGCTCAAGTCAGAGGTGGCGAAACCCGACAGGACTATAAAGATACCAGGCGTTTCCCCCTGGAAGCTCCCTCGTGCGCTCTCCTGTTCCGACCCTGCCGCTTACCGGATACCTGTCCGCCTTTCTCCCCTTCGGGAAGCGTGGGCGCTTTCTCATAGCTCACGCTGTAGGTATCTCAGTTCGGTGTAGCGGTCGTTCGCTCCAAGCTGGGCTGTGTGCACGAACCCCCCCGTTCAGCCCGACCGCTGCGCCTTATCCGGTAACTATCGTCTTGAGTCCAACCCCGGTAAGACACGACTTATCGCCACTGGCAGCAGCCACTGGTAACAGGATTAGCAAGAGCGAGGTATGTAGGCGGTGCTACAGAGTTCTTGAAGTGGTGGCCTAACTACGGCTACACTAGAAGGACAGTATTTGGTATCTGCGCTCTGCTGAAGCCAGTTAACCTCGGAAAAAGAGTTGGTAGCTCTTGATCCGGCAAACAAACCACCGCTGGTAGGCGGTGGTTTTTTTGGTTTGCAAGCAGCAGATTACGCCGCAGAAAAAAAGGATCTCAAGAAGATCCTTTGATCTTTTCTACGGGGGTCTGACGCTCAGTGGAACGAAAACTCACGTTAAGGGATTTTGGTCATGAGATTATCAAAAAGGATCTTCACCTAGATCCTTTTAAATTAAAAATGAAGTTTTAAATCAATCTAAAGTATATATGAGTAAACTTGGTCTGACAGTTACCAATGCTTAATCAGTGAGGCACCTATCTCAGCGATCTGTCTATTTCGTTCAATCCATAGTTGCCTGACTCCCCGTCGTGTTAGATAACTACGATACGGGAGGGCTTACCATCTGGCCCCAGTGCTGCAATGATACCGCGAGACCCACGCTCACCGGCTCCAGATTTATCAGCAATAACCAGCCAGCCGGAAGGGCCGAGCGCAGAAGTGGTCCTGCCAACTTTATCCGCCTCCATCCAGTCTATTAATTGTTTGCCGGAATCTAGAGTAAGTAGTTCGCCAGTTAATAGTTTGCGCAACGTTGTTGCCATTGCTGCAGGCATCGTGGTGTCACGCTCGTCGTTTGGTATGGCTTCATTCAGCTCGGTTCCCCAACGATCAAGGGAGTTACATGATCCCCCATGTGTGCAAAAAAGCGGTTAGCTCCTTCGGTCCTCCGATCGTTGTCAGAAGTAAGTTGGCCGCAGTGTTATCACTGCATGGTTATGGCAGCACTGCATAATTCTCTTACTGTCATGCCATCCGTAAGATGCTTTTCTGTGACTGGTGAGTACTCAACCAAGTCATTCTGAGAATAGTGTATGCGGCGACCGAGTTGCTATTGCCCGGCGTCAACCGGGATAATACGGCGCCACATAGCAGAACTTTAAAAGTTGCTCCATCATTGGAAAACGTTCTTCGGGGGCCGAAAACTCTCCAAGGATCCTTTACCGCTGTTGAGATCCAGTTCGATGTAACCCACTCGTGCACCCAACTGATCTTCAGCCATCTTTACTTTCACCAGCGTTTCTGGGGTGAGCAAAAACAGGAAGGCAAAATGCCGCAAAAAGGGAATAAGGGCGACACGGAAATGTTGAATACTCCATACTCTTCCTTTTTCAATATTATTGAAGCATTTATCCAGGGGTTATTGTCTCATGAGCGGATACATATTTGAATGTATTTAGAAAAATAAACAAATAGGGGTTCCGCGCACATTTCCCGAAAAGTGCCACCTACGTCTAAGAAACCAATTAGTTATCAATGACATTAACCTATAAAAAATAGGCGTATCACGGAGGCCCTTTCGTCTTCAAGAATTCTCATGTTTGACAGCTTATCATCGATAAGCTTTAATGCGGTAGTTTATGCACAGTTAAATTGCTAACGCAGTCAGGCACCGTGTATGAAATCTAACAATGCGCTCATCGTCATCCTCGGCACCGTCACCCTGGGATGCTGTAGGCATAGGGCTTGGTTATGCCGGTACTGCCGGGCCTCTTGCGGGAT
+
(('%((((((%('('((%&(&43$&$13%3343$34#.4%%/3%14444423$$$&3.1.4'44443'34%224444.34$%74(443/$41.34.4/2$742%$314$1//3044/4'#+424/4.&444*334.(&33434343(14443%1441442$32#-3//4404223.43%4$3.+3)44.(14403%4.3%24/4)6443%4/32424,4'332%414(141%//243#3%/.#442(344330444.4(3340&334/4."'34#%"/40(44%*34)(31.43%2(.'#%'1'3,(3%2%440%11343'34(#(44/144(.-44341#243424%4#(.1+*4(324%4/&'4/34'134044,("'13%3'.#."$/2%244443/3&-/4(340342'40)3-(&))13%&+(7(//4&,(-%.4/&.-&12/4.134343$...(&%)&4-((04%(34-/44+3#(-13/4.4(64/4.4%/23('(444,424%#0'43'3244)/0"$303$'&4"$)44443$44.34'&$3#%/2%%312+(.024.3344432%33%/4(3%$/.4'.4333#%12"$&4''.4$'+1$'(/4'6322%40444404240/1&&2.4/2#$&$)'443$,%#*1'.-)%%+.34-3/04')23%3344$0$3#'34(.(344.3443434/4343%324)9341-&41.41/434'3'/43&'34-442/4423'44343(4434/333%3%44423$3%443#1&%1434304*3.4/4%13343244143&3/&3$233%/3(81/223%3&"23,4/'%&&'$234$4340(%2"!"%44."%43(33##$%14441,2/043/3$"&442(93##$&404*%0)2344/414+404343$'344-44404444&"$343243&(41443031443'434$403$2&+342334241&43%434&4#342%-%.-4-3#33/).%&,,"-.../0'543314/42/444"$343#3$#1)(342/4.334'/.(/14343&33&/03$3412#34434%421)32#/#'#%3('2//42433$,42%144243+/20&!!"&2'3144334%&%4310/'44/%'0%2234%-/443%02&(20434240414&2$.1430%24342344%444&2'%12#*242$.414*214344.24(4434/4/4443413(74$2/3$"$41$32434,443404.34&4(./4,143(%*40('43443444.434344.$#,0&,3$'.-%7#&0'2,.2.+1')%"#$*',3&/2(/.404/'%$&.((.3./%)$1'$2$%)#,444%-#)13&54243434244'&$/%.244340.,43'334*'$//%4234444%(4414244344*342"-434443-+%/$32+444443434044*3444.34%2443%/"&%404-44&$&3%02$3&44/2'33%43324$834%2200444-3'24(42$3$$3343+:$1/040#034442340%1%$4*#'"#0&43%24443.3424444423%33-44144444(144%*#&(4+4434$3414.414%+4/4-34443%%'4344(/%//43%222434&*(+44424%.*%$2444)/#%%41%2&+340144344%314'-434.424-344(444443&442$4243%2'#/&%#3424$3%1444+44-443$2(34(.(34%31(0444($(3313/&043044*(334*3434$&3"*-234/'/.2%4(2444(%31$33#"=0/>6@0@0=@1;=+;@>@?@/@@)*7%-/@@@;@:2@9:,/@5@?(@/3>><:@@@<>@:0@?:@@?6?<0:-@</@/=<7&@?@?@@@@-4(.;/9?292@@9*974@@@@@?-/%(-9@@@@<47;/E@@;:>0?@-??>,>>@-=.9@=@2*????:@8),I7&';+,@12@?<<@=<@>@@=0@;=2@:;=1E?=/,-;<@?>@>@1,,?3@8@?;;(;<1=@>?:93@?@@;<7.@>@>?:?@@6?*1/@@>?(?=>2<?/<);@.;@@>@>?*@;=?@@=@?=-:@,*><6'@'5-*>?>%;;=(&9->9=@;::+'<@2@@@0=??@@:2?-:@</H<.?::2?19/$@8>&1-7/>/.&;=->5?@@?()+1?@@3@?1-+%?+<$8<-3>@;@??@894+40-13-9=>7.><;@,@=@@;@@?;@19+.*7??6???:,*?*0@<@=?+@@>@?@++#69?:@?)8>;<>'=*/1;6(4-+=6.+<0=1:=0<?1G@;>*.@)>@88+>>,@'?@5;?@@?7500-0$>@;>@37979/:@?:@@3@?:@;34-@@GKK>'2?2=-K;LC<EDK7IK;K?F9LG:'J:?KHE0LEG+1)RKFL;IJ?I9<GL?G&41LEJ57K1:F3?K29FLI>,LKDL4:,2.=D)GB594:I.6F9D@=+/5K=:LK77.?+CCLLLLKLK72J'E0G:?LHK%LL=LE@E?L)GGGL5F<LL=L?9:=BJLDLKLG=L?&0K/KG>3(>4@D:?CLFHD)GEKBFK;8M;LH:CB/FB.-:6*JLIL4?CKLCL?IHALC.LGGLHJ'IG@=15.IJIHL=<7)KGF@E2<L9>DKJF246BKIL7J>>&8:?BKJJ#G1JL.-<;398*$&7=+JK8AJK=1L8LGIG<LIE=2=1;738=,(2$<FIJ=1ECLK:(4JFD<<LF:KJLD@L:LKF1G9E>9F5J6%JH7.A>,KAF<LJL-1''8B.@L?;=LD6JDJF9=J4>?%?K>?0+.@K4-GFFI&JLI>HKD=397=GL4&97210F&27KG:<D==19:L6<K37K;;6:5<&E2KG09?:3-J6L23:(3I5HLC6HFKEFJ'AGCDLHKH'C)HK5<?7JILJK4CEJKH2L>@;8-@L:<?'*&D$<<L,K>GE>KB>H;#6LLFJFJH:2E*.(B31LLI:>L@M3JL4<<=DAC'./29&.>'4>AKHH'+,I>==L>HDLLLKLKKLJGL&IGD9>):KKK@96BG:KLHKLF;D<&.5D,KDF85KJLLL>7J2&B=:6CIKELD4E50EL94IHLKK.JLLKE&JH&=L9,96JK%FE74JKFC4LL-JJG;LJ;LFJ5<53,FJF>>H6KJKL<4=9F>L4LH:G4JLKLFLGLKJLLG7LGLF-KG;K;F:7JK1?I9LBLFL;LGGJLELD;K6LL:C8<=DVKLKJ0;KKLK@H:8>6474)0BFF?87<LC7J2-<A7JH:9;:9@:9F@$24%@KK4837;H>LL=F92:LFFFF67,%EDLL?74IH26=KJJK)LKE*,1*G>I-3:<-D68)9<<FJFE??HF7>>J9/><LDK6LCK9MHCC@$BLK9MEL@,/H:AK:GF7=I:7?JLE$F2I>K@LLL>A-L7=(:16:D>>A3>F2A94K@G94<$82<&48>DFF>9KJ<D;$>BG,9)*/+9-?@2,-9=*/5.77%:<?))?@>:;@?32:=.>2@@+;8;>@7>,1:&75%36..9=8>@1>@?3?)?;1;/=@@>:@@@3>?1@@>@703@<395<:>'?@?@3?@=@@?@<?0@@@,'@*)->@'@>?>@>9@4:3>(.':0+/>+@=';9.86*<9=7'&5:38:@:@@<>5@0@@-;?/?.907@<<@@28(<9@7/@?>*;-=9.=;@8=@*>83-1?8?;?;?3?;+:3?;17:%1..7?'><8:@?/:03>@.@3:72;%@@:?@3<>)@:=17'07:-92>:03@@@@<(*>?>:@?>@-?@>/7:@=?*;:@-@2@@+:?@6@>@>?@?@?:=+8:9)6>8?@9:04+%58=)/006>:*<;:0&3@@@:>@@7'*:?48@<-:0<:8??.;>7@6,<:<>)2+32$-@???9@%@,=@@?2):<9@@.@@@6):=+9)'>@4?&@>@239?)-/3,-263<?@:@=@?:-5:@,0?6->@.317)+37@?1.;??06:@>:--,=:@/<6(.(.;?@1:*2>>@@050@?8?,&80,/(7648378=&@@=<.:&?&93@?(=8:?<(;=2$*???,?@?<@;2/@?4;@>@+=@1/@??3<:<'@?@0%,/-(%(:'>+B.@@?;:8@@@*6.;::?0--@2*2+7*@;"><82@:4?33-9;,7-9:@9@::82@?@,.?@2@?;@@>@@>/9?@3.7);7>>?;?@,@:7-><@+=>:,0>,??%??;,????@/0/@*?)(:??2?,?7*&??@(708?(=2)?*,8@53@@>+&<08?@@(;>@=3?@0@:>2?,/.4'45&=/@@,92+?=+*>.5@<*3:@.@<:@=0@.)@>@:@?@:(+??:%3:0..49@;>@.=83?.040@@9(%>)=;39;=@8)??.9?<0@8:<372*)+-;@)-<,'(-3;@89:9<).;;@+6@7&7;-1.1.?;@:@&>>:362@0?*77?'B<;>923???.1(-?3/-@89@4@0@20?;@3;+:.?'-3'=1.465'0(<8@@93
@m140306_004741_42137_c100613592550000001823119307181405_s1_p0/9568/ccs
CAATCCGGTACGTGGTGCTGAAACAGTTAATTACTGGGACTTTATTCTTGGGACTGATAGGGTTATGACGCTCTTAATGTTTCTCCGGCGTACAGTGGAAGAAAAATCAATCCTATATCCCACGTACCGGATTGGCACGAAAGTATTGCCACCTCGAAAGTGACGATTGTTATTGATCGGTTTGCACCCCGACAGCCAGGCATCTCATCTCCACGGGGATCGAGGGCATCAATCACATTTGACGGATCCGTCAATACTTTCGTGCCAATCCGGTACGTGGTGTATGCAAGGGAAATAACGGACGGCCTCAATTCCTGCAAGGTAACGCACCGCGGCCCAAGAGCCATTTAAGCGATATAATCGCACATCTGGCCAACCCGCCACGTACCGGATTGGCACGTAGGCCAGCAGAGGCAGTCTCCGCGGTAAGTCCTAGTGCAATGGCGCTTTTTTACCCTCGTCCTCGAGAAGAGGGGACGCCAGTGCAGATATCTTTAATGTGTGAATTGGGGCACGTAGGCCAGTGCCAATCCGGTACCTGGAGGACTCTTGGCCCTCCCGCCCTTAGGCAGTGCTACTCTTCCATAAACGGGCTGTTAGTTATGGCGTCGAGGATTCAAAAAGGTGAGCGAACTCGGCCGCCAACGTACCGGATTGGCACGCTTGCAGAGAATCCTGGGCTCTTCAACCAACAGTGACGGGGGCTTATTAGGAGGATTTTGATACGGACGCGCAACCGTCGTCAGGCAGCTTTGAAGCCCGTCTCTCCCGGATGCCAAGCTTGTTTGGTGCCAATCCGGTACGTGGCGTTGCATGGTATTGCAGCCTCAGGGACGTTCAGTGGATCATGAAGGGTAGAGCATGCGTCCTCTGCTGTTAAAATCTGAGTTCTGGACAAACTACCAATTGGCCACGTACCGGATTGGCACGAAAGTATTGCCGGACAGCATCTTCCTTGCCTCAACATG
+
3..424/0%4($2%444'343444%13434..(4(-4443#-33%4434244.4/.$.-/4434(4.4.4#$$24%%'+)<;<943:@0?@-1?2@'>0:8&=@:@??=?))@@?@3@53@:2<,?>3?@3:@5@<@3@24@:?3?@0>@?+@76@5@@@@=)=8??@;?:@.;<3+=2D?@@?2?+30?;@'.@=@@;?-@3:@9;@=9,;@?0>3@@*@6?-31+?@@9:@>?&?3@@??6?@/=,-&$-?@@39))<@@:79?,>+?@52+9;@96:@;@:@;@?@/@?93?,>>32C?>-6039??@:@>@@8;8@:@@(4@3@?5@5.6?*??2,<).<<$/?;5;@:/:;@@>;9@<:?0@9(@>@=@;33@@2<:;+;.?;@3@<:@3@:@9@?95:1A3@@?@:(6.:@98@6@@=?@@?@@3>@.92@@>-?@.:@8>)2@>18:3@70*6@;?@-=@:>3=?$9><9::/9>:@@?3=@?.:30@;?@858)0)1;:@4*@@=?:?-=6E=@@93/8/=@3:12@@@#:.<@@0@?8?@2@>/7@@@&>B@)2-.=?.9@@<@3,&?>??,@>@8*5:@@;@>+><@@?@:@:@=@=<8)>:?@;1?<+<::>4D?>:>/<?.2@:>@(=>.?&=<@:>338@@?3=@?-@3?9@?;/=?@?@@032/:F<@=@@>>@>32A:>:;:,2'>@??@?;@?@?>@@020.20@?@@@@?@.8-@@?,?3@@2:8@?@>@=?;@?@@>6@@4@@@@@@@@&+-?@@@<5@->@@6=?,(&(:%+<@>@;/@4223?-@89)F@DL5K>'HELJ:5>&2;K:5B<KLLEK%GJF=KBL<:HK8I4H%>BCGF6=?1$=//,*88,.+@?>3;-3;:;?><;>:@:07@@<,)'??,%?/:3@<@<??-?@;;?(=:>;%>=@&?)??>.==@4+30??;@8;3413424344*443242432
@m140306_004741_42137_c100613592550000001823119307181405_s1_p0/10288/ccs
CAATGTGAGGCAAAGGAAGATGCTGTCCGGCAATACTTTCGTGCCATCCGGTACGTGGCCAATTGGTGTTTGTCAGAACTCAGATTTTAACAGCAGAGACGCATGCTCTACCTCATGATCCATTGACGTCCTGAGGCTGCAATACATGCAACGCCACGTACCGGATGGCACGCAGGCCAGCAGAGGCAGTCTCCGCGGTAAGTCCTAGTGCAATGGCGCTTTTTTACCCTCGTCCTCGAGAAGAGGGACGCCAGTGCAGATATCTTTAATGTGGTAATTGGGGCACGTAGGCAGTGCCAATCCGTACCTGGAGACTCTTGGCCCTCCGACCCTTAGCATGGCATACTCTTCCATAAAACGGGCTGTTAGTTATGGCGTCCGAGGATTCAAAAAGGGTGAGCGAACTCGGCCGCCACGTACCGGATTGCACCTAGCAGGAAGAAAACACGGGCATATGGGTCTTTACAACAACAGTGACGGGGGCTTTATTAGGAGGATTTTGATACGGACGCGCAACCGTCGGTTCAGGCAGCTTTGAAGCCGTCTCTCCGGATGCCAAGCTTGTTGTGCCAATCCGGTACGTGGACAACGTCAACGTTAATCTCGTGCATCAGATCCTAGTTGGTTGAGAACAGAGCGCGACGTGGGGCTGGGAGCCGATACCCGTAAGTAGGAGAGGGCAGCCCAGGTACGGATTGGCACTGGCCTACGTGCGCCATCGCACCATTAAACATACCCGGATCGATATTTAGGTGTGCGGGTCCTGCATCAATTAATACATCGTTCGAACAGACCCGTCCATTCATCTCGCCTGCTGGCCTACGTGCCATCCGGTACGTGGGCGATTAATCAGCATCCAAGGTTGCACACCGTTTAATCGTGGGACATCGTCAAGCGTCAATATCCTAAAGACCTGCGAGGTTTAGGCATCAGTGCGGGCCACGTACCGGATTGGCACGAAAGTATGCCGGATCCGTCAAATGTGATGATGCCTCGATCCCCGTGGAGATGAGATGCCTGGCTGGTCGGGGTGCAAACCGATCAATAACAATCGTCACTTTCGAGGTGGCAATACTTTCGTGCAATCCGGTACGTGGGATATAGGATTGATTTTTCTTCACTGTACGCCGGAGAACATAAGAAGCGTCATAACCCTATCAGTCCCAAGAATAAGTCCCAGTATTAACTGTTTCAGCACCACGTACCGGATTGCACGCTTGCAGAGAAATAGGAAGGCTCATAGCGTTCGAAGTAGTTCCCAACCAGAACACTCCTTGGTGAGTCGCTGGAAGCCATCTATAGAAAGGACGACGCTCGGGCCGGTGTAGCCAAGCTTGTTGTGCCAATCCGGTACGTGGTGTATGCAAGGGAAATTAACGGACGGCCTCAATTCTGCAAGGTAACGCACCGCGGCCCAAGAGCATTAAGCGATATATATCGCACATCTGGCCAACCCGCCACGTACCGGATTGGCACGAAAGTATTGCCGCTAGACGCAAACGAGTGATGAGGTTCGCAAACATG
+
3%13#'32/42&&"%1)).,(''%'3+4143%2(+,)'/'.3-/2$)%5241%10$04142434)'#$04443#34%1444343$11$&13/333#0#244443(4($34)$$2*334434.!$34)23$442414/%/32//444.'2%242'4443*3(7'64%.40(32!%142444)2%4344*3('%%9+('4434(334434%1444)14204%2230$#/343,$$$343%40$204%4233%(44043343433443443443%(40.424,4442334.404(434414243%$#-404&344$34(334040443(24&244343$34')4444(%&%341%'3%3024-4414(2.43344434433#/&4$1434434444$1&(4344434344-4)(3334443*&3344$#%243.(!"#%"''%##)'#$""#&$""-&-)3B/%*&5)%-@3.8<88C761->CBI?'05CIKJ<>-1>5'D=<:1DCF9FKFJL7I>LHF8H@*@5I9L5LJLH5B:LIIL9'@F8>J@J0D1XJIH,=BLL>KLL>L.F2BJ9FF*F4PJJHFEDLKK?LK4JF6LD=KLF;KE2L=LIK%>8LL;AE?KI3'1:L>L9J<JLILKLKJJKG8/EJ-LIGI.4:>)FHLF<9H%LFLKFL=FK8891H.LKEHD2OJC@LLG86:*7IHLCLLI4=-PLIG:'>:K6FIK3-ILHL<EL8L<9CGK(F>(=;'FJLJL9F;K<L=:GEF*M.&IKLC-DGJ>K:JKLLLLLD;HCMKLB8/FLK9LGGJEL:GK5<<FKFD;MLFIK6A(?KKE2F'('#1%;>RDIL?07HP@:J?L<HLJKJ>KLDT>L%D(JJ*A<J27'7GL7I>F65)KE)=>KL?LK3J;IFL??I9HK&>K@L>)=8LCKHJJ6L;LK=5<>KII;KIHJ$LL8@K+:JK3O(@>4D4LFKD87LHA(J&->LJLLADLK::JLLKJ5:;$89.63I88J6C.KMLFDELKKKEIHFG7L<H5<LKK=PIK9>LLJLJ7HK,F<-<@8D7KLH>LGJKLKLD:LK<JLACL;??LLL2J5EG7GJF+E?LFK6IGKI5D&?ILKJKK0=>F<KL9FFLJ9>LJ<%>5<=JLGL7MLJKLHLFJ?DKLHI7HKJI,7$,+<KGEKJF6LOALLJLLKLLK0JF88JJ<L@IH4DJKLLKJKK@RKIKJK-N>QL>6#IK?LG>LG8793970EJK#LDLDLK<KJ6G8ILH;JL:J7;FD9GDLLJF8LF9HFJL7J/H'G;94KK@?HHHF9Q=JKELFKFKKKFKKGL5LHIGKHILK66MJ7OFLK9=6($7=?<H9LI/>>H?DL%IK<OAPKLL=F<>8:<GKL?LL,K73H<8G@=FHLLKFL2IH5GKKL-GFHKL?LK?KDKHG<M;BGL8LQ?LE<6#K>=5K9GLKKKKK-8HAL/D98FEF=<$R7A)CKGELKH7HL:LILJ5H;J@5K:79G;ILJL;49</95+#:36)??>???@>@???*<7@@:=':;>@?,
@m140306_004741_42137_c100613592550000001823119307181405_s1_p0/10367/ccs
CATGTTGAGGCAAGGAAGATGCTGTCCGGCAATACTTTCGTGCCAATCCGGTACGTGGGATATAGGATTGATTTTCTTCACTGTACGCCGGAGAACATAAGAAGCGTCATAACCCTATCAGTCCCAAGAATAAGTCCCAGTATTAACTGTTTCAGCACCACGTACCGGATTGGCACAACAAGCTTGGCTACACCGGCCCGAGCGTCGTCCTTTCTATAGATGGCTTCCAGCGACTCACCAGGAGTGTTCTGGTTGGGAACTACTTCGAACGCTATGAGCCTTCCCTATTTCTCTGCAAGCGTGCCAATCCGGTACGTGGGCGATTAATCAGCATCCAAGGTTGCACACCGGTTTAATCGTGGGACATCGTCAAGCGTCAATATCCTAAAGACCTGCGAGTTTAGGCATCAGTGCGGGCCACGTACCGGATTGGCACGCTTGCAGAGAATCCTGGGCTCTTCAACCAACAGTGACGGGGGCTTATTAGGAGGATTTTGATACGGACGCGCAACCGTCGTCAGGCAGCTTTGAAGCCCGTCTCTCCGGATGCCAAGCTTGTTGTGCCAATCCGGTACCTGGGGCTGCCCTCTCCTACTTACGGGTATCGGCTCCCAGCCCCACGTCGCGCTCTGTTCTCAACCAACTAGGATCTGATGCACGAGATTAACGTTGACGTTGTCCACGTACCGGATTGGCACGTAGGCCAGCAGGCGAGATGAATGGACGGGTCTGGTTCGAACGATGTATTAATTGATGCAGGAGCCCCGCACACCTAAATATCGATCCGGGTATGTTTAATGGTGCGATGGCGCACGTAGGCCAGTGCCAATCCGGTACGTGGTGTATGCAAGGGAAATTAACGGACGGCCTCAATTCTGCAAGGTAACGCACCGCGGCCCAAGAGCCATTAGCGATATAATCGCACATCTGGCCAACCCGCCACGTACCGGATTGGCACGAAAGTATTGCCGGATCCGTCAAATGTGATTGATGCCCTCGATCCCGTGGAGATGAGATGCCTGGCTGGTCGGGGTGCAAACCGATCAATAACAATCGTCACTTTCGAGGTGGCAATACTTTCGTGCCAATCCGGTACGTGGCCAATTGGTAGTTTGTCCAGAACTCAGATTTTAACAGCAGAGGACGCATGCTCTACCTTCATGATCCACTGACGTCCCTGAGGCTGCAATACATGCAACGCCACGTACCGGATTGGCACGTAGGCCAGCAGAGGCAGTCTCCGCGGTAAGTCCTAGTGCAATGGCGCTTTTTACCCTCGTCCTCGAGAAGAGGGGACGCCAGTGCAGATATCTTTAATGTGGTAATTGGGGCACGTAGGCCAGTGCCAATCCGGTACCTGGAGGACTCTTGGCCCTCCGCCCTTAGGCAGTGCATACTCTTCCATAAACGGGCTGTTAGTTATGGCGTCCGAGGATTCAAAAAGGTGAGCGAACTCGGCCGCCACGTACCGGATTGGCACGAAAGTATTGCCGCTAGCGCAACGAGTGATGAGGTTCGCAAACATG
+
qqqqqqqqqqqqqqqqqqqqqqqqq@qWqqqqqqqQqqqqqqiqFqq:qqqqqqqqXqqqiqqqqqqqqqq&qqqqqqqiqqqqqqqiqqqqqPqqqqqqq-qqqqqqqqqq]qqqqqqqqqFqqqqqfqqqqqqXqqqqqqqqqqqqqiqqqqqqqqqqqqqq^q[qqqqiqqqqqqqqqqqTqqqqqqqq.qZq0qqqqqqqqqqqqqqqqqqqqq`qqLqqqqqqqqqqqqqqqqqqiqqqqqqqqqqqqqaqqqqqqqNqqqqqqqqqqqqqqqqqqq.qqqqqqqqqqqqqqqqqqqqqqqqqbqqqqqqqq6qqqqqTqqqqqqqqqqqqqqXqiqqqqqqqqqqqqqqqqqqqTqqqqqqqiqqiqqqqqqLqqqqSqqiqqqqdqfqqqq%bqqq3qqqqqqqqqq9qqKiqqqqqqqqqqiqqqqqqqqqqqqqqqqaqqqqqiqqqqqqqqqq+qqqqqqqqqq:qqqqqqqqqqqqqqqqqXqqqqqqqqqqqqqqqq'qqqqqqqqiqDqTqqqqqqqqqqMqqqqqqqq6qqqqqqcqiqqqqqqLqqqqqqqqqqqqqqqqqqNqqqqqqUqqqcqBqqqqNqqqTqqqqqq^qqf[qqfqiqqq^qqqqqqqaaq`qqqqqqiqiqFqqcq\qqqqqqDqqqqqqqqqqqqqqqqqqqqqqqqqUqqqqqqqqqqqqqqqqqqqqqqqYqqqiqqqqqqqqqqqqqqqqqUqqqqqcqqqqqqq5qqqqqqPqqq\qqqqqqqqqqqEqqqqqqqq_qqqqqqqqqqqqFq]qqqqqq_iqqqqTqqqq7qqqqqqqqqqqqiqqqqqqffqiqqqqiqqqqqqqqqqqqqqqqqqqqqqqqqqqqqqqqqqqqqq^qqq-[qqqqqqqqqqqqqEdFqWq>qqqqqqqfqqqq%qqqqqqqqqqqqqqqqqqq]q]qqqQqqqqqqqqqqqqiqqqq4qiqqq?qqqqqqqqqqAqqqiqqqqqqqqqqqqVqqqqqqqqqfqqY8qqqqqqqqqqfqqqqqqqqSqqqqqqq(qqqqqqqqq-qqqqqqqqqqqqqaqqqqqqqqqqqqqqq^qqqqqqqGqqqqqqGqqqqfqqqqqqiqqqqqqq;qaqqqqAqqqqqqqq[qqqqqqqqqqqqqqqqqqqqJqqqqqqqqqqqqqqqqqWqqqqqqqqqqqqqqq6qqq`qBqqqqqqqqqqqqqqqqqq,qqqqqqqqqqq^qqqqqqqqq^qqqqqqqViqqqqqqqqqqqqqqqRqqq1qqqqqqqqqqqqqqq2qqqqqdqqqqqq^qqU`qqqqqcMqqqqqqqqqqqqqqqqqqqqiqqqqqqqqqq`qqqSqqqqqqqqqiqHqq_qqqqqqqqq^qqqqqqdqqqqqqqqqqqqPqqq[qqiqqiqqqqqqqqqqqqqqqqqqcqqqfqqqaqq^qqqqqqqqqqqqqqqqqqqPqqqqqFqqqqqqqqqqqqqqqqq4qqqqbqqqqqqqqYqqqqqqqqqqiqqqqqiqqqqqqqqqqqqDqqJiqqYqqqq[qOWqqZZqqqfqq
@m140306_004741_42137_c100613592550000001823119307181405_s1_p0/10397/ccs
CATGTGAGGCGCAAGGAAGATGCTGTCCGGCAATACTTTCGTGCCAATCCGGTACGTGGACAACGTCAACGTTAATTCTCGTGCATCAGATCCTAGTTGGTTGAGAACAGAGCGCGACGTGGGGCTGGGAGCCGATACCCGTAAGTAGGAGAGGGCAGCCCCAGGTACCGATTGGCCACTGGCCTACGTGCGCCATGCGCACCATTAAACATACCCGGATCGATATTTAGTGTTGCGGGGCTCCTGCATCAATTAATACATCGTTCGAACCAGACCGTCCATTCATCTCGCCTGCTGGCCTACGTGCCAATCCGGTACCTGGAGGACTCCTTGGCCCTCCGCCCTTAGGCAGTGCATACTCTTCCATAAACGGGCTGTTAGTTATGGCGTCCGGAGGATTCAAAAAGGTGAGCGAACTCGGCCGCCACGTACCGGATTGGCACGCTTGCAGAGAATCCTGGGCTCTTCAACCAACAGTGACGGGGGCTTATTAGGGAGGATTTTGATACGGACGCGCAACCGTCGTCAGGCAGCTTTGAAGCCCGTCTCTCCGGATGCCAAGCTTGTTGTGCCAATCCGGTACGTGGCGTTGCATGTATTGCAGCCTCAGGGACGTCAGTGGATCATGAAGGTAGAGCATGCGTCCTCATGCTGTTAAATCTGAGTTCTGGACAAACTACCAATTGGCCACCGTACCGGATTGGCACGCTTGCAGAGAAATACGGTATGAAGGAGGCTCATAGCGTTCGAAGTAGTTCCCAACCAGAACACTCCCTGGTGAGTCGCTGGAAGCCATCTATAGAAAGGACGACGCTCGGGCCGGTGTAGCCAAGCTTGTTGTGCCAATCCGGTACGTGGTGTATGCAAGGGAAATTAACGGACGGCCTCAATTCCTGCAAGTAACGCACCGCGGCCCAAGAGCCATTAAGCGATATAAATCGCACATCTGGCCAACCCGCCACGTACCGGATTGGCACGAAAGTATTGCCACCTCGAAAGATGACGATTGTTATTGATCGGTTTGCACCCGACCAGCCAGGCATCTCATCTCCACGGGGATCGATGGCATCAATCACATTTGACGGATCCGGCAATACTTTCGTGCCAATCCGGTACGTGGGATATAGATTGATTTTTCTTCACTGTACGCCGGAGAACATAAGAAAGCGTCATAACCCTATCAGTCCCAAGAATAAGTCCCAGTATAACTGTTTCAGCACCACGTACCGGATTGGCACTGGCCTACGTGCCCCAATTACCACATTAAAGATATCTGCACTGGCGTCCCTCTTTCGGAGGACGAGGGTAAAAAAGCGCCATTGCACTAGGACTTACCCGCGGAGACTGCCTCTGCTGGCCTACGTGCCAATCCGGTACGTGGCCCCGGCACTGATGCCTAAACCTCGCAGGTCTTTAGGATATTGACGCTTGACGATGTCCCACGATTAAACCGGTGTGCAACCTTGGATGCTGATTAATCGCCCACGTACCGGATGGCACAGAAAGTATTGCCGCTAGCGCAACGAGTGATGAGGTTCGCAAACATG
+
3443#34/4-0(24344.43442-/314/44&1444&00(44414.441414&%&2*/44434434233%24443#1344441444444.034@:37@>@52-2@/>@@>9???0@?.>-,?>>)/3@G?/9@@@@??@@@@6@<&@?@@;37@@7<<>@@@@;@@<9>&<>@(9-8@@@.@<@@@3@@-@@6@?@#?.<),?;/>?@@,/@@-=@;@@<9>/3/-(')*/:0?<31;;;/@?@:7.@@@?@?@?@079@<?@.?=@?@.?<,.02>30@?@@@@:=2=?<@,6@@;@;@6:3?-6-@.@?,-*2@<>@?;@@580>@(-.?01+@@@7@.'==?@?,>7@;@/223@>?+0@=@@@1@@@:@@:@@2@?@><.@=@=>@9@&>@.@9?@@.;2@>70@;@:?;@@;@@>@3@@>2@@@<@7@:@?,/-?3@?@?,??=?@?@:@3;@0*@?@@<?>,?@?@2@>@8@*::&:<8.%,@3/@@-@B?,9=?@;@?;32@;@@;39?.>@1A:>.@@@@>;;?8@+@@??@-9@@:@?@+==@?@9:@?@?@@@?@@@@?@/:@/;@+@7>,?@@??@@?/@/:?@,@@@@@?*?>:')@;@@@::@?@?0=@?1@?@@@@3@-?@@@>+=09>.-5@:);.;@,?@,@@<@7/8??@+=>@@:-0?>@??@>@+5/@;@@*:@3?9J4I?@@>?'?<3'00<./=@39@<&&$&%&#&%'-,9,)@@?/@@9=@@?@@3@@=@@@0=)=@,?9@@>>@@:2?)??@>@?%>?@:@:@.@/@983<@@@?@:8>*@/??:@@9@:@@=@@=@>@;@@@?.@?@@;@@>0@??80;>@@>@=@@@@:?3@@@9);7@@@?@@?@<?2@@@.@;(0@<@>.:@@@8@?@@8@*@?@6;=>-E<@;@6@@>@@?@=@@?@?@'?@@@?;(9>@@;/????/@/@.?:@4@88%7@@@/>?@*@=3@,??@@@=@@@?:@<@<@-:>@=),@>;#-<508@;;;?@;?;4@;:?@.@@9)4)44243443.443443433%34'3%)32%+(',43#%#$4444244444443443430(4.34.43$40443443(42%434434))444243443/3*0$3&1433444443.444324%'0%4244.3444434&#&'&44444-%/(4444%(4-42443433442.442444443#1444434424444%334*44/43443404&&3304+83%3434+.24343(.24/44&#&44.44444424424)4434(4431%/24&44*:4'44243&-44444341143(/3344443444'44$21'*(%&144412440441/2434/4444424&4404%&43)3434&33'$21/44444$2443443444334%424344&'6444%1%23443434.44$)%,144444/4.44(4144%04434/4/4244&%13442'"-0/42044(04424244#/21&2&4244/44041343444%2/44&44344234/41(44443$34343/
@m140306_004741_42137_c100613592550000001823119307181405_s1_p0/10780/ccs
ATCGTCCATTCCGACAGCATCGCCATTCACTATGGCGTGCTGCTAGCGCTATATGCCGTTGATGCAATTTCTAATGCGCCACCCGTTCTCGGAGCACTGTCCGGACCGCTTTGGCCGCCGCCCAGTCCCTGCTCGCTTCGCTACTTGGAGCCACTATCGACTACGCGAATCATGGCCGACCACACCCGTCCTGATGGATCCTACCGGACGCATCGTGGCCGCATCACCAGGCGCCACAGGTGCGGTTGCTGGCGCCTATATCGCCGACATCACCGGATGGGGAAGATCGGGCTCGCCACTTCGGGCTCATGAGCGCTTGGTTTCAGGCGTGGGCTATGGTGGCAGGCCCCGTGGCCAGGGGGACTGGTTGGGCGCCATCTCCTTGCATGCACCATTCCTTGCGGCGGCGGATGCTCAACGGCCTCAACCTACTACTGGGGCTGCTTCCTAATGGCAGGCAGTCGCATAAGGGAGAGCGGTCGACCGGATGGCCCTTGAGAGCCTTCAACCGTCAGTCTCCTTCCGTGGGGCGCGGGGCATGACTATCGTCGCCGCACTTATCGACTGTCTTCTTTATCATGCAACTCGTAGGACAGTGCCGGCAGCGCTCTGGGTTCATTATTTCGGCGAGGAACACGCTTTCGCTGGAGCGCGGACGATGATCGGCCCTGTCGCTGCGGTATTCGGAATCTTGCACGTCCCCTCGCTCAAGCCTTCTTCACTTGTCCCGCCACCAAACGTTTTCGGGCGAGAAGCAGGCCATTATCGCCGGCAGTGGCGGCCGACGCGCTGGGCTACGTCTTGCTTGGCGTTCGCGACGCCGAGGCTGGATGGCCCTTCCCCATTATGATTCTTCTCGCTTTCCGGCGGCATCGGGATGCCCGCGTTGCAGGCCATGCTGTCAGGCAGTAGAGTGACGACCATCAGGGACAGCTTCAAGGGATCGCTCGCGGCTCTTACCAGCCTTAACTTCGATCATTGGACCTGCTGATGCGTCACGGCGATTTATGCCGCTCGGCGCGAGCACATGGAACGGGTTGGCATGGATTGTAGGCGCCGTCCTTATACTTGTCTGCCTCCCCGCGTTGCGTCGCGGTGGCATGGAGCCGGGCCACCTCGACCTTGAATGGAAGCCGGCGGCACCTCGCTAACGGATTTCACCACTCCAAAGAATTGGGAGCCAATCACATCTTGCGGAGAACTGTGAATGCGCAAACCAAACCCTTGGCAGAACATATCCATCGCGTCCGCCATCTCCAGCAGCCGCACGCGGCGCATCTCGGGCAGCGTTGGTGTCCTGGCCACGGGTGCGCATGATCGTGCTCCTGTCGTTTGAGGACCGGCTAGGCTGGCGGGGTTGCCTTACTGGTTAGCAGAATGAATCACCGATACGCGAGCGAACGTGAAGCGACTGCTGCTGCAAAACGTCTGCGACCTGAGCAACAACATGAATGGTCTTCGGTTTCCGTGTTTCGTAAAGTCTGGAAACGCGGAAGTCAGCGCCCTGCACCATTATGTTCCGGATCTGCATCGCAGGATGCTGCTGGTTGACCCTGTGGAACCCCACCTACATCTGTATTAACGAAGCGCTGGCATTGACCCTTGAGTGATTTTCTCTGGTCCCGCCGCATCCATACCGCCAGTTGTTTACCCTCACAACGTTCCAGTAACCGGGCATGTTCATCATCAGTAACCCGTATCGTGAGCATCCTCTCTCGTTTCATCGGTATCATTACCCCCCATGAACAGAAATCCCCCTTACACGGAGGCATCAGTGACCAAACAGGAAAAAACCGCCCTTAACATGGCCCGCTTTATCAGAGCCAGACATTAACGCTTCTGGAGAAACTCAACGAGCTGGACGCGGATGAACAGGCAGACATCTGTGAATCGCTTCACGACCACGCTGATGAGCTTTACCGCAGCTGCCTCGCGCGTTTCGGTGATGACGGTGAAAACCTCTGACACATGCAGCTCCCCGGAGACGGTCACAGCTTTCTGTAAGCGGATGCCGGGAGCAGACAAGCCCGTCAGGGCGCGTCCAGCGGGTGTTGGCGGGTGTCGGGGCGCAGCCATGACCCAGTCACGGTAGCGATAGCGGAGTGTATACTGGCTTAACTATGCGGCATCAGAGCAGATTGTACTGAGAGTGCACCATTATGCGGTGTGAAATACCGCACAGATGCGTAAGGAGAAAAATACCGCAATCCAGGCGCCCTTCCGCTTCCTCGCTCCACAGTGACTCGCTGCGCTCGGTCGTTCGGCTGCGCGAGCGGTATCAGCTCACTCAAAGGCGGTAATACGGTTATCCACAGAATCAGGGGATAACGCAGGAAAGAACATGTGAGCAAAAAGGCCAGCAAAAGGCCAGGAACCGTTAAAAAGGCCGCGTTGCTGGCGTTTTTCCATAGGCTCCGCCCCCCTGACGAGCATCACAAAAATCGACGCTCAAGTCCAGAGGTGGCGAAACCCGACAGGACTATAAAGATACCAGGCGTTTCCCCCTGGAAGCTCCCTCGTGCGCTCTCCTGTTCCGACCCTGCCGCTTACCGGATACCTGTCCGCCTTTCTCCCTTCGGGAAGCGTGGCGCTTTCTCATAGCTCACGCTGTAGGTATCTCAGTTCGGTGTAGGTCGTTCGCTCCAAGCTGGGCTGTGTGCACGAACCCCCCGTTCAGCCCGACCGCTGCGCCTTATCCGGTAACTATCGTCTTGAGTCCAACCCGGTAAGACACGACTTATCGCCACTGGCAGCAGCCACTGGTAACAGGATTAGCAGAGCGAGGTATGTAGGCGGTGCTACAGAGTTCTTGAAGTGGTGGCCTAACTACGGCTACACTAGAAGGACAGTATTTGGTATCTGCGCTCTGCTGAAGCCAGTTACCTTCGGAAAAAGAGTTGGTAGCTCTTGATCCGGCAAACAAACCACCGCTGGTAGCGGTGGTTTTTTGTTTGCAAGCAGCAGATTACGCGCAGAAAAAAAGGATCTCAAGAAGATCCTTTGATCTTTTCTACGGGGTCTGACGCTCAGTGGAACGAAAACTCACGTTAAGGGATTTTGGTCATGAGATTATCAAAAAGGATCTTCACCTAGATCCTTTTAAATTAAAAATGAAGTTTTTAAATCAATCTAAAGTATATATGAGTAAACTTGGTCTGACAGTTACCAATGCTTAATCAGTGAGGCACCTATCTCAGCGATCTGTCTATTTCGTTCATCCATAGTTGCCTGACTCCCCGTCGTGTAGATAACTACGATACGGGAGGCTTACCATCTGGCCCAGTGCTGCAATGATACCGCGAGACCCACGCTCACCGGCTCCAGATTTATCAGCAATAAACCAGCCAGCCGGAAGGGCCGAGCGCAGAAGTGGTCCTGCAACTTTATCCGCCTCCATCCAGTCTATTAATTGTTGCCGGGAAGCTAGAGTAAGTAGTTCGCCAGTTAATAGTTTGCGCAACGTTGTTGCCATTGCTGCAGGCATCGTGGTGTCACGCTCGTCGTTTGGTATGGCTTCATTCAGCTCCGGTTCCCAACGATCAAGGCGAGTTACATGATCCCCCATGTTGTGCAAAAAAGCGGTTAGCTCCTTCGGTCCTCCGATCGTTGTCAGAAGTAAGTTGGCCGCAGTGTTATCACTCATGGTTATGGCAGCACTGGCATAATTCTCTTACTGTCATGCCATCCGTAAGATGCTTTTCTGTGACTGGTGAGTACTCAACCAAGTCATTCTGAGAATAGTGTATGCGGCGACCGAGTTGCTCTTGCCCGGCGTCAACACGGGATAATACCGCGCCACATAGCAGAACTTTAAAAGTGCTCATCATTGGAAAACGTTCTTCGGGCGAAAACTCTCAAGGATCTTACCGCTGTTGAGATCCAGTTCGATGTAAACCCACTCGTGCACCCAACTGATTCTTCAGCATCTTTTACTTTCACCAGCGTTTCTGGGTGAGCAAAAACAGGAAGGCAAATGCCGCAAAAAAGGGAATAAGGGCGACACGGAAATGTTGAATACTCATACTCTTCCTTTTTCAATATTATTGAAGCATTTATCAGGGTTATTGTCTCATGAGCGGATACATATTTGAATGTATTTAGAAAAATAAACAAATAAGGGGTTCCGCGCACATTTCCCCGAAAAGTGCCACCTGACGTCTAAGAAACCATTATTATCATGACATTAACCTATAAAAATAGGCGTATCCACGAGGCCCTTTCGTCTTCAAGAATTCTCATGTTTGACAGCTTATCATCGATAAGCTTTAATGCGGTAGTTTATCACAGTTAAATTGCTAACGCAGTCAGGCACCGTGTATGAAATCTAACAATGCGCTCATCGTCATCCTCGGCACCGTCACCCTGGATGCTGTAGGCATAGGCTTGGTTATGCCGGTACTGCCGGGCCTCTTGCGGGAT
+
4.443343&4'+/43/044.24/44"$.2,444+1&(30444434/33$442&%%(343.4(,(23(3040&$&3/1/%001444/40.%2443%44404*4$&(,2+43443414434%*(444(&/8434444/34$$#$34&//444.4403%./4((44&+34%-424(01#443.4.%4+441/&)44&42(2%1+%#%$-/4.$34444//0.1"'443%.4%,443244443443413%423/'423&3333('(%/4.42&0$#(%$-24'331-44043+43*'03&&0%34314443%44243131.4'+&413'+44-42.4#$44$43242.34.444431404%&12.%(32%&$4.44443442$,(+/4/2&03(434..4+43441244343&3#&434430/02%443342434&3434%-2.+42434044/44%!#(34%%444/44434/2$%-.33'2443414&44$%214434)444+.4..$#0)0$.342&.3.434-40%%*(&/33$%-42/44(344444440243$22.442%3+"(*3134/-4//443'4434$2(12%04&)4$44.(14*&)443$44.$4%.23&2$#213(433%34%%$$3+2$3/%04&3442/44%13043%24(214%2244/(41$41(844),$24342%344.3-#"#,2($/013%$3303*41"$431%143044-24434344%4'2334$2/.443344241.33%'4344%)3041%$3343)30424344444/40$'4-2443442241443%2340/334$$3/%--%)44424&5234(42%($4344433&(432344&3323%0#%('44%%23(34.44433$3/34/4/44414433$21444$0)1$.43434333"'23%1')3#%1%4234'37432./4043-4443#33343/04%('4334,4./04$31442#&0-2'44%.-/3#3,42443444&-24#%3014.0)13$4334'#(3/4244.423'44&5334344.423-1%"#4#%(23$242/344343*4441%334.34.(40343%..4333%1&1(32(34242%34&3#.4343%404.03$32243/*&#443%10,/44$,132$331433#(,334%1$0032%434434'3%.&.43$22&242424334433#2344&1/44044342444%$/*44(324434441.-4334/30&)34234234224+21'53'.&#1340443)3)13.*3%33*3414342$04432333//44-43-$34.4.3304&2(%1243#40424.$0%$$*()4443442433'3314343(343343)3433304443334/&0.33344-342434444413&044.$./'43(%0)&444244$232243/4444334*243432#14243%2$203044432444444$3%4.-.4242.%304404/4443(4/44344333434344.%343)32&13$1%3424333$('4&.24441/./3-(1-33+344.44444.424/4143432344/344.433'33$+/333330443%31,+??9??<.9=6-9<??/,53;<?>?>::,')>6????9;.?9?//,:3??.=0>'<9?;:?+??>?0????:/7?92??>0?:3?>??>??;?>>?8>,/????,9.;??:?:?;0?(2<?=4-9(??2?:>?:?+???4,????:>??0?-??(>??>?=?9;%>/(A:??:??<?92?>2;,?8??1A473.=>??-,9?**38???;:?:?;???4,=.?8?;,4????=;????366)229??3???:=?675?<?/3.+6:?:?>???;>>1>=/<??<????>*8=??,:%<?:%/?9>/>9,?2??>>?>??>??><??;>0??:0?>;;???3??>?>053;?93(??6?*>?>9?,=>;;?39?????;=%*?>:>?=;/?=??7?#==?????>4??0$2-.>?>,33,??21*B?>?1?A??>?:?>4??3?3:)??<)?9:?:??7??2>3;9?9/?..->-6?3:??+>??;?<:;;?3?8?&?1/:??9?:;>??-?????=>):9??????.$<??2?>=>.??(>>?>02?:>6>9?;??768'0+?937*??;>?:???)?:;=:?3*$<(=?#;:-?==%$$+):=;>8?-???>>>*B?8"%4>>???8??:>96970?35<.1;36-.8:#?=?:?*?<?????;????>.???:?<6??:?7?80??3??.?:-:8-?=(0-???6;>?18>?3?.??;??????=->4,&?<8?6?0????>?????:??>9=-.?4/?<?::?*+'?;/=-????'?>?>????6G??>3??+(:>3????19'0<>?,??>->+=;;??:=>,5*==..=??-@:,:<??>?;?&<?&$,?-??/<8-:??.(>?>?,9?>?9?>=K>%JIJIKGK=KEJ87NKKK9EAKKEKFKKKFK2EKKFF8EKF9>?JK;?KKK?K9;9BKKKJBKDEK8EGGK>@KKKKCKKJK<:J:KKEDH;KHG;IJ8KKJK4CK9<KKKE1FKGFHK1KGKK?IKGI,<(:JKBJKHJKK:F>KFB38<J:5IJ8JIKKKK5K0IKK>E4KKJKK&EFK7B9FJBKGC;KI6;BCM>K55FI>KJD46D8KKKHKIH3BA=PEK5A<KGJD>GK=3(518DEKK9FAK8KIJK;HKKE50DJ>F>KJK/I?KBIKJ:FJ;KJKJ:2DJF58=BKK>IJ*G988%CKHJFGKKJKHKK5LIKE;KJ9KK:KKKKKKKJ:KKKH<K1DIJ:/FFJKFKKKKK0<I7KKFJKK;F@6KEHKKGCF8GDEK%F=?<KH<=D:KKK7IJ;JKKF;GKIK77EK0KKKJGC;CGH6EKKKK;8MKFK*<KKKJ28<KKK;IKKKKFKJKK<KFGDKIFKEK>KKKKGKF.K7IELK>LE>?HLILL9EK>8L<HJKLH=LFLLALL<B8KLGKFK;L=K>KJLLGLK2KL7ILFLIFLJ.KKK4KLFLK2:FLELI/I$KLLK:LGDHKLLK<LFKK8CJLJLLLELL3F6LK?HKJKL:);J469KLLJ>LKLK7GKB6FKCEKF6EED&FKG7>CK6ILLJ<GE<87:LGFCD:KGKLJHLELJL9L9KJLKKKJ;KLGKLKJ:7=9JKE;LFLLE>GKFELFK9KKLL0ILEK1?)<KC<:E1:0K8LFLCH=:EIKKKLL1KGK$GDEL<%K?0ILGK+LL?E:CL;=AGLKGLD?HLBFDKKL@<GKGKLLEKCNKLLKFLJFL8GF=HKLD0KGLILGGLLLF>F2AKFJ0K=LL%20CII8IEC<H26-;JILLH2EIK9JLG>2EEDLE2E4J:OKLG;K:@LJL:K>KLJ?K,LIAHFEGLFKC4$9FG;L+II1?L;KFL:FKL19LL=LL?KLHCKLLFLJILHE?:H;G:L%I0K:I?EI7JIJ4LIL<K9D7K6/GGDLLFKCL;=KD9KGKLLKLJLFK,F1KJ?GKLEFEKL1OLE,JKHLIL?7@F>LLLC:GLDL:B?J6LLLLLK;<LB=LLLK6;=GAK=LJLJ6HJ;BHD;=8=CLL>LIGKLEKLFLBLJ0LLKLGF6LL>ELH6J+JGKC<9>=LIGLKH'FFLLFL;L5GJ?KKJL=KGL6G7K;0%KKKKLLL9099KLLEL4JIKELJLLGL>=KF:DKL;LEL?LLK;JIKILFKGLL<H:JFLLKFLLKC;LFHFFGK:.H2G:<BD2K<6FG=L9KL-KLG8?DF<6<ELFCL9?LKKL43:$HD/FF9LLKE7>4J<K0E6JIF3B2H>:::DKKL;)L?H85JLLLJ;KHFLDLFFC7KJGLGLFEKLEKLKK<LLLKFKLLGHF1KF,FHJ:KGLGCKKHLLDLBLK8%8LKLLJ6/KKLJLL?.K<JHKI=J7?2LGDLHGILK;)=JE>LLLL?C'JKL/PL$LIBLBLGB'ILJJF@LL8GJ6K'NIG6J9E?;LKL?LGKL6KGKKKK:2KE6HJ%LDK4ALLLLELLLGLLELF?F88K6KJ5DC16JGFLL==JFLDKFD;JGLH>LGLLLKLCFLHJLG><F/FAGFE5BGLF>FHG?LL8&,)F=IKL6>9,%4L>:JLL0JFKL4?FHK>+HLFDLKL?LFLDKJLL>LL9>L=G=IL=LE:GCKGL1LKLCLK;CILELFGGALLLKFK-38A<HEL*BJFLLGJLGKLD0JL=MEF7I;<KKELLIKE5GEJLB:JLF;JLL8K:69ILFLLIKKHD4L;H>>LK=J>EKL?LLFGJLFJLLLFLLLI2JLLL=LGLKF9H@GG6KLG2HBFLHKL89L9K9%:68FHCJJ+(FJLJL9FF3;KGKHLKJLLFFLF3KJGLK=LH6K7IGL?J6HK=LELLLIIL,NE<DLG;I;KFLLKG
@m140306_004741_42137_c100613592550000001823119307181405_s1_p0/11354/ccs
CATGTTTGCGAACCTCATCACTCGTTGCGCTAGCGGCAATACTTTCGTGCCAATCCGGTACGTGGGCGATTAATCAGCATCCAAGGTTGCACACCGGTTTAATCGTGGGACATCGTCAAGCGTCAATATCCTAAAGACCTGCGAGGTTTAGGCATCAGTGCGGGGCCACGTACCGGATTGGCACAACAAGCTTGGCATCCGGAGAGACGGGCTTCAAAGCTGCCTGACGACGGTTGCGCGTCCGTATCAAAATCCTCCTAATAAGCCCCCGTCACTGTTGGTTGAAGAGCCCAGGATTCTCTGCAAGCGTGCCAATCCGGTACGTGGCGGGTTGGCCAGATGTGCGATTATATCGCTTAATGGCTCTTGGGCCGCGGTGCGTTACCTTGCAGGAATTGAGGCCGTCCGTTAATTTCCCTTGCATACACCACGTACCGGATTGGCACGTAGGCCAGCAGGCGAGATGAATGGACGGGTCTGGTTCGAACGATGTATTAATTGATGCAGGAGCCCCGCACACCTAAATATCGATCGGGTATGTTTAATGGTGCGATGGCGCACGTAGGCCAGTGCCAATCCGGTACCTGGGGCTGCCCTCTCCTACTTACGGGTATCGGCTCCCAGCCCCACGTCGCGCTCTGTTCTCAACCAACTAGGATCTGATGCACGAGATTAACGTTGACGTTGTCCACGTACCGGATTGGCACACAAGCTTGGCTACACCGGCCCGAGCGTCGTCCTTTCTATAGATGGCTTCCAGCGACTCACCAGGAGTGTTCTGGTTGGGAACTACTTCGAACGCTATGAGCCTTCCCTATTTCTCTGCAAGCGTGCCAATCCCGGTAACGTGGCGTTCTGCATGTATTGCAGCCTCAGGGACCGTCAGTGGATCATGAAGGTAGAGCATGCGTCCTCTGCTGTTAAAATCTGAGTTCTGGACAAACTACCAATTGGCCACGTACCCGGATTGGCACGAAAGTATTGCCACCTCGAAAGTGACGATTGTTATTGATCGGTTTGCACCCCGACCAGCCAGGCATCTCATCTCCACGGGGATCGAGGGCATCAATCACATTTGACGGATCCGGCAATACTTTCGTGCCAATCCGGTACGTGGGATATAGGATTGATTTTTCTTCACTGTACGCCGGAGAACATAAGAAGCGTCATAACCTATCAGTCCCAAGAATAAGTCCCAGTATTAACTGTTTCAGCACCACGTACCGGATTGGCACGTAGGCCAGCAGAGGCAGTCTCCGCGGTAAGTCCTAGTGCAATGGCGCTTTTTTACCCTCGTCCTCGAGAAGAGGGGACGCCAGTGCAGATATCTTTAATGTGGTAATTGGGGCACGTAGGCCAGTGCCAATCCGGTACCTGGAGGACTCTTGGCCCTCCGCCCTTAGGCAGTGCATACTCTTCCATAAACGGGCTGTTAGTTATGGCGTCCGAGGATTCAAAAAGGTGAGCGAACTCGGCCGCCACGTACCGGATTGGCACGAAAGTATTGCCGGACAGCATCTTCCTTGCCTCAACATG
+
LLLH7KLKID;K8KJ9K9FFLJJDJLLG>;8EK<DUK>LKFD;LLFLLGGLJLL=O=LLLL9K%2<;LKKLKLLGLBEKKF?11@JKLLLLJL?DCL6I=<LKLKE:L?L8LFL88HKL=KLK8)DILJ@TLKL>CKAC9GC9LJLJLL<6LFFLG>KJ4I6LLLILKGJFLELBL>9JGLJHLKLL5LLIKL?LDKL<L:NH28KK24IL:GLI5LLHKLLKLLKLIELBEL&HILL9DL5ILJ:$JHLLJ4@G/ELL8=G7L?2LLLLK5IFKLJK?HLF=K?FK.G0ILHKLLKLJKBLG9@LJIFEE?L8FL8LJLLLF:JHLK6LICH3A.LLJKLBFLLKKFLLKLK?=G9JGLL?O:(LJL7LL8MLKGLL>J>KLKBLDLK8KHLAM>LB7=@<LHE1?L2LHH9IG5JL?>;K3LJGLKLKLI?KKL5LCKL<PGKLGFK)BILK99LHLF77=GLI1;G>L<=/OKEHDDH>LI>@9<@K7=0G:LBA%IJ7FG8AELIK1LLLFLKFL:HF5D>=86.87=$>F<>JFJ/LLJL<02*9@-03@GE?K;;>KK$IELGILIFL<LL;N@LLKJLF8LOAK7J6?IK4LAFLKL=LLJ0JKJLKL6LHJ'LLGFCL>L:EF6$GJE:HIKJKLJFLILJG&58?K>L<HLLKKLFLK:GDJFFL=;$LK<LLK=7I8K89LLKFK?HBSLKFILLLF07>8GL:LHLIKLG?3LGK;PLDK?K8KLKJ1L9I>BKJ8I15KCLLJL<G<KKJK?:;K;L99FIJKDLFKJCLJL'LI5GL>JLK>JDIFFHHH9F6284181.2033)51:'+:87.<5+88509511"(*0*7%1/7$-/.,0&$)/48;:2AD,ADD?@@/87*>=>,>B<7?@@>-?:D,>C3?2FTWTVEEVUGKGWLRU>@LUWTWX:WJXQS@6I3=XWV=XWA@XGWEVDG/WJRUXESWS=VG(MXVXXWXVXQXKWGXW:UW>XXFRKTSETVVXXPW/1FRS7XJARGRXTL@KHREYRXLX6aXXPW6TUJDXRFICSWSWVJGHFGXJJBX]XPFWEWKXXWJ.DJMHCDVW?XVDXRGWEHPSK_DOXDWDBUS39GMTXQXIJXQXSA5OWRWEXRXWWM^CJU/VIXXXXXOJRVXWUVKJR2[FFWT5XWWUWXT=DLO>N/DTBX9ISWOWSSXGS;6GLEWEWJJV0GSV7S?IQSXUXUVXKWWJ=G@JORJ:UGX@\EURPXQWRS:W=XWXJDODCCNX;CQRIW8SJJ=T=MRR@=XT@TWQA6XWPRWVV;XXXRXW>qWFWWV>XVGFU>UXWX2TXYTWW0XO=H6PGQVWXJJAWCCXSVWNXWWXBW2RRURSWSIUSXIYWTECSR>XU=XONCW$SP)QRLYWTWVQX;K@]XOFXW<TKHXWRXDGU;SHJXWHVBSXNXXWIXXI2J>OEDUXWQNXWVTJUUXP[PK6XHP=DCXWRSTTR8AVRW/RVVF<CB[TMWL@SWW?[VXXVX<VWWXV+IISWV0XQbdUdcPdTddPabdLdSd^KUcaK^ccNa
@m140306_004741_42137_c100613592550000001823119307181405_s1_p0/11364/ccs
CATGTTGAGGCAAGGAAGATGACTGTCGGCAATACTTTCGTGCCAATCCGGTACGTGGCCAATTGGTAGTTTGTCCAGAAACTCAGATTTTAACAGCAGAGGACGCATGCTCTACCTTCATGATTCCACTGACGTCCCTGAGGCTGCATATACATGCAACGCCACGTACCGGATTGGCACGTAGGCCAGCAGAGGCAGTCTCCGCGGTAAGTCCTAGTGCAATGGCGCTTTTTTACCCTCGTCCTCGAGAAGAGGGGACGCCAGTGCAGATATCTTTAATGTGGTAATTGGGGCACGTAGGCCAGTGCCAATCCGGTACCTGGAGGACTCTTGGCCCTCCGCCCTTAGGCAGTGCATACTCTTCCATAAACGGGCTGTTAGTCTATGGCGTCCGAGGATTCAAAAAGAGTGGAGCGAACTCGGCCGCCACGTACCGGATTGGCACGAAAGTATTGCCACCTCGAAAGTGACGATTGTTATTGATCGGTTTGCACCCCGACCAGCCAGGCATCTCATCTCCACGGGGATCGAGGGCATCCAATCACATTTGACGGAATCCGGCAATACTTTCGTGCCAATCCGGTACGTGGTGTATGCAAGGGAAATTAACGGACGGCCTCAATTCCTGCAAGGTAACGCACCGCGGCCCAAGAGCCATTAAGCGATATAATCGCACATCTGGCCAACCCGCCAACGTACCGGATTGGCACGCTTGCAGAGAATCCTGGGCTCTTCAACCAACAGTGACGGGGGCTTATTAGGAGGATTTTGATACGGACGCGCAACCGTCGTCAGGCAGCTTTGAAGCCCGTCTCTCCGATGCCAAGCTTGTTGTGCCAATCCGGTACGTGGGATATAGGATTGATTTTTCTTCACTGTACGCCGGAGAACATAAGAAGCGTCATAACCCTATCAGTCCCAAGAATAAGTCCCAGTATTAACTGTTTCAGCACCACGTACCGGATTGGCACGCTTGCAGAGAAATAGGGAAGGCTCATAGCGTATCGAAGTAGTTCCCAACCAGAACACTCCTGGTGAGTCGCTGGAAGCCATCTATAGAAAGGACGACGCTCGGGCGGTGTAGCCAAAGCTTGTTGTGCCAATCCGGTACGTGGACAACGTCAACGTTAATCTCGTGCATCAGATCCTAGTTGGTTGAGAACAGAGCGCGACGTGGGGCTGGGAGCCGATACCCGTAAGTAGGAGAGGGCAGCCCCAGGTACCGGATTGGCACTGGCCTACGTGCGCCATCGCACCATTAAACATACACCGGATCGATATTTAGGTGTGCGGGGCTCCTGCATCAATTAATACATCGTTCGAACCAGACCCGTCCAATTCATCTCGCCATGCTGGCCTACGTGCCAATCCGGTACGTGGGCGATTAATCAGCATCCAAGGTTGCACACCGGTTTAATCGTGGACATCGTCAAGCGTCAATATCCTAAAGACCTGCGAGGTTTAGGCCATCAGTGCGGGGCCACGTACCGGATTGGCACGAAAGTATTGCCGCCTAGCGCAACGAGTGATGAGGTTCGCAAACATG
+
.4443444344,414/44LF6)KLLF.DPFIL%0LALGLI89<88LKFLJLL;I>LGL16JK3DCL;79<9KJL>LLK'?:;5KL9LEFLFKLJ5;C56FAKKJ4LKLDK54/K1I>44>(J%$<KLKLLIL8HKBL996E<FFKHD5,GHLL==77FLL<9GLLL6FJL:LLKLJLKFGH2J0@<LLLB:51@K>3EKF4<LHDD>5IK7J?08KB+E1@FL@LLJL';;L@@I<III;:9=J5HII=?H-H+BKKFD@8OFLLJ:<BK9IKKGLLII570;IKKLJL0JKK6:LKFLFL30KIKFDLKLK?L:JH4DFKALK&F1ILJKL<L'57;BK8.LJ6/K18D#D*8G9KLFLE4ECJKF6LLJ7LC1J>:=HFL(KLGALHLLJL9??H$HH;CKGLG.CFH&FI9JLKL88K;A%:4ILKILJ7<SGLLKL7LHJLH9LJG3?EJH15G=-GGK)D2EK3JK:J9LK7J3HF8A>9HLIJ5KJ4)=IKGJ790E&L);DGFG54CLJ;LKLK:BLLF%?><L;8>(9<'IKLLHKD;GLD2FF,>5;<DL9LKK8E4I4FKI1EH;:6JJ=J6GF37J;)G;7<F?KHKL0LE?LFKL8L9:I2H9LDLLG?M?LJLKHH6C@3:>GLK>KCLLF+H6FKHK3GE9ID>L@8G8818KG.LGFL<3CK4>I@LHLCJJLLL<G*D@>KKKLKL88L:K88H61:FIFK&$FHIK=544ALIDEKGLJLBL9D5LLL1IH2LLLK6FGK10335<;IJ$LKI*JKKG;8,(B'8>JL:I56?LK7J:LLKLKKLLILL?3KLLLE8LL6J1HK@JLKLH5ILLJLG>L=LKL:JLEK4'=IJB(C7F6KK3E=<LCL;LFLLF?LILKKIKKELHL9F8GEL5H=JLJKL<ILK99KHL2KLK3LHLG8+9'8KFFLK/K>E<CL8HLKK;FFFLH<<LFLL;FJLJ;L?KJ>?A9ILHK99;88HK@=LLL:8KLC?4LNILGFLFLKLJIL7:+;KLKGA:KGKL=LK5FGK3:0?/<>>.0?8EK'9JF.=3L8RGL>?J7GF7JJGL6LI-LHFLKCJJIE+7.%.DK5KKF1L5JL?<7KK<GJLG=LKGJCLJ(HKJJJ;FLL/KJLKI=LDLEL687<F;FL776IG8K:=:K-:?9K:36:EKJILLGHL9LHE;7KD*4FHB5K>LLKKJLD0=IHLLLLKLKJL;J02K7FLAE<.2LLKFLKGHLIL;3MJLHK$@3E#F3DKELLILFFFLJAKKIG:$JEKLL;9E=&3LHLLFFFKGL8L?EDLKKKLL;PLE;78LKLL0J8JLJL7KKLJKKI<>KKHKL5L4EL:LF:E;J(8>FFK7HH77+C):E=I3F/29FKL>LELKLLGL@LLKLIL,8C6:KKL98::KEGLG8L4J3:=;K;L<F92%*CLLKLLLH:,>B?B.0HK9=L>LD;GKL;KKHLLKGLILE<F70;4:GAGFJ3=)FL9<JGL7H-DE9+;:K89E=?*KL9K4?6FFI@LLI>LDL.HLL&LJLFEKJ7:.BKAB>L7FLBLJL<3/>2IGL7L
@m140306_004741_42137_c100613592550000001823119307181405_s1_p0/11556/ccs
CATGTTGAGGCAAGGAGATGCTGTCCGGCAATACTTTCGTGCCAATCCGGTACGTGGCCAATTGGTAGTTTGTCCAGAACTCAGATTTTTAACAGCAGAGGACGCATGCTCTACCTTCATGATCCACACTGACGTCCCTGAGGCTGCAATACATGCAACGCCACGTACCGGATTGGCACGAAAGTATTGCCACCTCGAAAGTGACGATTGTTATGAATCGGTTTGCACCCGACCAGCCAGGCATCTCATCTCCACGGGGATCGAGGCATCAATCCACATTTGACGGATCCGGCAATACTTTCGTGCCAATCCGGTACCTGGAGGACTCTTGGCCCTCCGCCCTTTAGGCAGTGCATACTCTTCCATAAACGGGCTGTTAGTTATGGCGTCCGAGGATTCAAAAAGGTGAGCGAACTCGGCCGCCACGTACCGGATTGGCATGGCCTACGTGCCCCAAATTACCACATTAAAGATATCTGCACTGGCGTCCCCTCTTCTCGAGGACGAGGGTAAAAAAAAGCGCCATTGCACTAGGACTTACCGCGGAGACTGCCTCTGCTGGCCTACGTGCCAATCCGGACGTGGCCCCGCACTGATGCCTAAACCTCGCAGGTCTTTAGGATATTGACGCTTGACGATGTCCCACGATTAAACCGGTGTGCAACCTTTGGATGCTGATTAATCGCCCACGTACCGGATTTGGCACGTAGGCCAGCAGGCGAGATGAATGGACGGGTCTGGTTCGAACGATGTATTAATTGATGCAGGAGCCCGCACCACCTAAATATCGATCCGGGTATGTTTAATGTGCGATGGCGCACGTAGGCCAGTGCCAATCCGGTACCTGGGCTGCCCTCTCCTACTTACGGGTATCGGCTCCCAGCCCCACGTCGCCCGCTCTGTTCTCAACCAACTAGGATCTGATGCACGAGATTAACGTTGACGTTGTCCACGTACCGGATTGGCACAACACAAGCTTGGCATCCGGAGAGACGGGCTTCAAAAGCTGCCTGACGACGGTTGCGCGTCCGTATCAAAATTCCTCCTAATAATGCCCCCGTCACTGTTGGTTGAAGAGCCCAGGATTCTCTGCAAGCGTGCCAATCCGGTACGTGGTGTATGCAAGGGAAATTAACGGACGGCCTTCAATTCCTGCAAGGTAAACGCACCGCGGCCCAAGAGCCATTAAGCGATATAATCGCACATCTGGCCAACCCGCCACGTACCGGATTGGCACGCTTGCAGAGAAATAGGGAAGGCTCATGAGCGTTCGAAGTAGTTCCCAACCAGAACACTCCTGGTGAGTCGCTGGAAGCCATCTATAGAAAGGACGACGGCTCGGGCCGGTGTAGCCAAGCTTGTTGTGCCAATCCGGTACGTGGTGCTGAAACAGTTAATACTGGGACTTATTCTTGGGACTGATAGGGTTATGACGCTTCTTATGTTCTTCCGGCGTACAGTGAAGAAAAAATCAATCCTATATCCCACGTACCGGATTGGCACGAAAGTATTGCCGCTAGCGCAACGAGTGATGAGGTTCGCAAACATG
+
44.4343404-/4.3%%/&%&43434-44.4344.44/444%134424343*344343434.4/434330443344/34442444%222344244.&133442%-444344-3143404444434'41.4,4444)3744424(4&0'344244003444%%.%33%14+44&#%420/4.4433$34,244144433444204444&41*43#3+442&1$&2444$1##123%2343244.44443434(344&44414423$4243$24.&144334444034&$$2.343444434..%%2243(4&13444&+,1/4,442413433$342$34(39%2//34/4440-43402434244(34/4)320423444344'24/442(04244444%22*(33$34243302434/2421.44/3444444/4'%$$$24)444344/)342(31.443444434344&434443%2+%4344$2(441-/3443%&114.4/42.44)333333344434434434444344*//4)42434(444443/4442//1413&324.4043443424$$$4/2#-14144443443%42$3'&$%333434(43443*4434343344/3434240/44/444/.424'44.4444334424%3%'2)2./434-4-4%2344/44*343*24144#(124,$4(4434144444341&1444434.3444%32344/4(44%2/343442&#&1434444434344')44444%142443.444/424404044444-243$44%3434/4*3-0/&4434343&4344,4344$3#61444/,44244(3-411%,344244424443'4.404244401444.43(44$%.%/4/44342433434.4,2%24443344/444423.%023444244*44343)14434044.(3/%2'303334)3'344/3424444%3#,/34344'3243402443&44&/(434344324.4144444/44(4%0-444%.34434444413$/&35430(0444.3444444'44441444.4/34244.*(044444434/442444442%2.4444440234%44,1.&,/4424403.04%11%-.1(434434,4*%.244.444//%.242$43442444/34.4334444043444444343434343443$341#343433$24/4-44/434?+@@??(;??@(@;<@>;2@?@@*?@:@:@?>?@?@?@?@?@@)@;@>5>:<@3@*@?:@;=@@;@?@@;@?@?'@8<:@?@?2?1@9(?@?,?&>@@@<@?(>3@?/;@@>@>@@@@;:?@>:6(9>@@?@@@@@3@:@@@,>?@.@;9@;-<31':(2,122/,<94@9@C6KI7EJ<LJL+?+$IH<2FELLCFFKLKLFK?L6FFLILHG?F>LF;J?>>'>KKJKLLJGLK>>8DFL7LD/KLFLALHLG2JHLEF=>;LLLLKELGFLLJJKAF/>%@?/>>?/>@*><@>;8/=?@@?@?>
@m140306_004741_42137_c100613592550000001823119307181405_s1_p0/12268/ccs
CATGTTTGCGAACCTCATCACTCGTTGCGCTAGCGGCAATACCTTTCGTGCCAATCCGGTACGTGGCGGCCGAGTTCGCTCACCTTTTTGAATCCTCGGACGCCATAACTAACAGCCCGTTTATGGAAGAGTATGCACTGCCTAAGGGCGGAGGGCCAAGAGTCCTCCAGGTACCGGATTGGCACGAAAGTATTGCCACCTCGAAAGTGACGATTGTTATTGATCGGTTTGCACCCCGACCAGCCAGGCATCTCATCTCCACGGGGATCGAGGGCATCAATCACATTTGACGGATCCGGCAATACTTTCGGTGCCAATCCGGTACGTGGCGGGTTGGCCAGATGTGCGATTATATCGCTTAATGGCTCTTGGGCCGCGGTGCGTTACCTTGCAGGAATTGAGGCCGTCCGTTAATTTCCCTTGCATACACCACGTACCGGATTGGCACGCTTGCAGAGAAATAGGGAAGGCTCATAGCGTTCGAAGTAGTTCCCAACCAGAACACTCCTGGTGAGTCGCTGGAAGCCATCTATAGAAAGGACGACGCTCGGGCCGGTGTAGCCCAAGCTTGTTGTGCCAATCCGGTACGTGGACAACGTCAACGTTAATCTCGTGCATCAGATCCTAGTTGGTTGAGAACAGAGCGCGACGTGGGGGCTGGGAGCCGATACCCGTAAGTAGGAGAGGGCAGCCCCAGGTACCGGATTGGCACTGGCCTACGTGCGCCATCGCACCATTTAAACATACCCCGGATCGATATTTAGGTGGTGCGGGGCTCCTGCATCAATTAATACATCGTTCGAACCAGACCCGTCCATTCATCTCGCCTGCTGCCTACGTGCCAATCCGGTACGTGGGTCGATTAATCAGCATCCAAGGTTCACACCGGTTTAATCGTGGGACATCGTCAAGCGTCAATATCCTAAAGACCTGCGAGGTTTAGGCATCAGTGCGGGGCCACGTACCGGATTGGCACTGGCCTACGTGCCCCAATTACCACATTAAAGATATCTGCACTGGCGTCCCCTCTTCTCGAGGACGGAGGGGTAAAAAAGCGCCATTGCACTAGGACTTACCGCGGAGACTGCCTCTGCTGGCCTACGTGCCAATCCGGTACGTGGTGCTGAAACAGTTAATACTGGGACTTATTCTTGGGACTGATAGGGTTATGACGCTTCTTATGTTCTCCGGCGTACAGTGAAGAAAAATCAATCCTATATCCCACGTACCGGATTGGCACGCTTGCAGAGAATCCTGGGCTCTTCAACCAACAGTGACGGGGGCTTATTAGGAGGATTTTGATACGGACGCGCAACCGTCGTCAGGCAGCTTTGAAGCCCGTCTCTCCGGATGCCAAGCTTGTTGTGCCAATCCGGTACGTGGCGTTGCATGTATTGCAGCCTCAGGGACGTCAGTGGATCATGAAGGTAGAGCATGCGTCCTCTGCTGTTAAAATCTGAGTTCTGGACAAACTACCAAGTTGGCCACGTACCGGATTGGCACGAAAGTATTGCCGGACAGCATCTTCCTTGCCTCAACATCG
+
L_cc1a[PaS___JcQaAK^OV3]c_]dD\cdL`DqbTd_^$K=IPP^c]JcST^YNSbBIMAOFXNS[6IFKWMS]K_^2dYaIPd[UYb`K9JPK@TcVIWccbbdcSBWNLI<SM[3VXHMMMIH7REcUYI^ddc_Jqc9^;OMJ@\]C^_?aO^^b`dUdcGdWQY`JGL>O`P_H[O^LQaM^MbP^^Z@acEa>QabddFREdSaZN]a\`a=a[DaZYdJPWJWH*YXSIUSdQ'AOSTTO]VTPA_TXGERM%-0FNQBU-O-WWPJ^FOE]?_AZ>NPXZ;2GTT4P68G&S_^d^W__&P^;>aLBMScOd\55TW<=D+7CWJVRC[S_[`QLB_b^CW^O_QF\QKdWUd\dYc`R\BdWBMHK$[J7JPSXZE_Q]\`^EqaaVR-50@06K=?SK9@>XFNJ629>XGU^O.D'3\EFW]W>M3CTRUOqG]M<SW^IYcLT]4\PEc+dVZMN\J\MSZQM]OUSEVOVSNVBG[;_]DU;WA?5BGP?=8QLJb_BRPOA]<Q/SBLFIPP9>NSTD@NBU:O]BO>PTMNU@\C4F4Z:HIHT,XUJdMP>^]W^TcP?^CCQ6OPVCHV<[SddV\N_ZJ^HV[M4a=XLO]MUT\dLUYaJLIN`OaG[^Da]a_^_HdY][d%K^H`XJQ,*==9;=>,U=7<FF(03E1L4(65G&B;+578:1ELFGH-8=5B,JJGHLHLJHH%GILL2/I>L87EGK1162LH;@67F1EL'KJJA?5ELK':@:;LFFJ'I.E;E?F)IG'?KAL)?@EDF++25E.I->G9J>H3?LEKLEKFKG7L0IKGF5CLDL:LF203>'?EBLGLKELK%@558<KL<GFGLKEL7L?L<FK2&6$(3A@>G=H7KDLLG;L:?@G9E$>;K3K)I9LC8LLE:K7KLK><3=9GG>@BAMB=EH1QH0RX/HNAH?PBD/3*DH?D>;2@=K@MWBN8N3IKM9[W)NPRCDBVWSTNQ>RST%G:>KA0DBM0QWSUBIEE<G)RXRX,WQQHXIQC@9EWVI3XW'9,RA0<-DA7KFCV?ZRR&;D%KUUW-XLBIE?=LLXWRK;?RCKF+I@EJKQ5ECW+KQI5238?RDQEVBM4P9WQRHSB?PX4VB9Q>>7QQ5R3XUOVD2:PGOECAGINFXTW>EGCLUD;RJXVX(XVP.W=UIQ-LG'=GI;UXVC@HRODQKHBQRJMG.2.=AGVWG,9OXE$WWURR>2TF'QKL:?@<IQQ)ALR:B.DNIHE=@BRVEDRVVBOPRHSRNTB9XUXP?MFBBX/IMX-R>FPSNFXKXXQWXQQXWKXXJJWFXSXTVWVS6DCRMERW9RJXCA>DD)W%I(;DC)8D$GRC9ON4UEVHRRSIFCSFOWEOK;G=SKIXK4IFCMN:?+RIR7>K=QVMB@CVNVSANHI+W;H+@Q1QBXUDRDF7W<UCJDNIGWF0SDL>A;=GHHB'CET'SSQ>NWM8::NS@XQWVXXXUBRXJKFJRR<$7B:F5B&9<9K4LH>B5?=L,-?:<2C>=>8<?<?E8D786LI>F/KLDJ:FJJ9FKF8+A;8@;DLF':
@m140306_004741_42137_c100613592550000001823119307181405_s1_p0/12310/ccs
CATGTTTGCGAACCTCATCACTCGTTGCGCTAGCGGCAATACTTTCGTGCCAATCCGGTACGTGGCCAATTGGTAGTTTGTCCAGAACTCAGATTTTAACAGCAGAGGACGCATGCTCTACCTTCATGATCCACTGACGTCCCTGAGGCTGCAATACATGCAACGCCACGTACCGGATTGGCACGCTTGCAGAGAAATAGGGAAGGCTCATAGCGTTCGAAGTAGTTCCCAACCAGAACACTCCTGGTGAGTCGCTGGAAGCCATCTATAGAAAGGACGACGCTCGGGCCGGTGTAGCCAAGCTTGTTGTGCCAATCCGGTACGTGGGCGATTAATCAGCATCCAAGGTTTGCACACCGGTTTAATCGTGGGACATCGTCAAGCGTCAATATCCTAAAGACCTGCGAGGTTTAGGCATCAGTGCGGGGCCACGTACCGGATTGGCACTGGCCTACGTGCCCCAATTACCACATTAAAGATATCTGCACTGGCGTCCCCTCTTCTCGAGGACGAGGGTAAAAAAGCGCCATTGCACTAGGACTTACCGCGGAGACTGCCTCTGCTGGCCTACGTGCCAATCCGGTACGTGGCGGGTTGGCCAGATGTGCGATTATATCGCTTAATGGCTCTTGGGCCGCGGTGCGTTACCTTGCAGGAATTGAGGCCGTCCGTTAATTTCCCTTGCATACACCACGTACCGGATTGGCACGAAAGTATTGCCGGATCCGTCAAATGTGATTGATGCCCTCGATCCCCGTGGAGATGAGATGCCTGGCTGGTCGGGGTGCAAACCGATCAATAACAATCGTCACTTTCGAGGTGGCAATACTTTCGTGCCAATCCGGTACCTGGAGGACTCTTGGCCCTCCGCCCTTAGGCAGTGCATACTCTTCCATAAACGGGCTGTTAGTTATGGCGTCCGAGGATTCAAAAAGGTGAGCGAACTCGGCCGCCACGTACCGGATTGGCACGCTTGCAGAGAATCCTGGGCTCTTCAACCAACAGTGACGGGGGGCTTATTAGGAGGATTTTGATACGGACGCGCAACCGTCGTCAGGCAGCTTTGAAGCCCGTCTCTCCGGATGCCAAGCTTGTTGTGCCAATCCGGTACGTGGACAACGTCAACGTTAATCTCGTGCATCAGATCCTAGTTGGTTGAGAACAGAGCGCGACGTGGGGCTGGGAGCCGATACCCGTAAGTAGGAGAGGGCAGCCCCAGGTACCGGATTGGCACTGGCCTACGTGCGCCATCGCACCATTAAACATACCCGGATCGATATTTAGGTGTGCGGGGCTCCTGCATCAATTAATACATCGTTCGAACCAGACCCGTCCATTCATCTCGCCTGCTGGCCTACGTGCCAATCCGGTACGTGGTGCTGAAACAGTTAATACTGGGACTTATTCTTGGGACTGATAGGGTTATGACGCTTCTTATGTTCTCCGGCGTACAGTGAAGAAAAATCAATCCTATATCCCACGTACCGGATTGGCACGAAAGTATTGCCGGACAGCATCTTCCTTGCCTCAACATG
+
`qqaqqq7H`cqqqqPqqMiqqfqaqqLq^qifqbqq`qqqqTqq]qUq;qRqfcqqqqfqqf@qLqiqcqTiqqqcqXqqqqfqqqiiqqqi5qqqLqqqqqqiqTq[^DA`qqqqXVq]qVqqfqqfqcqiqqqqqR\OqqqYPcqiSiqqq^JaqqiiTqqqViAqfffqqqqifqiqViiqa[qqqq8`qiqiiq[qqRq[qqqXq_qqf^qqaqqfqqq[Ii@qdqqYqqdqiiiqZffqqqqqqqqqqiiqqKqqTqqqVVqfqq_qq]qqTqqiqq\qZqq_i_qqi^R_iiiqqqqqqfiaqqQqqqqqqbqdq`qq^qqqafqi_qidiqiqqZqqqiq+qbY^q>qZqiq^qqqqqqqf3iqiqFqqqqiqqaiqS,O`dffqiiqqqqiii_q9iqWqTcd]qqqqqqi`_fqOqqqXqqUqqqcqIiq\qiYqSqq\qWqqqqqqqXqqqqqUqq`qqqiqqfqqqqqqqqqqfiqq^qq`q<f_]qqdqqq_f`XqaqRqdqqfXqqqqqfq^_qqqqqqW_qbAqdi]q`qqqq\qq>qqqdWqqciqfb\qfqqqqaqU`c7qqfqqqNqqqiIqiNqqqqVqqqqqqaXqqqiqii]qqqiaqQqqiqqqqqZfqWqqfqdiqqqiqqqqqqq[qqqaqqbqqqRfXqiqdf[qqfqqqZqqLqqqq]dqqiqqqqqqqqqqqfq@Tiaabq[cqqqqqq]qqqibqqqYqqqqRqcqXqqq_qqqqqVqqiPfqfZqqqqZfqdqqiqqfqqfqqqqqqqVqdd=qqqqqiqqqiqbqqqqqqdqqqqqqqqfqq^qqfqqPqqqqKqqqqcbqqqqqJSqqqqZqaqqqqi`[qqiqqqqfdqPqCcqqcqqaqqqqdqqqaqqiqqZqqqqiqiqqqNqq[qqqqqdqqq_^qqNqqqqN^qiqcqq_qYqqqqqiqq>qiiqiqqqiqqfqqQqqqV_c\qVqqZqiqfqqcqfqqZqaqqiqqfqqUqqqqqdqqiqqqqqqdqqqqq'qqqqqqfqqqqfqibqqiqqqqqqqdqOqqqfqq_fqAqqq`qq\qqqiiqqqqqiqqqVqqqqqqqqdiYqi^qiqWiiqqqcqqqqqdqqqIbqZqf^qZqXqqWB^qqqfqqidqicqqqqqdqQqqqfqqqifib]c;iffQdqqqiqqqJ^dqii8qq\cOiqi[iiqqacciadqqJqidaqqicdXqqdiUiqaqZ:qq_FqqqiNqqqqqqdff]aqqq\qi[qqqdiqbqWqIf^qUqqiqZqqqq`HffcqqNRP^q^qiqq\dq`qqdi0cqq]cPffqqqqqcqqiUdbbZdiqPqiqq`idqqqJHqqqqLqqbiqqfi[UqiqqXqqGqiqiibqqc\qqqfTqqqqqaqbiqqqqqqiqqQqYqq_qqqqqUiiqqqiqiqqPqCqqf`qiqqqiqqfqqqqfqqqqqqqqqqqqqq^`q>qVqfaqqqfEqqqSqqdqqdiqqiqqqqqbiqqfqqiicqqqQ]q_qfSqqAqqqqiqbd]qVqidiqqVqqqq_qqqfYqqqqqqqqq
@m140306_004741_42137_c100613592550000001823119307181405_s1_p0/12417/ccs
CATGTTGAGGCAAGGAAGATGCTGTCCGGCAATACTTTCGTGCCAATCCGGTACGTGGCCAATTGGTAGTTTGTCCAGAACTCAGATTTTAACAGCAGAGGACGCATGCTCTACCTTCATGATCCACTGACGTCCCTGAGGCTGCAATACATGCAACGCCACGTACCGGATTGGCACAACAAGCTTGGCATCCGGAGAGACGGGCTTCAAAGCTGCCTGACGACGGTTGCGCGTCCGTATCAAAATCCTCCTAATAAGCCCCCGTCACTGTTGGTTGAAGAGCCCAGGATTCTCTGCAAGCGTGCCAATCCGGTACGTGGTGTATGCAAGGGAAATTAACGGACGGCCTCAATTCCTGCAAGGTAACGCACCGCGGCCCAAGAGCCATTAAGCGATATAATCGCACATCTGGCCAACCCGCCACGTACCGGATTGGCACGTAGGCCAGCAGAGGCAGTCTCCGCGGTAAGTCCTAGTGCAATGGCGCTTTTTTACCCTCGTCCTCGAGAAGAGGGGACGCCAGTGCAGATATCTTTAATGTGGTAATTGGGGCACGTAGGCCAGTGCCAATCCGGTACCTGGAGGACTCTTGGCCCTCCGCCCTTAGGCAGTGCATACTCTTCCATAAACGGGCTGTTAGTTATGGCGTCCGAGGATTCAAAAAGGTGAGCGAACTCGGCCGCCACGTACCGGATTGGCACGCTTGCAGAGAAATAGGGAAGGCTCATAGCGTTCGAAGTAGTTCCCAACCAGAACACTCCTGGTGAGTCGCTGGAAGCCATCTATAGAAAGGACGACGCTCGGGCCGGTGTAGCCAAGCTTGTTGTGCCAATCCGGTACGTGGACAACGTCAACGTTAATCTCGTGCATCAGATCCTAGTTGGTTGAGAACAGAGCGCGACGTGGGGCTGGGAGCCGATACCCGTAAGTAGGAGAGGGCAGCCCCAGGTACCGGATTGGCACTGGCCTACGTGCGCCATCGCACCATTAAACATACCCGGATCGATATTTAGGTGTGCGGGGCTCCTGCATCAATTAATACATCGTTCGAACCAGACCCGTCCATTCATCTCGCCTGCTGGCCTACGTGCCAATCCGGTACGTGGGCGATTAATCAGCATCCAAGGTTGCACACCGGTTTAATCGTGGGACATCGTCAAGCGTCAATATCCTAAAGACCTGCGAGGTTTAGGCATCAGTGCGGGGCCACGTACCGGATTGGCACGAAAGTATTGCCACCTCGAAAGTGACGATTGTTATTGATCGGTTTGCACCCCGACCAGCCAGGCATCTCATCTCCACGGGGATCGAGGGCATCAATCACATTTGACGGATCCGGCAATACTTTCGTGCCAATCCGGTACGTGGTGCTGAAACAGTTAATACTGGGACTTATTCTTGGGACTGATAGGGTTATGACGCTTCTTATGTTCTCCGGCGTACAGTGAAGAAAAATCAATCCTATATCCCACGTACCGGATTGGCACGAAAGTATTGCCGCTAGCGCAACGAGTGATGAGGTTCGCAAACATG
+
qqqqqq^qqqqqqqqVqqqq[iqqq]qqqHqqqqqdqqqq\q[qqqqqqfqqqqqqqqqqUqqqqq\qqqqqiqqqqqqqqcbqqqiqqqqqqqqqqiqVqqqqqqqqfqqqqqqqqqqqqqqqqqqq[qqqqqqqqaqqqqqqqqqqqqqq^qqqdqqqqqqqqqqqqqqqaqqqqiqqqqqqqqfqqqqqqqqqqqfqqaqqqqqqqqqqqqiqqqqqqqqXqqqqqq_qqiqqiqqqqqqqqiqqqqqqqqqqqqOqqqqqqqqqqqfqqqqqqqqqqqqqqqqqqqqqqqqPqqqqqqqiqqiqqqqqqqqqqqqqqqqqqqqqqqqqqqqqqqqqqqqqqqqqqqqqqqqqqqqqqqqqMqqqqqKqqqiqfqqbqqqqqqqqqqqqqqqqqqqqqqqqqiqqqqqqqqqqqqqqqqqqqqqqqqqqqqqqqqqqqqiqiqqqqqqqqqqqqqqqqqqqqqqiqqqqqqqq`qqqqqqqqiqbqqqqqqYqqqfqqfqqqqqqqqqqiqqqqqqqqqqqqqqqqqqqqqqqqqqqqqqqqqqq?qqqqqqqqqqqqqqqqqqqqqqqqqqqqqqqdqqqqqqqqqqcqZqqqqqqTqqqqqqqqqqqqqqqqqqqqqqqqqqqqqfqqqqqqqqqqqVqqqqqqqqqqqqqiqq`qqqqqqqiqqqqqqqqqqqqqqqqqqqqRqqqqqqqqqqqqqqqqqqqqqqqqqq^qqqqqqqqqbqiqqqqqqqqqqqqqqqqdqqqqqqqqqqqqqqqqqqqbqqqqqqqqqqqqqqqZq_qqqqqqqqiqqqqqqqqqq3qqdqqqqqiqqqqqqqqOqqqqqqqqqqqqqqqqqqqqqqqqqqqqqqqqqqqqqqqqqqqqqqqqqqqqqZqqqqqqqqqqqq\qqqqqqdqqqiZqqqq]qqqqq]qqqqqqqqqqqqqqaqqqqqfqqqqfqqq:qPqqqqqqqqqqiqqqqqqqbqqqqfqqqiqifdqqqqqdqqqiqqqqcqqqqqqYqqqqqqqqqqq^qqqqqqqPqqiqqqqqqqqq]qqqqqSqVqEJqqqqqqqqqdqqqqqqfqqqqqqqqqqqqqqiqqqiqqqqqqqiqqqqqqqaqqqqqqiqqqqiqqqqqiqqqqqqqqqqTqqqiqqqqqqqqqqqq]qqqqqqqqTqqqqqqqqqqqqqqqqqqqqqqqqqqqqqqqqqqqqiqqqqqqqqqqqqqqqqqNqqq^qqqqqqqqqqWqqqqqqqqqqqqqqqqqqqq`qqqqqqqfqqqqqqqqqqqqqqqqqqqqqqqqqqA`qqqqqq_qqqqbqqqqqqfqqqqqqqqWqqqqqq^qqqqqqqqqqqqqqqqqqqqqqqqqqqqqqqqfqq4qqqqqqXqqqqqqqqqqqqqqqqqqqqUqqqqqqqcqiqqqiqqqqqqqPqqqq\qqq\qqqqqqqqqqqiqqqqqqiqqqqqqqqqqfqqqqqqqqqqqqqqqSqqqqqqqqqqqqqEqqiqqqqqqqqqqqqqqqqqqqqiqqqqqqqqqqqqiqqYqqqqqqqqqqqqqqqqqqqqRMqqqqqq
@m140306_004741_42137_c100613592550000001823119307181405_s1_p0/12701/ccs
ATCCGGTACGTGGTGTATGCAAGGGAATTAACGGACGGCTCAATTCCTGCAAGGTAACGCACCGCGGCCAAGAGCCATTAAGCGATATAATCGCACATCTGGCCAACCCGCCACGTACCGGATTGGCACGCTTGCAGAGAATCCTGGGCTCTCAACCAACAGTGACGGGGGCTTATTAGGAGGATTTTGATACGGACGCGCAACCGTCGTCAGGCAGCTTTGAAGCCCGTCTCTCCGGATGCCAAGCTTGTTGTGCCAATCCGGTACGTGGTGCTGAAACAGTTAATACTGGGACTTATTCTTGGGACTGATAGGGTTATGACGCTTCTTATGTTCTCCGGCGTACAGTGAAGAAAAATCAATCCTATATCCCACGTACCGGATTGGCACTGGCCTACGTGCGCCATCGCACCATTAAACATACCCGGATCGATATTTAGGTGTGCGGGGCTCCTGCATCAATTAATACATCGTTCGAACCAGACCCGTCCATTCATCTCGCCTGCTGGCCTACGTGCCAATCCGGTACCTGGGGCTGCCCTCTCCTACTGTACGGGTATCGGCTCCCAG
+
q!!@'?FK;TB-EWWSU3OD5KSXXEXDVAXXN]UQ1;+G95LEIIK9FR>>0BC?V8VI;.HHS&*&G,<8I9.PPGG2LRUFVWWWDUIVTMP</LWINXHXGT3PJWAXJQIWA*MI`WVX,GHBMW@4CS1G?ES.HN>YW-YMIIM2NBU>F/XVWWFDCD2ZXWYS:IUHO06XWCVC->SVVWRWW2QF3LMOC5D@FSWTQR<56]MWVVAXXABTN6]\RVWVGD5R)XWKT@V,BFGJIN?D?SXJP0NbQRZdcb`S_Bd`cU]F.`b[d`H=KNRCMVDbESO>QLGD[S^-daVNbHa5cGddbdbRLFaaJAN`MaTcQ%XHG?[NWKQbR40JJaCMKBJUdbQ<1'27]RNQRH2dVPY^b=CCCqa=aTdOa>]%T'CGRTc@RY^@qaTNU_b1qaOd6S_IIQW<VW?PI<\Q;ORVUJSWcc2UWc7dWW]c`dc\acd]adGELWdLScP__LdTU[UWqVcb8iQaLQaQ[dccbab\cRUQSbWSd:\NL\UOX1W<VWUd8dJ\adV'adZG`T6WVaRa8WKKWI&Y<*;MI@@@2,B?@6"!!"
@m140306_004741_42137_c100613592550000001823119307181405_s1_p0/12923/ccs
CATGTTTGCGAACCTCATCACTCGTTTGCTGCTAGCGGCAATACTTTCGTGCAATCCGGTACGTGGGAGTATAGGATTGATTTTTCTTCACTGTACGCCGGAGAACATAAGAAGCGTCATAACCCTATCAGTCCCAAGAATAAGTCCCAGTATTAACTGTTTCAGCACCACGTACCGGATTGGCACGAAAGTATTGCCGGATCCGTCAAATGTTGATTGATGCCCTCGATCCCCGTGGAGATGAGATGCCTGCTGGTCGGGGTGCAAACCGATCAAATAACAATCGTCACTTTCCGAGGTGGCAATACTTTCGTGCCAATCCGGTACGTGGTGTATGCCAAGGGAAATTAACGGACGGCCTCAATTCCTGCAAGGTAACGCACCGCGCCCAAGAGCCATTAAGCGATATAATCGCACATCTGGCCAACCCGCACGTACCGGATTGGCACGCTTGCAGAGAAATAGGAAGGCTCATAGCGTTCGAAGTAGGTTCCCAACCAGAACACTCCTGGTGAGTCGCTGGAAGCCATCTATAGAAAGGACGACGCTCGGGCCGGTGTAGCCAAGCTTGTTGTGCCAATCCGGTACGTGGCCCCGCACTGATGCCTAAACCTCGCAGGTCTTTAGGATATTGACGCTTGACGATGTCCCACGATTAAACCGGTGGGCAACCTTGGATGCTGGATTAATCGCCGCACGTACCGTGATTGGCACGTAGGCCAGCAGGCGAGAGAATGGACGGGTCTGGTTCGGAACGATGTATTAATTGATGCAGGACCCCGCACACCTAAATATCGACCGGGTATGTTTAATGGGTGCGATGGGCGCACGTAGGCCAGTGCCAATCCGGTACCTGGGGCTGCCCTCTCCTACTTACGGGTATCGGCTCCCAGCCCCCACGTCGCGCTCTGTTCTCAACCAACTAGGATCTGATGCACGAGATTAACGTCTGACGTTGTCCCACGTACCGGATTGGCACCGCTTGCAGAGAATCCTGGGTCTTCAACCAACAGTGACGGGGGCCCTATTAGGAGGATTTTGATACGGACGCGCATACCGTCGTCAGGCAGCTTTGAAGCCCGTCTCTCCCGGATGCCAAGCTTGTTGTTGGCCAATCCGGTAGCGTGGCCCAATGGTAGTTTTGTCCAGAACTCAGATTTTAAAGCAGAGGACGCATGCTCTACCTTCATGACTCCACTGACGTCCCTGAGGCTGCAATACATGCAAACGCCCACGTACCGCGATTGGCACGTAGTGCCAGCAGAGGCAGTCTCCGCGGTAAGTCCTAGTGCAATGGCGCTTTTTTACCCCTCGTCCTCCGAGAAGAGGGGGACGCCATGCAGATATCTTTAATGTGGTATATTGGGGCACCGTAGGCCAGTGGCCATCCGGTACCTGGAGGACTTCTTGGCCCACCTCCGCCCCTTAGGCAGTGCTACTCTTCCATAAACGGGGCTGTTAGTTATGGGCGTCCGGAGGATTTCAAAAAGGGTGAGCGAACTCGGCCGCCAAGTACCGGATTGGCACGAAAGGTATTGCCGGACAGCATCTTCCTTGCCTCAAACCATG
+
444.34434133%&%.-..$32%31444.(3$33%114@?@:@@/*@@>?#(2;01@6@@?>=*(@=>$0@@@>@@?@8>*????=?@@@>@>0@/8:@5@@3.@@???3@33->?12=*/18@@@?@0<<:4F5-=@@@@@@@?)=@;?@:0=<@??3?@@3??'50@?1-;@.27@31@0=/8'<>@@@@@3@+9@-B=3>@<@@?13:1&>@??@=,3@239@0@@+#:62*?-@>=@@7@?@/=:@@-,212@;'>9>0*:,+??@6>0/&@<<;@.24>/@?'@3<@@,E;2%?=3@@=@/><0@=2<?-1A4.-=@3>;@39,3@@@1>.*.1?@,@9/@@-=.9%4/=+32$@?+,??@1@@8@1@*C=?@@0??:@=@'#<>>@4?:5G@@@8@@@3>,?:2>37009*?@@?*9'21@(342%@@0<3)@78@@@4?./@?=?@@>?=@;'?==@$)7@8@0@?@??.@;0==?*3*+?'2@@,@?>@0@>>?@@?;>-??=@@)=:@>98:%=>@>(@?=%=/?3@%':%4=,=?@<,?@+>;3@/@@9:@=,@?@@@-@??@9.:/@2;.)?=@,><+2>?)?=79):/@<@@913?6@/07:(-./>@@>>@@28@@?@>@8$?@9;@9@6<-0/20@@?0:??@-??<@14*+.&<?@<9)+%$$#&&---434443'134%443244(44#%234244442*414,43,/42/4,.*+"'/4(344/44424/434('234-43$3(4&41433$14404-41#.4442$343442'4344344%4%1243)3"&)24%&3.3'2444%232104444434(744%23423%14344434/*444'030430%414434343-)/44)3-$(/4*443%$.5/(30433%.2/3#4.342441434,4440244.440433%3.4'43&43%&33*3$3.4$414/444434334#2233#-3&"$3334/13(44%.3/44.4.#312434)724-4342%'&*350%.(%4344.0$344244444434144&41333*4+"#44//#2&'%443244/441(31.33314%3&%404334343&244.4'/4/4243433434.4%334(4'3334$13443%2)'33%234%232&.33$'43//$#%.&10444(&044/433%%'3444423'4),%44443441440/404(40$2.4423$44#0./3&3324344)+((,(443413$30(-#2/44(43%/%434(4/4242.0443443'4/43&4,34%044200444444&3333&/3/43&2131%-03(3'/6422-43#/444334.4.4434333'444&&24'33344&.43424.4433&$$4(424('$4343#/.3442%)&3414&.+$#'((/0%04234414&43433#13#13404343444&332243/440#(,*%62443$4"&4344%214)3443(*34243/422%44%-+40)4##$3.*%(,434//3444)43%33/34%2424403/4*32%2-443$$342&22%4444
@m140306_004741_42137_c100613592550000001823119307181405_s1_p0/13088/ccs
CATGTTGAGGCCAAGGAGATGCTGTCCGGCAATACTTTCGTGCCAATCCGGTACGTGGCCCCCGCACTGATGCCTAAACCTCGCAGGTCTTTAGGATATTGACGCTTGACGATGTCCCACGATTAAACCGGTGTGCAACCTTGGATGCTGATTAATCGCCCACGTACCGGATGGCACGCTTGCAGAGAAATAGGGAAGGCTCATAGCGTTCGAAGTAGTTCCCAACCAGAACACTCCTGGTGAGTCGCTGGAAGCCATCTATAGAAAGGACGACGCTCGGGCCGGTGTAGCCAAGCTTGTTGTGCCAATCCGGTACGTGGGATATAGGATTGATTTTTCTTCACTGTACGCCGGAGAACATAAGAAGCGTCATAACCCTATCAGTCCTCTTATATGAATATAGTTGTCCAGTATTAACTGTTTTCAGCACCACGTACCGATTGGTCAGCGCTTGCAGAGAATCCTGGGCTCTTCAACCAACAGTGACGGGGGGCTTATTAGGAGGATTATTGATACGGACGCGCAACCGTCGTCAGCAGCTTTGAAGCCCCGTCTCTCCGGATGCCAAGCTTTTGTGCCCAATCCGGTACGTGGCGGCCGAGTTCGCTCACCTTGTTTTGAATTCCTCGGAACGCCATAACTAACAGCCCGTTATGGAAGAGTATGCACTGCCTAAGGGGCGGAGGGCCAAGAGTCCTCCAGGTACCGGGATTGGCAACTGGGCCTACGTGCCCCAATTACCACATTAAAGATATCTGCACTGGCGTCCCCTCTTCTCGAGTGAAAGAAACGAGGGTGAAAAAAGCGCATTGCACTAGGACTTACCGCGGAGACTGCCTCTGCTGGCCTACGGTGCCAATCCGGTACGTGGCGTTGCATGTATTGCAGCCTCAGGGACGTCAGTGGATCATGAAGGTAGAGCATGCGTCCTCTGCTGTTAAAATCTGAGTTCTGGACAAACTACCAATTGGTCACGTACGGATTGGCAACGAAAGTATTGCCGGATCCGTCAAATGTGATTGATGCCCTCCGATCCCCGTGGAGATGAGATGCCTGGCTGGTCGGGGTGCAAACCGATCAATAACACAGTCGTCACTTTCGAGGTGGCAATACTTTCGTGCCAGATACGGTTACGTGGCGGTTGGCCAGATGTGCGATTATATCGCTTACATGGCTCTTGGGGCCGCGGTGCGTTACCTTGCAGGAATTGAGGCCGATCCGTTAATTTCCCTTGCATACACCACGTACCGGATTGTCACGGTAGGCAGCCAGGCGAGACTGAATGAGACGGGCCTGGTCTCGAACGATGTATTAGATTGACTGCAGGGAGCCCCGCACACCTACAATAGTCGATCTCCGGGTATGTTTAATGGTGCGACTGGCGCACGTAGGCCAGTGCCAGATCCGGTACCTGGGGCTTGCGCCTCTCCCTACTTCAGCGGGGGTATCGGCTCCCAGCCCCACGTCGCGCTCTGTGTCTCCAACCAACTAGGATCTGATGCACGAGATTAACGTTGACTGTGTTTCCAAGTTACGGATTGGCACGAAAGTATTGCCCGCTAGCGCAACGAGTGATGAGGTTCGCAATGACCATG
+
144.$314%4%24433$4(.4444*34444441%$$444444%13440=5E@?@:@9@+2)8.0?@@,;?@?%>@=@@;@@:@<:-@@?/3&18:@(0:<<?+>+@3?=:*)&7:/>@?/?3;@-@?=@3@@2:>@?@<@1@.@@@;@@?2/@9@@@@>@@:/@@@8:>@.*7?@3.?-?@>>2>27733?@1@@?@-?@:@;@?8@?/;>@?;@??@?@>@@?@2//.=@?@@@3@@<@?>@/0:22@?@@:@.@?;=-@@@@0@==@2@>??;;@=.::=@::@??&/>@:@'333@@@@8(9@>@@?@?0@><==&9678@9;83:8@@@(?>?506?@;9:@<@<;1<*91:999;@<;;1:6023@;9>?&A:9@0.8:?$%!$$%("$!%$"!#"##"$"'%,.//3+41//-/)4343/..%*33/44%/3#20404%34%22/34424443244444$4433344444&0%234.444.#3312&%344-443.4(3424&.2$14443444044444/4344(444$34%23/44444143'442424443.44434444434(4240/43(4434/4)0.4434313&4244244(44443424(34440(4$#&34334%14334)4-41(34442%44.$4##-43.$334-43444&&,4434'3722,44043&334243414434424*4%4#(..24244#134&62%3444344%4133434434444$'.(443334/4/4434.4343(33344442410/"%""10%"/%$.40444(344444044#34442443(34434/4342404324444344344443413#22#(40(43(4243444#3./444&-34444443443'424434&+'444444243434444434144.44443434441344$2)433/344442$2423424243434(343$4#&(413"$3/443#24434344.4/33444443443444&034043242$2/.1*44443$611#3-241444033444(444332&%24/4442443)3/543433#(4143#'2444(4)3(443444434424/244.44344433443$43044&3'(334%14244244#'%3/3(4-44/3$,3444444444'3#43*441442%34&332243434,%,434%24/4433%3243424.424(((3423434243%24)&%,433(4344444434(4444$"$43&134'3%4/&544(44434(343/43%42$041!$4144'04434443434433#&43434)3344%234(%322444-4*"$4*2443&4444'*&)3244444/343"$&/&44443*42444-3$44404144442144%442434'4-4(.4444%%'1%14414&42444"$(3&(&6223444/(32(2444$-343'343-4..%2.444'424(33434/44443434434443444442%34444444444"##'$"$24$!#$13#24434244443#33-44340$#14344&12.443044434/4424343&#%4''3$144.
@m140306_004741_42137_c100613592550000001823119307181405_s1_p0/13262/ccs
CATGTTGAGGCAAGGAAGATGCTGTCCGGCAATACTTTCGTGCCAATCCGGTACGTGGCCCGCACTGATGCCTAAACCTCGCAGGTCTTTAGGATATTGACGCTTGACGATGTCCCACGATTAAACCGGTGTGCAACCTTGGATGCTGATTAATCGCCCACGTACCGGATTGGCACTGGCCTACGTGCCCCAATTACCACATTAAAGATATCTGCACTGGCGTCCCCTCTTCTCGAGACGAGGGTAAAAAAGCGCCATTGCACTAGGACTTACCGCGGAGACTGCCTCTGCTGGCCTACGTGCCAATCCGGTACGTGGCGTTGCATGTATTGCAGCCTCAGGGACGTCAGTGGATCATGAAGGTAGAGCATGCGTCCTCTGCTGTTAAAATCTGAGTTCTGGACAAACTACCAATTGGCCACGTACCGGATTGGCACAACAAGCTTGGCTACACCGGCCCGAGCGTCGTCCTTTCTATAGATGGCTTCCAGCGACTCACCAGGAGTGTTCTGGTTGGGAACTACTTCGAACGCTATGAGCCTTCCCTATTTCTCTGCAAGCGTGCCAATCCGGTACGTGGTGCTGAAACAGTTAATACTGGGACTTATTCTTGGACTGATAGGGTTATGACGCTTCTTATGTTCTCCGGCGTACAGTGAAGAAAAATCAATCCTATATCCCACGTACCGGATTGGCACGAAAGTATTGCCACCTCGAAAGTGACGATTGTTATTGATCGGTTTGCACCCCGACCAGCCAGGCATCTCATCTCCACGGGGATCGAGGGCATCAATCACATTTGACGGATCCGGCAATACTTTCGTGCCAATCCGGTACGTGGTGTATGCAAGGGAAATTAACGGACGGCCTCAATTCCTGCAAGGTAACGCACCGCGGCCCAAGAGCCATTAAGCGATATAATCGCACATCTGGCCAACCCGCCACGTACCGGATTGGCACGCTTGCAGAGAATCCTGGGCTCTTCAACCAACAGTGACGGGGGCTTATTAGGAGGATTTTGATACGGACGCGCAACCGTCGTCAGGCAGCTTTGAAGCCCGTCTCTCCGGATGCCAAGCTTGTTGTGCCAATCCGGTACGTGGCGGCCGAGTTCGCTCACCTTTTTGAATCCTCGGACGCCATAACTAACAGCCCGTTTATGGAAGAGTATGCACTGCCTAAGGGCGGAGGGCCAAGAGTCCTCCAGGTACCGGATTGGCACGTAGGCCAGCAGGCGAGATGAATGGACGGGTCTGGTTCGAACGATGTATTAATTGATGCAGGAGCCCCGCACACCTAAATATCGATCCGGGTATGTTTAATGGTGCGATGGCGCACGTAGGCCAGTGCCAATCCGGTACCTGGGGCTGCCCTCTCCTACTTACGGGTATCGGCTCCCAGCCCCACGTCGCGCTCTGTTCTCAACCAACTAGGATCTGATGCACGAGATTAACGTTGACGTTGTCCACGTACCGGATTGGCACGAAAGTATTGCCGCTAGCGCAACGAGTGATGAGGTTCGCAAACATG
+
9C7a[ifqJUWqbY^HqM\ZbUqqqPqXM._qqqqX_qq\]WbqiqiMa4f[biWV<C)[qbEVbqqqiqYq^BqdFic]iqqQq^qfq^TSLqaqIqLiMqH[_iq\qqidZA\ifqqYXq[qqSb<qqaiaq[qdqHqU_bXqYiiiqqQq_RSD`iqqqqqfq/qqqqaqb_[q,qfqfUUqqqBqiqqqqqqqqqqa[q^`qia^qXqOD[ai[NqqqiDqqqXE=^SWd?i.qYXc1qd`W\]iaaqq[Vqqiqiq`cH]][bqYaq]qZifaq]fi^_U\ZYqiqiKq0aq]Tqi^LqqqZ)d[ii_[TdaqfdaqiqqZqqiabqqVRO[fq\]bqqiQqqq][Xq\Ei\^Zqq^q\q^^VqRqiiDqXqqcZiqWaCqSiqaqiqqbiqifqA__qEaQqiq\qbq\i`iKqaiqiqaqcqffqRJX^OZifqaWi2qi^^cafqEiGf+bE>XIf]i_iq`iPdcaqi[qYqWcqiTidqfi^aqii_XWq[EqY?\F:QMi_qaqPqqcqiqiiq^\WqqqqiYqqqfYMiQ\CqiHq5qX\ZqYi\NqX]qf@0qMiqMqiqZqi[ifqqd]QadiqqifddNiRfcqDqqqiVii^qiSq(qqiQEZ\ZVq`QOqWiqY[qqa\^iiiqZq[qFqdq\iqaiqiqX@aTEYWddfXiq]qi_qfqqTqqa^biFGcAiqG\SfRicq\qiqfSqqqEqqOqYVf\qiqqdqiqqZqciqfVqaIQ`VqD\iqqq,q^]q^fqqbViiXqV6^qqiqCqfdqqi9cd]UCG5X6cq^qqXcqiq>iqXiY\]M:PXE^qiqi[iRqqXqqqqiFiqibSEqi_ifqi\Hqqiqiq]iiq,c^^iqZqqq]LqqYRqL_qBWqqq^qqqA\qSqidqiq[i4_\iC[VqqfZaZWWficiXqiFV[i[[]\i_fqqfqqiqdqOqqqfqqRYqqYqqXJqFqqaiBidifZVbqRi?dqq]qqiqqcqqqYqqii?qSb?qiqqUqq[.qqaqq]qqqqqLqid\^qqqqq_Xii\iaaiqY[Zq=Yfqqaqfq_q]qqiZqqNqqi>qqqqcq_qLqK`qqa=q\q\]biiI`Yqi\qiqiHfbXYi`qi]iq_qcqQ`qiqVPc^]qHfEqqqcqRqqaqqfXqqicU\^qiiqqqq\^iBqqqdq[Yfiqq]qqiqfCSqq^Tq]qd\qTqf_Jqq9qiKiqq`qRqiq`fqqdf[q\qqqqqqqqfqqXiTVqFOqqqq`iqqqqqqqqqqOqqq?qqfbqdq\qdiqqqiqqqqq^q\qifqfcqqqcqWiWqqqaiqiqqqdTqiqcLqqq^[qaqqfLfifqqqqqqqcdqcqqdqqqqq^qqqfqfqqWYqZqiqq_qNiqUGqY,cqqqqH`qqYUq`qiaqqqqiBqqqciiiq\ZXdqqq@qqic]qqqqdqqq^qc_iqq[qqqqPqNNfqqqKicqqq]iqaqiiqaqbqqqqqqqqi\qqiqqqRiqqqqYfdUi\qqiXfiiqqqq`q`qqqqqaqiqqcdqEqqqqifqqiqqqqqiZqi^iqq
@m140306_004741_42137_c100613592550000001823119307181405_s1_p0/13380/ccs
CATGTTGAGGCAAGGAAGATGCTGTCCGGCAATACTTTCGTGCCAATCCGGTACGTGGCGGCCGAGTTCGCTCACCTTTTTGAATCCTCGGACGCCATAACTAACAGCCCGTTTATGGAAGAGTATGCACTGCCTAAGGGCGGAGGGGCCAAGAGTCCTCCAGGTACCGGATTGGCACAACAAGCTTGGCTACACCGGCCCGAGCGTCGTCCTTTCTATAGATGGCTTCCAGCGACTCCACCAGGAGTGTTCTGGTTGGGAACTACTTCGAACGCTATGAGCCTTCCCTATTTCTCTGCAAGCGTGCCAATCCGGTACGTGGACAACGTCAACGTTAATCTCGTGCATCAGATCCTAGTTGGTTGAGAACAGAGCGCGACGTGGGGGCTGGGAGCCGATACCCGTAAGTAGGAGAGGGCAGCCCCAGGTACCGGATTGGCACTGGCCTACGTGCGCCATCGCACCATTAAACATACCCGGATCGATATTTAGGTGTGCGGGGCTCCTGCATCAATTAATACATCGTTCGAACCAGACCCGTCCATTCATCTCGCCTGCTGGCCTACGTGCCAATCCGGTACGTGGGCGATTAATCAGCATCCAAGGTTGCACACCGGTTTAATCGTGGGACATCGTCAAGCGTCAATATCCTAAAGACCTGCGAGGTTTAGGCATCAGTGCGGGGCCACGTACCGGATTGGCACGCTTGCAGAGAATCCTGGGCTCTTCAACCAACAGTGACGGGGGCTTATTAGGAGGATTTTGATACGGACGCGCAACCGTCGTCAGGCAGCTTTGAAGCCCGTCTCTCCGGATGCCAAGCTTGTTGTGCCAATCCGGTACGTGGCGGGTTGGCCAGATGTGCGATTATATCGCTTAATGGCTCTTGGGCCGCGGTGCGTTACCTTGCAGGAATTGAGGCCGTCCGTTAATTTCCCTTGCATACACCACGTACCGGATTGGCACGAAAGTATTGCCGGATCCGTCAAATGTGATTGATGCCCTCGATCCCCGTGGAGATGAGATGCCTGGCTGGTCGGGGTGCAAACCGATCAATAACAATCGTCACTTTCGAGGTGGCAATACTTTCGTGCCAATCCGGTACGTGGGATATAGGATTGATTTTTCTTCACTGTACGCCGGAGAACATAAGAAGCGTCATAACCCTATCAGTCCCAAGAATAAGTCCCAGTATTAACTGTTTCAGCACCACGTACCGGATTGGCACGTAGGCCAGCAGAGGCAGTCTCCGCGGTAAGTCCTAGTGCAATGGCGCTTTTTTACCCTCGTCCTCGAGAAGAGGGGACGCCAGTGCAGATATCTTTAATGTGGTAATTGGGGCACGTAGGCCAGTGCCAATCCGGTACGTGGCCAATTGGTAGTTTGTCCAGAACTCAGATTTTAACAGCAGAGGACGCATGCTCTACCTTCATGATCCACTGACGTCCCTGAGGCTGCAATACATGCAACGCCACGTACCGGATTGGCACGAAAGTATTGCCGCTAGCGCAACGAGTGATGAGGTTCGCAAACATG
+
Mc<R?Q]dPd[^PDq?U\c_dcc_dRqaRQcdN^cOaddYcTYdIadZXGd^O]7^ERPVdZdXddcdObUNR@E>5TURW[:ddYdPW3aaHbLcd_JBcQcdacJ7ZWPQdbdQ\dcd[aU^S^`dcIU]^dcMWRUd_BSS<dqN7acd`cUfTqq_YSRqGiqqiq]/qiqic]fqaaEqqiqHi[qqqqiqLqdbiB[cqqq^afOqqqi_iqiqQi-:-+MDGVF;A8SRR%PPOR>AKIMVESZKUVqqq9qqbqqa_iqqqfFc`\ZqqqqqXGfdq9ibMWS^]qqq[>__qq`_q.VBaiFPc`i`ibiq\qiqbcfqiKb_qXX`iYD3MWV^Cii[TW[DQUqqq^XqiqfqVcR`qMq\^Vf_q_XVqi&qqqiiiIqqZqiqaYUqSq_Y`qqZiWYbqXdMqq`ii&a_ciYqqq5q_qR\qXq>qiTSaOZ]``X_P+MLMqiPX^cG[qYc^d\bqqq=^qWiQZUaqX^^cqqZiiaidXCqqqiiqqf`iqdd`qfiafdqqqqq3fqifYqiqd`i]qqqqQiqfYiiiqqObZqfN\qNq_qqGJqqqbq\[]\fifcfaRiW^fqqqfqdqiJqa^ddVqqiqqqqiNq^qERB[fqqidqqIPWqq`SqqZfdZVdfAcqKfqqYfXcXfqqiq_YqiqffR[VqqqYbMWqfiqii^Bqqf`qiaqdM]q[qqUiDiqdqCqXqXiiq[fqqqiqqdqqdiqiqqqq^qqibqifqq`9qqqqqViqqXqc`VCqaiqqqfffi^SqqqqqqqIi^qqqiq_TiVcqqqqqqqqiqR>qqfqqqQ]biaqq_q[qfqqqqq]dVWfV+]fqifqQqiqfqqqq]=fq]iPfWdqJZfqqqqiiiiqqdcVqTdifqqicbibiqDqqDqqHIiWiHaqqqQqqqiqqZqiiq]Vq8qfiqbKqqdqqqcq^:qqqdqqdiiqqcqifidqTqTqadqqqiqiaiqf_qq[qq`qiqq@KqbaLdWqf]fSqcqqqqq4qqq=qqqCqqqXidqqqqKiq]iaZ?qq/fa[fqfa8qqqfi\cqqqqqqOqfqfqqYZdJdfqNq`FfiYYiMqqOqqqqiqiqqqq\qqqqfqqZqdqcq`q\fqq[qqHqfqdqqqf7qqqqbiqGqqqXqqiLNqHaqi]SqqqqqiqiaqqqqddMiU`qqqfqdcq_qqqq__f`Y_qQ\qqqifMifqiiiqNiqqqqiqOqqqqqdGqqqqbqdqaiaZdiIqB\qTdiqqUiPqcqqqqqqqaqiqqiq_qfqiqfRqqd`iqdqC[qqqbL5qqqddqfqqfqiicqqq,qqiTq^dqdFi`qaiiqqqidqqqiifaSqqiqqa7qqqqqqdiq=^@]didqWqVqq`qiqqdqqqYq`ccbfqEqVcQSSifq_iq\Sqd[dqcqqqcbcqJiqqqiqPqiqqfqdqqUqqqqZ&fiiqqqPqqqqqqqqqqTPqqYiUqqqq^KiqiSqidqqSZqaqifL\iLqqqqbq[qfqqfFqqqqaiqqCbqqUqqqqqiq\dqbqWqqqqdqdqq\iDqfqqqq
@m140306_004741_42137_c100613592550000001823119307181405_s1_p0/13536/ccs
CATGTTGAGGCAAGGAAGATGCTGTCCGGCAATACTTTCGTGCCAATCCGGTACGTGGCCATTGGTAGTTTGTCCAGAACTCAGATTTTAACAGCAGAGGACGCATGCTCTACCTTCATGATCCACTGACGTCCTGAGGCTGCAATACATGCAACGCCACGTACCGGATTGGCACAACAAGCTTGGCTACACCGGCCCGAGCGTCGTCCTTTCTATAGATGGCTTCCAGCGACTCACCAGGAGTGTTCTGGTTGGGAACTACTTCGAACGCTATGAGCCTTCCCTATTTCTCTGCAAGCGTGCCAATCCGGTACGTGGTGTATGCAAGGGAAATTAACGGACGGCCTCAATTCCTGCAAGGTAACGCACCGCGGCCCAAGAGCCATTAAGCGATATAATCGCACATCTGGCCAACCCGCCAACGTACCGGATTGGCACCAACAAGCTTGGCATCCGGAGAGACGGGCTTCAAAGCTGCCTGACGACGGTTGCGCGTCCGTATCAAAATCCTCCTAATAAGCCCCCGTCACTGTTGGTTGAAGAGCCCAGGATTCTCTGCAAGCGTGCCAATCCGGTACGTGGCGGCCGAGTTCGCTCACCTTTTTGAATCCTCGGACGCCATAACTAACAGCCCGTTTATGGAAGAGTATGCACTGCCTAAGGGCGGAGGGCCAAGAGTCCTCCCAGGTACCGGATTGGCACGAAAGTATTGCCGGATCCGTCAAATGTGATTGATGCCCTCGATCCCCGTGGAGATGAGATGCCTGGCTGGTCGGGGTGCAAACCGATCAATAACAATCGTCACTTTCGAGGTGGCAATACTTTCGTGCCAATCCGGTACGTGGGATATAGGATTGATTTTTCTTCACTGTACGCCGGAGAACATAAGAAGCGTCATAACCCTATCAGTCCCAAGAATAAGTCCCAGTATTAACTGTTTCAGCACCACGTACCGGATTGGCACGTAGGCCAGCAGAGGCAGTCTCCGGCGGTAAGTCCTAGTGCAATGGCGCTTTTTTACCCTCGTCCTCGAGAAGAGGGGACGCCAGTGCAGATATCTTTAATGTGGTAATTGGGGCACGTAGGCCAGTGCCAATCCGGTACGTGGCCCCGCACTGATGCCTAAACCTCGCAGGTCTTTAGGATATTGACGCTTGACGATGTCCCACGATTAAACCGGTGTGCAACCTTGGATGCTGATTAATCGCCCACGTACCGGATTGGCACGTAGGCCAGCAGGCGAGATGAATGGACGGGTCTGGTTCGAACGATGTATTAATTGATGCAGGAGCCCCGCACACCTAAATATCGATCCGGGTATGTTTAATGGTGCGATGGGCGCACGTAGGCCAGTGCCAATCCGGTACCTGGGGCTGCCCTCTCCTACTTACGGGTATCGGCTCCCAGCCCCACGTCGCGCTCTGTTCTCAACCAACTAGGATCTGATGCACGAGATTAACGTTGACGTTGTCCACGTACCGGATTGGCACGAAAGTATTGCCGCTAGCGCAACGAGTGATGAGGTTCGCAAACATG
+
KLBC9<JL<?HLLIJ5L<;ELLLJLKLELLKLFKLJF>JLLKFL7LL>IFLGHD;AJLJJ&4LKLK:F=I86KDTLGKF6LGIELFLLLLLLLFLLH;?LFFGLLLLLLDDJBSKLF:GCLB:CDGLFLHLH2IB9A.:8BFC9ILK9,K?L</@<BLH9IGLKL8L;.I-CFFLLDI?LLK8FB?JGK6DKFILCLF2/KLLL@J;GLGLGGGJ&BLKK8GFDG%LLLGK6KELKEG:GBK7K5EJ9LKLKGEGLKLFLLFFELJFKF68KLL6EB>G>;'LLLK3FBDHJ8LLKLFL0E;>SEL>>GEFK:L:9=?LLFKLFJ;FFLG+K==I8FC7K>J6SFLL=JL<LKL=LLLF=LLKLLJ*GIJJL1I;LFKKK;HFLLLL>L0IK6=?J?EI6IHFLLLFGIG>L:LDLGL@L&''KE:;F6DKK?>LLL'@;FLFH>=CHBFLLFEE7GHGLFF9A>6LK:K=LHEILLHLL4F9>LKKLELLK7>7.FJKC<F<8GKLCBL<HLGK77=L@(HEEGEL;>I8A9?=>3GL2IGB<6LH6FKFKLDFILIL3?3AGFLDLDLLKLKL9J<>;6FJGL>LHLKGLL8:F4:CAFLLFLK9JLELFFAPLLLGLE830B0FKEG3/FEHFLD9;ILGL8IFK8>GGK=E'+:H;FGLLLJLK8GM3RKL:6FLFLL#/8K8D6J<HA@FKL8LLL<GGLHG8I@@?ELKLE?=4(;<FL?J#IL?KLJKF5:E>?<FFG.KGKGLJLGLLL99H8LLEGL+>0:>I<K4LLF4GLILFGLL>LH?G0KLAEL>GJGFLL:KDELLHLLALAEH<HHFFLLLFKJLGLLGLKL;IL7:(4G;RG5I5VI9);;)'@PQVNR-SRXIPSR>=,:T:>;GPWXNSQ2E;SQIPI@DJ;OI87B7MJ9,OO?RCPSTPQPR:UODCJXJMNTMBA5>VFW63FHSEJ9BUSXAWSCRRXXT5F<I<WTQSUETIDDQS:CWFEB=$<MBRUQLVP>@CRQATV'OP$UPR>.MRQXSR4LFA<QL=SPJLLT2EAE=?PXPUT@N;FE;D8JQHXPX1:DB<1:9NWdZ`HUOTd_a^RV\_KX.UXIaC[T]ZGLKK[FdX[AE\.c^^\^^KSXdR\Ddc^d[9S;S<aI:L@4LO_`H\YddDS?MI\Xcd_cV_^cORG\VdQZZ]]*QN7\HKXO[O]]]AYEP0aR8MO^VOHEVNNUZ<UTRCKQ^9LOSZUG@OL^QMGZVdS^dX>2NKBJZRH]]GKLWTV\SU_SPM3B=Y[NZELAMR[ZPHS:\QWKTTV]JE^cLQ]cNKLN\d?QWSR7[B@PB5>KSEP^]VVU;\MSUVQaKQ.OIH.J2N2-aOR&<FRK_U`d_Y`Vc[>R9LPS5FE;TZXA]?AVWTC[>]cKOPD[\X_`\VK;JTNPDP]]MMc]UPS+AHIRZXVNWVSSUKQ@QIJRcFNRI`_T`]VG4I;UYTT[^VH9^YRSSHYI\RUDKZZ\EO]_9SBRYMYT]]\8O7BRQ[KO_AH\cS_dJTc]M\EHMGQV]VEd^_U]ZdHU^\]^KX
@m140306_004741_42137_c100613592550000001823119307181405_s1_p0/13597/ccs
GTATGCCGCAGAAGAGCCCGGCGTAGGCCGGCATAGACGCCCGTAAGGTAGTGGCCTAGGCAGCAGTCCAGTTGCCGCCCGCGCTGCCGGACGATGGCGAGCGCATTGTTAGATTTCATACACGGTGCCTGACTCGCGTTAGCAATTAACTGTGATAAACTACCGCCCATTAACAGCTTATCGATGATAAGCTGTGCAGAACATGAGAATGTCTTGGAAGACGAAAGGGCCTCGTGATAGCGCTATTTTTATAGGTTAAGTGTCGATGATAATAATGGTTTCTTGCAGACGTCAGGTGGCACTTTTCGGGGAAATGTGTCGCGGACACTCCCTATTGTGTTTATTTTTTCTAGCAATACATTCAAATATGTTATCCGCTGCATGAGATCAATAACCCTGATAAATGCTTCTACATAATATTGAGAGAAAGGAAGAGTATGGAGTATTCAACAGTTTCCGTGTCGCCCTTATTCCCTTTTTTGCGGCATTGTTGCCTTCCTGTTTTTGCTCACCCAGAATGACGCTGGTGAAAGTAAAAGATGCTGAAGATCAGTTGGGTGCACGGGAGTCGGGTTACATCGAACTGGATCTCAACAGCGGGTAAGATCCCTTGAGAGTTTTCGCCCCGAAGAACGTTTTCCAATGATGAGCACTTTTAAAGTTCTGCTTATGTGGCGCCCGGTATTATCCCGTGTTGACGCCGGGCAAGAGCAACTCGGGTCGCCGCATACAGCTATTCTCAGAATGACTTGGTTGGAGTACTCAGCCAGTCACGAGGGAAAAGCATCTTACCGGATCGGCATGGCACCAGTAAGGAGGAATTATGCAGTGCTGCCATAACCACCTGAGTGATAACACTGCGGCCAACTTACTTCTGGACAACGATCGGAGGACCGAAGGAGCTAACCGCTGGTTTTTGCCACAACATGGGGGATCATGTAACTCGCCTTGATCGTTGGGAACCGGAGCTGAATGAAGCCATACCAAACGACGAGCCGTGACACCACGATGCCTTGCAGCACATGGGCAACAGACGTTGCCGCAAACTATTAACTGGCGAACTACTTACTCTAGCTCCCGGCCAACAATTAATAGACTGGGATGGAGGCGGATAAAGTTTGCAGGACCCACTTCTGCGCTCGGCCCTTCCGCTGGCTGGTCTTATTGCTGATAAATCTGGAGCCGGTGAGCGTGGGTCTCGCGGTATCATTGCAGCACTGGGGCCAGATGGTAAGCCCGTCCCGTATGCGTAGTTATCTACCACGACGGGGAGTCAGGCAACTGATGGATGAACGAAATAGACAGACTCGCTGAGATAGGTGCCTCACTGATTAAGCATTGGTAACTGTCAGACCAAGTTTACGCTCATATATACTTTAGCATTGATTTAAAACTTCATTTTTAATTTAAGAAGGATCTAGTGAAGATCCTTTTTGATAATCTCATGACCAAAATCCTTCAACGTGAGTTTTCGTTCCACTGAGCGTCAGAACCCCGTAGAAAAGATCAAAAGGACTTCTTCTTGAGATCCTTTTTTCTGCGCGTAATCTGCTGCTTGCAAACAAAAAAACCACCGCTACCAGCGGTGGTTTGTTTCGCCGATCGATCAAGAGCTACCAACTCTTTTTCCGAAGGTAACTGGGCTTCAGCAGAGCGCAGATCACCAAATTACTGTCCTTCTAGTGTAGCCGTAGGTTAGGCACCACTTCAAGAACTCTGTAGCACCGCCTACATACCTCGCTCTGCTAATCCTGTTTACCAGTGGCTGCTGCCAGTGGCGATAAGTCGTGTCTTACCGGGTTGGACTCAGACGTAGTTACCGATAAGCGCAGCGTCGGCGGTCTGAACGGGGGGTTCGTGCACACAGCCCAGCTTGGAGCGAACGACCTACACCGAACTGGAGATACCTACAGCGTGAGCTATGAGAAAGCGCCACGCTTCCCGAAGGGAGAAAGGCGGACAGGGTATCCGGTAAGCGGGCAGGGTCGGAACAGGAGGAGGCGCACGAGGGAGCTTCCAGGGGGAAACGCCTGGTATCTTTATAGTCCTGTCGGGTTTCGCCACCTCTGACTTGAGCGTCGATTTTTGTGTGATGCTCGTCAGGGGGGGCGGAGCCTATGGAAAAAACGCCAGCAACGCGGCCTTTTTACGGTTCCTGGCCTTTTGCTGGCCTTTTGCTGCACATGTTCTTTCCTGCGTTATCCCCTGATTCTGTGGATAACCGTATTACCGCCTTTGAGTGAGCTGATACCGCTCCGCCCAGCCGAACGACCGAGCGCAGCGAGTCAGTGAGCGGAGGAAGCGGCGCTGATGCGGTATTTTCTCCTTACCGCATCTGTGCGGGTATTTCACACGCATAGTGGTGCACTCTCAGTACAATCTGCTCTGATGCCGCATAGTTAAGCCAGTATACACTCCGCTATCCGCTACGTGACTGGGTCAGTGGCTCGCCCGACACCCGCCAGACACCCGCTGACCGCCCTGACGGGCTTGTCTGCTCCCGGCATCCGCTTACAGACAAGCTGTGACCGTCTCGGGAGCTGCATGTGTCAGATTTTCACCGTCATCACCGAAACGCGCGAGGGCAGCTGCTGCGGTAAAGCTCATCAGCGGTGGTGCGTGTGAAGCGATTCACAGATGTCTGCCTGTTCATCCGCGTCCCAGCTCGTTGAGTTCTCCAGAAGCGTTAATGGTCTGGCTCTCTGATAAAGCGGGCCATGTTAAGGGCGGTTTTTTTCCGTTTGCGGTCACTGATGCCTCCGTGTAAGGGGGATTTCTGTTCATGGGGGTAATCGATACCGGATGAAACGAGAGAGGGATGCTCACGATACGGTTTACTGATGATGGAACCATGGCCCCGTTACTGGAAACGTTGGTGGAGGGTAAACAACTGGGCGTATGGATGCGGCGGGACCAGAGAGAAAAGATCACTCAGGTCAATGCCAGCGCTTCGCGTTAATACAGATGTAGGGTGTTCCACAGGTAGCCAGCAGCATCCTGCGATGCAGATCCGGAACATAATGGTGCAGGGCGCTGACTTCCGCGTTTCCAGACTTTACGAGAACACGGAAACCGAAGACCATTCATGTTGTTGCTCAGGTCGCAGACCGTTTTGCAGCAGGCAGTCGCTTCGACGTTCGCTCGCGTATCGGTGATTCATTCTGCGTAACCAGGTAAGGCAACCCCGCCAGCCTAGCCGGGTCCTCAACGACCAGGAGCACGATCATGCGCACCCCGTGGGCCAGGACCCAGACGCTGCCCGAGATGCGCCGCGTGCGGCTGCTGGAGATGGCGGACGCGATGGATATGTTCTGCCAAGGGTTGGTTTGCGCATTCAGCAGTTCTCGCGCAAGACATTGATTGGCTCCAATTCTTGGAGTGGTGGAATCCGTTGCGAGGTGCCGCCGGCTTCCATTCAGGTCGAGGTGGCCCGGCTCCATGCACCGCCGACGCCAACGCGGGGAGGCAGACAAGGGTATAGGGCGGCGCCTACCAATCCATGCCAACCCGTTCCATGTGCTCGCCGAGGCGGCATAGAATCGCCCGTGACGAGTCAGCGGTCCAATCGATCGGAAGTTAGGCCTGCGTAAGAGCGCGGGAGCGACTCCTTGAAGCTGGTCCCCTGATGGTGCGTATCTACCTGCCTGGACAGCATGGCCTGCAACGCGGGCATCCCGATGCCGCCGGAAGCGAGAAGAATCATAATGGGGAAGGCCATCCAGCCTCGCGTCGCGAACGCCAGCAAGACGTAGCCCAGCGCGGTCGGCCGCCATGCCGGCGATAATGGCCTGCTTCTCGCCGAAACGTTTGGTGGCGGGACCAGCTGACGAAGGCTTGAGCGAGGGCGTGCAAGATTCCCGAATACCGCAAGCGACAGGCCGATCATCGGTCGCGCTCCAGCGAAAGCGGTCCTCGCCGGAAATGACCCAGAGCGCTGCCGGCACCTGTCCTACGAGTTGCATGATAAAGAAGACAGTCATAAGTGCGGCGACGATAGTCATGCCCCGCGCCCACCGGAAGGAGCTGACTGGGTTGAAGGCTCTCAAGGGCATCGGTCGACGCTCTCCCCTTATGCGACTCCTGCATTAGGAAGCAGCCCAGTAGTAGGTTGAGGCCGTTGAGCACCGCGCCGCGCAAGGAATGGTGCATGCAAGGAGATGGCGCCCAACAGTCCCCCGGCCACGGGGCTGCCACCATACCCACGCGCGAAACAAGCGCTCATGAGCCCGAAGTGCGAGCCCGATCTTCCCCAGTCGGTGATGTCGGCGATATAGGGCGCCAGCAACCGGCACCTGTGGCGCCGGTGATGCCGGCCACGATGCGTCCGGCGTAGAGGATCCACAGGACGGGTGTGGTCGGCATGATCGCGTAGTCGATAGTGGCTCCAAGTAGCGAAGCGAGCAGGACTGGGCGGCGGCCAAAGCGGTCGGACAGTGCTCCCGCGAGAACCGGGGTGCGCATAGAAAATTGCATTCAATCGCATAGTGAGCGCATAAGCGCAGCAGCCACGCCATTACGGACTCGGCGATGCTCGATATGGACGAGTA
+
&'('($%''(%'&#'#$'%&(&#'%$$&(&((($'#''$&'$&'#&$('%%($(%(((&'%($((%(((($$$##&$#(('&%&'(&($'')/.&*%%.4/&30(0(-24.34-.(44%/-4&33%2'10.40/%/432424/44%33044.4()(,-%2/4*2'%(*./434'004244(3%2//4030444(4'/303'%%(&423&3#33(4(644(3')304()$122(3334$3"2-%(.0/.+&434..%"$(%'+04,402#/0'0%-/242(44)('$'142/.10*3/.434')443/,44430'424)&441&4/#4.%+44/4.4'4(0/.4&32/-+2%2'(/#4434/4.%""$4-/%/4.'3444$2(/3).2&4/$.23%443'//&/(44330/&/&0#&(34241/%3%2/3%224243444&34*3423%#41(134.44%/&4441%424/34343$44443&%144434&24/04%./444%14442+434,442,%/#"%/3#324432444."$2&(44%144/013#(4(23%2/14141%1#%14%$4..443%3//%(/)144*43./4044,$21444/.&$$433$0+,.0444,4&33'%"$%-3-4$32%'44&3/44/4-'0'24443444341%42%34343+4'.(33,3&('(4',43'3,$44/+/*((21.304*$444444.4444404//0.444#23(3.&4$41404.4..3&404-3/%(43.44&.444344$"&%223///$#$.3&3&"(04(2'.43/@,@.1+'9@<%8#'(%4(27+:-:7@@4/??(1-;982$3,$+&/./*@@/.::;>@(1.8:@?@;;+@7?2+2%6:;?@63-.6*@@:@<&<79:)4:<:@..7:9>2$7+;2393(*@8;7;3<%=:;8.&3@@022<:,?@=@?@=7(9>-@-32'8*@-@=;@;;@@2@4@71<@?@56%7./'*.-@?/1;;*@9@(:?*0083'3*=?:/>2?&/?%=216;;4$60>,0+$:?)?/@;8@99&>3*;?@?/@/@?<?&>.@;@?-0$::@(;%3@3/:-./:9;+2@..(0<20.2;8/;33@@?:?,*91,+?*,@)?E@;/;)@=<97:?'1/=@<@./%?@+.0(253/+9:-.9?@:.;,3*;&6-;=3<@+4;9,@@)?/=8<;@9>@+;9@9%8?4;1@&29&@(<:9=@@6<00--2@818;-$6;0;><.'/?::?0?'0>@9*-@?:40,D@813@9?;@7,1.:/::*/*&25>)+,1@4;>@;@+?)<:;--@@@:2-,5@:1@;;;02(:/234@3@/9.5.:@@@@-2@,;2@;(0<.=@'(+@:4,+<<5@>(2:0<0@3.@2.=2,9@=%/-@@)9022>@/=@3@&?@'0909?;$@@-$5@%3<*:5/?@@=>@8&81@<8?%9,/110(9**-:@9,>6;-,9@@<?;;&<@7@=@:?+9861'&;@@+@=01-?46=@4@$2%0;??+$/35;070@@72-9;,9<9'-=@030<,,?@:@@&7@2@?;>@7,;8*<;:34+.@?<@-8??%>>,-3@@9<?3<.(2.#,'(11#&(.1=3:1@@@@@4@@0@@8(*;@@=@@@@<@<&3?3)<=@>)@@@>@4@9('@>($8&>>@-(;+:?.;@@?@>1*/@222:+<9@@?@'=.=@/>,?%@0;8)@@;'?;6?.@@@>$@?0@@=@@90;00$@,?>,?=@;;@0@;7@@3)0@@3@,@@+;@@?;@/4H@@:?@@/>@?@2:%0%.4(>2@@@8<0?@*;<0@(&2?72&*%,2;2.#>?;=*@@?+9>%?<&>2)?)4@?@;11<1:E@;@+>@2?@7@/@-'?=<2@1/(=()><):;6;<@@0<>%-*((-"%%,'?*,-;'<%<6.,00+?3@;4'+(,@3:@>8@@6@*'3).?;@=7@=,./=-#>->@@&5/;;9.@<@*@@?@:@(=;?@0@=,<2@;@<@%&3'*-),/@@@@(6&72*::1=1@@0@@;;2.@<@7@?0D<@1-:,0@)?/?3@@>@;+:,3-*6&):@?@?<-:@40=+7@>=;??:+2.*8,1;0=@<@:@:,:*:*5/0*5??3;@;;@@@,+)*,,).35.3@@(@@<>(:>3*,%,3:5378@'99:?$50))?9+$,)>>9@?@<:@@1)-22//474>>@@7,6<?@:0/90@@??+22.--,6,8@9;35;::112:-:1;;59$%?:;@8::;9;+=0:)9:5@;.9$&8-=::8061-/++,/0/4;-2)79::.;7>'5$0/$*3396'##*/81966.%87:/37;?@1<8:?&66(@3<='>?$&2.0;*8153.:$#)8(2$)%8-/6,6231032@:9;(.:<';08@/9:9'8-6;4#&'633;)@<8,8+=3:?=(<,'?@70<<2<;:?--@,@$??93<%:$?;$16*;:;97?&<;;:;@2;*9()*;@9*;#&:/8;;9:51::1)-)*7.3/0-@@;<);.<@:08<@8=;2;+4($/1-9-*54234)5@@>0+<:<?''85,8)'(!/0/06/<6<?=929)8>>/9(045,86.?:;9++':',,,+061.;$3813:3;2;)0+(;%-:.*-499</;<<(;=>.,2:88')2.(2752.03?'.48(5%8=<3(&/:'154:$@)4,@@'=58@40).7;%:><:0=*'(./(3?.7@;,83::+892+13.;7=6>)/&>.(.1*3-%+::3?+@@4?.?@@2<1@@+94@@<29.:1:-/(--4@;;;)$:*04??<9+6)%3//$/&%<./0@;6)1,/00+613906@<4+00@27$/'&<:*@*@+0=/$759(632(-$4<%%*1,<;+@/'+.8?09@?(/?/@?.-/.92)%5)303.2;2.6($562@/-40(>+00)15,183:&1;;=$:=<+>05*:),*3?0<@<9;('35298&@>=@/@@,-?$39:;>3?@?'@%@7%-*'/4=<((@3,=99'@D:?:LGG1FL@K53056F57*=J=A@2GIKC#LG=2??8C8);'0,.IH0;?G=ELL28-?EEG5)B@?:@I6D=;E?>>4(6<549$;F8K6=<85FFJHLI(11FK9JE>?ILF&:&DKJGLI<:;B>(375I?>;><?L>EHH->;;8ILCDGLB=8>9:-8.>&J=*KK=F1HL>L*<1EF)*91K;J8;IL.FTI==K09JKFL*JH29@G3KFBG44B>+1-4:&C:9>:%=>=LFF>K,=2G'?1L7K/<LLH=K<9F=K(60J@KG:+;=:K;;BLH,.EDLL-K(/HE9EL@L9E-6551G?9IL963?=5K4>?*L7FKH0@6:0$:<I9;?:6%+;48;D;/KJF3KJH5A4+.?2C-=D-?9;%<>+9A(D:76CGL/<'32D(0BD?LHBL>G;882EE7:$;ELG>58$C;&L6GF7K6?.46.KIJ$L:$.@K9I&*)0H9C5LGD&-L<K4LLFL,KL9B47'FG;7G2?AK2E(>;FH@G7><EG/>@KLJ787FE,D3JGF,@3F,+2IB?4FK7;17;(%K)8<5=;K:I83FHH7;4:9:PH2>$KG>>%35?EI:L@L)GK)$&<4F-LG*89,-6CE:/9$378F?>9E4:(&IK(IFJK9KD9J>':GG+C,=J3>L<5>J+GLH*32FD'D(BAE5EL9=L9?LC;B6;5E>LG?LF3GCL8=9>?F@AH:<./7KE=G'(95C*;7LF;815HFB5LK*ELKB<88F?L.JELL4B47?GF/14G1GH;C9DB'=K?BL;F78F;GC;FDLAC966%H?L<3H9E>7)A$G>BJ:<22AG?GCJ6>GF9LLK*97J,KCL;'FLCLGK;ALEFAK.LDD1KED?L2<?L'FFK?L=KKL(DA3'0(-1K6NKL=L9CDJ2$:L52,/5<6GL;F?:=DDE&FI.JK>6=F+)$789;A2GEG<E8JJKK=?8ADEE6JKIK/LKJ>?KI97$J7;DLDIGH=1KHH&71L6G8=86L?E0=2&8;3>E9LAKLL&GL>F;E/;@8641#KKG0KIL:7;@EE7HA$F8IL6NGG;:IG@>2H1H=<;LD*JK7LG?<;)GKI::50FBFK2;<G7JGH*AD:75LLJF59FNLFH>?C8(89K<D.+/J?'F?9J@80:;)0%9>2)21K1@64K1FD6DK74B4H5K7(IL:L/7%HIG2@L&F/G?KL8KDK(G5GK;'1D5KG.4%$7*H=*<?.%08A.?G3=8FJJ3&L(;L=)@:<K8DH);KK=(D7?G63;?C?LJL*890K?K=/>;-5;<@E1LD2#*LL65@D4$.3,E%DKL.=1?A&GA7>;9IJ86=H?L:K8LE3:G8571>>L4JK9FG;D<LI?2FCC*013D'8761A:C<($#'>F5;9=$83?>3=@2=@>:GHLHF7KJ7?5C=55BF4(495'2EFLEE3ILG0L=E>/G5C+BB;LH47?I)?-@;?:%::#+02*?@*='2&24/114.&04244434/4/"%/04&*,&*/%&2#'+.43(3$0.(%(%44/$"(%(''((&'$%'$((('$(&$&%$&$$#&$$(&((((($$'
@m140306_004741_42137_c100613592550000001823119307181405_s1_p0/14182/ccs
TAAAACAAATCTTGCGTCATCGGCCAACCTGAATATTGTGCCGGTTAAGTGCTGGATCATTGAGCATGCTTAACGATGTCATCGGCACCATCAGTGATAAGGTAATCCAGCGATTCCCCTAACAAAAACATAGCACTTTTGTTCCATTACTATCTTTTGCCTGCGATAGCCCAGTGATGGTGTCTGACTGCGATTGATACTTTCCTGAACTACCCTTTGCGGTATGGGAAACCAGAGCATACGAGATACAGCCTGAAAGCATCAGAGCCAGTGGGAATAAACCGGCAGCCTTAAAAAATCCCTTAAAATTCAACTTCATGATTAATCCTTTAAACGAGTAGCTAAGCCGTCTGAAAGCATACTCTTCTTTCCCTCCCTGTTTAGCGCCTGATATCTCTCCTCCACCAACAACAACCCCCGAGCAAACCACGAGAGAGATATCAGGCGCTAAACAGGAGGGAAAGAAGAGTATGCTTTCAACGGCTTAGCTACTCGTTTAAAGGATTAATCATGAAGTTGAATTTTTAAGGGATTTTTTAAGGCTGCCGGTTTATTCCCACTGGCGCTGATGCTTTCAGGCTGTATCTCGTATGCTCTGGTTTCCCATACCGCAAAGGGTAGTTCAGGAAAGTATCAATCGCAGTCAGACACCATCACTGGGCTATCGCAGGCAAGAAGATAGTAATGGAACAAAAGGCTATGTTTTTGTAGGGGAATCGCTGGATTACCTTATCACTGATGGTGCCGATGACATCGTTAAGATGCTCAATGATCCAGCACTTAACCGGCACAATATTCAGGTTGCCGATGACGCAAGATTTGTTTTAAATGCGGGGAAAAAGAAATTTACCGGCACAATATCGCTTTACTACTACTGGAATAAACGAAGAAGAAAAGGCACTGGCAACGCATTATGGGTTTGCCTGTGGTGTTCAACACTGTACCAGGTCACTGGAAAACCTAAAAGGCACAATCCATGAGAAAAATAAAAACATGGATTACTCAAAGGTGATGGCGTCTACCATCCATTTAAAGTGCGATTTTATGAATACTATTCACCCAGAGGCATTCCGGATGGTGTTTCCGCAGCATTACTGCCAGTGACTGTTACGCTGGACATCATTACTGCACCGCTGCAATTTCTGGTTGTATATGCAGTAAACCAATAATCAGTAAGCGGGCAAACGCGTTTATGCTGTTTGCCCGCCCACAGATTAATTCAGCACATACTTCTCAATAGCAAACGCCACGCCATCTTCAAGGTAGATTTGGTGGACAAAGTTCGCCACTTCTTCACTGAAGGAATAGCGTTATCCATCGCCACACCGACGCCTGCATATTCAATCATTGCGAT
+
q!!44.244434443143%/4(/)2&134433444043(/32#334244444.13(/4433#31%4'$44434/44434344410$3/444133%44/*43043(3&44444444+4444144044'/%#342%#%3444/$212$34.#44.%/44443444044(34'32/44./4/4444344$34/244&-/004430414443443%&323444414444244244.4434433444'444/4444.44124//44403."$.340(14/144)44.4(2/44/.44244443%044&124.444424&24&44444434/34042%44+$430430%3441444%422(43%&44444404.44)43((33400444*%,2-(((((((($($(($(('('(''(('($(((((($$'((&((%(((((($(('((4324@@@'1-,-(?*(8;;;@::1:,3::.&9/.@?0@@?@@?.?,>+?/@?@,:?>@.?@23@<;@>9@;<>&<@@?@)??=)&./:;9%<3??@>@3@@@=-C<@4@@@8@-?F@@<+=+@@@?+>:@<@@<@+:,:@1@@;@;:@@@@@/+?@@=@@3,-@@?>@8+/@=*?9/>@@@:@@;?@@*:@<+/@;:8@@:@5@=@:@6?/@@0@@6@;+@@???=):>?,?#:@>@??)=-?:330=?<@@@5G@6@@@0@@@@=:@7@@@>@@:=?/?3@2:@?@8@@?/@@@@?:?@@>+B;@9?@?.@@@@3,?>?@/>@=?@@:?70>?@4@@?@1@3?/<,-0.;?@32+@>@0@==@@@;@@@@@?@;;6;?.,:@@>@@@@@2@@@>@@@@.9;;?@2@:@;@@@:;2@<@@3-).32@@@@/*/?8@@@@)9??@?@@?@.->@@=@:@6@++44@@9@@?@.9):*%@;&>@@@@?@@@?;9>.?@@@.;@/--=@@>@@@=@>@@30A:>3@@>@-/2?@@9:@/;@;.><@=:&;3:8:?:@<;:;@,@.&8@=3:-@@?@@=,0=?4@@;)<9?;@?:@@:?>@@;3@LLFLKEL?LLLGL?9:?LLKLJL*;?LHLKLLLILLL9I?JLJ7LE?-IFLL>H<GLHLIF8KHLLGILKLKLLGLE<KKL:L8BKFAL/KLKLKLHLG1G7J8:LB9>GGLKKKLKLF:LJLFWXQADDQD<6O)VLSOKUS=G@ABDDDCVWCRXXA?RWL2LKKELEIFL>FKLE9LGGD90.44.4433./4/4(4444%2/3/1444423%%423#344&/414/%1443443344%-4343/4$444'434/+43443444&144,3%44(34434.444/0%.4444434.4,4444343"$$#
@m140306_004741_42137_c100613592550000001823119307181405_s1_p0/14269/ccs
CATGTTGAGGCAAGGAAGATGCTGTCCGGCAATACTTTCGTGCCAATCCGGTACGTGGCGGCCGAGTTCGCTCACCTTTTTGAATCCTCGGACGCCATAACTAACAGCCCGTTTATGGAAGAGTATGCACTGCCTAAGGGCGGAGGGCCAAGAGTCCTCCAGGTACCGGATTGGCACTGGCCTACGTGCGCCATCGCACCATTAAACATACCCGGATCGATATTTAGGTGTGCGGGGCTCCTGCATCAATTAATACATCGTTCGAACCAGACCCGTCCATTCATCTCGCCTGCTGGCCTACGTGCCAATCCGGTACGTGGGCGATTAATCAGCATCCAAGGTTGCACACCGGTTTAATCGTGGGACATCGTCAAGCGTCAATATCCTAAAGACCTGCGAGGTTTAGGCATCAGTGCGGGGCCACGTACCGGATTGGCACAACAAGCTTGGCATCCGGAGAGACGGGCTTCAAAGCTGCCTGACGACGGTTGCGCGTCCGTATCAAAATCCTCCTAATAAGCCCCCGTCACTGTTGGTTGAAGAGCCCAGGATTCTCTGCAAGCGTGCCAATCCGGTACCTGGGGCTGCCCTCTCCTACTTACGGGTATCGGCTCCCAGCCCCACGTCGCGCTCTGTTCTCAACCAACTAGGATCTGATGCACGAGATTAACGTTGACGTTGTCCACGTACCGGATTGGCACGAAAGTATTGCCACCTCGAAAGTGACGATTGTTATTGATCGGTTTGCACCCCGACCAGCCAGGCATCTCATCTCCACGGGGATCGAGGGCATCAATCACATTTGACGGATCCGGCAATACTTTCGTGCCAATCCGGTACGTGGCCAATTGGTAGTTTGTCCAGAACTCAGATTTTAACAGCAGAGGACGCATGCTCTACCTTCATGATCCACTGACGTCCCTGAGGCTGCAATACATGCAACGCCACGTACCGGATTGGCACAACAAGCTTGGCTACACCGGCCCGAGCGTCGTCCTTTCTATAGATGGCTTCCAGCGACTCACCAGGAGTGTTCTGGTTGGGAACTACTTCGAACGCTATGAGCCTTCCCTATTTCTCTGCAAGCGTGCCAATCCGGTACGTGGTGTATGCAAGGGAAATTAACGGACGGCCTCAATTCCTGCAAGGTAACGCACCGCGGCCCAAGAGCCATTAAGCGATATAATCGCACATCTGGCCAACCCGCCACGTACCGGATTGGCACGTAGGCCAGCAGAGGCAGTCTCCGCGGTAAGTCCTAGTGCAATGGCGCTTTTTTACCCTCGTCCTCGAGAAGAGGGGACGCCAGTGCAGATATCTTTAATGTGGTAATTGGGGCACGTAGGCCAGTGCCAATCCGGTACGTGGGATATAGGATTGATTTTTCTTCACTGTACGCCGGAGAACATAAGAAGCGTCATAACCCTATCAGTCCCAAGAATAAGTCCCAGTATTAACTGTTTCAGCACCACGTACCGGATTGGCACGAAAGTATTGCCGCTAGCGCAACGAGTGATGAGGTTCGCAAACATG
+
qqqqqqiq4q3qqcqqqqqq`qqq-iq^qqqqiqqqqqqqiiqqqqqqqqqqqqqqiqqqqiqiqqqqqaqq\qQq]qqqqqqqqqqqqqqq]q[qNqqqfqqqUqiMqqqqqqqqqqqqDqqqqqqqqqqqqqqqqCqqq<qqiqq5qqqqqqqiqqUqqqqqqqqqqqqqXqqqqq]q4qqqqqq]qqqqqqiqNqVqqqqiqqqqqq]qqqqqqqqqqqqqqqXqqiqqiQqqq_qZqqqqqqqqqqqqqqqqqqqaqqqqqqZqqqdcqqqqqqqqqqqqiqq[cqqfqqdqcqqqqqqiqqqqqfqiq]qq]iZqq_qqqqqqqqqqqqq8qqqiqqqq`qWqqqQqqqqqqqqqqiqqqqqqqaqqqqqqqqTqqqqqqqqqqqqqXqfBiqq\qLqqqfqGqqbqqqqqOqqqJqqqqqqqqiqq^qqqqqfiqqqqqqqqqqqqq=q^qqbiqqq:qqqqq`qqqiqq]qqqqqqqqqqq/qqqqqaiPqqOqqqiqqqqqqfRqqqqqqqqCqqqqqaqqqqqqq]qqqqqqqqdHqqqqqqqqZqqqqqqqqqqqqqqqqq^qqqqqqqqBqqqqq^MqqqYqfqqqqqqqq`qqqqqffqqqqqqq=<qqqqaqqqqqqqqqqqqqqqqqqqqqqqqqqqqqqqqqqq-qqqqqqqqqqqqqqdqqqqqqqqqqqqqqqqiqqqqqqqidqqqqqqqqqqqqqiqqqqqqqqqqqqqqqqqqqqqqqqqqqqqqqqqq.qqqqq[qqqqqqqqqqqqqqqqqqqqqq5qqqqqqPqbqqqqqqqqqqqiqdqqqqqXqqqqqqqYqqqqqiqqqqqYqqqqqqqqqqqqqqqq*qqq[qqqqqqqqqqqqqdqqqqqqqqqqqqqqqYqqqqiqqqqq^qqqqZqqqqqqqqqqqqqqqqqqqqqcqqGqqqqqqqqqqqqqqqqqq]qqqqqqqqqqqqqqiqqqqqqqqiqqiqqqqqqqqqqqqqqqUqJqqqqcqqqqqqWqqqqqqqqqqqqqqqqqqqqqiqqqqqqqqOUqqqqqqqqqqqqqNqqdqqqqqqqqqqqqqqqqqqqq/qqqfqqqqqqqqqqqqqqqqqqqqqqqqq_qqqqqqqqqqqqqqqMqqqWqq\qqqqqqqiqqqqqiqqVqqqqqqqqqqqqqqqqqqqq^qqqXq\qqqqqqqqqqqqqqfqqqqqqqqqiqqqqqqqq]qdqqqSqqqZqqqqqqfqcqqqqqqqqqqqqqq^qqqqqaqqqBqqqqqqqqqqqqqqqiqqqqcq6qqqqEqqqqXqqqqqq3qqqqqqqqqdHqqqqaq/qqqqqcdqqqqCiqqqqqqqTqqqqqqqqqqqqqqFqqqqqqqqqqqqqqqqqqqqqqqqXqqqqqqOqqqqqqqOqqqqqqfqqqqqqqqqqqqqqq[qqfqqqqqqqqqq\qqqqqqqqqqqPqqqqqYqqqJqqqqqqqqqqqqqqqqqqqqqqqqqqfqqqqqqqqqqaaqqqq(qqqqqqqqqqqqqqqqqqWqqqqqqqifF^qqqqiqqqqqqYqqqqqaqqqqqqq
@m140306_004741_42137_c100613592550000001823119307181405_s1_p0/14393/ccs
CCGAGGCTGCAATACATGCAACGCCACGTACCGGATTGGCACGTAGGCCAGCAGAGGCAGTCTCCGCGGTAAGTCCTAGTGCAATGGCGCTTTTTTACCTCGTCCTCGAGAAGAGGGGACGCCAGTGCAGATATCTTTAATGTGGTAATTGGGGCACGCTAGGCCAGTGCCAATCCGGTACCTGGAGGACTCTTGGCCCTCCGCCCTTAGGCAGTGCATACTCTTCCATAAACGGGCTGTTAGTTATGGCGTCCGAGGATTCAAAAAGGTGAGCGAACTCGGCCGCCACGTACCGGATTGGCACGAAAGTATTGCCGGATCCGTCAAATGTGATTGATGCCTCGATCCCCCGTGGAGATGAGATGCCTGGCTGGTCGGGGTGCAAACCGATCAATAACAATCGTCACTTTCGAGGTGGCAATACTTTCGTGCCAATCCGGTACGTGGGATATAGGATTGATTTTCTTCACTGTACGCCGGAGAACATAAGAAGCGTCATAAACCCTATCAGTCCCAAGAATAAGTCCCAGTATTAACTGTTTCAGCACCACGTACCGGATTGGCACAACAAGCTTGGCTACACCGGCCCGAGCGTCGTCCTTTCTATAGATGGCTTCCAGCGACTCACCAGGAGTGTTCTGGTTGGGAACTACTTCGAACGCTATGAGCCTTCCCTATTTCTCTGCAAGCGTGCCAATCCGGTACGTGGACAACGTCAACGTTAATTCGTGCATCAGATCCTAGTTGGTTGAGAACAGAGCGCGACGTGGGCTGGGAGCCGATACCCGTAAGTAGGAGAGGCAGCCCCCAGGTACCGGATTGGCACTGGCCTACGTGCGCCATCGCACCATTAAACATACCCGGATCGATATTTAGGTGTGCGGGGCTCCTGCATCAATTAATACATCGTTCGAACCAGACCCGTTCCATTCATCTCGCGCTGTGGCCTACGTGCCAATCCGTACGTGGTGATGCAGAATAACGACGGCCTCAATTCCTGCAAGGTACGCACCGCGGCCCAAGAGCCATTAAGCGATATAATCGCACATCTGCCAACCCGCCACGTACCGGATTGGCACGCTTGGA
+
q!!D1q`iHidii[ZbiTAq$qEAqqqqqqqq^qiqqqqqqqfqq^SDHq@GZL^Vq`q^iSq8XQZRKq[H[_fqXqY@`LWqcE[fNY)qT9;Ei)qYcUN/>]NJd:biRa+ZfbXdqNq\iN`c/NaYq_^aY^`qM;GD\iUDCD:QJTdiN\&SYNq8qi5iS\];SWFXi^WbNd]Df\Kq^Vi`]qKL1X^_IX3-NR^\qH^Cib`;TW]qqdRbUZ`VPfiTfJqqZib:qC\cSqcPqTq]]cUqYqq[`NJqfUURZf`\Kb>2Q^qKM_JW8Bb_W^^iqqiqqYdSd_q]qVdqdifQXcVd^qi_TqKFZfqqJDSaRNW`f^Z-qidB\Q/qqqq`[RfqOVq_qQQBHDfZIfZHEPqC*>AM[aSYqiVibT<W]ZaV]?ic2fD?Nq\faaYMX9c]'^a]YZUFK]q^Vq[Kqbci2bRa]Vf^VYibqZ]Pif\WRqEq&a`ibI\TB[RNqCif=E'L]QL_bi[aq\fqI[a]TZQ(EWN^c]qqRL[W*qfdqXRcb6A*N;fbX3]RNV6J\S^NdP2R^`<B_LOFKV;JFWW+a0iQLI;:@$FMJ5\SQZUOLOFAGc;\U<::G@T\[]=iZ^OMQBB[FWEN^Q;T@[]RcBQQTNSFi\GYY^LRV>GaT^HU'NTKQJ@]^]N^W*PZMH70QTG8T]XQ=dd^X6^VWPVMWM.>9KPNOD\GUY'XPOG]TUN??RWGYPNa*F`]ZScV^N%M\c_bdcROPMQ(KLNNGTBT>^D]VO`I@E^EMPDUY$?L'VXKS=SYbX7^DObQZV^`:SUE,N'VK2L*D@B5'.*1&1%>U;-J>MDCA@_VXPH2ZMSETJFNRVF4UOEORCD6:A9@:YO>6-E3SIAKFOCAK*LBDDD0H:9?%B(DUQ+LBBWJXSWRQXHV,IDJJJHXR<PIEAE4OIDU1\WP'N8J:IOISQPQN<0$B7K>BRBXDPOSWEEQ,CA2(!@QVQPEDI.!PC?!!!;+LND'&'*D=UJ?HS;H'MI@Q6-'?G%BF>LHNKF9S)FH<O:DE8OG?NOXBP43?GH*5W7MMWFQWOR(4D>I>PSW9LDJSRVMX8VK*N%@>BK?GK"!!"
@m140306_004741_42137_c100613592550000001823119307181405_s1_p0/14489/ccs
ATCCGGGGCGTTGCCGTTGAGAAGGTTGATGTTTTCTGCTGGAATATCAACGTGATCGAAGAAATTACGGTGCATAAAGCTGTAGTAGCTTTCCGGATGCTCTTTCGGCAGACCGACATATTCGTCCATGTTGAAGGTGACAACGTGCTTAAAGCTGACCTGGCCTGCTTTATGCATTTCGACTAACGCTTTATAGGTGGTCATCGGCGTGCCGCCAGTCGGCAGGCCCAGTACAAACGACGATCGGCAGTCGGTTTGAACGCATTGATACGATTGACGATATGGCGAGCAGCCCATTTGCCGACCTGTTCAGCGGTAGTCAGGGGGATCAGTCTCATGTATTCACCTCAATAAGTAAAATGTAAGCCGTTGGCGGATTAGGCATCTTTAAGCGTAACCTGGATTTGCGCAGACAGGCGTCAATCCGACCTGATTTTTTGAATGATAAAATAAGTTTTCTGGTTTAGCCAGTAAAAGGGAGTGATAATAACGATATTTGGTGACAAAACTCACAAAAGACACGCGTTTAATTTGCGATACGAATTAAATTTTCACACACTCTGTAGCAGATGATCTAACAATCTGATTACAGAACATCGGCAGTACAATTTGCAGCAAAATAAAAATACGGCTTGAAACGAGCCAAATAGGGTTCTCGTAGGGGGAATAAGATGAATATTTTAGGTTTTTTCCAGCGACTCGGTAGGGCGTTACAGCTCCCTATCGCGGTGCTGCCGGTGGCGGCACTGTTGCTGCGATTCGGTCAGCCAGATTTACTTAACGTTGCGTTTATTGCCCAGGCGGGCGGTGCGATTTTTGATAACCTCGCATTAATCTTCGCCATCGGTGTGGCATCCAGCTGGTCGAAAGACAGCGCTGGTGCGGCGGCGCTGGCGGGTGCGGTAGGTTACTTTGTGTTAACCAAAGCGATGGTGACCATCAACCCAGAAATTAACATGGGTGTACTGGCGGGTATCATTACCGGTCTGGTTGGTGGCGCAGCCTATAACCGTTGGTCCGATATTAAACTGCCGGACTTCCTGAGCTTCTTCGGCGGCAAACGCTTTGTGCCGATTGCCACCGGATTCTTCTGCCTGGTGCTGGCGGCCATTTTTTGGTTACGTCTGGCCGCCGGTACAGCACGCTATCCATGCAGGCGGCGAGTGGATCGTTTCTGCGGGCGCGCTGGGTTCCGGTATCTTTGGTTTCATCAACCGTCTGCTGATCCCAACCGGTCTGCATCAGGTACTGAACACCATCGCCTGGTTCCAGATTGGTGAATTCACCAACGCGGCGGGTACGGTTTTCCACGGTGACATTAACCGCTTCTATGCCGGTGACGGCACCGCGGGATGTTCATGTCCGGCTTCTTCCCGATCATGATGTTCGGTCTGCCGGGTGCGGCGCTGGCGATGTACTTCGCAGCACCGAAAGAGCGTCGTCCGATGGTTGGCGGTATGCTGCTTTCTGTTGCTGTTACTGCGTTCCTGACCGGTGTGACTGAGCCGCTGGAATTCCTGTTCATGTTCCTTGCTCCGCTGCTGTACCTCTGCACGCACTGCTGGACCGGTATCAGCCTGTTTGTGGCAACGCTGCTGGGTATCCACGCGGGCTTCTCTTTCTCTGCGGGGGCTATCGACTACGCGTTGATGTATAACCTGCCGGCCGCCAGCCAGAACGTCTGGATGCTGCTGGTGATGGGCGTTATCTTCTTCGCTATCTACTTCGTGGTGTTCAGTTTGGTTATCCGCATGTTCAACCTGAAAACGCCGGGTCGTGAAGATAAAGAAGACGAGATCGTTACTGAAGAAGCCAACAGCAACACTGAAGAAGGTCTGACTCAACTGGCAACCAACTATATTGCTGCGGTTGGCGGCACTGACAACCTGAAAGCGATTGACGCCTGTATCACCCGTCTGCGCCTTACAGTGGCTGACTCTGCCCGCGTTAACGATACGATGTGTAAACGTCTGGGTGCTTCTGGGGTAGTGAAACTGAACAAACAGACTATTCAGGTGATTGTTGGCGCGAAAGCAGAATCCATCGGCGATGCGATGAAGAAAGTCGTTGCCCGTGGTCCGGTAGCCGCTGCGTCAGCTGAAGCAACTCCGGCAACTGCCGCGCCTGTAGCAAAACCGCAGGCTGTACCAAACGCGGTATCTATCGCGGAGCTGGTATCGCCGATTACCGGTGATGTCGTGGCACTGGATCAGGTTCCTGACGAAGCATTCGCCAGCAAAGCGGTGGGTGACGGTGTGGCGGTGAAACCGACAGATAAAATCGTCGTATCACCAGCCGCAGGGACAATCGTGAAAATCTTCAACACCAACCACGCGTTCTGCCTGGAAACCGAAAAAGGCGCGGAGATCGTCGTCCATATGGGTATCGACACCGTAGCGCTGGAAGGTAAAGGCTTTAAACGTCTGGTGGAAGAGGGTGCGCAGGTAAGCGCAGGGCAACCGATTCTGGAAATGGATCTGGATTACCTGAACGCTAACGCCCGCTCGATGATTAGCCCGGTGGTTTGCAGCAATATCGACGATTTCAGTGGCTTGATCATTAAAGCTCAGGGCCATATTGTGGCGGGTCAAACACCGCTGTATGAAATCAAAAAGTAATCTGCTTTATGCCTGATGCGACGCTTGAGCGTCGCATCCAACAATGACAAGCGGTGGAGATCTTCTCTGCCGCTTTTTTTTTCATCAATCATCCCCATAATCCTTGTTAGATTATCAATTTTAAAAAACTAACAGTTGTCAGCCTGTCCCGCTTATAAGATCATACGCCGTTATACGTTGTTTACGCTTTGAGGAATCCACGATGAGTGAGGCAGAAGCCCCGCCCGACTAACTTTATCCGTCAGATCATCGATGAAGATCTGGCCAGTGGTAAGCACACCACAGTACACACCCGTTTCCCGCCGGAGCCGAATGGCTATCTGCATATTGGCCATGCGAAATCTATCTGCCTGAACTTCGGGATCGCCCAGGACTATAAAGGCCAGTGCAACCTGCGTTTCGACGACACTAACCCGGTAAAGAAGAT
+
<QMd,cd]VXdd@P\OYcRYb[_,d`d`d_dMUdddPPDcA`TT\]PTPa^VQKTFY(<^^>VC5\_TBWa[c^UA_VMVddc^[RX@GNa]*\VddM\DWA&SW^Vddc[:JVUW`^`c^`]^a;d^dG7O_3aLV\Kab_KLAN3\<`S`dca[DG2ZcY`<UcWRCSd]\JGdMdd[J[1ROXS[U9cES\9@]VR^]LWRPK]WWWX9=U>KVPO==MPQ2X@XZL:QWRWXSA(WRVGLU7aQTVWR5WRKSRWSSVW;CDWFSXWIWNXRSRPRSWQ:XU4USWW<-RRV9PXUFSKX:WXVKXTTNPESO>MHIR(VQWXXNDBJ:PSWXI,7R=XUXWSRKWSEKE2EEBPXWVGDSJ8JLSX:WN=XWFYX7TP@OAJ>NWTQQOEFSQTWLWQUXRQWQ=XIBLX8XWSPTWXSWRKWFYLXX1HSRSXTG:RGWRGLQCL@J23<MTNV5UCGQSWJXXGUEXIN2XXXMWEQHKQQTA+FTIXGST?NT?P%.PRWWP@TRFSSXRUNB@D+HDLURWSRTWUKWFUOPMXVX=XUDRPWDRBK@U??UXPWWXUXXXB6DQCP/G:EIJWXWR@WBQRRLEXSXQCXNQSRSVWXQJXRXXEOHXXXW0E=E18:M@JG;VXCTMUATDJRVSTEUAYSDWBXWS=WBXXXNCUWKXSWSSVXWX1XXXF$FMWU@WK4\WXRTIXW9@VFT4SDWVIHXXWVQV8TXXWWVSFIXE@VERRX5\X>JCUXBSWWOOGGLE8MREBC=MNEVE0SSXXW1UJIAEEWXWXVXW9Q+WHS/SI7dXWPXG8X]I5[VOUTD-WXXZXWX4SJWWLKORPXFDWWNXEH1BCR?AS5TKKSKXWD\XTKRDGUIUCXXRW>BIPMOOHX0SB5QM=WQHF>FQR*WWWPW=QJTM@HSDA=;DUSJASUXHT0WTJ$KWPKSJRSIXSP7.>2XWXTGSXWSSQQKQCYXXLVSTO?Q<>SXFDKXSVMT1[PXXVG?XOX9VFOPDREK'9JKWX1LFIS/UNXWK]TGFH=DWSXVGQEHOFU;JXGXFVGIXWXUWXR6WQKXX:XXXXXCTSVXW<XFW>VWKR0NXIXWUXHWXX5*LP:9XUUXX<XMCUGSX,WPWVSC]A>EEGTBMMX@a@0F4FHGOX@OX?0GPT@<TXXTWXHX5FHAAWP9KHXQWUEXXXRQX2XK:GVUUXCJ`KLF>NKXULWCXXBX-SWXXWGXLPXKSWVEXXPR;CS[IR?XP^>EX/UVWTWIXXXAXSRS=XRXS.W5RXWDHNTF`X>R.U:aRQKXDH>SH\BOOTMJOQ4WOMGH=aBGSXPGS'VXXRXRRSXXUDQHKWXWIJWQPJ+OKPRXLXJD+KVT&@SQXX<V-TXNX)IBWFBRPPS'CWFCFKXXXXRXLV4BRRKK>6J2]VH<OTX=UGW;PS;@RXSXWWSXVNS6SW:C:DRWQS:?B>FRW7HWI+AXPTSbaJdHa^d_dH[UTWGQVWaRIPZMdKQARa`'YEO\HaVdQaOL\JP`d]bWSWcXdWdQUM^\S^EIdP]WY8WW_JdN?]RbE\]AOdL:]MME*IPPdY][]OS>cY&_d\ZR]a\B@LMKR\M5^NI=5^K.OOMQRO$\*adMZLBdcZ`c,UZK)OK>ELU]\_X_OM@cWc`^dGbBU]UOa`T_\I]dc^A`VS:BFddFS[?b@Z_T]]bDNcR[dcY\``Qd\`[W1IQaMqaZNY8dqOYTX^^?.QM^_[VOH`ZMLAM[^U_OFNV^AaQcRAcUOWMaYTLORF8M]PX]_dNdaNONa^P6JICTGX^_NC>YRZH\5OC[^[bcQa]&34&T[MEM;YZFHH[NSLUBKJNEcMQa^NHUZ_dXfTMPMNLTV-BFd]c[:L4I9F?Q;IW3TLPPVMUW]VEd@HWKQOaGPKNLJWPL<S^d]^Wdd)_cMbdd[dcdcd<dqddZdMaNQP'_M\cXRNdcdIbNG^_MFdd[Wcddc`WadddWdcdQac_9aZ]dd\cTWiNMcSaZJ8]ddTXadJcSd5PJKFI=d\Odbddccdd\H=L]ROOdW%F:F<]VO_^WHI^_>`dXddaMYc4cddb[HabIMc\S^d\``aWd`4^dKaIZDLbYbcONUdVGcXa\VDVU]ccddadOdGd]qNddc`OWM'baK[B]c^RO@^QPd`NdaXbSdT_`\]W[)V]OWPDZHB\\PddSJEXdSKGVIdc^ddICPCaJ`T$]E<aZd^Q[6LdVqDdZd=[)5NcWdWdT_VWWWcc``a_:DHNN`T<>?a^SbSdS:O\2?I]VW^J]McIH[=2F^^\V`cdccdd4UQd7XMaJTbSddcSdcUGdb`ISddR^8TadKccRdddc]OdW>^\c[dZ\I^M`O[bcdaT9^ddIq>ddPSPVPdddMbDV?DU8ONScdcaU]-^]\KX>ddacd[\bSaIqOT]PbcMdV`H`BdQ;]^GQOM_cL[^YS]]GM[MNdMU^OTdd_WE9ddabRYH;UcOaL_d_[ZR_cVZLXV.SU^dWYPPN\d[dbZd_\Wcc^``daWdda8CYd^[ZBbcWW\cWGP+TLB__B`Mc`^B[TcRLNWaP?aNI]bddbSLVVdcTdcTOK^\c8O``^d]c.daVTd]cVdNcWfH6aqbKRdcDaYfHaOUdWU]:dd^`1dd_\RcS_a^cNQ9SSOcKQ\cY^d*P`bIGPHZXQ8NaNEPNdGTbRaBPad`dcSWLF]^cAq[V;:`bd`d[cHKVK\-adcWUW[TRb^VLdRNPZGadcOdUUQEacdMc_dccPaOdW2J<^da%;V]ZRQRLaVUPZdcWHdZBi`M_;[d_NW`cVDVTQDULLSBWSdd@GT3GXdSdccddd`_aQadadX^Y^d@N9dWccRaRPI_BdScDcd_)VUT_4VVEKbQFddaVW]c^d`dcdR[MdO_XDPPESV[MOdPPdPdPdc\dcQddQQL\BRQ\TRK6G*?O6[]T\Nc@qCN:YDa\EBda[dQ=d_dcbd^HWVJ\KdX]QddRH_cK^PLEcNGQ^N>N^RY_IcW^.`YUY_cYdddXd4_P^]TVd]d9`cbdXSZdEddHPUNdUaT^ddW[RO^bdXd^Zca%WR\aYU?F
@m140306_004741_42137_c100613592550000001823119307181405_s1_p0/14725/ccs
CATGTTTGCGAACCTCATCACTCGTTGGCGCTAGCGGCCAATACTTTCGTGCCAATCCCGTACGTTGGCCCAATTGGGTAGTTTGTCCAGAACTCAGATTTTAACAGCAGAAGGACGCATGCTCTACCTTCATGATCCCACTGACGTCCCCTGAGGCTGCAATACATGCAACCCACGTACCCGGATTGGGCACGCCTTGCCAGAGAAATAGGGAAGGCTCATAGCGTTCGAAGTAGTTCCCAACCAGAACACTCCCTGGTGAGATCGCTGGAAAGCCCATCCTATAGAAAGGACGACCGCCTCGGGCCGGTGTAGCCAGCTTTTGTTGTTGGCCCAATCCGGTACGTGGACAACGTCAACGTTAATCTCGTGCATCAGATCCCTAGTTGGTTGAGAACAGAGCGCGACGTGGGGGCTGGGAGCCGATACCCCGTAAGTAGGAGAGGGCAGCCCCCCAGGTACCGGATTGGCACTGGGGCTACGTGGCGCCATCGCACCATTAAACATACCCGGGATCGATATTTAAAGGTGTGCGGGGCTCCTGCATCAATTAATACATCGTTCGAACCAGACCCGTCCCATTCATCTCGGCCTGCCTGGCCTACGTGCCATCCGGTACGTGGGCGATTAATCAGCATCCCAAAGGTTGGCACACCCGGTTTAATCGTGGGACTTCGGTCAAGCGTCAATATCCTAAAGACCTGCGGAGGTTTAGCCATCAGTGCGGGGCCACGTACCGGATTGGCACGAAAAGTATTGCCGGATCCGTCAAATGTGATTGATGCCCTCTCGAATGCTCTGCCCGGTGGAGTACTGGAGAGATGCCTGGCTGTCGGGGGGGGTGCAAAGCGCCGATCAATAACAATCGTCACTTTCGAGGTGGCAATACTTTCGTTGCCAATCCGGTACGTGGGATATAGGATTGATTTTTCTTCACTGTACGCCGGAGAACATAAGAAGCGTCATAACCCTATCAGTCCAAGAATAAGTCCCAGTATTTAACTGTTTCAGCACACGTACCGGATTGGGCACGTAGGCCAGCAGGAGGGCAGTCTCCGCGGTAAGTCCTAGTGCAATGGGCGCTTTTTTACCCTCGTCTCGAGAAGGGAGAGGGGACGCCAGTGCAGATATCTTTAATGTGGTAATTGGGGGCACGTAGGCCAGTGCCAATCCAGGTACCTGGAGGACTCTTGGCCTCCGCCCTTATGGCAGTGCATACTCTTCCATAAACGGCCTGTTAGTTATGGCGTCCGAGGATTCAAAAAGGGGTGAGCGAACTCGGCCGCCACGTACCGGATTGGGCACAACACAGCTTGGCATCCGGAGAGACGGGGCTTCAAAGCTGGGCCTGACGACGGTTGCGCGTCCGTATCAAAATCCTCCTAATAAGCCCCCGTCACTGTTGGTTGAAGAGCCCAGGATTCTCTGCAAGCGTGCCAATCCGGTACGTGGCGGGTTGGCCAGATGTGCGATTATATCGCTTAAATGGCTCTTGGGCCGCGGTGCGTTACCTTGCAGGAATTGAGGCCGTCCGTTAATTTCCCTTGCATACACCACGTACCGGATTGGCACGAAAGTATTGCCGGACAGCATCTTCCCTGCCTCAACATG
+
434%144*&&04044144244&1034'214343%1*-#134&14244444324344%05,444&$(24%253434%2244/./433)94-4442%443$44434/3/24&$(243%34/4&/344414.3&44/.40433%$34.44'2734%($""443/443$3(3&040$1'/444%%%-4414&32441%"&443(74%/4%/142(4434,444.34443#04/3/4304(44+44343444&13044(3343/3/3(#(1/34/4141%"%243#$&1400243&414&1(61&342-3(,%2444.,402$/41444,%/%/2$+$$03/4$.%344/440(40%233444444'4)2.444(43043$34/4#%'2&134//,2%04*-34%2443%3%444'334223+&243#$&0.3'334/444244/4/%2+4424%%*031,(144/(-(4./4144424&2+%%-$013'114/443$24434%34*1(/(44#(3%,0/40443%244'#&$2/'./4).('$3044/4341/4/4/4.'30443444204#3323$0.//#11&$444424'',*443'84)1$143#1(432$42(#-,444..44/#1.434434%033#.)%21,434'223%/(3)&4.44340.%%+444/!$1%44444&,44434.443(4343$3%34/.%$(.42444$$+44/4$443$43.)//%%444434-34143%4%'+234343/%*/344+-4.40/4/344%23443$(043,$!&0"12#.&1$"$+&%($$$)#"(''#$&##%#((&&2#%'$#&'$.($#""###$&#$#)%'$)'$;<=?9;:.?/:@@;?-4(><=:4F:64'-(8@8+9<<-(>.8@9@>(0'@3@.=25@9('?->6@?,?<@?@@@@>9::,?:8@@=/0?3922=3?@@:@@>?--.2/(=-:'=7/=-0-@@$@>@=@@@@@@,(6??;@801&?@0<8+3??@?8?+>@=@0>@;@;?@*B3)'42?@2/'080:@(=?+>5/2=@>@+??$4:3?:@>0?/=?/=?93;&?=?>4'@@@?@:0539-<>&@8/92.3&85.)%&>;878@6@@@@'8@9@@@@@+<@@@?7?.@>@@>@'@<98<@3?@@3@3E@=/45G?@@3?+73@17@:.:'5=@9:0>@0:%8''>?*34;<?%03,:>@8':-->@@?3=@@:1@@:%@(?40,@@@-:@@;@1@?(@%;8@/?/7,@@C;(:;<>'>8.<@@@=,*+'@>0@??@@?&?>@@>@/>2?<&:>+4%3@@,-(@;:.<?%96:<<??*<9=9<?+;@@0=0%;97@@(7,;@?*>,?)<//.?$@>.@;3,?=@@:@@>@@/:;-@?&>=;=.</@9@1??%@9@@?@@?@6F3/:@@?@@??@@%?@?35@@*A=@@6@.<>/>9@+?>/C;?>3(7@@/;@/.>?@@@3@?2@=@?:;%:=@?@>@@'?&:;.@)$,<.:5@'@+%9:;/6;78;@?@@8<>';6>06//@?@>@20@@?@@=9/9:@>@@@3(@9@>@:/<<@=@@39@@9?@?@<0@3F::@/;@>-15&:-,,>::*>?'?-@
@m140306_004741_42137_c100613592550000001823119307181405_s1_p0/15079/ccs
CATGTTTGCGAACCTCATCACTCGTTGCGCTAGCGGCAATACTTTCGTGCCAATCCGGTACGTGGACAACGTCAACGTTAATCTCGTGCATCAGATTCCTAGTTGGTTGAGAACAGAGCGCGACGTGGGGCTGGGAGCCGATACCCGTAAGTAGGAGAGGGCAGCCCCAGGTACCGGATTGGCACAACAAGCTTGGCTACACCGGCCGAGCGTCGTCCTTTCTAATAGATGGCTTCCACAGCGACTCACCAGGAGTGTTCTGGTTGGGAACTACTTCGAACGCTATGAGCCTTCCCTATTTCTCTGCAAGCGTGCCAATCCGGTACGTGGCGGCCGAGTTCGCTCACCTTTTTGAATCCTCGGACGCCATACACTAACAGCCCGTTTATGGAAGAGTATGCACTGCCTAAGGGCGGAGGGCCAAGAGTCCTCCAGGTACCGGATTGGCACTGGCCTACGTGCCCCAATTACCACATTAAAGATATCTGCACTGGCGTCCCCTCTTCTCGAGGACGAGGGGTAAAAAAGCGCCATTGCACTAGGACTTACCGCGGAGACTGGCCTCTGGCTGGCCTACGTGCCAATCCGGTACGTGGCCAATTGGTAGTTTGTCCAGAACTCAGAATTTTAACAGCAGAGGACGCATGCTCTACCTTCATGATCCACTGACGTCCCTGAGGCTGCAATACATGCAACGCCACGTACCGGATTGGCACTGGCCTACGTGCGCCATCGCACATTAAACATACCCGGATCGATATTTAGGTGTGCGGGGCTCCCTGCATCAATTAATACATCGTTCGAACCAGACCCGTCCATTCATCTCGCCTGCTGGCCTACGTGCCAATCCGGTACGTGGCGATTAATCAGCATCCAAGGTTGCACACCGGTTTAAATCGTGGGACATCGTCAAGCGTCCAATATCCTAAAGACCTGCGAGGTTTAGGCATCAGTGCGGGGCCACGTACCGGATTGGCACGAAAGTATTGCCGGATCCGTCAAATGTGATTGATGCCCTCGATCCCCGTGGAGATGAGATGCCTGGCTGGTCGGGGTGCAAACCGATCAATAACAATCGTCACTTTCGATTCGGTGGCAATACTTTCGTGCCAATCCGGTACGTGGTGTATGCAAGGGAAATTAACGACGGCCTCAATTCCTGCAAGGTAACGCACCGCGGCCCAAGAGCCATTAAGCGAATATAATCGCACATCTGGCCAACCCGCCACGTACCGGATTGCACGCTTGCAGAGAATCCTGGGCTCTTCAACCAACAGTGACGGGGGCTTATTAGGAGGATTTTGATACGGACGCGCAACCGTCGTCAGGCAGCTTTGAAGCCCGTCTCTCCGGATGCCAAGCTTGTTGTGCCAATCCGGTACGTGGTGCTGAAACAGTTAATACTGGGACTTATTCTTGGGACTGATAGGGTTATGACGCTTCTTATGTTCTCCGGCGTACAGTGAAGAAAAATCACAATCCTATATCCCACGTACCGGATTGGCACGAAAGTATTGCCGGACAGCATCTTCCTTGCCTCAACATG
+
8L>?6LLH878LILJ:H<68=LI;HL7LKKIK(C9JL9F=KLJLLJK<8<LJL>3@2<17:K=FLLH9JDK?BGK0L?L988?KKJLLLL0KKH>'5FLKKFI3<L5F;D@?;FKLLLLLC3D9;G0LLEC121>/9<DHE:?>PLL>9K<FLBLK@KDLLD7E-C64:%>GJ.K9?LF84D,35#(LKJ=88L?TK+,15:E@C%IGKJL?.2<B3K/LLI5#49I8I59*G8>6J',2G505:-JL8857ICEKF>GIK>>F>ALLE7GKH34I>JJDDGLK=JLK527K>B2E/3:2;1LLLLLLLLLGKB2>DL98G2<DFFIF8K=ILILLFCKLKHJLLLHL9KLLMKKL;DLK<,K9ILILLL?%9I45FKL3HLLK2:GI.:2BJ9F.KLD::L>LG;LJ6L/<8877>AG4?I2MF5JL;KL(KC9L0<@?;4I+JKLHL?GAL;=<7KKK9>1HL9HKLL<HKLFJ6,GHIK7JK;KIL?GF4KE:E1BGNH68G9?962.JJ?DF&;9LLDLLLLL@?:,@@,@:@@@.?(6/:=@@>@=??@?@@@@)?>@@??.@??/@8;;,@@@81?52+2@?@@31@@>@63;@8@8@9@?2:</5?@@3?@?+;3@&.-<:@.;8<%,@-6./549'6,?;@@;??;3@1-3=@<>@:?@;?@;;8@>.>@;@?,0<3@?@7@?@?=>(8>:0)9;'3:<:%*.&)(,7.8:>>'-5*/=?=:@::.>@:$?>@:@>'90@>@@=@3?@,>/@;?1-?@@6@@@:@@@@3)>8;/=;>@?@/:?.EG7:DF>1J'<F4GLK9;-ELJGGJ8*3242:852,'38IKEL<6%59AKI9MBM;:LENJ23HK$L?FFFL<8*JJLGLL=LGLI>KLFHL(8B?GL9?G(JKKI9H.V8/I7253;76KEL:+%C:E>3L<DKJ5LJKLLLKLHK8K4LLKJLFLF$K6>IK/K=<@LKCLLK6JKLLKFAF?L5>@LLLK;&J46G>>3/62.?KJLLLLLJK8DG21F6@52,I7?>0F7KK@G:DKC/)3/8B:LK>L=E6KJL,KL:0D748FDN/>-JKLK8LC9IE3JI49587=+-(")3%2F29(8=8KJ&H$%4K3:86H7E=KLE0>=?47F=JL15<<&8GJCG.JA=8825%%8HJK7+354<LKKI2G94DJ.<:I<2G?LJL6L21DFG?+<8/;=:FEJ)(26E8GKGF?7LKL?KIFJLJK'PIG@LELLEE4B2LJ'1,ILLDLKG6ELLLL:E1ILL'HLD9EAFL?>=@JLELHK:J.6LLEEEELK:J>KLLKLK7GLFKK>>K/MKGKLFGKL@LII<KLHKALIGCF8=LI7K?:LJJ7J8JLGLELLLLK8JL9L@LDKL9KL?LKL)@>FLKLH9KJL>ILFLJLLJ?K:H9CLKLK5>=LF;EK)-?GL;GL?EKJGKD;;47&?L0FGDEAL?EHLALDLK9?L5K9KLK0;BJ;:LIJLLLLC?-0$8D*60;1>*+:,A1+G378DE>H2JJA:LLJLLKKF?L>=K0GLLKL>L8KJK8LJ>50TKBJLJFLK
@m140306_004741_42137_c100613592550000001823119307181405_s1_p0/15211/ccs
CATGTTTGCGAACCTCATCACTCGTTGCGCTAGCGGCAATACTTTCGTGCCAATCCGGTACGTGGCCAATTGGTAGTTTGTCCAGAACTCAGATTTTAACAGCAGAGGACGCATGCTCTACCTTCATGATCCACTGACGTCCCTGAGGCTGCAATACATGCAACGCCACGTACCGGATTGGCACGAAAAGTATTGCCGGATCCGTCAAATGTGATTGATGCCCTCGATCCCCGTGGAGATGAGATGCCTGGCTGGTCGGGTGCAAACCGATCAATAACAATCGTCACTTTCGAGGTGGCAATACTTTCGTGCCAATCCGGTACGTGGCGGCCGAGTTCGCTCACCTTTTTGAATCCTCGGACGCCATAACTAACAGCCCGTTTATGGAAGAGTATGCACTGCCTAAGGGCGGAGGGCCAAGAGTCCTCCAGGTACCGGATTGGCACTGGCCTACGTGCCCCAATTACCACATTAAAGATATCTGGCACTGGCGTCCCCTCTTCTCGAGGACGAGGGTAAAAAAGCGCCATTGCACTAGGACTTTACCGCGGAGACTGCCTCTGCTGGCCTACGTGCCAATCCGGTACGTGGTGCTGAAACAGTTAATACTGGGACTTATTCTTGGGACTGATAGGGTTATGACGCTTCTTATGTTCTCCGGCCGTACAGTGAAGAAAAATCAATCCTATATCCCACGTACCGGATTGGCACAACAAGCTTGGCTACACCGCCCGAGCGTCGTCCTTTCTATAGATGGCTTCCAGCGACTCACCAGGAGTGTTCTGGTTGGGAACTACTTCGAACGCTATGAGCCTTCCCTATTTCTCTGCAAGCGTGCCAATCCGGTACGTGGTGTATGCAAGGGAAATTAACGGACGGCCTCAATTCCTGCAAGGTAACGCACCGCGGCCCAAGAGCCATTAAGCGATATAATCGCACATCTGGCCAACCCGCCACGTACCGGATTGGCACGCTTGCAGAGAATCCTGGGCTCTTCAACCAACAGTGACGGGGGCTTATTAGGAGGATTTTGATACGGACGCGCAACCGTCGTCAGGCAGCTTTGAAGCCCGTCTCTCCGGATGCCAAGCTTGTTGTGCCAATCCGGTACGTGGACAACGTCAACGTTAATCTCGTGCATCAGATCCTAGTTGGTTGAGAACAGAGCGCGACGTGGGGCTGGGAGCCGATACCCGTAAGTAGGAGAGGGCAGCCCCAGGTACCGGATTGGCACTGGCCTACGTGCGCCCATCGCACCATTAAACATACCCGGATCGATATTTAGGTGTGCGGGGCTCCTGCATCAATTAATACATCGTTCGAACCAGACCGTCCATTCATCTCGCCTGCTGGCCTACGTGCCAATCCGGTACGTGGGCGATTAATCAGCATCCAAGGTTGCACACCGGTTTAATCGTGGGACATCGTCAAGCGTCAATATCCTAAAGACCTGCGAGGTTTAGGCATCAGTGCGGGGGCCACGTACCGGATTGGCACGAAAGTATTGCCGGACAGCATCTTCCTTGCCTCAACATG
+
ad^VUa`^^VLdKi_aORLY`bLKcdRd^`RbUdKcPId^TNNdd_H^PH^\dQPdQ^ZTTRS:_A\BEMU<ZMCXHc_K=_aaM:[`bUbVc7M<dY_X]K_caNZdd^XFId]SPac]OdNd9S`]\-FGGA0M]CWE@XRH/]Ua]MaL\EWbdcPIO4dQTOdN6X`\KcD]I<RDY7<-%,3&=:Q8F>DTW6QFEBTIGRAWJWV)PREWBRWESWXWQE@QEDDVVVTXXJU0UOS?FBEWWHXQDIXWS*XXQURSBXSXNENUQRCUD;GXPXLTQFW5XO@NR,YWLXLOBWJG.IUWVVVIXLR9SJKXWDIFU3OAGTKSPQBJRUUXCQW@V;SJHXWGPCVXTD2Q/UV=XNXWIWA-JXRK;:Q:ASUDDFXWTWU?FEA8BUFCR3XBS=DXXB+WP<RXUSQXOWBQVXWK^VPKWKP\=Z@TXGX>FTW=S7XWJIRWU?SSVEVOXFDXWOGTXGXXXROFUVX,GEXW/PXXXU/XVWWJ;WWVVJXNWWTQX>WXTAVCROWWPIDTVLI3SG?FOHOSW)URWGRFSFUVDWXG=*LJDVQKRBPKXXJWUKN:X?WELVEXUCVHVEEVSWVRSBXSWIOD@CRIUD%NBBWOPQLKXNWCXKPNBEXVD4BJCIWWL@U2V?CKNXVSX0NSVL\@X%DT?TSWWRLJSQARXXMKCNLRAXEVVWT1JG9MWOVQXII<>S6,?;CFTUIXWWVXCWEKEXE?G2?@XOWQXVRQU>;C4G*@GGUQ=TAP?DD$CREQHLEIWUWPGR:QGPVCTRWV4SMX5P8>BQWWUAVBUWQ+SSQOPVAMUS)W>JAWCHWTVWOVCUWXXWVWKQT/UW?WSTV@WLU,>G;VGWSUOXEWS:S?AXQXW<LXU>`DFPN6STXRXW5V=E=SV,VWRMFQXWV:U&VWJPNXNJXRBWWXXXKWSFOILQXVXQOWWXII6;FDXGRXVDSC@WCVOXTXW9:CWTFCMTBXKNWVIBVXKKRWGXXBWW5?UQJGXRXTXXW@CM9RXXP:?<SSXXHS<SXW5B9FRVDPXDXHJWRXVLJ3YHE@QbLd^dccdRK`d4QP^[ddacTbUMJdZc]RUUdDYd]Td_MXccNVdYdWY^XcS]SZC[_d[Z\_N^cD^TcZdQPMbWbDaJSdW]X[KG9c^NFL`\dTd[cM>UY\`T^\c]ab^:R/EdqcQ5c]X_J^]YHbEddb:>_[_^FPPTaS^daFF=]^d^Xd[P(QNR^VPSP>`adJ^J^G9D[GabS(Vcb`NR16GNHVdMVV[^W\N0\Vd^ZdcU]^NddcZdcCcU]<bR\NKWQc[IcN_UTEV?dU`dVcbdNdd]X^3_^d]2aaQWdUKdPPFFXUK9d^cZcGPFcbcNccXLdOd]CaD^ZOU[cKdaSaUYd9^\WdVddcadcdMdF_^dC[SX^Uf<ddZ^_bd\1qdbd^`_LKNN_OKJc\FX0O3POK1N_`cUd_YQcW']`d_cXqSc_c]Xca^,[d\^:ZQ]]ZRU_AqcHdAVZS^][^dcJ*BS]Wd\dc]RaRPONDdJIQ[]Of\HRd`c`7
@m140306_004741_42137_c100613592550000001823119307181405_s1_p0/15338/ccs
CATGTTATGCGAACCTCATCACTCGTTGCGCTAGCGGCAATACTTTCGTGCCAATCCGGTACGTGGACAACGTCAACGTTAATCTCGTGCATCAGATCCTAGTTGGTTGAGAACAGAGCGCGACGTGGGGCTGGGAGCCGATACCCGTAAGTAGGAAGAGGGGCAGCCCCAGGTACGGATTGGCACTGGCCTACGTGCGCCATCGCACCATTAAACATACCCGGATCGATATTTAGGTGTGCGGGGCTCCTGCATCAATTAATACATCGTTCGAACCAGACCCGTCCATTCATCTCGCTGCTGGCCTACGTGCCAATCCGGTACGTGGCCAATTGGTAGTTTGTCCAGAACTCAGATTTTAACAGCAGAGGACGCATGCTCTACCTTCATGATCCACTGACGTCCCTGAGGCTGCAATACATGCAACGCCACGTACCGGATTGGCACGTAGGCCAGCAGAGGCAGTCTCCGCGGTAAGTCCTAGTGCAATGGCGCTTTTTTACCCTCGTCCTCGAGAAGAGGGGACGCCAGTGCAGATATCTTTAATGTGGTAATTGGGGCACGTAGGCCAGTGCCAATCCGGTACGTGGCCCCGCACTGATGCCTAAACCTCGCAGGTCTTTAGGATATTGACGCTTGACGATGTCCCACGATTAAACCGGTGTGCAACCTTGGATGCTGATTAATCGCCCACGTACCGGATTGGCACGAAAGTATTGCCACCTCGAAAGTGACGATTGTTATTGATCGGTTTGCACCCCGACCAGCCAGGCATCTCATCTCCACGGGGATCGAGGGCATCAATCACATTTGACGGATCCGGCAATACTTTCGTGCCAATCCGGTACGTGGCGGCGAGTTCGCTCACCTTTTTGAATCCTCGGACGCCAATAACTAACAGCCCGTTTATGGAAGAGTATGCACTGCCTAAGGGCGGAGGGCCAAGAGTCCTCCCAGGTACCGGATTGGCACGCTTGCAAGAATCCTGGGCTCTTCAACCAACAGTGACGGGGGCTTATTAGGAGGATTTTGATACGGACGCGCAAACCGTCGTCAGGCAGCTTTGAAGCCGTCTCTCCGGATGCCAAGCTTGTTGTGTGCCACATCCGTGGTACGTGGTGTATGCAAGGAAATTAACGGACGGCCTCAATTCCTGCAAGGTAACGCACCGCGGCCCAAGAGCCATTAAGCGATGATAATCGCATTATCTGGCCAACCCGCACGTACCGGATTGGCACGCTTGCAGAGAAATAGGGAAGGCTCATTAGCGTTCGAAGTAGTTCCCAACCAGAACACTCCTGTGAGTCAGCTGGAAGGCCATCTATAGAAAGGACGACGGCTCGGGCCGGTGTAGCCAAGCTTGTTGTGCCAATCCGGTACGTGGTGCTGAAACAGTTAATACTTGGACTTATTCTTGGGACTGATAGGTTATGACGCTTCTTATGTTCTCCGGCGTACAGTGAAGAAAGAATCAATCCTATATCCCACGTACCGGATTGGCACGAAGTATTGCGGACAGCATCTTCCTTGCCTCAACATG
+
.4&134&434#"0.4423/344342344434*33/34,34432#4414%21434(.43444344344'344344(444/4344442344/44444(.24344/43423$12*441&142&1233#(%)<=>?2C>3>=@8@@?7@@@?1@@@@9E%43?%<A@?@71.8@85@?8'?@@@@>@?@?3/@=@@?:;@?@:?@9?=;@@8?-@@3@@?@/:*9::@:/@.@1@>@@@*3@??':$35-.:*:*5':@;?@@@9@:+>;9.>?@@@-@?@>@?;+?>+<??/@>@,9@=?/@8?;?@/:@>@?3@;@=@@?@:@?/;@@>@<@>@?@9@@@@?;@:@3@:;2@@@<@:??@;@<3(>('(>=<>*=23@@=@:;3?/,+11?2+>-0@@2@;@9:@-@4*7;8@.>@@>:?>?@@;1/@=.<@?2?@>:@+A?>@?@:/>@@@7I<@@?/@0;-6)?@?/@;@@@?@@?@?;8@:??@=@3;:=@@>@0193:2@/3@282+,A38??/=@@@6@@@:@8=*@3@;=2@@-9?@>3@+?@@?/?=2@@@3@@@@@?@??,@>@8>@>9@?@:?@6@@?>>.9@/@@@@5?@38?@@<1@>@@9@8/=-@9@@?/@@7=@@@@?@>@@0?/==,@@@@;/./<-5-::@=@@6,*<@@@@@?@3?(=;@.?4.-;9<@/@@8=-@@?@2@/3@9@8;::@@)@@,@;:-'0:=)??4,$=<5@@???=(?.<@@:3@?@@9?;0=?@@(@@1@@@=.;@?3=?.-=;-@3@=;9/@;:@;1@G?6:?=?2@6/@@?>:3?@@=.@@@@@6H@71;<>$1;@?..9:?<3>/>=@99:8@;@@?.??@-3$9?0?@@3<@8@219@@@@@6@;9:@=2F?>*;?*?@?@@@?@?/?)@?@-@@@?6C?@;3@@@@:@?/@?5@<:@1;390@@0?E=38@?@?@?;9(???330<*33@?08-@??@+??;9.5"??;<+?<8@@;@?/@?0>6@9@8?;@@@@1@3@;>?@@1@;93@@@@?;@@9@1?@/@@@8<?6)>93@@?.<@=@+/*5@@?@@?>3?'7@@93@3/>=@**>>@?3=,7&41&1,-,3%'%%#&+-$(%.44333$93444(34%$&114434444.434&4&-4/24343/444/4(44444444(4/414/44344423444.3#&$34$#43/40"$-1)"#3%204043434.444(44444($4/41444,433'234434/443434434.44444&'43&4.424%1244334/43%42%44%0/43#13%,444&44(43&./+3+$1/30434/34344(+&+.2$#+'22/40&4144-4340434.434&343)3)3/4414+)$344334443)/3.444434/&(4-$$%4444(4443$4&143&4,#.3$42/.44343024424444(43413$4-32.//(4324&/44%3444344244344.3/4344443434'2424444.#4344*3,$13430,3434%'+(3442440243%(&
@m140306_004741_42137_c100613592550000001823119307181405_s1_p0/15460/ccs
CATGTTTGCGAACCTCATCACTCGTTGCGCTAGCGGCAATACTTTCGTGCCAATCCGGTACGTGGTGTATGCAAGGGAAATTAACGGACGGCCTCAATTCCTGCAAGGTAACGCACCGCGGCCCAAGAGCCATTAAGCGATATAATCGCACATCTGGCCAACCCGCCACGTACCGGATTGGCACAACAAGCTTGGCTACACCGGCCCGAGCGTCGTCCTTTCTATAGATGGCTTCCAGCGACTCACCAGGAGTGTTCTGGTTGGGAACTACTTCGAACGCTATGAGCCTTCCCTATTTCTCTGCAAGCGTGCCAATCCGGTACGTGGCCCCGCACTGATGCCTAAACCTCGCAGGTCTTTAGGATATTGACGCTTGACGATGTCCCCACGATTAAACCGGTGTGCAACCTTGGATGCTGATTAATCGCCCACGTACCGGATTGGCACGAAAGTATTGCCGGATCCGTCAAATGTGATTGATGCCCTCGATCCCCGTGGAGATGAGATGCCTGGCTGGTCGGGGTGCAAACCGATCAATAACAATCGTCACTTTTCGAGGTGGCAATACTTTCGTGCCAATCCGGTACGTGGATATAGGATTGATTTTTCTTCACTGTACGCCGGAGAACATAAGAAGCGTCATAACCCTATCAGTCCCAAGAATAAGTCCCAGTATTAACTGTTTCAGCACCACGTACCGGATTGGCACGTAGGCCAGCAGAGGCAGTCTCCGCGGTAAGTCCTAGTGGCAATGGGCGCTTTTTTACCCTCGTCCTCGAGAAGAGGGGACGCCAGTGCAGATATCTTTAATGTGGTAATTGGGGCACGTAGGCCAGTGCCAATCCGGTACCTGGAGGACTCTTGGCCCTCCGCCCTTAGGCAGTGCATACTCTTCCATAAACGGGCTGTTAGTTATGGCGTCCGAGGATTCAAAAAGGTGAGCGAACTCGGCCGCCACGTACCGGATTGGCACGTAGGCCAGCAGGCGAGATGAATGGACGGGTCTGGTTTCGAACGATGTATTAATTGATGCAGGAGCCCCGCACACCTAAATATCGATCCGGGTATGTTTAATGGTGCGATGGCGCACGTAGGCCAGTGCCAATCCGGTACCTGGGGCTGCCCTCTCCTACTTACGGGTATCGGCTCCCAGCCCCACGTCGCGCTCTGTTCTCAACCCAACTAGGATCTGATGCACGAGATTAACGTTGACGTTGTCCACGTTACCGGATTGGCACAACAAGCTTGGCATCCGGAGAGACGGGCTTCAAAGCTGCCTGACGACGGTTGCGCGTCCGTATCAAAATCCTCCTAATAAGCCCCCGTCACTGTTGGTTGAAGAGCCCAGGATTCTCTGCAAGCGTGCAATCCGGTACGTGGCGTTGCATGTATTGCAGCCTCAGGGACGTCAGTGGATCATGAAGGTAGAGCATGCGTCCTCTGCTGTTAAAATCTGAGTTCTGGACAAACTACCAATTGCCACGTACCGGATTGGCACGAAAGTATTGCCGGACAGCATCTTCCTTGCCTCAACATG
+
6?<IKLLL9JFL8KLG<K7LJFHKKLEKLGLLK;9?LKLG,9JL?GK6HJ>?>$<?IL8LHKLBLLIGLLLL>LBLLKL>>LLLLKLLLFLHLK1A;LLBLL>9@@DL<HGFDLG1==LEL2IK<LF6JKLJ4KELD6LELLLELKFKJK9;I;L;IALAL3LKK@L>JLLGJLKLL1A9L9ILFLCEF4;ALHLLLLBL?L)H;KFLL<H88LHC7EFLLGLKKL?LL<L<ELALLLJ?EKLJ:KLLCLLLFK>LDK6JLLJLLJLDEFKA>381JLLJ:FJ/7J1L<I4ILELKL>I:@LJLALFLLFLJLLLLDL?;<FLL<GK'K?ADHK11FKFK2?3EJL2LCHLIE9LLJ8FLL<LLLLL?KL?JK4@6AH?K7KG)=>KKKHLGLJLG2H)4J?LLHKG1I<L4QJLFLL?LLLLLL>17=;BFELGFT>PLJLCL271I8L@LKLBL6?L1HL@0<L9JLLGGHLLL?L4JLL;LFLCILF*LLJ99ELLAL7:GL>LIGLL3ILLKLLL<LLLL6;=LL@SFF=K?LL7LKKLKFG8GLL(JKGH75?C?H?L;G8LLJLLKLL;IF>KL>ICLLL?K2$IF,G4IGLKKG*L<LLF??KL$HLLGLKLE5J3F8GK?G4H8JLLLD;LFLLL=K@LLK;>JLIK2KI%KD<>LKLLF5LJ>LLLKLKHJKLJLH3LGJ8<PILEK;KLKLL*I=K7JEHGD@LALL1FLKL?75I/J4LBUKLJLLK>BK>P=FK8%8KLLK1NC60<HGGLLL=1LLK<=LDLLIK$JKL9K9HLI6JL6>LD<BKKILLKLLALLLHB?9/LGGLK?CLFLLLL3KL@L/LKC;F5;)91COELGLCL3KLL/JIL9DKLIL+NDJ,G?<KJ/L;HKJLKFFLLL?ILL8LIJHL<LD<<DLJGL<ILL7LFL6LILI;LJL<<=KLLKLLLLCI8:6HI2LIDL?9K:CLG?KGLLG4LGLKLLGLKLLLJ:AK9L:KB37@/.-1-,(6>LHLLJBLL=9LDL%CIKH:J;FLLKLLDLCK7KIJ<><L=?6H*I28A=?H@//49FLL:F$>LL=J(IFLK-E&H95.EAM:IIK;JDLJKFK:$KK+>.@LE9G8K7JJ9>:>GL@LFCLLL5LJELLLLLHL?J:FLGL?LLLHLE,LILALLKKALLLED9GKJJ88DF8J1<E8I;L%FI>LJLD7L;E=LGLLI0KLELF:GLDL?LJJ<IBL>G34&K:GL%2K<L1KJHLFLF.>LLJFLGEJLBVLLLJLJLJLL;7J.BH27MLLL?L?FDJLL?LEJGGKLLL;JGIKKIFJLLLL::LLE88K3K:HK6IKE'JJLJKLKLA:GGL;L<IJKLILJ>TLLJLLFLKLLLH,JLJL9FF1HK7JK.L9D>K:?LKKGLKH<LK@LJ6L9JJ=LL5L<FKJHHL>::JJFLFL7LCKL.C8ILFLKLFLJLK<LLKDLKLILL9LFK=KF=LL>LL85KKIJLLKJ9CL?L:I%%8HGI?F=L9LI=LELG/?L7KKK<L8??BLAL9LKGGLK34LKLKL:J?KJ&HLKLL
@m140306_004741_42137_c100613592550000001823119307181405_s1_p0/15666/ccs
CATGTTGAGGCAAGGAAGGATGGCTGTCCGGCCAATACTTTCGTGCCAATCCGGTACGTGGCGGCCGAGTTCGCTCAACGCTTTGTTGAATCCTCGGACGCCATAACTAACAGCCCTTTTATGGTAAGAGTATGCACTGCTAAGGGGCGGAGGGCAAGAGTCCTCCAGGTACCGGGATTGGCACTGGCCTACGTGCCCAATTACCACATTAAAGATATCTGCACTGGCGTCCCTCTTCTCGAGGACGAGGGGTAAAAAAGCGCCATTGCACTAAGGACTTACCGCCGGGAGACTGCCCTCTGCTGGCCTAAACTGGCCATCCGGTACGTGGCCGTTTTGCATGTATTGCAGCCTCAGGGACGTCAGTGGATTCATGAAGGTAGAGCATGCGTCCTCGTGCTGTTAAAATCTGAGTTCTGGACAAACTACCAATTGGCCACGTACCGGATTGGCACGAAAGGTATTGCCACCTCGAAAGTGACGATTGTTATTGATTCGGTTTGCACCCCCGACCAGCCAGCATCTCATCTCCACGGGGATCGAGGGCATCAATCACATTTGACGGATCCGGCAATACTTTCGTGCGCAATCCGGTACGTGGGCGATTAATCAGGCATCCCAAGGGTTGCACACCGGTTTAATCGTGGGACATCGTCAAGGCGTCAATATCCTAAAGGACCTGCGAGGTTTTAGGCATCCAGTTGCGGGGCCACGTACCGGGATTGGCACGCTTGCAGAGAAATAGGGAAGGACTTCATAGCGTTCGAAGTAGTTCCCAACCAAAACACTCCTGGGTGAGTCGCTGGAAGCCATCTATAGAAAGGACGACGCTCGGGCCGCGGTGTAGCCAAGGCTTGTTGCTGCCAATCCGTACGTTGGTGCTGAAAACAGTTAATACTGGGACTTATTCTTGCGGACTGATAGGGTTATGACCGACTTCTTAATGTTCTCCGGCGTACAGTGAAGAAAAATCAATCCTATATCCCACGTACCCGGTATTGGCACAACAAGCTTGGCATCCGGAGAGACGGCTTCAAAGCGTGGCCTGGACGGACCGGTTGCGCGTCCGTATCGACAAATCATCCTAATAAGCCCCCGTCACTGTTGGTTGAAGAGCCCAGGATTCTCTGCCAAGCGTGCCCAATCCGGTACGTGGGGTTGGCCCAGATGTGCGATTATATCGCGTTAATGGCTCGTTTGGGCCGCGGTGCGGTTACCTTGCAGGAATTTGAGGCCGTCCGTTAATTTCTCCTTGCATACACCACGTACCGGATTGGCACGTAGGCCAGCAGGCGAGATGAATGGACGGGTCTGGTTCGAACGATGTATTAAGTTGGAGTGCAGGGAGCCCCGCACACCTAAGATAATCGATTCCGGGTATGTTTAATGGTTGCGATGGCGCACGTAGGCCAGTGCCAATCCGGTACCTGGGGGCTGCCCTCTCCTACTTACGGGTATCGGCTCCGCCCCACGTCGCGCTCCCTGTTCTCAACCAACTAGGATCTGATGCACGAGATTAACGTTGACGTTGTCCACGTACCCGGATTGGCACGAAAGTATTTGCCGCTAGCGCAACGAGTGGATGAGGTTCGCAAAACATG
+
(44-33%/1/-24&424$(43(+&4+2&424%23444224433&1(434(24344444.04/2/13(443/,1040%$&'0'3$""43&14,44$'$%2-(440-4)434/44'3'".334&-4%34*444.4444343$4&+&,234+4.%2&$-/344303&)3#$3/4+4&-24%1(,43%3,3)42&/(41%0434.4414.44443/44444/0/2#343$(41($42433433%44$41243%120024/4/(44-*44344044&$&2444344344%2'35444%22(32(40244'2./4"!"$#''$-&&$/'*44%0424%33'30.4.3444434($43.4424&43.203#4./$/.%134.4441444%14433/(3/2440(3.'43$41444/3*/4344343(+$340444(3$40424/44&4441'2''04144444344&344/4(-43&4400344/444330,433444444&2334343$14&34322.443,%24$/4./3%343/1440%'&134.&*/2414'%1443/&.%1+.341444(,.'/34442143%4/3$#$3443434444.4+4331#34%,.43#$'42#1334.43(44$#$/24143444/0$44-44430%3-%234%22442&1+%40//24&%33-4411%,3(#22/1)4341$64.(343,3%2$444440/4&4%%14%'0'443#342414204434&0.(3'4&.%144)43'434'43/4&1134.43(-%2$$.43422&24$3,.0444..(4/43402444444'&'340$3404431444&3.)4+/%%'44443434.44343$43%43.4444(""3443#'/4444(("'-&&&/3-./0444'4/4030424%$33%(73$444.43444///44&'%&034$(4%143%.34240444&4-4441'3434444403/+&4,/.40%+-411#/(6204(2302443%3434444&223$43(./&/&1&04&43./3.443''0'+,&4%,.4&14&51434434444*84%444"$*244/%$%2(43($34-/444.%0$/43234344/3$434/&+3033%244444($)4440(/'%&-344&)&44.$44%+(3&434(33-(44.4/4$10.44/33$3'24'3(/4443&.44)371441243/""/344-3(3%14'434%,#$304244(#%&4444)44+((44424444-(23$.%%414-4/34'/%4/.44(413&/%324.44343..4434%/&1444.24444334124433$2.$3#34/44'3-04$.644(/33'&44434'#4#$/(2344%14342444444/443'4*42434(4%.1&,$44.4&04((444,34'34'704-4,/.'233344&2441%204/4//434144344-3444#-%+44442430441$#"#"$%,<+>(,<8>?=*#++7;*,9?0@3+:*091?9@?:'=:+=*4&'<7?08:@=?@%@?=@3>@>@*@?(.=?@?@'./@4@9HKG/IIK4HI67LF(MJ-?C.$HJ>KA*8936CGF
@m140306_004741_42137_c100613592550000001823119307181405_s1_p0/16012/ccs
TCATGTTTGAGGCAAGGAAGATGCTGTCCGGCAATCTCTTTCGTGCACAATCCGGTACGTTGGAACACACGTCAACGTTAATCTCGTGCATCAGATCCTAGTTGGTTGAGAACAGAGCGCGACGTGGGGCTGGGAGCCGATACCCGTAAGTAGAAGAGGGCAGCCCCAGGTACCGGATTGGCGACTGGCCTACGTGCGCCATTCGCACCATTTAAACATACCCGGATCGATATTTAGGTGTGCGGGGCTCCTGCATCATTAATACATCGTTCGAACCAGACCCGTCCATCATCTCGCCTGCGGCCTACTATCGTGCCAATCCGGTACGTGGTGTATGCCAAGGGAAATAACGGACGGCCTCAATTCCTGCAAGGTAACGCACGCGGCCCAAATGAGCCATTAAGCGATATAATCGCACATCTGGCCAACCCGCCACGTACCGGATTGGCACGAAAGTATGCCACCTCGAAAGTGACGTATTGTTATTGATCGTTTGCACCCCGACCAGCCAGGCATCTCATCTCCACGGGATCGAGGGCATCAATTCACATTTGACGGATCCGGCAATACTTTCGTGCCAATCCGGTACGGGCCAATTGGTAAGGTTTGTCCAGAACTCAGATTTTAACACAGAGGACGCATGCTCTACCTTCACTGAATCCACTGACGTCCCTGAGGCTGCAATACATGCAACGCCACGTACCCGGATTGGCACGCTTGCAAGAGAAATAGGGAAGGCTCATAGCGTTCGACAGTAGTTCCCAACCAGAACACTCCTGGGAGTCGCTGGAAGCATCCTATAAAGGACGACGCTCGGCCGGTTGTAGCAGCTTTTGTTTGTTGCCAATCGTCGTGGGCCCCGCACTGATCCTAAACTCCGCAGGTCTTTAGGATATTGACACGCTGAACGATGTCCACGATTAAACCGGTGTGCAACCTTGGATGCTGATTAATCGCCCACGTACCGGATTGGCACGCTTGCAGAGAATCCCTGGGCTCTTCAAACAACAGTGGACGGGGGCTTATTAGGAGGATTTTGATACGGAACGCGCAACCGTCGTCAGGCAGCTTTGAATCCCGTCTCTCCGGATGCCAAGCTTGTTGTGGCCAATCCGGTACGTGGCGGGCCGAGTTCGCTCACCTTTTTGAATCCTCGGACGCCATAACTAACAGCCCGTTTATGGAAGAGTAATGCACTGCCTAAGGGCGGAGGGCCAAGAGTCCTCCAGGTACCGGATTGGCACGTTAGGCCAGCCAGAGGCAAGTCTCCGCGGTAAGTCCTAAGTGCAATGGCGCTTTTTTTACCCCTGTCTCGAGAAGGAGGGGGACGCCCAGTGCAGATATCTTTAATGTGGTAATTGGGCACGTAGGCCAGTGCCAATCCGGTACGTGGTGGCTGAAACAGTTAATACTGGGACTTATTCCTTGGGACTGATAGGGTTTATGACGCTTCTTTATGTTCTTCCGGCGTACAGTGAAGAAAAATCAATCCTATATCCCACGTACCGGATTGGCAAGAAAGTATTGCCGCTAGCGCAACGAGTGATGAGGTTCGCAGAACATGA
+
$4/4.%2144140$&#'204(4434/(((&(((((%(('(((4-&3&3''($714344#'32404'3-&444/3/433/344.34(42/42%3444(34/434'42444%13"$3'(3124443414443*$(44-34244.144244.4343(313%24(4413(4.3440-4344342..).33&4(33'.1442424302&240'4/#1(.(/24(4/'404&&3/3'02444-4440/32/444404424443%04'444-4/4.44043.343$3/4444%40-444.433/34/&#%"#$#$"#"%%4.&4044'414434433(3&-443#304%11243$2.434(4341/41343434&0/%--43%-++%"$3/-'&//##-&24(244&1342-'4/44344/,*343$-334343.&441143%,$4*4/44.3$413(234.143$3(34.442%#01-#%../&),30&34+43.-2$.3(3$0&(3444340/.40*444/1/)/4-(.3$,&3*1,2)4//434#.(4%'3434&23444344&3414,/44'424444(%/43444414,43&"#%$&434244.4%''44%'244/3/4#%43,/44.34.3'3,4(.$+((,4/14(0.3434-3##.).42/03&0444.0403.4.4%3(-3443(444444.30444444$22344/4140241234-3$%(133444..443/244%2433333'/34/%4'4(4*1&33243434"&//.-2/0/3(4202%20,02..#1,&23%)#(2*2343442444%2/4+3+3./("##''(/&02+332+2/.4-.(&&+',.'.*$3.)'.-,//'+-0--0-$)&(.10-3%0$2../43&#-403&/.34%0$#./&(43$/3,4434%)'(3(44-4(/34&1%'33$4('44-0434'33%334143324)64343424$(,343/%(43#33)81./44/2)/0/%.&.-4-3'("((++-0-/,-(3(4/13(0/324/03/$-43/,4323(0+424..'34.4'444/3&44(33"$3434+4,3#""#442*94444'44344.'2343443424.44)4,4.)333404323(4.3(424$23223$(.1442(44/)2442%43(34444-/4/-0/(&./&,24(/*34/44044.3&../440.4(.44/4'2/443(44/41$..414-4'.4.4/434%&(24'53%%6444.'1+44444.4324(43/(/-43&/44.44/4-4/44'.'2/2)'*.:3%01%&3-.4.3$34&21-%%44(3832%123444((13(4(441%-4..4&(+4.444.34%4$2433424344244444/.3344%443434(44434/(4404/3(.424424'+34'234040433&44#%'-4%1444240"$.//434$$$&4)-233/24442%/20.4&344344244444/243%./-4*4%24.4+."$)$-30/0/.41%4$&%/3.41&&'0/4/44(.4%4--%-41$%,/303/
@m140306_004741_42137_c100613592550000001823119307181405_s1_p0/16120/ccs
ATCTACCCGCTTCGCGTCGGCATCCGGTCAGTGGCAGTGAAGGGCGAACAGTTCCTGATTAACCACAAACCGTTCTACTTTACTGGCTTTGGTCGTCATGAAGATGCGGACTTGCGTGGCAAAGGATTCGATAACGTGCTGATGGTGCACGACCACGCATTAATGGACTGGATTGGGGCCAACTCCTACCCGTACCTCGCATTACCCTTACGCTGAAGAGATGCTCGACTGGGCAGATGAACATGGCATCGTGGTGATTGATGAAACTGCTGCTGTCGGCTTTAACCTCTCTTTAGGCATTTGGTTTCGAAGCGGCAACAAGCCGAAAGAACTGTACAGCGAAGAGGCAGTCAACGGGGAAACTCAGCAAGCGCACTTACAGGCGATTAAAGAGCTGATAGCGCGTGACAAAAACCACCCAAGCGTGGTGATGTGGAGTATTGCCAACGAACCGGATACCCGTCCGCAAGGTGCACGGGAATATTTCGCGCCACTGGCGGAAGCAACGCGTAAACTCGACCCGACGCGTCCGATCACCTGCGTCAATGTAATGTTCTGCGACGCTCACACCGATACCATCAGCGATCTCTTTGATGTGCTGTGCCTGAACCGTTATTACGGATGGTATGTCCAAAGCGGCGATTTGGAAACGGCAGAGAAAGGTACTGGAAAAAGAACTTCTGGCCTGGCAGGAGAAACTGCATCAGCCGATTATCATCACCGAATACGGCGTGGATACGTTAGCCGGGCTGCACTCAATGTACACCGACATGTGGGAGTGAAGAGTATCAGTGTGCATGGCTGGATATGTATCACCGCGTCTTTGATCGCGTCAGCGCCGTCGTCGGTGAACAGGTATGGAATTTCGCCGATTTTGCGACCTCGCAAGGCATATTGCGCGTTGGCGGTAACAAGAAAGGGATCTTCACTCGCGACCGCAAACCGAAGTCGGCGGCTTTTCTGCTGCAAAAACGCTGGACTGGCATGAAACTTCGGTGAAAAACCGCAGCAGGGAGGCAAACAATGAATCAACAACTCTCCTGGCGCACCATCGTCGGCTACAGCCTCGGTGACGTCGCCAATAACTTCGCCTTCGCAATGGGGGCGCTCTTCCTGTTGAGTTACTACACCGACGTCGCTGGCGTCGGTGCCGCTGCGGCGGGCACCATGCTGTTACTGGTGCGGGTATTCGATGCCTTCGCCGACGTCTTTGCCGGACGAGTGGTGGACAGTGTGAATACCCGCTGGGGAAAATTCCGCCCGTTTTTACTCTTCGGTACTGCGCCGTTAATGATCTTCAGCGTGCTGGTATTCTGGGTGCTGACCGACTGGAGCCATGGTAGCAAAGTGGTGTATGCATATTTGACCTACATGGGCCTCGGGCTTTGCTACAGCCTGGTGAATATTCCTTATGGTTCACTTGCTACCGCGATGACCCAACAACCACAATCCCGCGCCCGTCTGGGCGCGGCTCGTGGGATTGCCGCTTCATTGACCTTTGTCTGCCTGGCATTTCTGATAGGACCGAGCATTAAGAACTCCAGCCCGGAAGAGATGGTGTCGGTATACCATTTCTGGACAATTGTGCTGGCGATTGCCGGAATGGTGCTTTACTTCATCTGCTTCAAATCGACGCGTGAGAATGTGGTACGTATCGTTGCGCAGCCGTCATTGAATATCAGTCTGCAAACCCTGAAACGGAATCGCCCGCTGTTTATGTTGTGCATCGGTGCGCTGTGTGTGCTGATTTCGACCTTTGCGGTCAGCGCCTCGTCGTTGTTCTACGTGCGCTATGTGTTAAATGATACCGGGCTGTTCACTGTGCTGGTACTGGTGCAAAACCTGGTTGGTACTGTGGCATCGGCACCGCTGGTGCCGGGGATGGTCGCGAGGATCGGTAAAAAGAATACCTTCCTGATTTGGCGCTTTGCTGGGAACCTGCGGTTATCTGCTGTTCTTCTGGGTTTCCGTCTGGTCACTGCCGGTGGCGTTGGTTGCGTTGGCCATCGCTTCAATTGGTCAGGGCGTTACCATGACCGTGATGTGGGCGCTGGAAGCTGATACCGTAGAATACGGTGAATACCTGACCGGCGTGCGAATTGAAGGGCTCACCTATTCACTATTCTCATTTACCCGTAAATGCGGTCAGGCAATCGGAGGTTCAATTCCTGCCTTTATTTTGGGGTTAAGCGGATATATCGCCAATCAGGTGCAAACGCCGGAAGTTATTATGGGCATCCGCACATCAATTGCCTTAGTACCTTGCGGATTTATGCTACTGGCATTCGTTATTATCTGGTTTTATCCGCTCACGGATAAAAAATTCAAAGAAATCGTGGTTGAAATTGATAATCGTAAAAAAGTGCAGCAGCAATTAATCAGCGAT
+
LK7KK'HKJKKLJ2GIK;4J<LKBK<>FHLJJ5LELFKIKF6FLGLJLFKKLLDLLDKKLLLBL/B,KMKLKKLLKLL2LL;8JBLJ<LLELK9LKH5LLKKK7JLLIL:LAK69JKHLKFLLKLLLLKLLFKLLKJUCGAAS?BSWVRMSWQ^WWE;P?JCXX=XVQWVRXGXLXRXNXFTNWTKWV,WWWWWJXKRXXXTXP2ZRKXVWSPS(KWTW<GASCWTHT;RFXXLW:VGSWXUXWK]XWDQSRJ^WXWFUWXXKLXTEGRVCWXXSWS5WN.SQPPNSAPV?FUI0EDTH&QUUXNWI>?NXMH$XTPOVEWXLNBCIXUWXXVW,RKIAQ<EXWX(V,HD4AOZV8XXW<SK>8>HSRDPMOEEEVDWWUHK]OXV3W1TSFWTGXFU*BBVXSGXVWU(VUSU.EW;UWAXKXBUFNMUDSVWFUSXWGLPQ2VWRXXOX?YSXRWXKXXXRNX>TCWJXQKE@7FDBCX=R@PUQXEX>WWXWD]WVXWXESKXSGXXWIXXWWUQVDSXVWWUV@A?WTI3QWMXWXS;?ITXJFUGXIXHXOWXUXW+VKXXDHXVXPXTXNKSW.8XRSROXXTETTRXX/TRTXKDW9RXKFSJ\XFNXVXXR=KRFGKRTXKEHVCSXQRCXQGQDXSFSJXTRQXBWWXW/LK>R6=TC(Q(EXVST.RU=NAW1UMSWPXJKFP?T>KNCVUTCSUWX=USR/RQEDFGVWSWAWX5UQNWB?=HXWKWXXBXRXUKEX`RXKFXSDB1TW>+JLRBKLW&WB7V'P@BE@GQXXXSWQCLXWD=GL<XVCRWWGXD>CUXX?T@,1DSAASWCPW&5OWV0IGBSX?@.VAPDFV6BJFG?XPXDDRXPJXWXGXX@VRWBV2JVQ<TEDRXSUXH?WNVXX0R<RO+PBUGXEQKLXXORSWXVIXQ/TH-HSJXRXRS@SXUXUXHVCXXTXNWXXXWMXPGXPLXSLXVFGJWSCRXTK?PQQLXRXV>TXRJI'TTQQSV?XXFSXXXXVXTQ2=PGJ^XX4VUQXWQ)MQVXXTWURT1PWWVRNXWBXSQKXIXWWX@O7RRGXXSGA0VO@VXHXXXSXXXIXOYXOXRWXX=UXRXFFUNTR1XVXR?P8:LNXRXXVVXTXLEXDXPUXJ6VSSTXWBJVX;`TAFUCWPXPXXVTWQDRT2XI:WUST=NXXOEXDV-RXW2LIX`WX=VOQFHBQVG?I>0WSX<Q:L-@RPOX<XUNFDSXPKWTW@@XSVWRHGQXG:LVE/WHLXXCXXZPXQXWQXXL7LSQXXEM4DOU7XUTSX9XXIWXFR/V@HKSX?WDGMKLXFRVJTXX6JH,KPXTQXX<COaAUDEKWLJMSRDRFCFTA5YTVWXQR@OH>UXX1TPNQ@PCRUBXDW(WTQXW*:PVS.DG9MSWIRWIXSOWEERXXXPXGPCXXSRXTV17>SXSUPG4XGB@AVXW]dQ+\Z[^LcMcTdR;U^CaH:NM<`JSK^cJ[c'cIYaJRNafN9cZWd_Z^]^c_dd_YdYdd^^K\J7O^YdMcTU^]RZV^cHd[S_G[adc<]Z[aWUC90LS`GfdUdcdM_RcSB^`TdUTdd_Y\YcO@]abc^\K^MWZ^dLca^NdZZQNddO^[dPa`KcOab\V^c[V]WWSYdT^LR=a^ddADFP_ddc\]Nbd^6a[RBa\d`9Y\?<a^dbd^cW^GOadEdcPaMOMO9aFQ^cE0_\C[^Q^9aPVOW]dS_W3dab^d_TdZ^Qcadac^c^POIYaH\\JDQRHEbOWacCdVdddcc:aHdadbQdcadGa;VXS]Wdd]X\_V_S\b\c[IEK<QDOd>aZ[Pd]c]cN:YXH[`\c^bdJ\TW\cL\^_dcJOU2a[JQDVadIdQad@aEQU^ad^\MdQKYb[dZd]dWP,Q`\S\R0_c[U^Sd]_Vdd^FaM]Y\^PUdVVd\Tdd\^dV^B`LXT'acT]ZdSE^d\c^?d_AW]d[XdGdSX[[b/_J_\Vd\Gd^Y2dJ@ONCdO<V]WdUa^^dKRiWd3U]dT[TSqH_ZdUX]1aNWG^J[]>cBY]Y^Gdc>^U`dNcYWUS\YIKP5PP]]b]^M?c_QF^\cdL_dUO^dc^@\I\ccPYWcd[VQadd``^dOSHXqSdS`LZdR[d^dc_d7^c_P]8TKUZMWP]\ZbK^QSK]NdacZddd98d_IYK]dNC8AOT]ddaXd^adSd\ad]dCdcRSd]bINCddd8Nc_a_Nddd`Uc]\^WV]EbdOaEacN^bVNb\^acEXPPNd^^dd@P<c[ddad]Td_daR^cd^dZSQ[dSdbdMcX^\dM^_c<`cdW][dcaQRKV\_[dBVMd^Mdccdc^dPdOddbLdbPdd^NaW\\U__R^d]dc\_\PTdd^d\]Jd=aLGddR_T]aJcccPR9_d``\ZIBaP\aOXUR]cdNd[cdOUddZ
@m140306_004741_42137_c100613592550000001823119307181405_s1_p0/16141/ccs
CATGTTGAGGCAAGGAAGATGCTGTCCGGGCAATACTTTCGTGCAATCCGGTACGTGGCCAATTGGTAGTTTGTCCAGAACTCAGATTTTAACAGCAGAGGACGCATGCTCTACCTTCATGATCCACTGACGTCCCTGAGGTGCAATCACATGCAACGCCACGTACCGGATTGGCACGGAAAGTATGCCGGATCCGTCAAATGTGATTGATGCCCTCGATCCCCGTGAGATGAGATGCCTGCTGGTCGGGGTGCAAACCGAATCAATAAACAATCGTCACTTTGCGGAGGTGGCGAATACTTTCGTGCCAATCCGGGTACCTGGGGCTTCCCCTCTCCCTACTTACGGGTATCGGCTCCCAAGCCCCCACGTCGCGCTCTGTTCTCAACCAACTAGGATCTGATAGCACGAGATTAACGTTGACGTTGTCCCACGTACGGATTGGCACGCTTGCAGAGAAATCAGGAAGGCTCATAGCAGTTCGAAGTAGTTCCCCAACCAGAACACTCCTGGTGAGTCGCTGGAAGCCATCTATAGAAGAGGACGACGCTCGGGCCGGTGTAGCAAAGCTTGTTGTGCCAATCCGGTACGTGGCGGGGTTGGCCAGATGTGCGATTATATCGCTTAATGGCTTCTTGGGCCGCGGTGCGTTACCTTGCAGGAATTGAGGCGTCCGTTAATGTTCCCTTGCATACACCACGTACCGGATTGGGCAACCGTAGCCAGCAGGCGAGATGAATGGACGGTCCTGGTTCGAACGATGTATTAATTGATGCAGGAGCCCCCGCACACCTAATATCGATCCGGTATGTTTAATGTGCGATGGCGAACGTAGGCCAGTGCCAATCCGGTACGTGGCCCCCGCACTGATGCTAAACCTCGCAGGTCTTTAGGATATTGACGCTTGACGATGTCCCACGATTAAACCGGTGTGCAACCTTGGAATGCTGATTAATCGCCCACGTACGGATTGGCACGCATTGCAGAGAATCCTGGGCTCTTCAACCAACAGTGACGGGGGCTTATTAGGAGGATTTTGATACGGACGCGCAACCGTAGTCAGGCCAGCTTTGAAGCCCGTCTCTCGGATGCCAAGCTTGTTGTGCCAATCCGGTACGTGGCGGCCGAGTTCGCTTCACCTTTTTGAATCCTCGACGCCATAACTAACAGCCCGTTTATGGAAGATATGCAATGCCTAAGGGCGGAGGCCAAAGAGTCCTCCAGGTACCGGATTGGCACTGGCTACGTGCCCCAATTACCACATTAAAAGATATCTGCACTGGCGTCCCCTCTTCTCGAGTACGAGGGTAAAAAAGCGCCATGCACTAGACTTACCGCGGAGACTGCCTCTGCTGGCCTACGTGCCAATCCGGTACGTGGTGACTGAAACATTTAATACTGGGACTTATTCTTTGGACTGATAGGGTTATGACGCTTCTATGTTCTCCGGCGTACAGTGAAGAAAAATCAATCCCTAATATCCCACGTACCCGGATTGGCACGAAAGTATTGCCGCTATCGCACGAGTGATGAGGTTCGCAAACATGG
+
$/2%%44424434+4.&33)1442&(4#2#$%&234%143443$/$4&%(43342$34343&34243/%&'4/4(43/.44414443443%224433342&42144$2441%32434043$2.3443'4440424444433"$4(43$(44434$%,/343(433%1)83$4.2/32.4244444%22434(434442044443%124044414444443%22233$343'23&334144$34%1442444443$$134%/#1&2(4&+(2344334442*$*"%"'3/44242#*%(4$-4441&#243442414444&&%%)364''"$2233$#4)&0$-443#301443))$3.(4%13&22424(43423234440$'243%12434%4413(4431$-#3443334303"1344433443434%22341)2%#%2#403140342440/1443443(3#/-2'422(3)433(3%14%24234424)9333434/42/4444244/43(/$(+343)834414443'0(('((%(&(((((4%/)4(92*924404-#%#'13&1443444434343'6444442424(-443+404/4444414414*3444434'4(4344044%&%24$%*'444,9444324%34444443421%%/422$34/44342&(-34243$43(4440434'&3443424434%124$""1344$143444%5433443'3.433%0$,'%2414344'#'224'344(434&243*3242434%322234424044%111$.,4(.3#434341%4343$34443(3444&23#&3/4*:443)%4'/$343434443%4%,333304444443%4243'4413143443&44423%01&"%14(42433444424(384444343'424244344434("#'*9.4443&/4(4'444324444&34'%'4341434'+%&.'(4443&044044/443434442(34333$14344,44444343%14044344#2/243443/(4(443"$10444#%%'434%33%43444343%3//442%4-2444(1434.'344343%4243443424'.%13242/434#(4'0/41%%'%'7&22%&421#'4(##&430%1-%)'3&+334343($4433&43444%4432+#&4043$20443244-3#2#1#%03%/43#33$2343424434'444&3(3.4404340.4434343(4((434(444'%0444/1442(14444-443.$240(/142#2034'724344(442'2%$"$044443%0&044%1/414.44(4214443(44/.04434344&4043)8(31&4.(1240'%*&24441"$3344433/4443'%'344%%'-4443%434#4124442342&24##443%4433&/444344334334'344444233''-(%"%%441443&43&'61144%4);4%14344433340/403$3#%42&2342&1444444244(1'%%%33&2
@m140306_004741_42137_c100613592550000001823119307181405_s1_p0/16525/ccs
ATCGTCCATTCCGACAGCATCGCCAGTCACTATGGGCGTGCTGCTAGCGCTATATGCGTTGATGCAATTTCTATGCGCACCCGTTCTCGGAGCACTGTCCGACCGCTTTGGCCGCGCGCCCAGTCCTGCTCGCTTCGCTACTTGGGAGCCACTATCGACTACGCGATCATGGCGACCACACCCCGTGCCTGTGGATCCTCTACGCCGGACGCAATCGTGGCCGGCATCACCGGCGCCACAGGTGCGGTTGCTGGCGCCTATATCGCCGGACATCACCGATGGGAAGATCGGGCTCGCCCACTTCGGGCTCATGAGCGCTTGGTTTCGGCGTGGGTATGGTGGCAGGCCCCGTGGCGCGGGGGACTGTTGGGCGCCTCTCCTTGCATGCACCATTCCTTGCGGCGGCGGTGCTCAACGGCCTCAACCTACTACTGGGCTGCTCCTAATGGCAGGAGTCGCATAAGGGAGAGCGGTCGACCGATGCCCTTGAGAGCCTTCAACCCAGTCAGCTTCCTTCCGGTGGGCGCGGGGCGATGACTATCGTCGCCGCACTTATGACTGTCTTCTTTATCATGCAACTCGTAGGACAGGTGCCGGCAGCGCTCTGGGTCATTTTCGGCGAGGACGCGCTTTCGCTGGAGCGCGACGATGATCGGCCTGTCGCTTGCGGTATTCGGAATCTTGCACGCCCTCCGCTCAAGCCTTCGTCACTGGTCCCGCCACCAAACGTTTCGGCGAGAAGCAGGCCATTATCGCCGGCATGGCGGCCGACGCGCTGGGCTACGTCTTGCTGGCGTTCGGCGACCGCGAGGCTGGATGGCCCTTCCCATTATGATTTCTTCTCGCTTCCGGCGGCATCGGGGATGCCCGCGTTGCAGGCCATGCTGTCCAGGCAGGTAGATGAGCGACCATCAGGGACAGCTTCAAGGAGTCGCTCGCGGCTCTTACCAGGCCTAACTTCGATCATTGGGACCGCTGATCGTCACGGCGATTTATGCCGCCTCGGCGAGCACATGTGGAACGGGTTGGCATGGATTGTAGGCGCCGCGCTATACCTTGGTCTGCCTCCCGCGTTGCGCGCCGGCTGGCATGGAGCCGGGCCACCTCGACCTGGAATGGAGAGCCGGGCGGCACCTCGACTAACGGATTCACCACTCCAAGAATTGGAGCCAATCAATTTTCTCTGCGGAGAACTGTGAATGCGCAAAACCAACCCTTGGCAGAACATATCCATCGCGTCCGCCATCTCCAGCAGCCGCACGCGGCGCATCCTCGGGCAGCGTTGGGTCCTGGCCACGGGTGCGCCATGACCTCGCTGCTCCTTGTCGTTGGAGGACCCGGCGTAGGCTGGCGGGGTTGCCTTACTGGTTAGCCAGAATGAGATCACCGATACGCGGAGCGAACGGTGAAGCGGACTGCTGCTGCAAACGTCTGCGACCTGGGAGCAACACAACATGAATGGTCTTCGGTTTCCGTGTTTCGTAAAGTCTGGAAACGCGCGGAAGGTCAGCCGCCCTGCACCATTATGTTCCGGATCTGCATCGGCGCAGGATGCTGCTGGCTACCTGTGGCGGAACACCTACATCTGTATTAACCGAAGCGCTGGCATTGACCCTGGAGTGAGTTTTCTCTGGTCCCGCCGGCGAGCATCGCATCAGTTGTTTACCCTCACAACGTTCCAGTAACCGGGCATGTCATCATCAGTAACCGGTATCGTGAGCATCCTCCTCTCGTTTCATCGGGTATCATTACCCCCCATGAACAGAAATCCCCCTTTACACGGAGGCATCAGTGACCAAACAGGAAAAAACCGCCCTTAACATGGCCGCCTTTATCAGAAAGCCAGACATTAACGCTTCTGGAGAAACTCAACGAGCTGGACGCGGATGAACAGGCCAGACATCTGTGAATCGCTTCACGACCACGCCTGATGAGCTTTACCCGCAGCTGGCCTCGCGCGTTTCGGTGATGACGGGTGAAAACCTCTGACACATGCAGCTCCCGGAGACGGTCACAGGCTTGTCTGTAAGCGATGCCGGGGAGCAGACAAGGCCCGTCAGGGCGCGTCAGCGGGTGTTGGCGGGTGTCGGGGGCGCAGCCATGACCCAGTCACGTAGCGATAGCGGAAGTGTATACTGGCTTACTATGCGGCCATCAGAGCAGATTGTACTGAGAGAGTGCACCATATGCGGGTGTGAAATACCGCACAGATGCGTAAGGAGAAAATACCGCATCAGGCGCCTTCCGGCCTTCCTCGCTCACTGACTCGCTGCGCTCGGTCGTTCGGCCTGCGGGCGGAGCGGTATCAGCTCACTCAAAGGCCGGTAAATACGGTTATCCACAGAATCAGGGGGATAACGCAGGAAAGAACATGTGGAGCAAAGGCCAGCAAAAGGCCAGGAACCGCTAAAAAGGCCGCGTTGCTGGCGTTTTCCGATAGGGCTCCGCCCCCCCCTGACGGGAGCATCACAAAAATCGACGCTCAAGGTCAGAGGTGGCGAAACCCGACAGGACTATAAGAAGATACCAGGCGTTTCCCCCCCTGGAAGGCTCCCTCGTGCGCTCTCCTGTTCCGACCCTGCCGCTTACCGGGATACCTGTCGCGCCCTTTCTCCCTTCGGGAAGCGTGGCGCTTTCTCATAGCTCACGCTGTAGGTATCTCAGTTCGGTGTAGGTCGTTCGCTCCAAGCTGGGCTGTGTGCACGAAACCCCCCGTTCAGCCCGACCGCTGCGCTTATCCGGTAACTATCGTCTTGAGTCCAACCCGGTAAGACACGACTTATCGCCACTGGCAGCAGCCACTGGCGTAACAGGATTAGCAGAGCGAGCGTATGTAGTGGGTGCTACAGAGTTCTTGAAGTGGTGGCCTAACTACGGGCTACACTAGGAAGGACAGTACTTTGGTATCTGCGCTCTGCTGAAGCCAGTTACCTTCGGAAAAAGATTGGTAGGCTCTTGATCCGGCAAACAAACCACCGCTTGGTAGCCGGTGGTTTTTTTGTTTGCAAGCAGCAGATTACGCGCAGAAAAAAAGGATCTCAAGAAGATCCTTTGACTCTTTTCTACGGGGTCTGACGCTCAGTGGAACGAAAACTCACGTTAAGGGATTTTGGTCATCGGAGATTATCAAAAAGGATCTTCACCTAGATCCTTTTAAATTAAAAATGAAGTTTTAAATCAATCTAAAGTATATATGAGTAAACTTGGTCTGACAGGTTACCAATGCTTAATCAGTGAGGCACCTATCTCAGCGATCTGTCTATTTCGTTCATCCATAGTTGCCTGACTCCCCGTCGTGTAGATAACTACGATACGGGAGGGGCTTACCATCTGGCCCCCAGTGCTGCAATGATACCGCGAGACCCACGCTCACCGGCTCCAGATTTATCAGCAATAAACCAGCCAGCCGGAAGGGCCGAGCGCAGAAGTGGTCCTGCAACTTTATCCGCCTCCATCCAGTCTATTAATTTGTTGCCGGGAAGCTAGAGTAAGTAGTTCGCCAGTTAATAGTTTGCGCAACGTTGTTGCCATTGCTGCAGGCATCGTGGTGTCACGCTCGTCGTTTGGTATGGCTTCATTCAGCTCCGGTTCCCAACCGATCAAGGCGAGTTACATGATCCCCCATGTTGTGCAAAAAAGCGGTTAGCTCCTTCGGTCCTCCGATCGTTGTCAGAAGTAAGTTGGCCGCAGTGTTATCACTCATGGTTATGGCAGCACTGCATAATTCTCTTACTGTCATGCCATCCGTAAGATGCTTTTCTGTGACTGGTGAGTACTCAACCAAGTCATTCTGAGAATAGTGTATGCGGCGACCGAGTTGCTCTTGCCCGGCGTCAACACGGGATAATACCGCGCCACATAGCAGAACTTTAAAAGTGCTCATCATTGGAAACGTTCTTCGGGGCGAAAACTCTCAAGGATCTTACCGCTGTTGAGATCCAGTTCGATGTAACCCACTCGTGCACCCAACTGATCTTCAGCATCTTTTACTTTCACCAGCGTTTCTGGGTGAGCAAAAACAGGAAGGCAAAATGCCGCAAAAAAGGGAATAAGGCGACACGGAAATGTTGAATACTCATACTCTTCCTTTTTCAATATTATTGAAGCATTTATCCAGGGTTATTGTCTCATGAGCGGATACATATTTGAATGTATTTAGAAAAATAAACAAATAGGGGTTCCGCGCACATTTCCCCGAAAAGTGCCACCTGACGTCTAAGAAACCATTTATTATCATGACATTAACCTATAAAAATAGGCGTATCAGCGAGGCCCTTTCGTCTTCAAGAATTCTCATGTTTGACAGGCTTATCATCGATAAGCTTTAATGCGGTAGTTTATCACAGTTAAATTGCTAACGCAGTCAGGCACCGTGTATGAAATCTAACAATGCGCTCATCGTCATCCTCGGCACCGTCACCCCTGGATGCTGTAGGCATAGGCTTGGTTATGCCGGTACTGCCGGGCCTCTTGCGGGAT
+
469<IBF;2:2?=IDKDJGG;H>L:>LFF6$DF&FCE>FGBD81KKKL2?58??6LJDALGLL;JJ==LG@@@9?:3=@>2@2>#?.60@=<@?1@6@*58@8@;=,/0-0$19*+4..@@<*30@3=0@.?;?3=,'89)3*)-/?*:>/1.9.+,8:@@>*?<7#@@?:;-64((;(+/;4-3+%*7@>?8@@82@?<->?5?@8@.>?>(23@(>;?&:&;<?3?,$=(;=+-><2@253.<)@?;:-9';;0+,-@;3;>@>@-B<,?@*1=@':<&@@>@4@?>;@@@?@9-@;/?>:38@039??@.>9<??3@+>.=3>+@;;?'@8)38>@?;19@-;#92:-.9@7('/?@@@?-@12:'-=22&+$=;=@?@=(7,->;76.<@,.,//7.?1&=4,6-=?@=?@9<@4@?/*9'4:@;;@@9#).3;<;*/<</7/(==*.<:.=4/>?,(>$;:=,<;?$?>5%)?2=@.812@9@)<=?==@?@430)/G@@<0?2@%,.;?<;;7?,5>@:/;'>@?;%?@6:0.@?@<@?65@5>@??@@,,/1*=2@?@>::42<@<@.?@@@>,&9@2@:9<>@@>(?+/>;@6?3>.39@:8>@=@@@:<($:?(@:'$&+-?;@?.@.+$8//@:@@:@3<&:&<5D4@?=3@9??;/6;0??-<??:?@.(>@9?@@/7?:?-';1:8'+8+@+?=.>-@:?=@>+:968@?:@9@@/?.=2<4@6-=@?@@3@<?*@@?@@@=3.@>@7+?(@/(?/79;;;:@,@2@7.?383@@3@?=@>??-2B@*/9)=&.47/:9>7@'?9,3/%46$$$--*)=@3?0(0.0/='@./>?@'?.?=6@<@<9&></*:?5@@9@,>@9>@-@:2?2/.?3?<@@=@?,?@3@<;;.90;@'39;?*@%@@@?6??:0?4,-.,#9>3@@.1/'+8;/0<@$>@)>0<@<?&++'>:,:+**'=;='/+'4/:(,@@>@.90*.>3.@;,@<++);($0@>0<6-+=@(-.=@?@4:@@2:69'4@?@@?4?2@=@;85>4&*-7@</+-,.(.0893)8@,.:;(0-:/-5)7*3;%5((*<@;/5+@?@.@?#/>/*:00'-@:)633,#/0$.*04':,'830@04.+(*+=98)<<;;<:?%4@3@3@/2(::-$&:88(@;;;=%%$;7+&/(-&,$5<@<17<38;='//5&3-:@:2@=<(??>-&187138@?;@1%9@>0:9;:%@6/;3<1@-C@@&>&#$0**.7-/589?;8$:57+;3-1(%-/,(;'8;@/)@5<@62<&.&860.;0(;%+.&/-$3;>),//9@9:5)/;15@<3@@<;=%;@&47&993'?:>/=2%)'7.:9/).33*$*,::;@:97=*;>#1&=/8,;#&$$'=>.+:*41+8<3+&,<7?0);6.?4)-19/(,1@990.1+*.0;@;@9@%54),&(-?<@@00<+.,2=@71@1C?@:;<%1.:03?&8-/0.3>4&13)%&.1$%#+>17(:>4@9-:+@6@0.@@</9:5@,8?16,$/2,70;%43<<@@014?1?@-10-:$@>-80<0092@@@,3,?8@-36@@09@:@*7?;;08.:,4:(90@-2)$#/'420-,6"%+<878/.'&%+96'(8,0%$*(*13%+-)('0/030-210),:@3494@?024.84833<3@,@:*%-6,-;<@@@:;=)1<)@#,>;>*=@/>;';,=@*%626/4/):'@@@8+==:@*)@3@@&>25>.,?078>/=>@@;$*+<9*:<@9.2;>@%;;6@?;?<)0.;0>;*>,74*>@@::,80/@8@@@:@@;<(:.%6/?;@@@-9..8/8;@8;.@;<1@@@@?@@>)@:)64(.?:4@??1@2?6=(@2;3@:@)9<?4;@'0,:@&@9%81@2?@@@/0$3,*+:>9@.6:0;@=*=3@0.8;30%'60>17;;-;3--80@=563@;;3/,&/@>@?,?>/3-<,,=@)@@>@9@79,,:>,9>&9=;@@->9$@=1<@@%87?:<@1:<;@@0:%><@:>%2=@;?;=';8@<(=2@.'7=@5<;;8@@:8,>8,G>??@@;2/<@;9;+-#/==''<@<9--=)392@<9;@@3,-.@<6</:@@)/?$(./679<>,?*,,9/*+9@@8$-'(55;@@0=33@*?:(4@@=0(&>4.:?@/>@8@@1=)23$=03@@@-+',,%;@9-->@@@/7?@@=9@0<6@9)))8@<?@@;@0;1<*'(>.5*?&/+@&@2,'2&-/1,>@@@<1>@/9@:@2/97;,;@@+@-;<:>.E@?+000)1@@.=3@30@@@/?)-?@)?)0/.:+:=7(>+=+-->@@;,<@@,;:@%>92,,@@@@@@@5@,=@<>:@@?@3(;@<+*?@=@>;;@?-;;0,@=@84@:@@;7.<(==@@?@-;/=>@;@/-?@4<&,,;>@+@@0*1>2?/@(#**/02;>?*>;%(046@@@5@4/?<@@9,=?+3)@?7@0:,%><@(?*+?>//@=/)@@@337@@<'@@?4('//41@5@;*?+2*@@*>A?A@@@%=0@'9<:&@:(*;@+/@$012/1<&'=<;?@'1(;/-;'>@@4@@/:.$-*&@2:@&#19*2.-?>;,/>@/<>.,97@/8)>.@-=@-51=@@@@@@0@:?0?<@@2<3?/?.?@<.5.@>.@9322-=8%-18-@<4?@@@/<35@@/;7:<38?:9@*87,4:+#=?,@@942+#%;.7-0;2/-/)1,:5I;?':;7<@?8:@=>@<@/8@;.=4?;=@;400-68<@@@?@@96</B@?>7@2@@@@@?@@)-(-'(?@@@@9@@04:.<@4@7/;:6%,7<@@3@:,2%:-0)>@:@?@7-?;,@@1<6+)@=;@6@?@@@@9@'3.58@@<@+@*.-3->8(82>-&+/;9+2;36342(@?/?;;<':;>0@379;@(@3;%31+7;8950#13B0=%53=%+>,(%69&9-8@,3)/+(+/+).?+<83)?,.;.@>/)((?/*>:6-@@0<0/+2:@>0=<,;;=5@@@<=&:0('%,-2@.6;063,-?</,1@4+'0<&0-%2(*-1@5$93-.=?@?/>)::<:@,,(+@?-@@@?;&0/:?@'>0@@@-@@;9@:@L>&$@LLKLLFL,8,=>9&7:3I%B3778LHK?,0:;LLLGLLKA+HK?)&9>8ED9)@AH4;5FL8DH2IL74A@%:3G$=%**3?GGL>MK380I?L.K<LK5>7,1,I;DF@F:<:I1JCC:7G:K7G7=4K>D@@&G7FJ:?K=GK:?I5GGK2?KK;GALLBLL-J@/9FLLLFGBL1?8K6FAJ4L?ILKLF1'-?B2L>*+L<B382GLK+G%75>20I?KFG5HFG:GKEG>I33-H22/JB36;?L:K-KHLGGJ?FLLH4I7BLFL6FLL&LGJLLKFLLLEL=K=2(<>AF6I<:LIE@:I<:=4F=HK;;BB;%L57G&/LHEF&JK913K?D,GJ74H84>B+,6>:I/ELKGC<4K22-HFLLGE(=?'82=LLKLA86J7IL>7K?1JL4D78KEGL;JLEL>FK3<':OFF3-624ILJ:E81FFG7H2:L:LEJLL?L@B2K?69AMKL&(E/*,7KL8%G7?%3<LHH%4.=LKLFKLFEF/B3,)KJ?A932:H13L=6LLLLLJK7;.0E4EK$LIL42<EGL*7@LK874I?KL??I(?E<CG?DL8L;LJFJ6:2CLK4GH+81K:,B2?;0.1JGK=<%:3C:8GL6KLL>KG6G5GFLL=J:6J&4BLEFL>L=6?FJ1JI>?$C?*K5FLHL?:K6L1JL1LFGLLLLJLGFEGL>L8/6:;9A=F@'FD9ICLDLJ78DJJB:9<3AACK'B1B7<7DE:KJ9H09FGEDED/FLFGEFKCKLLKLG;LLGLLH3E)>58?LDLJL;?$LCJKKL?KL=2<EF3FJFH>LLIK<9<0K?>.659<ML+L9;NGJKK'3==6F?LAJEJ;KL)?=6EJ:6I53L2ELJLGKIE<LKLLK>F52'388E:CILK7L<<IFHBAF>HL-FE9ELFD-LLL<.68EG:?<</KLJL2)>?F*?6C<//E;:LDGA+F9EHFE;KH&;?5=FJ=6@C:HK&?E=K9=6==J+>FKDD0</;CE?D?F9>D<KDLFF6(>F$1*/E+35=IL==KF1ALLF455F7-;0+3H5FK4>C5-GF:K6LFF;6CJLK%C;>D+7+<DG<MFGDFK2<>2:5OGB=:IG6LGGG<?DLLHE?GKKKK?36GHAB<$2577>KL?FLJ3JLDF@E@L:D69GLFLFLBJ.LKLFK:':?KILCLL8LLG3?KKGHKLK:<:GI-5KF;JLLHK79%ELLLLH>3G>LFH<>LA:?LJL9DE'.4BG3E?4H:DCFF2DC=G4:9K:C)7GKLKJ+5<C=J1/BKF3(F;GFLEGLFFGHI.<A;?K2LL@1EILLDL???LGJ2%:<L5$92(F/;FL8:+HKLIL,LL>:KJ86BOGL7KG2DGGK:FLEGL=RE>LB&?L5J9FD;K
@m140306_004741_42137_c100613592550000001823119307181405_s1_p0/16920/ccs
ATCGTCCATTCCGACAGCATCGCCAGTCACTATGGCGTGCTGCTAGCGCTATATGCGTTGATGCAATTTCTATGCGCACCCGTTCTCGGAGCACTGTCCGACCGCTTTGGCCGCCGCCCAGTCCTGCTCGCTTCGCTACTTGGAGCCACTATCGACTACGCGATCATGGCGACCACACCCGTCCTGTGGATCCTCTACGCCGGACGCATCGTGGCCGGCATCACCGGCGCCACAGGTGCGGTTGCTGCGCCTATATCGCCGACATCACCGATGGGAAGATCGGGCTCGCCACTTCGGCTCATGACGCTTGTTTCGGCGTGGGTATGGTGGCAGGCCCCGTGGCCGGGGGACTGTTGGGCGCCATCTCCTTGCATGCACCATTCCTTGCGGCGGCGGTGCTCAACGGCCTCAACCTACTACTGGGCTGCTTCCTAATTCAGGAGTCGCATAAGGAGAGCGTCGACCGATGCCCTTGAGAGCCTTCAACCCAGTCAGCTCCTTCCGGTGGGCGCGGGGCATGACTATCGTCGCCGCACTTATGACTGTCTCTTTATCATGCAACTCGTAGGACAGGTGCCGCAGCGCTCTGGGTCATTTTCGGCGAGGACGCTTTCGCTGGAGCGCGACGATGATCGGCCTGTCGCTTGCGGTATTCGGAATCTTGCACGCCCTCGCTCAAGCCTTCGTCACTGGTCCCGCCACAAACGTTCGGGCGAGAAGCAGCCATTATCGCCGGCATGGCGGCCGACGCGCTGGGCTACGTCTTGCTGGCGTTCGCGACGCGAGGCTGGATGGCCTTCCCCATTATGATTCTTCTCGTTTCCGGCGGCATCGGATGCCCGCGTTGCAGGCCATGCTGTCCAGGCAGGTAGATGACGACCATCAGGGACAGCTTCAAGGATCGCTCGCGGCTCTTACCAGCCTAACTTCGATCATTGGACCGCTGATCGTCACGGCGATTTATGCCGCCTCGGCGAGCACATGGAACGGGTTGGCATGGATGTAGGCGCCGCCCTATACCTTGTCTGCCTCCCCGCGTTGCGTCGCGGTGCATGGAGCCGGGCCACCTCGACCTGAATGGAAGCCGGCGGCACTCGCTAACGGATTCAACACCTCCAAGAATTGGAGCCAATCAATTCTTGCGGAGAACTGTGATGCGAAACCAACCCTTGGCAGAACATATCCATCGCGTCCGCCATCTCCAGCAGCCGCACGCGGCGCATCTCGGGCAGCGTTGGGTCCTGGCCACGGGTGCGCATGACTCGTGCTCCTGTCGTTGAGGACCCGGCTAGGCTGGCGGGGTTGCCTTACTGGTTAGCAGAATGAATCACCGATACGCGAGCGAACGTGAAGCGACTGCTGCTGCAAAACGTCTGCGACCTGAGCAACAACATGAATGGTCTTCGGTTTCCGTGTTCGTAAAGTCTGGAAACGCGGAAGTCAGCGCCTGCACCATTATGTTCCGGATCTGCATCGCAGGATGCTGCTGGCTACCCTGTGGAACACCTACATCTGTATTAACGAAGCGCTGGCATTGACCTGAGTGATTTTTCTCTGGTCCCGCCGCATCCATACCGCCAGTTGTTTACCTCACAACGTTCCAGTAACCGGGCATGTTCATCATCAGTAACCCGTATCGTGAGCATCCTCTCTCGTTTCATCGGTATCATTACCCCCATGAACAGAAATCCCCTTACACGGAGGCATCAGTGACCAAACAGGAAAAAACCGCCTTAACATGGCCCGCTTTATCAGAAGCCAGACATTAACGCTTCTGGAGAAACTCAACGAGCTGGACGCGGATGAACAGGCAGACATCTGTGAATCGCTTCACGACCACGCTGATGAGCTTTACCGCAGCTGCCTCGCGCGTTTCGTGATGACGGTGAAAACCTCTGACACATGCAGCTCCCGGAGACGGTCACAGCTTGTCTGTAAGCGGATGCCGGGAGCAGACAAGCCCGTCAGGGCGCGTCAGCGGGTGTTGGCGGGTGTCGGGGCGCAGCCATGACCCAGTCACGTAGCGATAGCGGAGTGTATACTGGCTTAACTATGCGGCATCAGAGCAGATTGTACTGAGAGTGCACCATATGCGGTGTGAAATACCGCACAGATGCGTAAGGAGAAAATACCGCATCAGGCGCTCTTCCGCTTCCTCGCTCACTGACTCGCTGCGCTCGGTCGTTCGGCTGCGGCGAGCGGTATCAGCTCACTCAAAGGCGTAATACGGTTATCCACAGAATCAGGGATAACGCAGGAAAGAACATGTGAGCAAAAGGCCAGCAAAAGGCCAGGAACCGTAAAAGGCCGCGTTGCTGGCGTTTTTCCATAGGCTCCGCCCCCCTGACGAGCATCACAAAAATCGACGCTCAAGTCAGAGGTGGCGAAACCCGACAGGACTATAAAGATACCAGGCGTTTCCCCCTGGAAGCTCCCTCGTGCGCTCTCCTGTTCCGACCCTGCCGCTTACCGGATACCTGTCCGCCTTTCTCCTTCGGAAGCGTGGCGCTTTCTCATAGCTCACGCTGTAGGTATCTCAGTTCGGTGTAGGTCGTTCGCTCCAAGCTGGGCTGTGTGCACGAACCCCCCGTTCAGCCGACCGCTGCGCCTTATCCGGTAACTATCGTCTTGAGTCCAACCCGGTAAGACACGACTTATCGCCACTGGCAGCAGCCACTGGTAACAGGATTAGCAGAGCGAGGTATGTAGGCGGTGCTACAGAGTTCTTGAAGTGGTGGCCTAACTACGGCTACACTAGAAGGACAGTATTTGGTATCTGCGCTCTGCTGAAGCCAGTTACCTTCGGAAAAAGAGTTGGTAGCTCTTGATCCGGCAAACAAACCACCGCTGGTAGCGGTGGTTTTTTTGTTTGCAAGCAGCAGATTACGCGCAGAAAAAAAGGATCTCAAGAAGATCCTTTGATCTTTTCTACGGGGTCTGACGCTCAGTGGAACGAAAACTCACGTTAAGGGATTTTGGTCATGAGATTATCAAAAAGGATCTTCACCTAGATCCTTTTAAATTAAAATGAAGTTTTAAATCAATCTAAAGTATATATGAGTAAACTTGGTCTGACAGTTACCAATGCTTAATCAGTGAGGCACCTATCTCAGCGATCTGTCTATTTCGTTCATCCATAGTTGCCTGACTCCCCGTCGTGTAGATAACTACGATACGGGAGGGCTTACCATCTGGCCCAGTGCTGCAATGATACCGCGAGACCCACGCTCACCGGCTCCAGATTTATCAGCAATAAACCAGCAGCCGGAAGGGCCGAGCGCAGAAGTGGTCCTGCAACTTTATCCGCCTCCATCCAGTCTATTAATTGTTGCCGGGAAGCTAGAGTAAGTAGTTCGCCAGTTAATAGTTTGCGCAACGTTGTTGCCATTGCTGCAGGCATCGTGGTGTCACGCTCGTCGTTTGGTATGGCTTCATTCAGCTCCGGTCCCAACGATCAAGGCGAGTTACATGATCCCCATGTTGTGCAAAAAAGCGGTTAGCTCCTTCGGTCCTCCGATCGTTGTCAGAAGTAAGTTGGCCGCAGTGTTATCACTCATGGTTATGGCAGCACTGCATAATTCTCTTACTGTCATGCCATCCGTAAGATGCTTTTCTGTGACTGGTGAGTACTCACCAAGTCATTCTGAGAATAGTGTATGCGGCGACCGAGTTGCTCTTGCCCGGCGTCAACACGGGATAATACCGCGCCACATAGCAGAACTTTAAAAGTGCTCATCATTGGAAAACGTTCTCGGGGCGAAAACTCTCAAGGATCTTACCGCTGTTGAGATCCAGTTCGATGTAACCCACTCGTGCACCCAACTGATCTTCAGCATCTTTTACTTTCACCAGCGTTTCTGGGTGAGCAAAAACAGGAAGCAAAATGCCGCAAAAAAGGGAATAAGGGCGACACGGAAATGTTGAATACTCATACTCTTCCTTTTTCAATATTATTGAAGCATTTATCAGGGTTATTGTCTCATGAGCGGATACATATTTGAATGTATTTAGAAAAATAAACAAATAGGGGTTCCGCGCACATTTCCCCGAAAGTGCCACCTGACGTCTAAGAAACCATTATTATCATGACATTAACCTATAAAAATAGGCGTATCACGAGGCCCTTTCGTCTTCAAGAATTCTCATGTTTGACAGCTTATCATCGATAAGCTTTAATGCGGTAGTTTATCACAGTTAAATTGCTAACGCAGTCAGGCACCGTGTATGAAATCTAACAATGCGCTCATCGTCATCCTCGGCACCGTCACCCTGGATGCTGTAGGCATAGGCTTGTTATGCCGGTACTGCGGGCCTCTTGCGGGAT
+
>EKLL8N:E:A>?:HLLKJ48G6M/:3L>DBKK;PLLLK?0E;78L>LLL??7HJLL>FJL?8FIL2<??8KECKI>?@LSLKLJ>C;LHHGKJK?KKL::JLKLF?L8MCLFIIL'?JKE=4=K>2=<L>-HIIE9JL=LDLK>.L??KJKLKKI3EEKILKFEKJ$J:1I;L:LK2MKH:-LCDJ4TJE@EKECGCK(GCJ7KJHK:<JD<LFL:LLLLLKES7>K?6EJ1I1D9;J1HKLKLH$2+:A>J:JF8D9@==?;6GKJL=?<&LLJLLI&I@L=%>@(5FJH7F8.L<9:KKKH5LLJLKBLLKHLL4E0LMKKK@OK%IHL=K3LLLHJIL;J=L=LLJ>,D@M<LJ3;+<KKJK.J5L>J;KK=L>LK;%IL7L(GCL7?;>9J;GGKLBLHHL+KKKJLGLKKGKK6I>L>>2>>>L;OK:M&*5JHLKKLEH:>FJL'K5EF=JJJ<2I?LKK8H)J98IFKKKEBPDLCJL9@LKIKI>G;KHLJ=IL=LK&NDBJ86JLLGGKLJAKKJB>H7J<9:?K3:AKK9IIL?JF5F69LKKGK8I8A?KF88I7ELKJK1GJ<.)'DGG>=K<HK0K?K1H6KLLKHLIDK2OI$<B=KAGKKJCQKKK87IJJJ?KK2BFHLDLFD0G2K9MJIILA?%FL@L@EEK(IG>K<K4=KKC=J)CJL?EK,?E&E9HJKBLE;LJ7;CK$>8J3K'LA';;>>?I/K23($0LK'?K.KGHK0SEEK=LJ2LBLKKBK6GKK=LJB/3;LJJ?EHKJ@LJK4>IDJGEDD@JEIL;K0A;9=OEK'K?KCLJ#K>JJK=KGJLJJI@#9;7QJLJ6KI8D91LEGC1<?IIGCNKJ9=K)A4KKJ;KK6HK8=JKESKJHKKEKJH>DHKDIJ@43KKKIK=MKJF<KE*;EDKFF7ASF4<JKJ>JCK/RKJF856HFA5KJJK@?3$<9AAE;(EFAHHJIDJ8;5JIJ12.LE%JKJKKJK>@KKIKJ>K<KJ%@<B=BKE?96KK22EK>KKK;EC/JKKJKKCKEK?FG>DCKK*NC29KKJ?IJ8<KKH9KHFFKK?P<G:I2KD9C22>@KEK%<HEJKI;KKK'EK.FB2D9;22JDKE<FKALH5K2%$%&.:J,56ID5JIK=JK>?K>MKK?LKKKJ??KBSKI:HF<IK@%CFGK-8D@K>G(F4;@IK@:AJKCJKJKJKKI;KKKJE=J8IJ?F>-IKE7HJ?JK9=BCKEKKJJGKKKK:KC5:53=5K>KUJDSDHKCK*?;JMKFKJEKJJF*E;:5JJK+LK3HKK;EEK,=K8EH6IJ68AK?39PH4FAKJEK:AA=9GJHWUWGMJWVVWWWNLW@GP2DFNT@R65>-;>4VUCQN0KVVUWUVWWUAVWQWBKKWUQS<VSUH@MD1;UJU+SS7YWGWQ+GMLWWTOKR@cVWWFWVR=$UUNWUJWUWUWNW.WVQVW=ROZ?HDVVVR%T8RSFE_NJEF?WTVBIJWN/@:GRWWUD@ECWWWGKWUWWSWIVVBRWVVQCWTWWU<UCDSWWJHSWKEKDHUII9WRGKWRWTWMHAD%5MKVP0WPBKLWIVWTWO`LAZWNNWWREV?WWVQSWJD`RN@HC?WWG$VTJVR@KMEDTRWVJWVW?V;I^WWVCVRWUDRVRAVR0FRDWJCVWWUWWTT=JVVNUHGI>>ULEWXULIRO`OUV=PDWR-PBPWRVH3GOC9-WWV*ANWVWJVWUNKT0VRWWJCLWSWWWCWPWW:I0VW9CQ7SP6QR5NM@IWIWE\WWTUWWBQUVMVWW>O6TVRV3U,J<MWVWJWP]WVNXXOWF5VESWQEIKYWWXX:[P@Q3JFVTJQWHVKWKTIVXSUXGXORTFVVFRIEHHVWJJUBBSWJLEFTU?WIA=VQWWFZVRPKOVS@PS5'@8TXUWRN`QVIXBPEAPQDUPAWIWWWXWIWW7J]MXWRUE9A+8IOEKWEDNWWWSFPJJWQX2GV.>1XXV7DGWVU7ZUEX[TF4Q7IXWM98VSWEK5VXWQVJ7VWJXXWUSE;OX[S@RXT<PWUURHSXUXJ?GADAQWUVWRWXXQXWVRC%CF-=JVXRVXHXVKDDWFHXXWXUVTWWXWXWHH:@QQWNUTVUU>VFCPKPHWWR=FOQV6:XXPV0OHPWUWJJWWJXVKXO^VKBUJGWWIXJGWKKF1[XURV7EVDJKWOX:XXMWWWPWRJLWQJVVVWWOHHK:>[RU>BAHG`K1TIPTSS>NVF^CPW@VPWIQFTWVFXXIYV8T<VIAQHWGFWU+DWUXFVXUAB$RSUW.VWWWR?XIXXEQDX@POVGTVP4WKW'C'HVVE&MRQGW=PSO\GX:N8:$UWR?AHWA(@WIWVFEHFG&=HTQ>^VVU9XTV@J>4PLLRWWPBKXKJOEEHJM/CWRJXSUVKFEKU7WDDUVUW2^S.`WVTXX3YXUWWW=XVTVUX>WX8WWWNJI7`XXDRX4WWSKJPXPXX5F;JXPVJWSWVVVUU3SDFBWKXWF3KWWUOEEN@VWNXTXJJ@LXVWV6_UVX8PKFF&>SRK&TLISVRV>VUSBCXXNXTVWW<KS@POVWIREWHXJWXTD1VOSXVNXVFJWFGKVM;@STJCRRUXATJJXXGXJWTWCSWUWUW?WNKJWFIWI6A+DSVKWRVVWUWKWHVVW3J;^VUWRWT9LLUFUWVKJWTWDWOWRRWWIR/BWVFHVOAKPGWWMWWQW/ZWVWV;K:RUUANWIHW<VKXC?@(A4QRIIJSWHJEVGRVR8^TSWV7UVCVWVWVQRVUHIVWU??YVAU7YQU@WW?L4]S@VSVQGKG:VKIWRWWUALWQLEIAUVUSWUVUTWEWWUKLWJWVWWWW<H:STTIPWWWWVWW/WKJRVUWWWQZV9ATW9ZT>WKT=QWSWVHQ9DHQPVV=WCSK5Q6WWKKWWTVRWW=KK>KQKDVWVVWIEFWJ=VH7WTWXWSKWHALIUKWUUWTWSI^GRRRK>WUWRWVVTW:WWWHWWNCTVWVOWVJVW6ZVICWTWQUWWIQPYVKJQJV5WUCDX@NWWSVKWSDWWTFRQQRBWWRV0XSRIIJCWOARWNWJWTWWEW>GWWSBVWVEWWWAE?GFBEKVW:LJ?RWCIVW6TLAKTKJNAGOTWSWDCRVUQWWIQ?W@NWVWWWWRVVESI6=4I:A=BTQUQ<SQKBWWVJAKVUOWWWWDUUWWVWVWVUJKM=GHV<AK1WWL>QUTVDETWHG=JPHIISVWVJ3I6N=QIWQHGN^BWE567&JQJKGCVWVTVKHWVFH%GLNMR?VHWQVSST@TCLWTWM07IDDBCIVVWVWJPESK-WVMWJU/@O0JIWEGDW]TI?VGVAJWS3KHV>XWLYJJFCWEQORUFSV4RWWFWAW@WCQWPWWWH5INRWMQ)EV/WTJWGGVWVVTQHXVVI?AQT?I*VVDH8TMBQDVWUVOD9ABVWWVVWR2OIHWR0TAV@ISIWQJBTVVGI@HVUV<WFFVKWQIWMYVRKPKWWJWVVW;VBBS5H*1*?3WUWDUCESOSQGWIBJ9OTWWWIV@/WT@RN@)IFM-C-BBEJIHG?BMK:-AFKLTKENHDKKWL]GGGTUKQPW*CB-;DE2EP@U8OFWVSFWWDGWV7PIIWPIVLKURADG3UVS6TWWERJWJWVKWWJVWUVWRWWPDT=WVWPWTW9BCPWWF-FFTTWDWWPWVLYWSWIWVRWH$-MVW<VSWLJVI<VOTWVVWWSVU2TVB^QU@JXNVOOXWWVKLVDCOJ6IUQVM,NSDUNWWRWVJESHRJN;HWTBTQRUI1G0VW2ETCERFUIWWQBPWLV*L1UCWWRBWKKP'P5WWWTW:TWWLQ7WK<YOSK>QVKH:R7WWS7D4LRHP1QIA8GTXKKRWKR/WWPPWSTV?FV*EF5FXVOQ2VVXTWWVUV52@3EKT0@ATI1XRRAHCJVUW@XG@/VGJMXHK>RKBJ=B$Q3JGCQQ3@2G*HHWEG@XXVXWICADD32VSWTDXTWAWUIXXUDWWWWP,PEVV;:U<K%=HI55&IH;KLH8=AKLIKK??MLKKK=>>=G?C?G6/J>:K?LC<BLLJKLKJKELLFJLJ6IK.JH836L@?GK6?LL7E78J'4I='=;LL6JLKKH8;I(KKJJ-LAJ<97LK@MLIK>LKHK;HK>LL?FKKFK8JJ;EKE<GGD,85F+6;IFF?LLLFK(H2:J?KLELEK:L-H=2J4HJ2FB=DANLIGKLK>HKK>>LLLKHIKJ>LI;&8KLC96KLFJ=='JL?E?CRKKKBLL>LC:FLLIL7LH8JALE9NIJJ:IKHL(KI:3IGKH87;D;BA7)>7EHCECKIKLKGKKK4I?KK5>KB/;KKFLH=7E6L?K)72)IKFIK>>LLLJL9L>::88KB<EE?JLKJLK<6-FK?>LI%H?I<LLD8
@m140306_004741_42137_c100613592550000001823119307181405_s1_p0/17726/ccs
CATGTTGGAGGCAAGGAAGATGCTGTCCGGCAATACTTTCGTGCCAATCCGGTACGTGGCCAATTGGTAGTTTGTCCAGAACTCAGATTTTAACAGCAGAGGACGCATGCTCTACCTTCATGATCCACTGACGTCCCTGAGGCTGCAATACATGCAACGCCACGTCCGGATTGGCACGTAGGCCAGCAGGCGAGATGAATGGACGGGTCTGGTTCGAACGATGTATTAATTGATGCAGGAGCCCCGCACACCCTAAATATCGATCCGGGTATGTTTAATGGTGCGATGGCGCACGTAGGCCAGTGCCAATCCGGTACCTGGGGCTGCCCTCTCCTACTTACGGTATCGGTCCCAGCCCCACGTCGCGCTCTGTTCTCAACCAACTAGGATCTGATGCACGAGATTAACGTTGACGTTGTCCACGTACCGGATTGGCACAACAAGCTTGGCTACACCGGCCCGAGCGTCGTCCTTTCTATAGATGGCTTCCAGCGACTCACCAGGAGTGTTCTGGTTGGGAACACTTCGAACGCTATGAGCCTTCCCTATTTCTCTGCAAGCGTGCCAATCCGGTACCTGGAGGACTCTTTGGCCCTCCGCCCCTTAGGCAGTGATACTCTTCCATAAACGGGCTGTAGTTAATGGCGTCCGAGGATTCAAAAGGTGAGCGAACTCGCCCGCCACGTACCGGATTGGCAGCTTGCAGATAATCCTGGGTCTTCAACCAACAGTGACGGGGGGCTTATTAGGAGGATTTTGATACGACGCGCAACCGTCGTCAGGCAGCTTTGAAGCCCGTCTCTCCGGATGCAAGCTTGTTGGTGCCAATCCGGTACGTGGCGGGTTGGCCAGAATGTGCGATTATATCGCTTAATGGCTCTTGGGCCCGCGGTGCGTTACCTTGCAGGAATTGAGGCCGTCGTTAATTTCCCTTGCATACACCACGTACCGGATTGGCACGAAAGTATTGCCACCTCGAAAGTGACGATTGTTATTGATCGGTTTGCACCCGGACCAGCCAGGCATCTCATCTCCACGGGGGATCGAGGCATCAATCACATTTGACGGATCCGGCAATACTTTCGTGCCAATCCGGGTACGTGCGATTAATCAGCATCCAGGTTGCACACCGGTTTAATCAGTGGGACATCGTCAAGCCGTCAATATCCTAAAGACTGCGAGGTTTAGGCATCCAGTGCGGGGCTCACGTACCGGATTGGCACGTAGCGCAGCAGAGGCAGTCTCCGCGGTAAGTCCTAGTGCAATGGCGCCTTTTTTACCCTCCCGTCCTAGAAGAAGAGGGGACGCAGTGCAGATATCTTTAATGTGGTAATTGGGGCACGTAGGCCCAGTGCCAATCCGGTACGTGGTGCTGAAACAGTTTAATACTGGGACTGTATCTGGGACTGATAGGGTTATGACGTTCTTATGTTCTCCGGCGTAACAGTGAAGAAAAATCAATCCTATATCCCACGTACCGGATTGGCAACGAGATATTGCCGCTAGCGCAACGAGTGATGAGGTTCGCAACATG
+
%3442@+??/<-*37@>@--@@@2?;9@>@2>@0=@?@@@=@3?@,09$@<@@,:@@?@*9-110/>-=8-/:6@>@;@-?<?(@>00@=@=@@@?(?9?=@@@'2/=@@@@@?/5@@@?21?-?@@@@9@;@@'=@0??1@8+9;;:-<0@@@@?@3@>1?>--&;3D;3,-@8??1??,@?@@@;@.@2@?@>./=@@0@<,>@@@@@=@+?=10@?>?@@:@82/??@@@@@?@1<58-@;=@>:1/':=:?:@@@@?@?:<@1@@@@@@?@@?@8=@@=:>;@5I>??@7'03;@0H@?@@:@'@@,>+(;,6?'*/;@79=&?>@8@>@??;:@?@,@-/@=:>$3E?@?,?>@?@@?)96@@@@@@;@@@>>@?@(1/-?,9@<;?<>/??2;=@@@>@*:5?,??@@<?@@2-':-5<@<@/?3@@4@@@?,?@?@;@@@2B@@@?0>@/@'=@@?>?@@>@@>@1@@?*??@2@3(D?@@?@@;?3@;%>@.;;?@-@@;.?=@$@*@67?-;>)>0?8:>@@@9/0@>@=,@?@,@@@@>@@@@=@?;-?>?>;34@>@/:@:@::=@.&2;67/@;3)43/41444143(37(%2.*(04443(400344414-%%%%%.40043#3434%1434134'644244+44$('40444443444342%'-3324)(4443424*23%43%+.%1*1343"$44%44&4%"$244%204342444&13,444444/44344-441441444'4/44$443341343443334.4)84.402443343.4444444414342)3%343432%24&'%33434-33$44444414424(3424'342#%42443443443444-2343442434434.44%3244/44143%113404334243423%4142443"43434244&25$12444344%424443%404434244444244044344.443444134443%13&.244344&43$4133#14334.44(3'.432*44244444444424($$/$352'&%001#433"$34444/4/443422444&..44&1442344434('7344+7(334.3/3#2443414).$$$4433$'4(4434/43444344&13$&04(374443340'243%134044444144203%2$43$4344244414444'634404(430%$3'*4441413$2424()4444#(+(4444(4,3144444'&%1*:4343(&414444344413&3%*.44(4441444%33(/134"$444344424444/')044-&3444444&143443434444$'%33344434%03#15444334&4404244%143*444/4424434424433#3#4244(0%"(0#3#+344442444*4434444443"$2$4444442404#//43%02444334414442%2344244343/24/44434/4*9434344$#%2$""34444344444324434.340444434,;34342$24/&1
@m140306_004741_42137_c100613592550000001823119307181405_s1_p0/18001/ccs
CATGTTTGCGAACCTCATCACTCGTTGCGCTAGCGGCAATACTTTCGTGCCAATCCGGTACCTGGGGCTGCCCTCTCCTACTTACGGGTATCGGCTCCCAGCCCCCACGTCGCGCTCTGTTCTCAACCAACTAGGATCTGATGCACGAGATTAACGTTGACGTTGTCCACGTACCGGATTGGCACGCTTGCAGAGAATCCTGGGCTCTTCAACCAACAGTGACGGGGGCTTATTAGGAGGATTTTGATACGGACGCGCAACCGTCGTCAGGCAGCTTTGAAGCCCGTCTCTCCGGATGCCAAGCTTGTTGTGCCAATCCGGTACGTGGCGGGTTGGCCAGATGTGCGATTATATCGCTTAATGGCTCTTGGGCCGCGGTGCGTTACCTTGCAGGAATTGAGGCCGTCCGTTAATTTCCCTTGCATACACCACGTACCGGATTGGCACTGGCCTACGTGCGCCATCGCACCATTAAACATACCCGGATCGATATTTAGGTGTGCGGGGCTCCTGCATCAATTAATACATCGTTCGAACCAGACCCGTCCATTCATCTCGCCTGCTGGCCTACGTGCCAATCCGGTACGTGGGCGATTAATCAGCATCCAAGGTTGCACACCGGTTTAATCGTGGGACATCGTCAAGCGTCAATATCCTAAAGACCTGCGAGGTTTAGGCATCAGTGCGGGGCCACGTACCGGATTGGCACGCTTGCAGAGAAATAGGGAAGGCTCATAGCGTTCGAAGTAGTTCCCAACCAGAACACTCCTGGTGAGTCGCTGGAAGCCATCTATAGAAAGGACGACGCTCGGGCCGGTGTAGCCAAGCTTGTTGTGCCAATCCGGTACGTGGCGGCCGAGTTCGCTCACCTTTTTGAATCCTCGGACGCCATAACTAACAGCCCGTTTATGGAAGAGTATGCACTGCCTAAGGGCGGAGGGCCAAGAGTCCTCCAGGTACCGGATTGGCACTGGCCTACGTGCCCCAATTACCACATTAAAGATATCTGCACTGGCGTCCCCTCTTCTCGAGGACGAGGGTAAAAAAGCGCCATTGCACTAGGACTTACCGCGGAGACTGCCTCTGCTGGCCTACGTGCCAATCCGGTACGTGGTGCTGAAACAGTTAATACTGGGACTTATTCTTGGGACTGATAGGGTTATGACGCTTCTTATGTTCTCCGGCGTACAGTGAAGAAAAATCAATCCTATATCCCACGTACCGGATTGGCACGAAAGTATTGCCACCTCGAAAGTGACGATTGTTATTGATCGGTTTGCACCCCGACCAGCCAGGCATCTCATCTCCACGGGGATCGAGGGCATCAATCACATTTGACGGATCCGGCAATACTTTCGTGCCAATCCGGTACGTGGCGTTGCATGTATTGCAGCCTCAGGGACGTCAGTGGATCATGAAGGTAGAGCATGCGTCCTCTGCTGTTAAAATCTGAGTTCTGGACAAACTACCAATTGGCCACGTACCGGATTGGCACGAAAGTATTGCCGGACAGCATCTTCCTTGCCTCAACATG
+
qqqdQqqqqqQq8qqqqqIqqqqqKqqiqqqiqZUqKqqqqqfqqqqIHiqqqqVqqqqqqqqKqq\6q@[qqqqqQqqqqiqqqqqqqqqqqqqq&qqqi/qqqqqOqqqqqqfqqqqqqqqq[qiqqqqqqqqqqqqqqqqqqJfqqqqqqqqqqqqqqqqqqqqqqqqqqqqqqqqqqqqqqqqqqqqqqqqqqqiqqfqqEqqqqcqqqqaqqqqqqqqYqqqqGqqqqqqJqqqqqqqqqqqqqqqqqqddqqqqqqqqqqqRqXqRqq`cqqqqqVfqqqqqqqqqq_qqq\qqqq[cqqqqqqq[qqqqqfqiqqqqqqqqqIqqiqqqqqqqqqqqqqqqqqqqqqqqqqqqqqiqqqqqqWqqYqqQ`qqqqq`qqqqqqqqqdqqqqqqqqqqi^qqqqqqqqEqqqqqqqqqqqqqqqqqqqqqqqqqqqqqqqqqq\qKqqqqqqZqqqqqqJqTqqqqqqZqqqqqqLqqqqqqqqqqqqqqqqqqfqJqOqqqqqVqqaqqqqqqqqqqqqqqqqqqqqqqqqqqqqqqqqqYqqqqiqqqqqqqqqqqqiqiqqqqqqqcqqqqqqqqqqqqq_qqqqqqqqqqqqqqqqqdqqqqqqqqqfqqqqqaqqqqqqqq`qqqqqqqfqqqqqqqqqqqqqqqqqqqqqqqqqqqZqqqqqqqqqqqqqq]qNq<fqqqqqqqqqqqqqqqqqqqqqqqqqqqqqqqqqqqqNqqqqWqiqqqqqqqqqqqqqqqqqqcqqqqqqqqqqqqqqqqqqqqqqqqqqqqqqqqqqqiqqqqqqqqq`qqqqqqYqqqqqqqqqqqiqqqqq]qqqqqqqqq_qqqqqqqqqqqqqqqqqqXqqiqiqqqqqqqqqqqqqqqqqqqqqqqqqqqqqqqqqqqqqqqqqqqqqqqqqVqqqqqqqqqqqqqqqqqqqqqqqqqqqqq-qqGqqqqqqqqqqiqqfqqqqqqqqqqqqqqqqqqq3q;qqqqqqAPqqqqqqqqqqiqqqqqqqqqqqqqdq]qqqqqqqq'qqqq^qqqqC.qqqqqqq%qqqcqqqqq^qq^qqqqqqqqqqqqqqqqqqqqqiqqqqqqqaqiqqiqqqqYqqqfqqqqqqqqqqqqqqqqqqqqqiqqqqqqqqqqqqqqqqiqqqqqqqqqqqqQqqqqqqqqq^qqqiqqqqqqqqqqqqqqqqqqqGqqqqqqqqqqqRqqqHqqqqqqqqqEqqqqqqcqqqUqqqqqqqqqqqqqqqqqqqqqq7q^qqqiqqfqqqqqqqqaqqqqqqqqqqqqqqqqqqqqQqHqqqqqqqqqqqq_qqqqqqqqqqqqqqqPqqqqqqNqOqqqqqqqqqqqqqqqqqqqqqqqqqqqqqqqqqqqqqqqqqqiqqqqqqqqqqqqqqqqqqqqqqqqqqqqqq\qqiqqqqqqqqqqqqcqqqqqqaqqqqqqqqqqqqqqqqbqqqqqqqqqqVqqqqqqqqqqqqqqqqqqqqqqqqqqqqqTqqqqqqqqqqqqqqqqqqqqqqqqqqqqqqqqqqqqqqqqqq^q@qqqqqqqqqqqqqq
@m140306_004741_42137_c100613592550000001823119307181405_s1_p0/18052/ccs
CATGTTGAGGCAAGGAAGATGCTGTCCGGCAATACTTTCGTGCCAATCCGGTACGTGGCCAATTGGTAGTTTGTCCAGAACTCAGATTTTAACAGCAGAGGACGCATGCTCTACCTTCATGATCCACTGACGTCCCTGAGGCTGCAATACATGCAACGCCACGTACCGGATTGGCACGAAAGTATTGGCCGGATCCGTCAAATGTGATTGATGCCCTCGATCCCCGTGGGAGATGAGATGCCTGGCTGGTCGGGGTGCAAACCGATCAATAACAATCGTCACTTTCGAGGTGGCAATACTTTCGTGCCAATCCGGTACGTGGCCCCGCACTGATGCCTAAACCTCGCAGGTCTTTAGGATATTGACGCTTGACGATGTCCCACGATTAAACCGGTGTGCAACCTTGGATGCTGATTAATCGCCCACGTACCGGATTGGCACGTAGGCCAGCAGGCGAGATGAATGGACGGGTCTGGTTCGAACGATGTATTAATTGATGCAGGAGCCCCGCACACCTAAATATCGATCCGGGTATGTTTAATGGTGCGATGGCGCACGTAGGCCAGTGCCAATCCGGTACCTGGGGCTGCCCTCTCCTACTTACGGGTATCGGCTCCCAGCCCCACGTCGCGCTCTGTTCTCAACCAACTAGGATCTGATGCACGAGATTAACGTTGACGTTGTCCACGTACCGGATTGGCACTGGCCTACGTGCCCCAATTACCACATTAAAGATATCTGCACTGGCGTCCCCTCTTCTCGAGGACGAGGGGTAAAAAAGCGCCATTGCACTAGGACTTACCGCGGAGACTGCCTCTGCTGGCCTACGTGCCAATCCGGTACCTGGAGGACTCTTGGCCCTCCGCCCTTAGGCAGTGCATACTCTTCCATAAACGGGCTGTTAGTTATGGCGTCCGAGGATTCAAAAAGGTGAGCGAACTCGGCCGCCACGTACCGGATTGGCACGCTTGCAGAGAATCCTGGGCTCTTCAACCAACAGTGACGGGGGGCTTATTAGGAGGATTTTGATACGGACGCGCAACCGTCGTCAGGCAGCTTTGAAGCCCGTCTCTCCGGATGCCAAGCTTGTTGTGCCAATCCGGTACGTGGGATATAGGATTGATTTTTCTTCACTGTACGCCGGAGAACATAAGAAGCGTCATAACCCTATCAGTCCCAAGAATAAGTCCCAGTATTAACTGTTTCAGCACCACGTACCGGATTGGCACAACAAGCTTGGCTACACCGGCCCGAGCGTCGTCCTTTCTATAGATGGCTTCCAGCGACTCACCAGGAGTGTTCTGGTTGGGAACTACTTCGAACGCTATGAGCCTTCCCTATTTCTCTGCAAGCGTGCCAATCCGGTACGTGGTGTATGCAAGGGAAATTAACGGACGGCCTCAATTCCTGCAAGGTAACGCACCGCGGCCCAAGAGCCATTAAGCGATATAATCGCACATCTGGCCAACCCGCCACGTACCGGATTGGCACGAAAGTATTGCCGCTAGCGCAACGAGTGATGAGGTTCGCAAACATG
+
_Z\qRqH?Iq:FqR[iqiqfc^qTVfqJqqqqqqqqqqqqqqqq]qqqq=qqqqqiJqXqaaiqq\dUZVqS]i3]qqfqqcNiUqqqqqqqqqafq?qqqfqqURqiZqqqqOqiqQ_qqqqqqqqqcqqqqOqqq`qqqqdqqqqqqqqqqfqqqqBqqiqqqcq@qq[qfq[qqq^qqqqqfq#qqqqqqqbqcqqqqqqqqqq\qqqqq+qqqPqqq<qqqqq1qiq6qqqqqqq_:qqMqaHcqq\8qqqqqqqqqLqqqq?qqqqqqqqqqqqqqq^qqqqqFqq7qqiqqqI@qqqqZqqqqqqFqqqBqqbqYq:qqqqiqqqaqqqdqq_qqqqiqYqqqqqqSqqqQqqqqqqqqqf[Tqfq_qqqqqPqqqUqqqq\qqcqdqqiqqqqqTqqqqqqqqqqcqqqqqqaA9qqq_fdqqq]qqqqiq[qqqqqqqWqiqKqY\%Mqiqqqqi^WqidDqqqqqbq`qqiqqfffq\qqqqqqqqqqqqqq\qqYDqqqqqqfqMqqiqqqqqqqqfqq>qqqqqHqqq]qqOqiqqfqqdqqqKqqqqqRqfqqqqqqqqqqZqiq^qqqq.qqqqqXOqqqTi?qqqqiqqq_qqqqqLqqqq[qqqa(qqqqUcq`qqqdqqqqqqqqqqq_qqqqqqqqqqqq%fqq`qfqqqqqqqqqqqqqqqqqqqqqqqqqqqiqqqqqqqqqqqqWqfqqqZqq:<qqqqqqqqiqqiqqqqqqqqqqqqqqqqqqGqqqq*qqqqqqqqqiGqaqqqqq'qqqqVqqqqqqqfiqqqqqqqqiqqqqqqqqYiqqbqqqqqqEaqqqqqqqqqqqqqqqqJqqqqqiqiqqqqqqaqqiqqqqqiq]qUqqqqqqfqqXqqiqXqqqqqqqqqqiqqqqqqqqqqRqq^qqqqqq\qqqKq\QqWqqq_qqfqqqqqqqqqqNqQqqqqqqbXqiqfqqqVqqqqqqqqqq[qqdqqqqqcqqqqqqqqqqqqqqqqqqqqdqqqMqqqqqqqq*qqqqqqqqqqqqfqqMqqqqqqqqqq]YqqqTqqqqqdqqqcqqqq`qqqqc]qqPqqqLqqqqqqqqXqfqqqqqqqqqqqqqqqqqqqqqqqqqqqqqqYaJqqqqq@qfqqqqqq?qqqqqqq=iqq`qqqWGqZqqqqqqqqqqqqqdqiqqqqqqWqqqqqiiqqqqqqqiqqqqqaqqqqqqfqqqqqqqqqqqqqqqqXqqqqqqqqqqqqqXqiqqqqqqqqbqq^qqKqqqZqfqRqqqqqqqqqqq[qqqqqqqqqqqiqqqqq\qqqqqq\qqqaqqJqqqqqqqbqNqiqfqqqqiqqqqqqfVqqqiqqqqqqPqqqXqqqqqqqqqqqqqqqqaqqq[qqqqfq]qqqqqqfqqqqqiqqqq[qqqqqqq]qq[qqYiqfqqfqqqqiqq[qqqbiqqqqqYqdqdqcqfqqqqqq^Uqqqqqqqiqqqbq`qqqqqcqqqqqTqqqNqKqqqqqq7qqqPqqqqqqqqiqqqVqqdqEqq/qqMqqqqqqKqqfbqOqqqqqqRqFqiqq^qqiqqq
@m140306_004741_42137_c100613592550000001823119307181405_s1_p0/18158/ccs
CATGTTGAGGCAAGGAAGATGCTGTCCGGCAATACTTTCGTGCCAATCCGGTACGTGGCCAATTGGTAGTTTGTCCAGAACTCAGATTTTAACAGCAGAGGACGCATGCTCTACCTTCATGATCCACTGACGTCCCTGAGGCTGCAATACATGCAACGCCACGTACCGGATTGGCACGAAAGTATTGCCACCTCGAAAGTGACGATTGTTATTGATCGGTTTGCACCCCGACCAGCCAGGCATCTCATCTCCACGGGGATCGAGGGCATCAATCACATTTGACGGATCCGGCAATACTTTCGTGCCAATCCGGTACGTGGCGGGTTGGCCAGATGTGCGATTATATCGCTTAATGGCTCTTGGGCCGCGGTGCGTTACCTTGCAGGAATTGAGGCCGTCCGTTAATTTCCCTTGCATACACCACGTACCGGATTGGCACAACAAGCTTGGCTACACCGGCCCGAGCGTCGTCCTTTCTATAGATGGCTTCCAGCGACTCACCAGGAGTGTTCTGGTTGGGAACTACTTCGAACGCTATGAGCCTTCCCTATTTCTCTGCAAGCGTGCCAATCCGGTACGTGGCCCCGCACTGATGCCTAAACCTCGCAGGTCTTTAGGATATTGACGCTTGACGATGTCCCACGATTAAACCGGTGTGCAACCTTGGATGCTGATTAATCGCCCACGTACCGGATTGGCACTGGCCTACGTGCCCCAATTACCACATTAAAGATATCTGCACTGGCGTCCCCTCTTCTCGAGGACGAGGGTAAAAAAGCGCCATTGCACTAGGACTTACCGCGGAGACTGCCTCTGCTGGCCTACGTGCCAATCCGGTACGTGGTGCTGAAACAGTTAATACTGGGACTTATTCTTGGGACTGATAGGGTTATGACGCTTCTTATGTTCTCCGGCGTACAGTGAAGAAAAATCAATCCTATATCCCACGTACCGGATTGGCACGCTTGCAGAGAATCCTGGGCTCTTCAACCAACAGTGACGGGGGCTTATTAGGAGGATTTTGATACGGACGCGCAACCGTCGTCAGGCAGCTTTGAAGCCCGTCTCTCCGGATGCCAAGCTTGTTGTGCCAATCCGGTACGTGGACAACGTCAACGTTAATCTCGTGCATCAGATCCTAGTTGGTTGAGAACAGAGCGCGACGTGGGGCTGGGAGCCGATACCCGTAAGTAGGAGAGGGCAGCCCCAGGTACCGGATTGGCACTGGCCTACGTGCGCCATCGCACCATTAAACATACCCGGATCGATATTTAGGTGTGCGGGGCTCCTGCATCAATTAATACATCGTTCGAACCAGACCCGTCCATTCATCTCGCCTGCTGGCCTACGTGCCAATCCGGTACGTGGCGGCCGAGTTCGCTCACCTTTTTGAATCCTCGGACGCCATAACTAACAGCCCGTTTATGGAAGAGTATGCACTGCCTAAGGGCGGAGGGCCAAGAGTCCTCCAGGTACCGGATTGGCACGAAAGTATTGCCGCTAGCGCAACGAGTGATGAGGTTCGCAAACATG
+
qqqqqqqqqqdqqqqqqqqqqqqqq[qZqdqqqqqqqqqqqqiqiqqqqqqqqqqqfqqqqqqqqqqqqqqqqqqqqqqqqqiqiqqqqqqqqqqqqqqqqqqqqqqqqqqqqqqqqqqqqqqiqqqqqqqqqqqqqqqqqqqqqqqqqqqqqqqqqqVqqqqqqqqqqqqqiqiqqqqqqqqqqqqqqqqqqqqiqqqqiqqqqqqqqqqqqqqqqqqqqq`qqqqqqqqqqqqqqiqqqqiqqqqqqqqqqqWqqqifqqqqqqqqqqqqqqqqqqqqqqqqqqqqqiqafqqqqqqqqYdZqqqqqqqqqqqqqqqqq]qqqqdqqqqqqbqqqqqqqqqqqqiqqqqqqqqqqqqqqdqqqqqqWqqqqqTqqqqqq`qq_qqqbqqqqqqqqqqqqqqqqqqqqqqqqqqqSqqq8qiqqqqqqqqqqqqqqqqqqqqqqqqqqqqqqqqqq`qfqqqqqqqqqqqiqqqqqqqqqqqqqqqqqLqqqqfqqq^qqqqqqqqqqqqqqqqqqqqqfqqqqqqqqqMqqqqqqdqqqqqqqiqqqqqqqqqqqqqqqiqqqqaqNqqqqqqqBqqqqqqqqqqqqqqqqqqqqqqqqqqqqqqqqqqdqqqqqqqqqqqqqqqqqqqqqqqqMqqqqqqqqcqqqqqqqqqqqqqiqqqqqqqqqqqqqqqqqqqqqqqqqqqfqqqqqqqqqqqqqqqqiqqqqqqqYqqqqqqqqqqqqqqqqqqqqqqqqqqqqqqqqqqqRqqqqqqqqqqiqqqqqqq^qqqUqqqqqqqqqqqqqqqqqaqiqqqqqqqqqiqqqqqqqaiqiqqqqqqqqqqqqqqqqqqqqqqqqqqqqqqqqqqqqaqqqqqqqqqqqqbiqqqqiqYqqqqqZqqdqqqqqq`qiqqqqqqqqqqqqqqqqqqqqqqqqqqqqqqqqqqqqqqqqqqqqqqqiqqqqqqZqqqqqqqqqqqqiqqqqqqqqqqqqqqqqqqqdqqiqqYqqqqqqqqqqqqiqqqqq[qqqqqqqqqqqqqqaqqqqqqqqqqqqqqqqqqqqqqqqqqqqqqqqqqqqqqqqqqqqqqqqqqqqqqqqqqqqqqqqqVqqqqqqqqqqqqqqqqqqqqqqqqqqqqqqqqqqqqqqqqqqqqqqqqqqqqqqqqqqqqqqqqqPqqqqqqqqqqqqqqqqq^qqqqqqqqqqqqqqqqqqqqqqqqqqqqqqqTqqqqq`qqqqqqqqqqqq^qqqqqqqqqqfq`qqqqfqqqqqqqqqqqqqqqqqqqqqqqqqqqqqqqqqq7qqqiqqqqqqcqqqqqqqqqqqqqqqqqqqqqqqqqqqqqqqqqqqqqqqqqqqqqiqqqqqqqqqqqqqqiqqqqqqqqqqqqqqqqqqqqqiqqqqqqiqqqqqqqqqqqqqqYqqqqqqqqcqqiqqqqqqqqqqqqqqqqqqqqqqqqqqqqqqqqqqqiqqqqqqqqqqqqqqqqcqqqqqqqqqqqqUdqqqqqqqXiqqqqqqqqqqqqqqqqqqqqqqqqqqqqqqqqqqqqqqqqqqqqqqqqqqq\qqqqqq
@m140306_004741_42137_c100613592550000001823119307181405_s1_p0/18191/ccs
CATGTTGAGGCAAGGAAGATGCTGTCCGGCAATACTTTCGTGCCAATCCGGTACGTGGCCAATTGGTAGTTTGTCCAGAACTCAGATTTTAACAGCAGAGGACGCATGCTCTACCTTCATGATCCACTGACGTCCCTGAGGCCTGCAATACATGCAACGCCACGTACCGGATTGGCACGCTTGCAGAGAATCCTGGGCTCTTCAACCAACAGTGACGGGGGCTTATTAGGAGGATTTTGATACGGACGCGCAACCGTCGTCAGGCAGCTTTGAAGCCCGTCTCTCCGGATGCCAAGCTTGTTGTGCCAATCCGGTACGTGGCGGGTTGGCCAGATGTGCGATTATATCGCTTAATGGCTCTTGGGCCGCGGTGCGTTACCTTGCAGGAATTGAGGCCGTCCGTTAATTTCCCTTGCATACACCACGTACCGGATTGGCACAACAAGCTTGGCTACACCGGCCCGAGCGTCGTCCTTTCTATAGATGGCTTCCAGCGACTCACCAGGAGTGTTCTGGTTGGGAACTACTTCGAACGCTATGAGCCTTCCCTATTTCTCTGCAAGCGTGCCAATCCGGTACGTGGCCCCGCACTGATGCCTAAACCTCGCAGGTCTTTAGGATATTGACGCTTGACGATGTCCCACGATTAAACCGGTGTGCAACCTTGGATGCTGATTAATCGCCCACGTACCGGATTGGCACGTAGGCCAGCAGGCGAGATGAATGGACGGGTCTGGTTCGAACGATGTATTAATTGATGCAGGAGCCCCGCACACCTAAATATCGATCCGGGTATGTTTAATGGTGCGATGGCGCACGTAGGCCAGTGCCAATCCGGTACCTGGGGCTGCCCTCTCCTACTTACGGGGTATCGGCTCCCAGCCCCACGTCGCGCTCTGTTCTCAACCAACTAGGATCTGATGCACGAGATTAACGTTGACGTTGTCCACGTACCGGATTGGCACGAAAGTATTGCCCGGATCCGTCAAATGTGATTGATGCCCTCGATCCCCGGTGGAGATGAGATGCCTGGCTGGTCGGGTGCAACCGATCAATAACAATCGTCACTTTCGAGGTGGCAATACTTTCGTGCCAATCCGGTACGTGGCGGCCGAGTTCGCTCACCTTTTTGAATCCTCGGACGCCATAACTAACAGCCCGTTTATGGAAGAGTATGCACTGCCTAAGGGCGGAGGGCCAAGAGTCCTCCAGGTACCGGATTGGCACTGGCCTACGTGCCCCAATTACCACATTAAAGATATCTGCACTGGCGTCCCCTCTTCTCGAGGACGAGGGTAAAAAAGCGCCATTGCACTAGGACTTACCGCGCGGAGACTGCCTCTGCTGGCCTACGTGCCAATCCGGTACGTGGTGCTGAAACAGTTAATACTGGGACTTATTCTTGGGACTGATAGGGTTATGACGCTTCTTATGTTCTCCGGCGTACAGTGAAGAAAAATCAATCCTACTATCCCACGTACCGGATTGGCACGAAAGTATTGCCGCTAGCGCAACGAGTGATGAGGTTCGCAAACATG
+
accPR]1\>XY^A=N<]_ccVdc]ULU4faVcP\NSccM^dHEd`dVLd.^aGH_P\aHZbd^dOa\R]Y^LLN?XcP%a`d\ccc8N_dW]_\G?IFY\dcPYFS\UacabcQd^dWdP]^VKH^^SOL?P]VdcRCRTd0VdcbVddcbVVcdSOa`BaQ\E`P?aHdcP`D_UQKQWNd7^PETaadbGddNdZRb_Z_U8aV`N^>c`cd^c=dqaaSSabOddWdaHddA]UQC][cGS`cbJ\PbOdLd_dZbO7]A]PMabY_^J`dVJaQODOUK1DPY^RdP^d=dZ]aUdOdYK6XYNdO3a\\a7_-_JZ@2bqSa`dMqc]cc`GLE\PP^ccTVPN\K^Ldd]d]F]_I>q]@a\cOPNFQ47,)'+6J@PNG]VdNaO`Zd<aHJ:RRZRWN_dV5KYW_[RbKQddYiV6<76FS^dcNaUq[ObQLZKcdcbdQT`QbL]HdQZSfFO]FZ:N_EcL^[VPaOMFSWc_adPH_@THcbMa_NKaCa^PdbadL`dacISYXH_OFaLQL^R^cabdQabab5CPKMf]dVdd^:JO_cWW]RQZdWRJ2?TdKSQA]TqMaWdc8V5[iF::[cc(adLKdc/TPFqRRRKUYd_^=dd]Qcccc_c*^^]^WdH\?ZbN=M<iqbX_cadMdVJcCaTcdVdcdIWM_Sd^c7Jd`DDWBVAL?@RQSDQWOJSQXX9WAR@WTTE@KA2ITONOKOQ)TUWVXWSKQXRR@X[WR@5TDWXWWXKP*GGFVUHOIPVCWEDRAEVTH4WRMJJD.V<^RCEQWEJP7P@AV;WXUDQQ&GV@DD8PSTNQUAJQFU/P9Q>WBX7U?STXTX-OQ<TKYRDGLA*EUVWS5;CJTQR>RFVQUXWR.ZQLRWUILXD3JXXWU;RQIVOQA9KM.FWLW@PXRVG1TIWHNSNV>GI-LQXXXXCKPQV?KGXDW.VUXDEREVGWWDELVQKVQXGU;WXBWRXWVFXXUWQIXW(A<:V@HJRPWLEXXVNV@Q?X6ERX)Z?CHGEJ+UVU(CG,]URGWPHOWB51UW(WLVCWJM'JC>B;,O;WQWH4GXCOHNFXUPVWVSH:TXV,IOVWFKTQRRWP.IXJHAKKX4XWKIF?ESBBUWIMAW?K:UWJXTSXWHTAI:XXWV=IYFTXVS7WURX<CWORXMWBXWWE7CRT1%QWV>XWXTXXD=AWLGRSLLXK,R'RTT5QI5QWNX;YPUNBLXU%BL;/1@>C8RVET/?RWWRCSAXTWIFVR;XJQQXHXAUXEML=L8DFCWXWTPKSSRJII`RQ?;AXW/LOGXPSCA@XF8.1-=NO6NRKWWPCNUXEWXFXXJD905.E<QS=D6'.*=UNTWWWA/RECWVVDVXGJWPUBFUGXWE@=EUXKXXVALJVRVFWVXRWXXVXRJWKRD<ZWECKSRAW@0N1^@L*C+SAHEXKVXSD7TQGU3UJDVRWX1VQWH[MXXPWE4WUJVIXH>UJXKR>CEVBWWR)JXWFXXVXXWET=LWWCVUW0ETUBUWD8L:KN-\>;IARGDDQXQ:A8UIVVVFMW26USR:XXTFWX
@m140306_004741_42137_c100613592550000001823119307181405_s1_p0/18405/ccs
CATGTTGAGGCAAGGAAGATGCTGTCCGGCAATACTTTAGTGCCAAATCCGGTACGTGGCCCCGCACTGATGCCTAAACCTCGCAGGTCTTTAGGATATTGACGCTTGACGATGTCCCACGATTAAACCGGTGTGCAACCTTGGATGCTGAGTTAATCGCCCACGTACCGGATTTGGCACGTAGGCCAGCAGGCGAGATGAATGGACGGGTCTGGTTCGAACGATGTATTAATTGTTGTCAGGAGCCCCGCACACATAAATATCGATCCGGGTATGTTTAAGTGGTGCGATGGCGCACCGTAGGCCAGTGCAATCCGGTACCTGGGGGCTGCCCTCTCCCTACTTTACGGGTATCGGCTCCCAGCCCCACGTCGCGCTCTGTTCTCAAACCAACTAGGATCTGATGCACGAGATTAACGTTGACGTTTGTCCACGTACCGGATTGGCACGAAAGTATTGCCACCTCGAAAGTGACGATTGTTATTGATCGGGTTTGCACCGACCAGCCAGCATCTCATCTCCACGGGGATTCGAGGGCATCAATCACATTTGACGGATCCGGCAATACTTTCGTGCCAATCCGGTACGTGGGATATAGGATTGATTTTTCTTCACTGTACGCCGGAGAACATAAGAAGCGTCATAACCCTATCAGTCCAAGGAATCAAGTCCAGTATTAACTGTTTCAGCACCACGTACGGATTGGCACGCTTGCAGAGAAATAGGGAAGGCTCATAGCGTTCGAAGTAGTTCCCAACCAGAACACTCCTGGTGAGTCGCTGGAAGCCATCTATAGAAAGGACGACGCTCTGGCCGGTGTACCAAGCTTGTTGTGCCAATCCGGTACGTGGCCAATTTGGTAGTTTGTCCAGGAACTCAGATTTTAACAGCAGAGGATCGCATCTCTACCTTCATGATCCACTGACGTCCCTTGAGGCTGCAATACATGCAACGCCACGTACCGGATTGGCACGTAGGCCAGCAGAAGGCAGTCTCCGCGGTAAGTCCTAGTGCAATGGCGCTTTTTTACCCTCCGGTCCTCCCTTTTCGAGAAGAGGGGACGCCAGTGCAGATATCTTTAATGTGGTAATTGGGGCACGTAGGCCAGTGCCAATCCCGGTACGTGGTGTATGCAAGGAAATTAACGGACGGCCTCAATTCCTGCAAGGTAACGCACCGCGGCCCCAGAGCCATTAGCGATATAATCGCAACATCTGGCCAACCCGCACGTACCGGATTGGCACGCTTTGCAAGAGAATCCTGGGCTCTTCAACCAACAGTGACGGGGGCTTATTAGGAGGATTTTGATACGGACGCGGCAACCGTCGTCAGGCAGCTTTGAAGCCCGTCTTCTCCGGATGCCAAGCTTGTTGTGCCAATCCGGTACCTGGAGGACTCTTGGCCCTCCGCCCTTAGGCAGTGCATACTCTTCCATATAACGGGCTGTTAGTTATGGCGTCCGAGATTTCAAAAATGTGAGCGAACTCGGCCGCCACGTACCGGATTGGCACGAAAGTATTGCCGCTAGCGCAACGAGTGATGAGGTTCGCAAACATG
+
4/43&41$##(.43434144&.34444)93344433/2""2214%213(4+4(4/4434-444030%(44342443442444$2/2444244424334444(434$32/3)44-4+4442.#3($443('644443344443$423(440$%34444(*'/*(324424344#/.+.44%3(4143.441414%34&.342.40443%11443$3244224/044444%&3434%*43(,4.440%41142404('(/443/43%2024)32/04124434%3#*3+04443444/4244/40424444$/#4424-4/424.'2332444044444&0/4##%32(414444440424&5244&2634444443&4444434044#00243443$2434244(.4444(44/343444344442#/14423'444434&340414342224044044414424/31344*34413.342.44*44444%23344334#3/4)2/404/$$$44,$4443&443(3434+4424-444442344444434444414/.(43(/+43).34444%.%413%.4244%234//444444-443444%22..3043/4.14/33)524/4/#0(((-$&&-&&&044$3.444444$#/)3%2$&%24'3/43#.44,4/44444%2444444334(1$04$14434344444-$143444434444/44.4/44444434(4%130%%43#2/4'($%003%432$&.404/244344.4%14)+((4.43/444/4/3'/-4/(/44(033"%2/413%$%3#3344434(34444(7344(43444144242424)443(4443/414044##%244444/24443'%44243404(%44444%4/4414*.%44(/%)43-344333*44%34/2424443444434343434*430$/024344(434444444)314/44.2%*,2$4244.1414*-4444414443/4404434/342440444/444%1%23,4'$3,'.(%"%243414%444144&41.43$43444$4232#.0*-14433#2+4441444443424444424344%3234.404434%34(44-.4(4304(4344/444+434434434244%233%4+44344443#224'33(#34/.444.$103%/$(3(0%12&244.4/24.434/4(3#3443$#'44434(744132'23((#(44424444&14443$.4333%3344444433%3330,%42344%41044344444440%(*$4323434+:244443424444-344434414(34/144%13"&4(3.444413444404413%4444143$+44+94344344(413%442344(42#432424/43244444021$1$$('""424444134/3/44-%40243444$3$/&(2443((044/44%0.242$4.42&1/.44424$4.243444443444%23/3)34.41(44434414444/44424.4244/444340
@m140306_004741_42137_c100613592550000001823119307181405_s1_p0/18431/ccs
CATGTTGAGGCCAAGGAAGATGCTGTCCGGCAATACTTTCGTGCCAATCCGGTACGTGGCCCCGCACTGATGCCTAAACCTCGCAGGTCTTTAGGATATTGACGCTTGACGATGTCCCACGATTAAACCGGTGTGCAACCTTGGATGCTGATTAATCGCCCACGTACCGGATTGGCACGTAGGCCAGCAGGCGAGATGAATGGACGGGTCTGGTTCGAACGATGTATTAATTGATGCAGGAGCCCCGCACACCTAAATATCGATCCGGGTATGTTTAATGGTGCGATGGCGCACGTAGGCCAGTGCCAATCCGGTACCTGGGGCTGCCCTCTCCTACTTACGGGTATCGGCTCCCAGCCCCACGTCGCGCTCTGTTCTCAACCAACTAGGATCTGATGCACGAGATTAACGTTGACGTTGTCCACGTACCGGATTGGCACGAAAGTATTGCCACCTCGAAAGTGACGATTGTTATTGATCGGTTTGCACCCCGACCAGCCAGGCATCTCATCTCCACGGGGATCGAGGGCATCAATCACATTTGACGGATCCGGCAATACTTTCGTGCCAATCCGGTACGTGGTGTATGCAAGGGAAATTAACGGACGGCCTCAATTCCTGCAAGGTAACGCACCGCGGCCCAAGAGCCATTAAGCGATATAATCGCACATCTGGCCAACCCGCCACGTACCGGATTGGCACGTAGGCCAGCAGAGGCAGTCTCCGCGGTAAGTCCTAGTGCAATGGCGCTTTTTTACCCTCGTCCTCGAGAAGAGGGGACGCCAGTGCAGATATCTTTAATGTGGTAATTGGGGCACGTAGGCCAGTGCCAATCCGGTACCTGGAGGACTCTTGGCCCTCCGCCCTTAGGCAGTGCATACTCTTCCATAAACGGGCTGTTAGTTATGGCGTCCGAGGATTCAAAAAGGTGAGCGAACTCGGCCGCCACGTACCGGATTGGCACAACAAGCTTGGCATCCGGAGAGACGGGCTTCAAAGCTGCCTGACGACGGGTTGCGCGTCCGTATCAAAATCCTCCTAATAAGCCCCCGTCACTGTTGGTTGAAGAGCCCAGGATTCTCTGCAAGCGTGCCAATCCGGTACGTGGCCAATTGGTAGTTTGTCCAGAACTCAGATTTTAACAGCAGAGGACGCATGCTCTACCTTCATGATCCACTGACGTCCCTGAGGCTGCAATACATGCAACGCCACGTACCGGATTGGCACAACAAGCTTGGCTACACCGGCCCGAGCGTCGTCCTTTCTATAGATGGCTTCCAGCGACTCACCAGGAGTGTTCTGGTTGGGAACTACTTCGAACGCTATGAGCCTTCCCTATTTCTCTGCAAGCGTGCCAATCCGGTACGTGGGATATAGGATTGATTTTCTTCACTGTACGCCGGAGAACATAAGAAGCGTCATAACCCTATCAGTCCCAAGAATAAGTCCCAGTATTAACTGTTTCAGCACCACGTACCGGATTGGCACGAAAGTATTGCCGCTAGCGCAACGAGTGATGAGGTTCGCAAACATG
+
B9KFF?IECK$GK>KL:IL?FLK-CL/H<O:8HL7JFLLKJLFJLBMLKLHLLLB7E;L=9?LLB;LH6LKD&LLJLL4NFCJGLDLJ;&A=JKLKG7:JHLL::%KHLC>9G/91HQJ6JLKLJLLDL8=ALA4ICL=G:LJ:LEI3FGL:KKLLIG,IKCL;?L<L7??KLGLJ:>8GLDLELLH>FGLJFLFL?KKLL6I;G7MLEL>DLL?LLLL<9ILJ?L>L;IJK2I)DIL&K%(6CLLIKFILILL2LLIGKFLKE.@7?A;KKF3I?KELDLL=GK=;GLFKKLLKKK:GHLLLL>BL=LL3??LLKFLL<LLLIGL6LFFF3MHWWXFURDQKKKXQXCRD98WUWV9XX`SPLSHTNXWWWXFL?XD?PK=WCXEEHQX;HNWVGXWUXXUW@COX?XTW4XNX:E@XRWKQVJ>WP>XGXUVW>UUWCBFXXXWWWRTOJWHXVN;SWKWW0Q:=UVV@CXKWX?NJVRXGXXXQV&TUXQWPXF?>QXWRRWRWMGRW<W;UW74OPSPRIHXQXXOGXXWXWUXCXBXWHTSVXAQQXBKXDJWIV9WWRVWQ*EMWXCWKKESRVV>XVRWXRRROW8QFBXUWXFVTHXWUMXGXEMWJCV?XWQKWX9XUVQ&@RX4N5@9UPXXVXFDR5XXMXWXWWXXWV7RRTDVUWTHXKXJX9N@X;KX@IXKWJ'WTXTXKDXTWSXUEAV>TSUATUGUX@Q>XVXFWSXVS@XPBV,N@XVWVVDJXXAGXXUTDXXXXXD/WTDHHB>UWTTIDOSSX0KJI?WQDXX>BFSEUXWWSXICXWXXWV8XKWXVXDXXXUWXXWX?WDXXXVQMRQXX/WSXWSIXWAXP;HXFVAII?XDRXW1XXOVXEVDRXWWPJJVGJVSVWLRPXIWITXTHRJVTESXWK;KWVIXWTWNM:3;V>PVL7SXRTFIXOXHJXWXPRH1L=TF'O>MGE.HK+UNDLJH@KR3UOWRWDWVDP?HXQX>YPLWVW;MWXXRXKVXXWHHMOXXSGUOR@/OVWXUUSJJV=XUC/WNIXRXVOXW=XWNXWIXO*ZISXXXUKTXR>ZJKHXSRXHTP;UW=EYVWXUWUC?WEXWXWXUCSNXJSX,SJFI@QG71XSSVVCWAAQ%QH(URXRXWXKWDWUWDLXXDRIK>RUQROXWJJSQGQTFKXV;XDWXXWSPJPQEF-CVSRK5WWT.Q?XVHSXWSKSPSEIXRXDTWW/SXVXIXRXRKSI`SXWMPWWXWAJR8WQKGUV=X&W<WG<UWVEXKQWDXVXSRWW/RWQXPXR=SRWXWPC3OEQWKXXFXRCSSTCXWTXEWD[T<SS>WXJKKXHXTXXWEXXFQI<BQGWXWXGXXSEQXUKFU?F*UVPXQM8TRUXT.NVWTXXXWRWJJXXQXVJ.SSS>DONWXXKSSWX=G2XRDECW?3QXX@UXRXXQXPWXHXXXWWIQWFSXXWXXMN:DWXP9YXWX9TEIC9CXTCYXPKX@W.X>VJWXIX@XUVX=XQKTP;UTVWIFVL@]UPFUVUKKFIBUXXR;CFUXQXWXVXX<YXRJXX
@m140306_004741_42137_c100613592550000001823119307181405_s1_p0/18645/ccs
CATGTAAAACTGCTGGAAGATGTCATTCTCCCCTCGTATGACGAACTCAGTACCATGCTCGACCAGCGACAGCAAACCTGCTATTGCCAGAGAGCGCGCCGACATCACCGTTCAGGGTGATGCAACCCTGCTGCGGATGTTATTGCGAAACCTGGTAGAAAACGCCCATCGTTACAGCCCGCAAGGCAGCACATTATGATTAAGCTGCAAGAAGATGACGGAGCGGTCATGGCAGTTTGAAGATGAAGGACCAAGGTATGATGAGAGTAAATGCGGGAGTGAGTAAAGCGTTTGTACGTAATGGACAGCCGTTATGGCGGGATTGGGTCTGGGGTTAAGTATTGTCAGCCGCATTACACAGTTGCATCACGGGCAGTTTTTCCTGCAAACGGCAAGAGACTTCCGGCACGCGGGCCTGGGTACGGCTGAAGAAAGATCAGTACGTGCAAACCAGATATAAAGAAAGCTGGCTGACCACCAGCACGCTGAACACGGTAGTTAAACTTTCATAAACACGGTTTTTCATTGCACTCTCCTCCGTTAACCTGGAGGAGAGTATGCGCGTCAGAGATTAAGTGAACCTTAAGAGTTCAATTGGCCTGATAAGACAGCGTCACATCAGGCCATCCGTTTCAGCTTATTCATCAATTCGCGGATGTTGCTGCACCAGGCGGGTACGTTTCGCCTGCAAATCGGCAATCTCGTGGTCAATATCATCGATTTTCTGCTCGATATTATCGTAATGCTCGACGAGAATTTCCTTCGCTTCCTGTATATCTGACGCCGCCGGTGTCGCACCTTTCAACGGACGATTTGCCGTCTCTTTCATGGTTACGCCGGTGATTAACCAACCACCGCCACTACCATCAGGTAATAGGCAGGCATCATCAGATTCTGCGAGCTTTCGACCAGCCAGGCCGCAGCGTTGGCGTCAGACCGGCAACCAGCACCGAAATATTAATGCCGCCGCCAGCGCGCTGTAACGGATATGCGTCGGGAACATCGCTGGCAAGGTAGAAGCCATAACGCCCGTAAAGCAAGTTAAGGATCACCGCCAGCATCAGTAACCGGCAAAAATCAGGCCGATGACGTTACTGTTAATCAGAATAAACGCCGGATCGCCAACAACAAACAGGGCAACACTACCAAGTAGCACAAACGGACGACGGCCAAAACGGTCACTCAGCAAGCCATCACCGGCTGGACAAACAGCATACCGATCATAATGGCGATAATAATCAGCACCCCGTGGTCTTCGGAGTAATGCAGGTTATGCGACAAATAACTCGGCATATAGTCAGCAACATG
+
::.:2<@@D1:GGK<L7LEKLFG?,5>KK:LLRGGKLK7IKE6KL;L37ELLFLDKGLJ9KI)PKKKJEFLLL:LD.QLC0K??LJJLLILELLJK(>4IKB305AK>LD7KHGEL;KDE7HHLL=SLKIIKJL,A?I9CL@(EF9I<LF+<<8LKLH8HLLK2&2ELLJK7KKF-06BPLD5F6OC:KA$6%;LK?I?9?;FJFEKJ>LC@?>KE;II9Q8=>(N?&ELBL8K?%H5<.KJHLJLH<IG8<$6>GBE$/578>;:997LFKLJ(HE9)3EHG8>6*KLE8GCH=9?KF%105D2ALF7L:66LK5LK/KMKJG'LJK9K&ND?7?JLLLQVWFXWDC>URBT0IRSA>UBTXSXO=ABV;XdWCW6XXXXQXIPS+WN(FIE+UEVQ9@LXGXUXFWWGF*W[TXW92aWWOB`XWQBXRUXXGNFE2<DEIC?8WDWVPARNDBT<C9QGCXXVWW5YLWR5;HR3PENHUVUOKIWJQRXGXWVXVSCVXUUSXHWRUXXRWP5a)WVUVVVMXTPULVFB1_T.XJGREXTCXDXWMXUCRAVCTTSRBDSJWNT<W/RNX0DBCDJRDYMVTVVKXVQXKEUX9TVKXWLK5RSWS5ADKBWVXSXTXFVHIFM@RXWCDIG<>LKLLJLH<FFLLFGJLLFG7K2EKHLKILL7E()=NKKLK5:9@9CLLLKKLG<J6GEIL;@KHJLDRK9;LAKKLLJ-;L?LLI=4IGLJ?;H;?GEHC<E%GKGKI5=1=K?I4H5LL(J7LEFL5C4JLLFH,17A:KJ0F6CD3:6ML=J<K?LKL>LM99LJ>PLILK'J3=ELLLKK=JLLH:JK?JK$KL3XF?<HK>80LKLGL.K>*MG<M:LFJIGH7AKKL99HLKH3LL6LKL8G8LLLKKKLKE7?CLKK'FG)=L8?D>=R;,59JE0H8H2>LI?6LI7K>@,;=L9;H4JKG0D9LB.IG:C&)'J:25OJA??+KKKLLFK;KG=<LD:BHK5:CLKLC1LK%>H??LHD7-NKA?8L'*LK>:8LLK7=CL)KKIK8LL6F%C=HJ6K6FJ?KLAQB<MH7GLL7HEL<G-L,KL+GHKB:?KBL?LJGHJL<I67>8?G9BHLJGC;JLKCLLH%49&KK@JI9L8HK3L*7?LHKBLLG-FJB@EGGLAL;KDJB9E9LLLELIK;=?4G:96LGLG1MLDC1/.LKI&ED+JAB=K>K8MI2GL>LILLJ?DIFED.J?5,(:<+@@2G60?@?@@,?@?;@?;8@@@0)-?@@?@@5@33@?@/=@@<@>@??:*&>@>@@,.44'2'&%3'341$/(3233443/4
@m140306_004741_42137_c100613592550000001823119307181405_s1_p0/18676/ccs
CATGTTTGCGAACCTCATCACTCGTTGCGCTAGCGGCAATACTTTCGTGCCAATCCGGTACGTGGCGGGTTGGCCAGATGTGCGATTATATCGCTTAATGGCTCTTGGGCCGCGGTGCGTTACCTTGCAGGAATTGAGGCCGTCCGTTAATTTCCCTTGCATACACCACGTACCGGATTGGCACTGGCCTACGTGCCCCAATTACCACATTAAAGATATCTGCACTGGCGTCCCCTCTTCTCGAGGACGAGGGTAAAAAAGCGCCATTGCACTAGGACTTACCGCGGAGACTGCCTCTGCTGGCCTACGTGCCAATCCGGTACGTGGTGCTGAAACAGTTAATACTGGGACTTATTCTTGGGACTGATAGGGTTATGACGCTTCTTATGTTCTCCGGCGTACAGTGAAGAAAAATCAATCCTATATCCCACGTACCGGATTGGCACAACAAGCTTGGCATCCGGAGAGACGGGCTTCAAAGCTGCCTGACGACGGTTGCGCGTCCGTATCAAAATCCTCCTAATAAGCCCCGTCACTGTTGGTTGAAGAGCCCAGGATTCTCTGCAAGCGTGCCAATCCGGTACGTGGCGGCCGAGTTCGCTCACCTTTTTGAATCCTCGGACGCCATAACTAACAGCCCGTTTATGGAAGAGTATGCACTGCCTAAGGGCGGAGGGCCAAGAGTCCTCCAGGTACCGGATTGGCACGCTTGCAGAGAAATAGGGAAGGCTCATAGCGTTCGAAGTAGTTCCCAACCAGAACACTCCTGGTGAGTCGCTGGAAGCCATCTATAGAAAGGACGACGCTCGGGCCGGTGTAGCCAAGCTTGTTGTGCCAATCCGGTACGTGGACAACGTCAACGTTAATCTCGTGCATCAGATCCTAGTTGGTTGAGAACAGAGCGCGACGTGGGGCTGGGAGCCGATACCCGTAAGTAGGAGAGGGCAGCCCCAGGTACCGGATTGGCACTGGCCTACGTGCGCCATCGCACCATTAAACATACCCGGATCGATATTTAGGTGTGCGGGGGCTCCTGCATCAATTAATACATCGTTCGAACCAGACCCCGTCCATTCATCTCGCCTGCTGGCCTACGTGCCAATCCGGTACGTGGGCGATTAATCAGCATCCAAGGTTGCACACCGGTTTAATCGTGGGACATCGTCAAGCGTCAATATCCTAAAGACCTGCGAGGTTTAGGCATCAGTGCGGGGCCACGTACCGGATTGGCACGAAAGTATTGCCACCTCGAAAGTGACGATTGTTATTGATCGGTTTGCACCCCGACCAGCCAGGCATCTCATCTCCACGGGGATCGAGGGCATCAATCACATTTGACGGATCCGGCAATACTTTCGTGCCAATCCGGTACGTGGCGTTGCATGTATTGCAGCCTCAGGGACGTCAGTGGATCATGAAGGTAGAGCATGCGTCCTCTGCTGTTAAAATCTGAGTTCTGGACAAACTACCAATTGGCCACGTACCGGATTGGCACGAAAGTATTGCCGGACAGCATCTTCCCTTGCCTCAACATG
+
qqqd;ii^qicqSqqqiqFdqiqqIqqqqqqPiqVqq_qfiqfqqiXqq`qQqqiiYqiqqqiQqT._f_qMq@iqqfdqRfQqaaiq:QiqFqiqqqqXqqqcqq\qqfqiaTdfLqffqiiqqqViqJqaq/qiq5qdqqqbqY^qqqqqqOHqaqqqqUqaqfqqqqqq]`ZqidiiqIqiq`qGqqqqqiSHiqqJqqqqqiqfqqqWqfqqiqqqqiDdUqDqiidJqqqqqEqq\TOfOqqVXL.iqq_qqqqqiaaBqfqqqaqqqi]qfqaqq_qcqWc[`ciq2<qqbiqia[q&qqfbqfYidqqq]q`qcqqaJ`qqLqq_6qqiiq\qqqqqqafqqMiqqidqd]qSqqCqqXqiifqqfqQiMaqqfqqqiiqfqqqfdPqq^qiXq\iqqI[fa>`qcZqiWq[^qaTqiqcqqf_qqiaqqYRqq@qD_q7q``fbqcq^qiiq]qHqbqqiqX@qqiXqq^qqiqiqqqqTNqQq`UqbqdqiqqqDqqiq\MBqqqEQqq^qqa`qaqa(XNMb`iOVqqqqcqq`iiqZQ^YqqQHfOaqqI_qfiqqqqqfLHiqqiiq^[qqaR^TqW@qqQiqiaqiqqqHc\qJq_qqqSqqaqqcqqq\DUqaq\qqcTqqKqfqiqIqqiqdqqqqqqqiqaqqqqqQqqRqNqqqfiqNSG/Oqqfqci[qq1qL]idqdqMqiX^RqiEMa^qqqiqcqqfqffiGiqiq_qqqqfqq[fqqqUZqi^qqqaqXqqCqWqqqqqqqdW1icRqqqiqdQqXqqqfqqFiqqfqiqLqFdqLqqqKfqqqqqWdqJq9qaqqcNP_9q=ifq?iqq5[^qXqqIqiqiqq_qfqqqiqdqqqiqqqaqqqf[qqf_`qqqIVqQJcqiNfqqqqdqqqqGqqqiqdf^Aqqqaq7qdqqqOqqIiaqqq^qBqqqa^qi<qUqqdqMqqaFAHqqqSqq^qfqqqqqqdqqqqqSqfqqqiqiiCqJqDc?iiqKqqqqTqqqqER?qqqqqqqqqqqiqqqqqqqqTq%qqqdcq\qqfqiqqiqCqqqqqPqqqVqqqqqqqq`Uq'qqqqqqqqqqqqqqqMqfaqq`qqqbqqqqqq]DqiqqJqqqqqqiqRqqXqdqqqqqqqqqcqaqqqiqqqqqqVqqqqq_qqiqqq]q`qqVPqqqqqONiIbqq]VcZq`qqqfqqqqdqqqqCqiqqqqqcqqqqfqqq@i8qqqWqqiqfqcqqqHqqYqa`Xq(qqqqqqqqqq_`qq@qqqqqqqiPqqdqqqqqqqqaqqZqqqqiqq5qqqqqfqqqiqqqqqq^iqqqqqiqq`qZiqqqdqJq`qqqqYq\qqfqqqaqqqqqqqaqqqqqiqqcZqJqqqqqqqqTqq_qiq[qq5_Oqfqqqf]qiqqfqqF6_JLcdLqqqqqqq9aqqqOqqqqqqqSqfqqq`qTqqqf^qqqqi]if_qq\qfqqqq[qidi;qqq\qqq[qqqqfiqqqiqqqqqqiq_qdqSqqqqqqqqfdqqqqqqqq[Zq4qqaqd]qqqqq(qqqqdqq]UVqqSqq
@m140306_004741_42137_c100613592550000001823119307181405_s1_p0/18712/ccs
TCGATCATGGACCGCTGAAGTCGGTCACGAGCGATTTATGCCGCCTCGGCGAGCACATGGAACGGGTTGGCATGGCATTGTAGGCGCCGCCTATGACCTTGTCCTGCCTCCCCGCGTTGCGTCGCGGTGCGATGGAAGCCGGGCCACCTTCGACCTGAATGGAAGCCGGCGGCACCTCGCTAACGGATTCACCACTCAAGAATTGGGAGCCAATCAATTCTTGCGGAGAACTGTGAATGCGCAAACCCAACCCTTGGCAGAACATATCCATCGCGTCCGCCATCTCCAGCAGCCGCCACGCGGCGCATCTCGGGCAGCGTTGGGTCCTGGCCACGGGTGCGCATGATACGTGCTCCTGTCCGTTGAGGACCCGGGCTAGGCTGGCGGGGTTGCCTTACGGTTAGCAGAATGAATCACCGATACGCGAGCGAACGTGAAGCGACTGCTGCTGCAAAACGTCTGCGACCTGAGCAACAACATGAATGGTCTTCGGTTTCCGTGTTTACGTAAAGTCTGGAAACGCGGAAGGTCAGCGCCCTGCACCATTATGTTCCGGATCTGCATCGCAGGATGCTGCTGGCTACCCTGTGGAACACCTACATCTGTATTAACGAAGCGCTGGCATTGACCCTGAGTGATTTTCTCTCCCGGTACCCGCCCGCCGCATCCATGACCCGCCAGTTGTTTACCCTCACAACGTTGCCACGTAACCGGGCATGTTCATCATCAGTAACCCGTATCGTGAGCATCCTCTCTCGTTTCATCGGTATCATTACCCCCCCATGAACAGAAATCCCCTTACACGGAGGCATCAGTGACCAAACAGGAAAAACCCCGCCCCTTAACCATGGCCCGCTCTTATCAGAAGCCAGACATTAACGCTTCTGGACAGAAACTCAACGAGCTGGACGCGGATGAACAGGCAGACATCTGTGAATCGCTTCACGACCACGCTGAGTGAGCTTTACCGCAGCTGCCTCGCGCGTTTCGGTGATGACGGTGAAAACCTCTGACACATGCAGCTCCCGGAGACGGTCACAGCTTGTCTGTAAGCGGATGCCGGGAGCAGACAAGCCCGTCAAGGGCGCGTCAGCGGGTGTTGGCGGGTGTCGGGGCGCAGCCATGACCCAGTCACGTAGCGATAGCGGAGTGTATACTGGCTTAACTATGCGGCATCAGAGCAGATTTGTGACTGAGAAGTGCACCATATGCGGTGTGAAATACCGCACAGATGCGTAAGGAGAAAAATACCGCATCAGGCGCTCTTCCGCTTCCTCGCTCACTGACTCGCTGCGCTCGGTCGTTCGGCTGCGGCGAGCGGTATCAGCTCACTCAAAGGCGGTAATACGGTTATCCACAGAATCAGGGGATAACGCAGGAAAGAACATGTGAGCAAAAAGGCCAGCAAAAGGCCAGGAACCGTAAAAAAGGCCGCGTTGCTGGCGTTTTTCCCATTAGGCTCCGCCCCCTGACGAGCATCACAAAAATCGACGCTCAAGTCAGAGGTGGCGAAACCCGACAGGACTATAAAGATACCAGGCGTTTCCCCCTGGAAGCTCCCTCGTGCGCTCTCCTGTTCCGACCCTGCCGCTTACCGGATACCTGTCCGCCTTTCTCCCTTCGGGAAGCGTGGCGCTTTCTCATAGCTCACGCTGTAGGTATCTCAGTTCGGTGTAGGTCGTTCGCTCCAAGCTGGGCTGTGTGCACGAACCCCCCGTTCAGCCCGACCGCTGCGCCTTATCCGGTAACTATCGTCTTGAGTCCAACCCGGTAAGACACGACTTATCGCCACTGGCAGCAGCCACTGGTAACAGGATTAGCAGAGCGAGGTATGTAGGCGGTGCTACAGAGTTCTTGAAGTGGTGGCCTAACTACGGCTACACTAGAAGGACAGTATTTGGTATCTGCGCTCTGCTGAAGCCAGTTACCTTCGGAAAAAGAGTTGGTAGCTCTTGATCCGGCAAAACAAACCACCGCTGGTAGCGGTGGTTTTTTTGTTTGCAAGCAGCAGATTACGCGCAGAAAAAAAGGATCTCAAGAAGATCCTTTGATCTTTTCTACGGGGTCTGACGCTCAGTGGAACGAAAACTCACGTTAAGGGATTTTGGTCATGAGATTATCAAAAAGGATCTTCACCTAGATCCTTTTAAATTAAAAATGAAGTTTTAAATCAATCTAAAGTATATATGAGTAAACTTGGTCTGACAGTTACCAATGCTTAATCAGTGAGGCACCTATCTCAGCATCTGTCTATTTCGTTCATCCATAGTTGCCTGACTCCCCGTCGTGTAGATAACTACGATACGGGAGGGCTTACCATCTGGCCCAGTGCTGCAATGATACCGCGAGACCCACGCTCACCGGCTCCAGATTTATCAGCAATAAACCAGCCAGCCGGAAGGGCCGAGCGCAGAAGTGGTCCTGCAACTTTATCCGCCTCCATCCCAGTCTATTAATTGTTGCCGGGAAGCTAGAGTAAGTAGTTCGCCAGTTAATAGTTTGCGCAACGTTGTTGCCATTGCTGCAGGCATCGTGGGTGTCACGCTCGTCGTTTGGTATGGCTTCATTCAGCTCCGGTTCCCAACGATCAAGGCGAGTTACATGATCCCCCCATGTTGTGCAAAAAAGCGGTTAGCTCCTTCGGTCCTCCGATCGTTGTCAGAAGTAAGTTGGCCGCAGTGTTATCACTCATGGTTATGGCAGCACTGCATAATTCTCTTACTGTCATGCCATCCGTAAGATGCTTTTCTGTGACTGGTGAGTACTCAACCAAGTCATTCTGAGAATAGTGTATGCGGCGACCGAGTTGCTCTTGCCCGGCGTCAACACGGGATAATACCGCGCCACATAGCAGAACTTTAAAAGTGCTCATCATTGGAAAACGTTCTTCGGGGCGAAAACTCTCAAGGATCTTACCGCTGTTGAGATCCAGTTCGATGTAACCCACTCGTGCACCCAACTGACTCTTCAGCATCTTTTACTTTCACCAGCGTTTCTGGGTGAGCAAAAACAGGAAGGCAAAATGCCGCAAAAAAGGGAATAAGGGCGACACGGAAATGTTGAATATCATACTCTTCCTTTTTCAATATTATTGAAGCATTTATCAGGGTTATTGTCTCATGAGCGGATACATATTTGAATGTATTTAGAAAAATAAACAATAGGGGTTCCGCGCACATTTCCCCGAAAAAGTGCCACCTGACGTCTAAGAAACCATTATTATCATGACATTAACCTATAAAAATAGGCGTATCACGAGGCCCTTTCGTCTTCAAGAATTCCTCATGTTTGACAGCTTATCATCGATAAGCTTTAATGCGGTAGTTTTATCACAGTTTAAATTGCTAACGCAGTCAGGCACCGTGTAATGAATCTAACATGCGCTCATCGTCATCCTCGGCACCGTCACCCTGGATGCTGTAGGCATAGGCTTGGTATGCCGGTACTGCCGGGCCTCTTGCGGGAT
+
q!!40/4%'34*3/43##1244#/403(&#&44=+-,-+@3@92@@)8@@;@@2?9:@:9+-:4@@?@>@?.@-?%0&77@<9?+>/@3(3?>..>+-'6.@)=67*<@/@@@?9@?@,@;:49720-&/%);>@);/(@7@@9>>+8+)+2.'-=.?0:+9-,'(/+:@>@/,5?::?@?>9&:@?>)@(53;>?'=*</5;@1?:51?@?;;@74&,*>@@-=@@?*8*@:,+:@3:*388@@/@6)5&'-3/'5@@:'8@;@21&:?''.0139;>>:?7,;=@@22>-.724:@@::):<;>002=97@==&2'9:3*@>0?8@;@8@@?3@6/;53@1@@-6'15=*:=6@@*3'.<?;7;=@;*A9&<77/)8;2:(*0(-.0-2@)2*99--1-069&:(10/<+02+-6<<3-+7965:7@=>3*>?,02/3$57:)(+*7>1;)/2(//'*.87><5?.3%6*-886?51:3;@;:@<?2;<>:-<?8=?;@:+@+*<*,;9/)%@?3>.;:%>5B@2-:3@?81+0.7.3:(,B<+-,-<((3@:@<67(.16@?:7@?:->0+@99/-=;+?&?@?./;@0@97'?@>24:;@;./;1'1,@4@,=.6.-8>@??'6<;:,:?;<<@.?64)31+(98)84%,/<+$562%=7?@@0@?;18%>>?(>?+100<@@?.?>@;;5>0*/=229@:2@@'<3?9:@:2@,4@:@<8@@5,*34;,?55-/5).,<??@@:.>@9?&?/>0@@.>;;)/*?2:??:?%8-/3,+.:-2)9?@':40(,5@?;<;99?@:4@:6153@;522@>+-;>=:$3,90$.92.$5<=?91+2.+;,:)2+0/,-.,-6?:@032;;=2>2@0:9@;::?@:@52<%>.=;?2KJ7GFHF:BK=KLLB2%>::':<:J;J=<F07K5,@CJ=<:''A43G8>DK>(69+.</LL.><)3<?>C<0>7<96,9?+IKJK<IFK9F?=G==>KHELJ>O?+7=:?<':;6FL=D3:KHKL>7L@LL<L*;F>;=E>G?'8KCLG45FJGKL:>:7#KC6G/LKIG;<6DGA8L/LLL2?(;8>H2KF5G4KD05?F69:9;KB'<I=FG5)-EIAE:K;>H=8ELELLJ3HJLEGJJ?KLL>*L5I<9LLE?LIJHLFLGFF9<KK;GGIKLL3KHLKI4ELE;&:0+&$.;<,66$7?L;JLBLLK>7%B1LJKCG<L>1I4G9FKL99LKGGK;BLJLGF(<3?>;H0LI)5LLL88=;FJ4FL3FKC7L6<5IIKLKKLKL;D:9I:LHJKFJ5HL?8HF<L.LE:K=9LILLK67;L:K68KGLLELLH3?>2IC-;0<=5LH=L72<G3GLF?EK>8856:LJKLGLK:BDHH27:-AAGLKL?H<I,)HFD=0A1GHFG=ML4DL:O90L9LKL7J2GGLLH7L9LKIIKLLGJ@LLL7HK>I'=<K#?K?L:=7LK#FLK??@A*XXDUBX-NBPXRSKMCA?UEXW:ESXXMA37AIW@RRX6WC)MAORQS659GB?S.PR,WSE<XQJXUL-VV1PUWXW>ULXDKWPXXRPRX.RPHQ:WIXWXP@KXXJ2IADIIXVXPXXIXL]HRX=XWXWIVFBWHRXRR&VJDLP0YKPTSD=RFTXTKFJIF9DWXWPFRVJQQXXDKR5OJRRKKVWUJJAA>WASS.KVES7=AFOQDWCWUDV<8@RGRO?N@ADQLPSBIXXRXSOSFQM)PRK70UXQGPWXRXVR;XLXTXBCJ7CWD?OWWBXSWXXEPBIMWXCGIHXMFE@GFSFDHWXXKBXCKIMK>WJ>AGCXW?>EXBDSBXQXXFKVR-OGRJXPX3XWQCVKQKXBQMKUPVG9I7B5;3DAWMFDTX4XXUW7XW?WFVU=@`SSR>AVRBNMSGOSKXRTRBUVSKXVXQM1PXSWWXR%SQ@VTJXFWCKW5VVXI*HHTXSSJXSQJ;=BSXWW?IRUI19TC7IBLXRMIQIIVERVPRSQXSWBABI@;RBQWWR>R?EXXQ>:CSVXWRBWWSXWSK1=>L9.8H9UHUFX5IXWQ@WVCWQW:CHIFSXS+I1?TOTUAM8QJSFFR?TPPODSSRR9WRSXRRXKS8IIE<DTSRK1JIW?KPIDXR?OXRWXWEWWIXAXKSJDWXRGJKBWHKKDE4:MXMXXX?WPJX7SSRVGCWXX8XXP@XXTWHYWSXHXADNRPCRHPMRQQEQTWDWUWBSXWXVFRASPUXGJWVSVXRRGGQJIUX=KSVOIAHRSFHRP6*?CQWWRES8BJ9VFQRWC/QVWV6UXQJSOTKEW&JSPMRSWR#6VWRW>PREBGWU?HP+RWUCXSR>>=NUXR+WJO'XWLDRSSSIGVRPJWWB*DVIWWRU;RPVJVTD<XCQ5XRRKROXRBWXQ9BJ;I9IG@RXVVKW9XXOBW=V@QEVKOXP.OXVA6@I3>T6RV=JWWTCXSIXXWBIXW6DDDQWX7RXWUFGUGRXEUFGIRXD>H@8KIXJGRTTBIKVK17=FRHTW8\RWWJEVWK8>?JPG;=BXQDOBJDSPI_BFHVJK>ND9WVXEWPX,WWWQQ=E?>7VESU2W/B/7QVDJEX?FVVXJXQAJ>J-G*<6K(155LGLK15=LGHILKI6LK(I8A3/-39DLH;D.&07LJJ1LLLLLDLFLKI=::57K<?J8LCALL5LKE+(4>?KG6KHGLLJDLL:L1G=LJ5KKLI>8FCJK;KHKL8;8DJK8KI8L4J;L?>J:J=>L?GJGL;K>H>LLK++E5.41I7GLJKLK:(EK49FI>1J:L>LK>H*;JLKLKL@D8KFKGLJFLKE7G9JH%1E<KF.57CULJLAL?L867KI9J'?C5LL=QAHK?BLJLLEFLBA85246>IJE5LIEFKK:IE:EL>KLG'LLLI:J=92BK77IH%E3;A290FH9;H5,B;BDG8LGD5KFKL;L@22.D8I3<KBLFH9FHLJD5;FFC:GK5IGJK7GGKL9(<FDF64$CFL?L=KEL'0;:LHC3FLH>*=6;KJ7L??J>LKAK5&CHFKE?LG4EEL.>?LGELJL>K=>LG?I2KL9LK<7LLLLJBLJ5GE8<0IKH4<:KFJLHK4L8@LG770>$5JL?>7=7L7H3LGKA;D;8K9J1<J46>.AL/?>DA3E(K>FL87:?83<&5LKKIIHLKLJJJ?E7@LL4FKLKFDLL?J;3LKD96543&E:H/@*HJL;LIJLBKHK;HF;LLLC'HFK:;;D7OG;LLJ:;EK@KKGFGL:3?D.>KGGLJD/E13ILKL;L-5.LK-I=589@93/.<'@@@2@::@-@@?3@@?633@@?@?>;@@%=@@>'@>=:.3@?(01@>@@@@@?>+,;@=>@@:@?..->1?@.;3A?:>@@@?+??>,@:@.+@)?@%@@=@@@?;.?5;)0=89@@.$?9<@?@>'25+0@/@:=/??/3=&=>/5@?@1@9?)7<:@?->:(@;@@@?1+@@@1;@/?3(?,9;=/*&*?.>::/::@>&?>=2-:/:@=)3
@m140306_004741_42137_c100613592550000001823119307181405_s1_p0/18919/ccs
CATGTTGAGGCAAGGAAGATGCTGTCCGGCAATACTTTCGTGCCAATCCGGTACGTGGCCAATTGGTAGTTTGTCCAGAACTCAGATTTTAACAGCAGAGGACGCATGCTCTACCTTCATGATCCACTGACGTCCCTGAGGCTGCAATACATGCAACGCCACGTACCGGATTGGCACAACAAGCTTGCATCCGGAGAGACGGGCTTCAAAGCTGCCTGACGACGGTTGCGCGTCCGTATCAAAATCCTCCTAATAAGCCCCGTCACTGTTGGTTGAAGAGCCCAGGATTCTCTGCAAGCGTGCCAATCCGGTACGTGGCGGCCGAGTTCGCTCACCTTTTTGAATCCTCGGACGCCATAACTAACAGCCCGTTTATGGAAGAGTATGCACTGCCTAAGGGCGGAGGGCCAAGAGTCCTCCAGGTACCGGATTGGCACGAAAGTATTGCCGGATCCGTCAAATGTGATTGATGCCCTCGATCCCCGTGGAGGATGAGATGCCTGGCTGGTCGGGGTGCAAACCGATCAATAACAATCGTCACTTTCGAGGTGGCAATACTTTCGTGCCAATCCGGTACGTGGTGTATGCAAGGGAAATTAACGGACGCCTCAATTCCTGCAAGGTAACGCACCGCGGCCCAAGAGCCATTAAGCGATATAATCGCACATCTGGCCAACCCGCCACGTACCGGATTGGCACGCTTGCAGAGAAATAGGGAAGGCTCATAGCGTTCGAAGTAGTTCCCAACCAGAACACTCCTGGTGAGTCGCTGGAAGCCATCTATAGGAAAGGGACGACGCTCGGGCCGGTGTAGCCAAGCTTGTTGTGCCAATCCGGTACGTGGCCCCGCACTGATGCCTAAACCTCGCAGGTCTTTAGGATATTGACGCTTGACGATGTCCCACGATTAAACCGGTGTGCAACCTTGGATGCTGATTAATCGCCCACGTACCGGATTGGCACGTAGGCCAGCAGGCGAGATGAATGGACGGGTCTGGTTCGAACGATGTATTAATTGATGCAGGAGCCCCGCACACCTAAATATCGATCCGGGTATGTTTAATGGTGCGATGGCGCACGTAGGCCAGTGCCAATCCGGTACCTGGGGCTGCCCTCTCCTACTTACGGGTATCGGCTCCCAGCCCCACGTCGCGCTCTGTTTCTCAACCAACTAGGATCTGATGCACGAGATTAACGTTGACGTTGTCCACGTTACCGGATTGGCACTGGCCTACGTGCCCCAATTACCACATTAAAGATATCTGCACTGGCGTCCCCTCTTCTCGAGGACGAGGGTAAAAAAGCGCCATTGCACTAGGACTTACCGCGGAGACTGCCTCTGCTGGCCTACGTGCCAATCCGGTACGTGGTGCTGAAACAGTTAATACTGGGACTTATTCTTGGGACTGATAGGGTTATGACGCTTCTTATGTTCTCCGGCGTACAGTGAAGAAAAATCAATCCTATATCCCACGTACCGGATTGGCACGAAAGTATTGCCGCTAGCGCAACGAGTGATGAGGTTCGCAAACATG
+
LFLGLLJ:HLKGL>JJC=;9JELLL:LKLFGL<B$79G::F>;J>@=BE/IL8I3LJL?LGL;LLLG9I7HK5K3GLL2L>>:FLKIL?LKLGLGKFLJ<PLFJK<G.;LHLJELKLGLFLGE8LLGL8:LLJGLLL<I4LIE>KKGLLK&GLF;L;LJKF;LJ<?D6LF=MEL;LH;FHKLLJFL%LLLKFBLL<HIK:'?@LJL7KLLILL86KLLLKLLJILKL;JK9DL'IILFLKGLLL?KLLALJ<LLELL)LLLLL3LLFLKL:O'IL:J<IL2LIDDLG;?7%IE:L<ID?LLHGLKLL;LJLJF6JL;LL@LHFBL:9JF:HK8I1F%==:IJELLKLLHGLJ%?;JGKFGJ:?LKGL@?LL8HIKLHLKLLLLFLL;LLLLL888FF7LKLGLF'JKH?KLLLLK@L;B?LEK1L8FAPG@LILLLHLKLLGKG,>71QBA<LFLKFJJLLLG0ILGLLLGFELLK;F111FKLF9KL6&JLLG4:1=:<K7FJK<IL;L=LLFLL?ILL8KKL<FL??LLL:LLLIKKKK:LLLJ6JKLHLLLLKLI4HGHLLK2L9K*DLKLK;FLLLLLLLLL:I;L<LK:LJFLLLFGLLI$?LJ:FLDL:LLJLLL?B88FLK6$34;E9KDLGKLGLLJLLKLLL>KLLGFK8GE9J9GHLLLL*KCLKL;88LKLLL*LL9L5H9:K8LJ;8JBKLLGFLL2GGLKGHLLKL<LL(FGLGFFF9LF0AHJK3FGL4IJFL2LLKKLKDFK558F>LJLK;F>1LDLGLK5BEE;82-+)+,*+&-/9&LLK5F/E>KLBLG=45JFLIK8LKK<LD/KGGG<LKLJ2LIJLLLLL)H)IGFK=FLKHL>CJLL7LG@LL1GH;JLKCKLLG>LLKLLFILHL@LL7DLJ?H;JILLLH;:KLJLJA39<JLJ7LKL2JFL8LL<HLLLLDLKLKKDELLLKD<IHL<HHGL5GLEAL?L8L2LLLK>KLGKLLF:KKFL:LJ:85CLEL.L?3L'4LKLLLLDFGLKL;JFL8JALFK7JELLLL=9LLEKL3LILLLCKLG?LJLL:H-8HJLLLK;FFKGKKLJLGILLKLLLKLELKLLGILB<K*:@MLF7KF;FLLLLJ6LJ53LFKLLLKL9LDLJ5E:GHLFLHLLLK;LLLLLLLL7DLLLLL7&?JKLK;MHLJHBK7&IIHLKK7JLGKLHLBFKLLLKK0KILG(9JL9ILLCL&8GKLKLLKFJLGLDJ&B+DLK:LLL/LLLKLLFL5SGLFFL=HLFFLLLLGIFLFL2LA::4HA9:4'DLFL8HALLLLL,JLB6;59:;.?>HLK>EB97761=LLH;GILLGLKLLIKKLHILLKFKLAJLELL8LL8L;I7LLKL8LG7KLK6EFJ-HFGLLKLKLHELKGKF5LLDLGL<HL1&F4JIK>FKLLEILL?LK5I?LGK8LLFLLLLKLLKKL/LIKKLJLLF<FL9BLLLLLDLLK%MLLLLG1>LLGFFL3KIGLJLILJLLLALHDHLLLG:JKHLLHL8JKL8:JFBFGFHLFL8KLGHJLLGLEB
@m140306_004741_42137_c100613592550000001823119307181405_s1_p0/18920/ccs
GCATGTATTGCAGCCTCAGGGACGTCAGTGGATCATGAAGGTAGAGCATGCGTCCTCTGCTGTTAAAATCTGAGTTCTGGACAAACTACCAATTGGCCACGTACCGGATTGGCACGAAAGTATTGCCGGATCCGTCAAATGTGATTGATGCCCTCGATCCCCGTGGAGATGAGATGCCTGGCTGGTCGGGGTGCAAACCGATCAATAACAATCGTCACTTTCGAGGTGGCAATACTTTCGTGCCAATCCGGTACGTGGGATATAGGATTGATTTTCTTCACTGTACGCCGGGAGAACATAAGAAGCGTCATAACCCTATCAGTCCCAAGAATAAGTCCCAGTATTAACTGTTTCAGCACCACGTACCGGATTGGCACGCTTGCAGAGAAATAGGGAAGGCTCATAGCGTTCGAAGTAGTTCCCAACCAGAACACTCCTGGTGAGTCGCTGGAAGCCATCTATAGAAAGGACGACGCTCGGGCCGGTGTAGCCAAGCTTGTTGTGCCAATCCGCGGTACGTGGTGTATGCAAGGGAAATTAACGGACGGCCTCAATTCCTGCAAGGTAACGCCACCGCGGCCCAAGAGCCATTAAGCGATATAATCGGCACATCTGGCCAACCCGCCACGTACCGGATTGGCACAACAAGCTTGGCATCCGGGAGAGACGGGCTTCAAAGCTGCCTGACCGACGGTCTGCGCGTCCGTATCAAAATCCTCCTAATAAGCCCCCGTCACTGTTGGTTGAAGAGCCCAGGATTCTCTGCAAGCGTGCCAATCCGGTACGTGGACAACGTCAACGTTAATCTCGTGCATCAGATCCTAGTTGGTGAGAACAGAGCGCGACGTGGGGCTGGGAGCCGATACCCGTAAGTAGGAGAGGGCCAGGCCCCAGGTACCGGATTGGCACTGGCCTACGTGCGCCATCGCACCATTAAACATACCCGGATCGATATTTAGGTTGTGCGGGCTCCTGCATCAATTAATACATCGTTCGAACCAGACCCGTCCATTCATCTCGCCTGCTGGCCTACGTGCCAATCCGGTACGTGGGCGATTAATCAGCATCCAAGGTTGCACACCGGTTTAATCGTGGGACATCGCAA
+
q!!WXWQK2.Y\1>W=-K9ddaZWC?a)I5.8$3J;IS]@U\HGaC3XR<DW]Tb`ES@PaGL<MW^V_1S2adK`_SRcLPL`UXQ>KQ;?HK0A<dRNT`>2:4c\\dRdVH[Z.\\c^a87O=\E^EA@U0SCOBXW\aIT6GIB9E/H>P4QE=*,IZRYEPVR9TZDD6PQQSR@_]8>@TS&/W`aO^BR\IbJOWHEIG8CSJ^N;:KGdZVU_?6]$%?K_HLMFOM[Ydfdb<&`\_dAP%VKqBO`Jq^iAfLiIq_^i9i%ZE__qXcqqiRcfqa<q$UdqqY`4qXHPKiXVTR[dq]Xq`qiqiq8Z&RPqq^q`qqi`Sqq$VUqq`ii\O[aiVHcqXRU`qCqqI@aX1aJJX4fii6qcqKZNiqqQqqqqqiq-RqTqZqTqqqqqiqa(^[iq[dqqKIJW[iRqfq<NNLOdWfN\^PqqXqiidqqqTqqbf^qfqc]qqq_bLMXi<<C`Bq[ifAd`HqHY24KR@SZLVVV?E&DAR:(EWK\^?^"#%KJX=>]9HZ^9PBYOW\2U]&HNMVG3M:WaN0d<aSB>D<QKXWDL<;+74'5<A&>J1J<J,L-KKJLCKH-KKJG<LEL>J32KCLLD%07>2KF:>-%#84<*AA<>BJJ;FKCB<94HL>LG;EGGE8CEF%H>GLKD1I.E4IB0F:49>=A9HE5F8%<?*4>79H*$@A6'95)8:L@6J:<?J':7DG?;HF:C@9HKEHG3.D+I=AKLG5IF7;6L967H;ELH><2HLLHLKJK5F9L<6KL=99E43L5DG45GIKK9@>+HJ;ELCLK;JLFJKG+0DLI3:I4C8CE<E;;2?KDG/6)L7EF?FHCB;G?ALD4LFJG'D*;?J):4E.7>J7FK0L743KH>%B5E3HF$AL#7>),6DLO=&F.K-(3JI6LHLEE&-5@BZV;E-VFD:9HF?6AVA;LBBXBXXH9@==NTKTJE:6;7E=?PWVR3PEPLG"I<&J1WTQVWVCVXGKD8CRVWRRD:BEHVJKX=FT0HF+UAXC>:KKR>P@&H>QMWQ8T9FI9FRWU<SAWP6VPXWRJWW?XXEUGDDAAJ:SKTRR*'>92Q=IIV:BBNS1I/QKGOOVN92=MI?8EI!!!"
@m140306_004741_42137_c100613592550000001823119307181405_s1_p0/18970/ccs
ATCCCGCAAGAGGCCCGGCAGTACCGGCATAACCAAGCCTATGCCTACAGCATCCAGGGTGACGGTGCCGAGGATGACGATGAGCGCATTGTTAGATTTCATACACGGTGCCTGACTGCGTTAGCAATTTAACTGTGATAAACTACCGCATTAAAGCTTATCGATGATAAGCTGTCAAACCCATGAGAATTCTTGAAGACGAAAGGGCCTCGTGATACGCCTATTTTTATAGGTTAATGTCATGATAATAATGGTTTCTTAGACGTCAGGTGGCACTTTTCGGGGAAATGTGCGCGGAACCCTATTTGTTTATTTTTCTAAATACATTCAAATATGTATCCGCTCATGAGACAATAACCCTGATAAATGCTTCAATAATATTGAAAAAGGAAGAGTATGAGTATTCAACATTTCCGTGTCGCCCTTATTCCCTTTTTTGCGGCATTTTGCCTTCCTGTTTTTGCTCACCCAGAAACGCTGGTGAAAGTAAAAGATGCTGAAGATCAGTTGGGTGCACGAGTGGGTTACATCGAACTGGATCTCAACAGCGTAAGATCCTTGAGAGTTTTTCGCCCCGAAGAACGTTTTCCAATGATGAGCACTTTTAAAGTTCTGCTATGTGGCGCGGTATTATCCCGTGTTGACGCCGGGCAAGAGCAACTCGGTCGCCGCATACACTATTCTCAGAATGACTTGGTTGAGTACTCACCAGTCACAGAAAAGCATCTTACGGATGGCCATGACAGTAAGAGAATTATGCAGTGCTGCCATAACCATGAGTGATAACACTGCGGCCAACTTACTTCTGACAACGATCGGAGGACCGAAGGAGCTAACCGCTTTTTTGCACAACATGGGGGATCATGTAACTCGCCTTGATCGTTGGGAACCGGAGCTGAATGAAGCCATACCAAACGACGAGCGTGACACCACGATGCCTGCAGCAATGGCAACAACGTTGCGCAAAACTATTAACTGGCGAACTACTTACTCTAGCTTCCCGGCAACAATTAATAGACTGGGATGGAGGCGGATAAAGTTGCAGGACCACTTCTGCGCTCGGCCCTTCCGGCTGGCTGGTTTATTGCTGATAAATCTGGAGCCGGTGAGCGTGGGTCTCGCGGTATCATTGCAGCACTGGGGGCCAGATGGTAAGCCCTCCCGTATCGTAGTTATCTACACGACGGGGAGTCAGGCAACTATGGATGAACGAAATAGACAGATCGCTGAGATAGGTGCCTCACTGATTAAGCATTGGTAACTGTCAGACCAAGTTTACTCATATATACTTTAGATTGATTTAAACTTCATTTTTAATTTAAAAGGATCTAGGTGAAGATCCTTTTTGATAATCTCATGACCAAAATCCCTTAACGTGGAGTTTTCGTTCCACTGAGCGTCAGACCCCGTAGAAAAGATCAAAGGATCTTCTTGAGATCCTTTTTTTCTGCGCGTAATCTGCTGGCTTGCAAACAAAAAAACCACCGCTACCAGCGGTGGTTTGTTTGCCGGATCAAGAGCTACCAACTCTTTTTCCGAAGGTAACTGGCTTCAGCAGAGCGCAGATACCAAATACTGTCCTTCTAGTGTAGCCGTAGTTAGGCCACCACTTCAAGAACTCTGTAGCACCGCCTACATACCTCGCTCTGCTAATCCTGTTACCAGTGGCTGCTGCCAGGTGGCGATAAGTCGTGTCTTACCGGGTTTGGACTCAAGACGATAGTTACCGGATAAGGCGCAGCGGTCGGGCTGAACGGGGGGTTCGTGCACACAGCCCAGCCTTGGAGCGAACGACCTACACCGAACTAGATACCTACAGCGGTGAGCTATGAGAAAGCGCCACGCTTCCCGAAGGGAGAAAGGCGGACAGGTATCCGGTAAGCGGCAGGGTCGGAACAGGAGAGCGCACGAGGGAGCTTCCAGGGGGAAACGCCTGGTATCTTTATAGTCCTGTCGGGTTTCGCCACCTCTGACTTGAGCGTCGATTTTTGTGATGCTCGTCAGGGGGGCGGAGCCTATGGAAAAACGCCAGCAACGCGGCCTTTTACGGTTCCTGGCCTTTTTGGCTGGCCTTTTGCTCACATGTTCTTTCCTGCGTTATCCCCTGATTCTGTGGATAACCGTATTACCGCCTTTGGAGTGAGCTGATACCGCTCGCCGCAGCCGAACGACCGAGCGCAGCGAGTCAGTGAGCGAGGAAGCGGAAGAGCGCCTGATGCGGGTATTTTCTCCTTACGCATCTGGTGCGGTATTTCACACCGCATATGGTGCACTCTCAGTACAATCTGCTCTGATGCCGCATAGTTAAGCCAGTATACACTCCGCTATCGCTACGTGACTGGGTCATGGCTGCGCCCCGACACCCGCCAACACCCCGCTGACGCGCCCTGACGGGCTTGTCTGCTCCCGGCATCCGCTTACAGACAAGCTGTGACCGTTCTCCGGAGCTGCATGTGTCAGAGGTTTTCACCGTCATCACCGAAACGCGCGAGGCAGCTGCGGGTAAAGCTCATCAGCGTGGTCGTGAAGCGATTCACAGATGTCTGCCTGTTTCATCCGCGTCCAGCTCGTTTGAGTTTCTCCAGAAGCGTTAATGTCCTGGCTTCTGATAAAGCGGGCCATGTTAAGGGCGGTTTTTTCCTGTTTGGTCACTGATGCCTCCGTGTAAGGGGGATTTCTGTTCATGGGGGGTAATGATACCGATGAAACGAGAGGAGGATGCTCACGATACGGGTTTACTGATGATGAACATGCCCGGTTACTGGAACGTTGTGAGGGTAAACAACTGGCGGTATGGATGCGGCGGGACCAGAGAAAAATCACTCAGGGTCAATGCCAGCGCTTCGTTAATACAGATGTAGGTGTTCCACAGGGTAGCCAGCAGCATCCTGCGATGCAGATCCGGAACATAATGGTGCAGGGCGCTGACTTCCGCGTTTCCAGACTTTTACGAAACACGGAAACCGAAGACCATTCATGTTGTTGCTCAGGGTCGCAGACGTTTTGCAGCAGCAGTCGCTTCACGTTCGCTCGCGTATCGGTGATTCATTCTGCTAACCAGTAAGGCAACCCCGCCAGCCTAGCCGGGTCCTCAACGACAGGAGCACGATCATGCGCACCCGGTGGCCAGGACCCAACGCTGCCCGAGATGCGCCGCGTGCGGCTGCTGGAGATGGCGGACGCGATGGATATGTTCTGCCAAGGGGTTGGTTTGCGCATTCACAGTTCTCCGCAAGAATTGATTGGGCTCCAATTCTTGGAGTGGTGAATCCGTTAGCGAGGTGCCGCCGGCTTCCATTCAGGTCGAGGTGGCCCGGCTCCATGCACCGCGACGCAACGCGGGGAGGCAGACAAGGTATAGGGCGGCGCCTACAATCCATGCCAACCCGTTCCATGTGCTCGCCGAGGCGGCATAAATCGCCGTGACGATCAGCGGTCCAATGATCGAAGTTAGGCTGGGTAAGAGCCGCGAGCGATCCTTGAAGCTGTCCCTGATGGTCGTCATCTACCTGCCTGGACAGCATGGCCTGCAACGCGGGCATCCCGATGCCGCCGGAAGCGAGAAGAATCATAATGGGGAAGGCCATCCAGCCTCGCGTCGCGAACGCCAGCAAGACGTAGCCCAGCGCGTCGGCCGCCATGCCGGCGATAATGGCCTGCTTCTCGCCGAAACGTTTGGTGGCGGGACCAGTGACGAAGGCTTGAGCCGAGGGCGTGCAAGATTCCGAATACCGCAAGCGACAGGCCGATCATCGTCGCGCTCCAGCGAAAGCGGTCCTCGCCGAAAATGACCCAGAGCGCTGCCGGCACCTGTCCTACGAGTTGCATGATAAAGAAGACAGTCATAAGTGCGGCGACGATAGTCATGCCCCCGCGCCCACCGGAAGGAGCTGACTGGGTTGAAGGCTCTCAAGGGCATCCGGTCGACGCTCTCCCTTATGCGACTCCTGCATTAGGAAGCAGCCCAGTAGTAGGTTGAGGCCGTTGAGCACCGCCGCCGCAAGGAATGGTGCATGCAAGAGATGGCGCCCAACAGTCCCCCGGCCACGGGGCCTGCCACCATACCCACGCCGAAACAAGCGCTCATGAGCCCGAAGTGGCGAGCCCGATCTTCCCCATCGGTGATGTCGGCGATATAGGCGCCAGCAACCGCCCACCTGTGGCGCCGGTGATGCCGGCCACGATGCGTCCGGCGTAGAGGATCCACAGGACGGGTGTGGTCGCATGATCGCGTAGTCGATAGTGGCTCCAAGTAGCGAAGCGAGCAGGACTGGGCGGCGGCCAAAGCGGTCGGACAGTGCTCCGAGAACGGGTGCGCATAGAAATTGCATCAACGCATATAGCGCTAGCAGCACGCCATAGTGACTGCGATGCTGTCGGAATGGACGAT
+
LD:LLHKKH<H*B-KKEL:A=<G5F=C;LKFH5=JL<:HK9ELDLLKHF//'A6QL:GLKLK24@G4@A@H;G;L>L=HKD/HB4.9E3K?7K;H@DL;JDHD8K8JFL?ILGGGI<<KCDLL@2JHCFF$FB;7JCD<7EB;CG2HDK8ELJLLC;JL:KI<<;DGI4HLFFJJ:JLG&EJK=')?,G?K:KL2JL:HAEKGL8LLGD'DE=4FJKKK>EF<4>LGE/HK4D;HFLLFFCDGD?E>>FFLKGFGLLL=LK;<C@LGL<L:;LDGGFC*IH#GECBLG91BJD'ICSEE)LGDLJAJF(KJ7=JLLL@G7LG;JFLKFIF?==GL;D?E6>F8J8;KJFL:F>LG<FCLGGHFLKDHH.66;LJ?D@LEK@LG<LLLL?86FFKJF9FEKEKE;L<BK4I<LD?KJ:C7IJ1LLJL+)J)I6.LLLLLGJ,RJ8>BLLC4EEL:DC@>IJ?B*59/8$6IK66LFI5HGKL?2:GJ5I6K<GIFKJEKGJ?CK-,K9;C9GA1D'E(6;K=JLFKLF9L:<;KLFG5EH=K2KE<GK?8$BEGG=*78EK>K;H2+=58@6G6GGA(IGKEKHC=KKDBFE-KKKKEKG0KG6GKKDKKC8KKHHGKK7,A/G9CH5I+2KEK=(EJIK?JKK<E9;K+760JK7DJ79I7KI7KGKC4=8JKE;*H>KK?KKG8H&1CKF<1)J8=KK803;9CG@K@N9=GHH1F2;I1KKFJGJFKK?EK5J<F,=29FK6FEG7=E<>0F@$GK+-?GKG;9-+HK@BD+(>K=I.895KEKAKAK3I*G%3/GKKKKC5<>K4F:JKC;5>>;KK'KA-?BKKAKJ,7E6@DF/I9F>KKFD<I<KK:K8/7HKF?;7HGGDKKB1A41GGGBKDKE6FHEK?81KCK6@=F4IF<FKKJ;KF;G;D@GF9C>-AB;CJKG5ED8I;C:I;G0KD>1G?K(IKFKJ$<H4K9FFK;K8F4?KKKKKK=;H;>)CE=JK/KKGBKKKJ4D<KG7F.=PGK<=KEDKFK)JKGKKI:':56KFK8)40<KKHFGK8@KI/;KK?:8'B8HDK1JKKH&7K3KK;HIK?KJ8AK=KJK8KIK<C6,9HKK0FKFGK*K7A?FDK:IKJ>3I(EHE;EEGAHK4?>:??????/-+:?/A???<??9??/<'?<?4??//>??-;':9.:,,?38??=9.?.;?/????>???8?3&?9>;?+?<?,<>?>3?:?-1?.?=?>95;?>2/=<(>=?=>??..97????>?;=?:>)/09???9?=.??.=14/,?9???/?;?=*;$%+,:?/<:???:?9%???????3??;???>?;.????0???>0);:<,?=?;=?3:&;??????2??;/?&=<>.???<=?9;?9??>-%79;;:???>2<-??9=*</=.=?;/54???5-?6>???821:5??+????=??-><?<3;<?*;;??=???>>/7;?:?,2)*/?(<3:>:????:/?????7,??=?>??:4G??<;??.?-??>/????2*=79>????>%>???:?;<<7????0??>?3?9;??>63?9?>;>8???1;/24<989>?>???+;?-.1?>:<?;>?:->?9?2??;9??6?0?>->:;??????>??:??????=?;?(8?:?????5G;>.0;:/)+0-??=>/,-<?:????;?3?<;?64>3,7,;?9??;'<?7??:<??>?1:?(?8&>=>3?9?=>?-<<>??-:,??0>6?:;??=?<?:??</9-67?9:?:6?<'>>>=0,>9+;?'?<????8???5+,+9/=<:7??;?8?8??>*/<??>??0%9>????F7FK=@%9D5HE2KKGBJ41KG8J<-JKK8IJK)IEF>L4?;F>8KK2<;JKKKKCK;GJIK37G6;;;IKFH8FKFJ<::KKK;F33J;<HKC848;FK>2E;>:KK5JJIE;:GKJ9>KKKEK7)=JKKJJAE=KKK/J3=<JKKI(=IKHF1JKK9IAL5I4C6HKEKJKKFJ&F/=KE:E(IJ7GA,HK?KB4J55.IC7G;E';CGKG9HKJK/2AK:K9KGH$KKKJDCKKKEGK0F:N+JEBE'GFK8KHK1IGKFFKKC6:KK9EK8EEGEKEKK=K6JAKKKK5IFKKKKK?K<:EKIKG2#82100;:K0IK%CFKKFKD;KK>7K3?7IJI4??GE8:?A9HK1KJFF*CG:JBKGG4I5IGK=KJK;@8<+D8DGH/BGK>K38<GKEKKKKJ'JIKFIEG=KKHK;FKHJ+KK5J(($HJH>KJ;KG99?F=K7KKEK9F;KGEFEGI58EKEKKJKFKKKKKEK531C?K5J;KJKDK>KF>KJKE?E=EKEK@KEIK;GKHCKKJK:GKGF6KKJ8GF;KE4G:C7HEKI6ID9B?=7EJF9/%BD>J>K2HKKK8@KKF5IG79>/;KGKKF>7J.KKD>GKK@G?DKEKEKJFHFKJ0K';B:68:&&<C(A,=?>KIH.;<K>1F>F9GKF@K8K<7>CKCJKE+=8AF8K584486.42H08./807&534)&+:744;4$5?KI3(9<<7F(<77%5443<8<D=KKKD:A:?;>C*55725$1.1021),-,.11$-&1C2F?ABI2<&1EFKEK<<EE/?H%76/?7(:1198029*?IA+HEKGGKJK9;6CMH4D=<=86=EG=K<K>:KD2EKJ4K=8#AFAF2<:1;=)JJ<FK1K6=FA8KKD:)AHKKKKK>K;%>DAD3HFGF?KB7KC8%7J2?:@9IKI'%FGHK:3JI)BKKKKAKK>KJK?K73EG3NJ'E;E;GFGKJB2&#2'9(;BKKFJKHK=KE8&$'5>>AKEFKKKC;9:%=56AGFEC;&9;D3289;ECC-LKDD=C@>&GB;>KKFKB?:I;DFKII8;<=?57<;;1<DG@/K8KJHG?7AFKIF;B9D>KJ80JGK+4KE>F>KBGE6CK?BKK7KKKEF%IKJGJ5=KG.KHKFJCIGH2FF=JF'IJJKK8EJGFKIJFFKKDFI4K@E-HK>KIKJ5KKK1KG554F&HMK8I+9CKEKDKKKHDG9CHKKKKD:?KGGF;F@1KK?DD6>KKKKFHFKFH:CKKFJ@FKK;J7L4KKI<JK7KF8KDJK?J6HGFCKEGK?F'JJC:JC;7FKFKHKCKJA=GFKF?JKKB>CJK>KK4QE1KDKFKKKEKFJKIEKKJDKK42DHKKKJ1H/KBF-IDKKKB(G1LGEKHF8K:D/39?CKE;KK>KKDFDCKGBFDD'IA==H=D<CFBK7GGGG4@5;EKKGKFKI.:IHJK#IJ?9?$5#*=2GKKBDJ:KKKGGKFKK?JKKJKK?GKKK'7(*D>-AJ2C&;J=JIKKKK?J<K6DDKBGF$G@G?0IHJ7K;KF/2(F?KKKKE8KDDBI3K>?#<H:GFK:FK<KKK>G,K<08KJ9<A(AF,@AIKGHE>K=K&GGH:JFKKKKK4FKKI:J7H=KK:8:F4466JK9G-;HK?KC;KKKEKDJ068K;KKKKFK6FKKEH@KEJ-KKKAK;;<;GBE6;?:G8C>A/GC9F2<FA?;KK43:9>KKD@K;G96KK;??><KKF86JKKBJKFKFKKGK>KDCJ'DGHJ44IH;IKI=K9EJ'K:;80*F6;>K8IKFKJ:KE;FKKEKFKGKKKJKKJEKKH5;GJ8<K%HLCGILE@IKL8>GL?:9>LLLJ@6GGELGLDK%FLKG1:?9IILFLBLK1LJL:H:KJLK63IL3HFL8HJLLILLDLJ1LI94FGEE=><DE=1I8FLBLK,><;<LLIEKGK=D:1GHILB2EKG99A>5:>E#:3F>LDGDL7JKCFI/98=:JGALLJ8;=JFLJ-4;FLKK(:LK%IIBEJEFLLLL<F-DJLKGLHLLK=MLK?GLGKE:IFJLHK9KKLL?J4>0BGGHLLFGLK;J<KLI4JIGK8%:?LKK53<3'71*7G@9?DLK4/DB>?9F==>LE=/G5LKDI%BL>G???LG66=J9ABF%<>LJ;@J2EIKKG<LH>9A:A>KJ;F7EE0JLJLI4H<?7J9L.:KFFKL7HLAF$J6I2JFLK=K<CDF8&9HGL7:613JLELKLK9L?=I;L83-J*53B;ILKI9LLGLEKK8.KLLKFK(IKI9LLK8LL2A3K><L8<CLKK;DBK90LIKJLHH;JLJG:B;IG>L@=LJK/K3:F6CKLKLFL:I+=CGL;H:LGE:LALK>A92<HL>K7E@?FLKKG<J3LC&<5KJLC7JFGEL(3B5KLILK58HL>OK08H45E6JELD>CHFL(CDKL3;L>KL4THK6GHKHF8PKHL.GK<:'IA8CKGJ67JKGKC;:G5J5KKGLLJ$IHKGLLJ7E:K<E9-=5KLG3IL<L5K)EHLF2LKJFFLELJ57J8>NKLLCL?:JE03KGLLKHE8FLCF.KLLI.LKIF<CL9FLKGLKLJLL;GKLF1-5J;FLFL?L22KLGLLL:J@JF<7:2IIL2<D
@m140306_004741_42137_c100613592550000001823119307181405_s1_p0/19011/ccs
CATGTTTGCGAACCTCATCACTCGTTGCGCTAGCGGCAATACTTTCGTGCCAATCCGGTACGTGGGATATAGGATTGATTTTTCTTCACTGTACGCCGGAGAACATAAGAAGCGTCATAACCCTATCAGTCCCAAGAATAAGTCCCAGTATTAACTGTTTCAGCACCACGTACCGGATTGGCACGCTTGCAGAGAATCCTGGGCTCTTCAACCAACAGTGACGGGGGCTTATTAGGAGGATTTTGATACGGACGCGCAACCGTCGTCAGGCAGCTTTGAAGCCCGTCTCTCCCGGATGCCAAGCTTGTTGTGCCAATCCGGTACGTGGACAACGTCAACGTTAATCTCGTGCATCAGATCCTAGTTGGTTGAGAACAGAGCGCGACGGTGGGGCTGGGAGCCGATACCCGTAAGTAGGAGAGGGCAGCCCGCCAGGTACCGGATTGGCACCTGGCCTACGTGCGCCATCGCACCATTAAACATACCCGGATCGATATTTAGGTGTGCGGGGCCTCCTGCCATCAATTAATACATCGTTCGAACCAGACCCGTCCATTCATCTCGCCTGCTGGCCTACGTGCCCAATCCGGTACGTGGGCGATTAATCAGCATCCAAGGTTGCACACCGGTTTAATCGTGGGACATCGTCAAGCGTCAATATCCTAAAGACCTGCGAGGTTTAGGCATCAGTGCGGCGGGCCACGTACCGGGATTGGCACAACAAGCTTGGCTACACCGGCCCGAGCGTCGTCCTTTCTATAGATGGCTTCCAGCGACTCACCAGGAGTGTTCTGGTTGGGAACTACTTCGAACGCTATGAGCCTTCCCTATTTCTCTGCAAGCGTGCCAATCCGGTACGTGGCGGGTTGGCCCAGATGTGCGATTATATCGCTTAATGGCTCTTGGGCCGCGGTGCGTTACCTTGCCAGGAATTGAGGCCGTCCGTTAATTTCCCTTGCATACACCACGTACCGGATTGGCCACGAAAGTATTGCCACCTCGAAAGTGACGATTGTTATTGATCGGTTTGCACCCCGACCAGCCAGGCATCTCATCTCCACGGGGAATCGAGGGGCATCAATCACATTTGACGGATCCGGCAATACTTTCGTGCCAATCCGGTACGTGGCCAATTGGTAGTTTGGTCCAGAACTCAGATTTTAACAGCAGAGGACGCATGCTCTACCTTCATGATCCACTGACGTCCCTGAGGCTGCAATACATGCAACGCCACGTACCGGATTGGCACGTAGGCCAGCAGAGGCAGTCTCCGCGGTAAGTCCTAGTGCAATGGCCGCTTTTTTACCCTCGTCCTCGAGAAGAGGGGACGCCAGTGCAGATATCTTTAATGTGGTAATTGGGGGCACGTAGGCCAGTGCCAATCCGGTACCTGGAGGACTCTTGGCCCTCCGCCCTTAGGCAGTGCATACTCTTCCATAAACGGGCTGTTAGTTATGGCGTCCGAGGATTCAAAAAGGTGAGCCGAACTCGGCCGCCACGTACCGGATTGGGCACGAAAGTATTGCCGGACAGCATCTTCCTTGCCTCAACATG
+
dddI1PF6HB7HO_a?URT\A`C\+4,MN3SNKRXT.GER^T$dZZ\cLW9**cLbBdOO6KN3GCAVNVV\dcb_IQ8]XI]Q\T&Q*MH6cVOFK#QdPPa<dcX]Jc^:]FJ[L>AJ/GOW]XHU>5'B=XdaJSaVVc?00T]dL]YdZ^`q5KTUUM=:[TYV8abb[qEqXciSqW\EX^\_):[FC75$#('4&YS1Z*L]MOT2dD`?PG]6K_(]YTJ,M^^[PdINO;HF=]VJUNbWD]^WWZ4b]O\)OZOOb].^9[D^M^6^]J1]FLcbPB<RMV01RDVVcQ[WU`R]KaQWd>BK0VBTT\d8USdULKSTU_bR2C9?KKLK]RU\:;PPFDO7ac@WD<2ZSbO`J[:^DSBIQUc=`7[[_Da`^T&K[5YR=;[*TJHZRWZGMXAV;G0PdN9M/\]:VL]:6c_%QV4;^c[bEZE[@[>YTFK?L&AQ.aV^c\^U:97bIPUKP<\OLKc]:<QV^UcdKMNENYUIQ[@_:dT=JD\I-=S)UKF%Q[;T]D*D=`ISPYO'Y*`H^c]_MW[NLNJU]UbSNM-PYd`Md^aJTaTD\_c\<c8dGd\I_Q=M%WKUWWTdC\8`LLaIdTCNJLWCc\VMENFb/3;SG]GYFVZMTH[J`+[RKOZ\;CA>RH8Q]?.GNWb=E]62R_d\[LOMZ^aRQ>OUY7MQCRPWPPCd\da+`\URL2_76[NDdNHMO^;O'@NcTZNdGcDYWSJP^'ac9YNNX[_Zd@U8b`Y\3MG;J]c@JAQY)W_PQCNMEIVcV?TT4MSK5I9Q?UZ-3\HG5NOYZB>X[K]WcUYFaTbdJ^c]a+@adcLTI&.DA,A<@NWXWDbFcTcc_CMEA6LbKaQ(dXdcZ;PR3RcLaPI^=d%QIU^bb_6EEY\H[XGNVM]XNPMd^U]OLN\P7O[Mc@0:VM%BARYbCQ:^S%=9HM^cO_Ia-G1,7O2OYLDTB<S]8UMc_T;Bcca^K?^OMVc?WOOdZdNa7RccbMddbV_F]K>\\)KGYdZcK?POQVUdJT;FY_LO[OL8M5@^[Y\b$KL\@[VJF<@TcNU-_^NPEa^QOAbb81KU]3S\_,`'EKFAWdFNd[]_IULR[0;IA[PWPdPdF[O_M^0<S``N;OQ[KF<HN?OR`TMPd<^Pdb_B_K^^/]]EJPO%aZPdWSFdVT>a]?OK[Z82T7L6M_LG<YONNbHNKAC@QPcbEAH<LZ,J[UE6\(UR_DSJSUcP;Mdd?LWbN:^cJE6E.]3;W<c-d@ScOO0QQMM]EKBLaDSa_bCUPbaU[bMdH>MYTKMZMRT\QXSMWRdbVO)ALDH.VdYMTBEaIYcUJU];FFFZNSM-`W\Nd[P^bT+SYbPPO_Q`CSP\c^dVUIB@IMT&T``\\VRTD_BU/LMVSF9OAID?MICUI4[EOWOCVbS\JVdBV6dSMBd^>Vcb_^6^]PE@\[dbMAaSbdW;cN`OPP3]cFZ@FOCZT^[]M]66V<aN`FYXR_1*\^[d;ON8I\(RMYXa`GCSD>8CUYYc7T>NHSV_d;ddac_]P_\dU``dQ*LC`a_^TdVa0\dQd^dYNYWP]bGRQ8
@m140306_004741_42137_c100613592550000001823119307181405_s1_p0/19015/ccs
GTTAGGCAAGGAAGATCTGTCCGGCAATATCTTTCCGTGCCAATCGGTACGCTGGTGTATGCAGGGAATTACCGACGGACTCAATTCCTGCAATGTACGCACCGCGAGGCCAAGAGCCATTAAGGCGTATAATCGCACATCTGCAACCCGCCAACGTACCGGATTGCACGTAGGCCAGCAGGCGAGATGAATGGACGGGTCTGGTTCGAACGATGTATTAATTGATGCAGGAGCCCCGCCACCTAAATATCGATCCGGGTACTGTTTAATGGTGCGATGGGCACGTAGGCCAGTGCCAATCCGGTACCTGGGGCTGCCCTCCCTACTTACGGGTATCGGCTCCAGCCCCACGACGCGCTCTGTTCTCTACCAACTAGGATCTGATGCACGAGTATTAACGTTGACGTTGTCCACGTACCGGATTGGCAAACAAGCTTGGCATCCGAGAGACGGCTTCAAAGCTGCTGACACGGTTGCGCTCCGTATCCAAATCCTCCTAATAAGCCCGTCACTGTTGTGAAGAGCCAGGATTCTCTGCAAGCGTGCAATCCGTACGTGGGCGATTAATCAGCATCCAAGGTTGCACACCGGTTTAATCGTGGACATCGTCAGCGTCAATATCTAAAGACCCTGCGAGGGTTTAGGCATCAGTGCGGGCCACGTGACCGGAATTGGCACGCTTGCAGAGAAATAGGGAAGGCTCATAGCGTTCGAAGTAGTTCCAACCAGAACACTCTGGTGAGTCGCTGAAGCCATCTATAGAAAGGACGACGCTCGGGCCGGTGTAGCAGCTTGTTGTGCCAATCCGGTACGTGGTGCTGAAACAGTTAATACTGGACTTATTCTTGGGACTGATAGGGTTATGACGCTTCTTATGTTCTCCGGCGTACAGTGAAGAAAAATCAATCCTATATCCCACGTACCGGATTGGCACGAAAGTATTGCCACCTCGAAAGTGACGATTGTTATTGATCGGTTTGCACCCCGACCAGCCAGGCATCTCATCTCCACGGGGATCGAGGGCATCAATCACATTTGACGGATCCGGCAATACTTTCGTGCCAATCCGGTACGTGGCGGCCGAGTTCGCTCACCTTTTTGAATCCTCGGACGCCATAACTAACAGCCCGTTTATGGGAAGAGTATGCACTGCCTAAAGGGCGGAGGGCCAAGAGTCCTCCAGGTACCGGATTGGCACTGGCCTACGTGCCCCAATTACCACATTAAAAGATATCTGCACTGGCGTCCCCTCTTCTCGAGGACGAGGGTAAAAAAGCGCCATTGCACTAGGACTTACCGCGGAGACTGCCTCTGCTGGCCTACGTGCCAATCCGGTACGTGGCGTTGCATGTATTGCAGCCTCAGGGACGTCAGTGGATCATGAAGGTAGAGCATGCGTCCTCTGCTGTTAAAATCTGAGTTCTGGACAAACTACCAATTGGCACGTACCGGATTGGCACGAAAGTATTGCCGCTAGCGCAACGAGAGTGATGAGGTTCGCAAACATG
+
!&*42'4342%0(.34((3.240(/%,.-$*,%4&344*14%34$243%242%3442444-44'3($.03#"$#'2/4$24-%'%40444423"&434+)300$%(%(&$004333244$4,4#%(4#%1%#(43(343444.$/4&220&5%01%4-/1/=@9@(<03@2?3@.@1=7(.)?>0=-;<>@?+A?:8@@?<.;@?@@@>@1>@@@@?+<0@5<-</-:9$,;?7@@@?2,+<@7,+??:@@:132@1,01.$;+83@+??=@@:8(<@)1'7.=???>0.;:<.,<?)275@1F8=0@@.@@@?@=.C4=.&<??79@@.,?>?1,)*/?+(//<&?@@9=2&&9&;@?$=<,@?;:(+734@<@@<@@@@11?1,$3%+/('/+4<?=>?@=??=.+2?*<0?.@@4C?@?:@6>-%&2-/A<>2<.--6@1?$((0<?5027.9:.229@??%(@?7&7.:?@@..<&;@@<??-/(??>7@*,=?)+,23@%.?/@8<':'33#)=93@>?,??<@.*@@@8@;:?/?2>@<'22?,C>/?6??0@B=@@@@3A@*'03?@420@,@?2:>?+>+3->?@@?@@,;*%20>?.-,2=(:?@@9>@?-@-77@@9@)=298@=?$))*??=8.::@:??@='%23(.;=?+%-1=.@(/2//<@<&?50@<9&<?6/;=32/@@>@>@;@??@?@@:?@?@>@>???29#&(?0??'/->?@@(8,@=)3@@;@9>(8?2+5=0>@??<*,3>+591>0/21?:9));32@?6@?,*?9??@?)(8??6@3A@1;2D@??8?;:K>,/F6LE,.,J;@L:I2H.JC@)KKKLKJL<:L8IDFKJ41IJ7LKHJB@KLA?=76KL:6FEH924<9BFKDL)L>+66%E>:><<.4H$OK(6<<7-LJGA5=/R/<9<K9MJ9LBILLJKK:?J'GF%K9GJ7M:5IJ?7&8GF#2?C?;H7)@@=/LL>GF1KKLIH:?6;;J:9MI;HFF1KKIJ?TJ8,NKN=HJ6K(KOAIKG?LK>KEJ8:ILKF',='AL6K<(;8HL7:83DH<&34<<;;HLJWBBUA\UFXGZNEIUHKA6Q61,D8G0GIQGZ@>VEJ4ZWVD>TUWGNVU.O47;4WJN?WHFV-MVLU2RHSA1:EWV7S7YE-VV-[VPJ]W3VYBXBXUPFC?\FKXUAJHD1M(WWUX7\A?BC)Y4RWWSUAJ.SVVDH:UTDFU@VHX-UUVSVQWET0*TWXPI]VDH.aTYTERVGVMNW9QTTAWGKJB,MGIQIFUG.HJLXFE@?AR>DDV:T50>=@>XWIRUV03IVKC)@J%MTVAD<QSTDE;G/7@RCWDVDIKXRDLW)>BCTA>??CWTVGRV-@.<?B3QEUZAW@dIc^`7M4MD7F7&<18^P=WT9*5`L<SCMScdLOZ\Z^N]cTOUMKVRMO@cKI7D9KL;1F0T%IIGJ96OBMLJL192??4(4''%,&44*30141$$3(340(./32424423'433&-3&23*&4$
@m140306_004741_42137_c100613592550000001823119307181405_s1_p0/19229/ccs
CATGTTTGGCGAACCTCATCACTCGTTGCGCTAGCGGAAATACTTTCGTGCCAATCCGGTACGTGGTGTATGCAAGGGAAATTAACGGACGGGCCTCAATTCCTGCAAGGTAACGCACCGCGGCCCAAGAGCCAATTAAGCGATATAATCGCACATCTGGCCAACCCCGCCACGTACCGGATTGGCACGCTTGCAGATGAAATAGGGAAGGCTCAATAGCGTTCGAAGTAGTTCCCAACCAGAACACTTCCTGGTGAGTCGCTGGAAGCCATCTATAGAAAGGACGACGCTCGGGCCGGTGTAGCCAAGCTTGTTGTGCCAATCCGGGTACGTGGGATATAGGATTGATTTTTCTTCACTGTACGCCGGAGAACAATAGAGAAGCGTCATAACACTATCAGTCCCAAGAATAAGTCCCAAGTATTAACTGTTTCAGCACCACGTACCGGATTGGCAAGCTTGCAGAGAATCCTGGGGCTCTTCAACCAAACAGTGACGGGGCTTATTAGGAGGATTTTGATACGGACGCGCAACCGTCGTCAGGCAGCTTTGAAGCCCGTCTCTCCGGATGCCAAGCTTGTTGTGCCAATCCGTACGTGGACAACGTCCAACGTTAATTCTCGTGCATCAGATCCTAGTTGGTTGAGAACAGAGGCGCGACGTGGGGGGCTGGGAGCCGATACCCGTAAGTAGGAGAGGGCAGCCCCCAGGTACCGGATTGGCACTGGCCTACGTGCGCCATCGCACCATTAAACATACCCGATCGATATTTAGCGTGTGCGGGGCTCCTGCATCAATTAATACATCGTTCGAACCAGACCCGTCCATTCATCTCGCCTGCTGGCCTACGTGCCCAATCCCGGTACGTGGGCGATTAATCAAGCATCCAAGGTTGCACACCGGTTTAACTCGTGGGACCATCGTCAAGCGTCAATATCCTAAAGACCTGCGAGGTTTATGGCATCAAGTGCGGGGGCCACGTACCGGATTGGCACGAAAGTTATTGCCACCGTCGAAGTGACGATTGTTATGATCGGTTTGCACCCCCGACCAGCCAGTGCATCTCATCTCCACGGGGATCGAGGGCACTCAATCACATTTGGACGGACTCCGGCATACTTTCGTGCCAATCCGGTACGTGGCGGCCGAGATTCGCTCACCTTTTTGAATCCTCGGACGCCATAACTTAACAGCCCGTTTATGGAAGAGTATGCACTGCCTAAGGGCGGAAGGGCCAAGAGTCCTCCAGGTACCGATTGGGACACTGGCCTACGTGCCCCAATTACCACATTAAAGATATCTGCACTGGCGTCCCCATCTTCTCGAGGACGAGGGTAAAAAAGCGCACATTGCACTTAGGACTTACCGCTGGAGACTGCCTCTGCTGGCCTACGTGCCAATCCGGTACGTGGCGTTGCATGTATTGCAGCCTCAGGGACGTCAGTGGATCATGAAGGTAGAGCATGCGTCCTCTGCTGTTAAAATCTTGAGTTCTGGACAAACTACCAATGGCCACGGTACCGGATTGGCAGAAATGGTTATTGCCGTTTACAGCTCTTCTTGCCTCAACATG
+
444-344%114343444/3303/%1344444(/2)%0!#/44434444*4/4444.4.4442443444444-%34-43%4413$44-444&22/4.2444444444%2344344444343/%3-44344.%'3#134443#14/4434444444442434243414444244.#(.4444(-41444442&1224(4'%$4444&20.4/4444&.4/4444444344443'414424.432&1442'%'4424434344$%403&4/2404/44444344344444+43&*+440$34444442434443444443%34..%(4%(23444/-4444444%043434%220%$3444434444334-44(444%133#24343%4%34434$#$034-4/3(31%-34443434*44$1443343443424444434344.4442444424344+"$23443%23$344344&222-*&&21%-24*4444/4444%441%-/'-44&4,3442444443/3,4444204.403%34&1441442&434444431444%'4&%2414444*43441344+44/,0434424.0444-%324444442/34444434$$('%/$*344.$3444444434.44433.344444&#$3334444%3333344244/334244'"'14434434'44-4,/4443'31///3444240443434344414(343/33%,&/444231%/4-3.3404444043#4.444.43(444)4344420444340.444443*434/4444444334444%144$3/4444140&142&23&4.44%&&1404444444(-3444$&424440%234.0%3344440%134344(4434.4.2414.4.4.4434%4444-444%14443443444441'4.%&'3(0'423%244444343443')'%434&.3/44'33822444#3424%&1%4.4/03(2442)*&344344-4"$.3#434%2044440344$344.14340*44)338344(4442443(3444/4444442443.441#0234(3344'44444443&%14##(%#'4%.34343%444244424414444/4144/3443'4140444&&34444%0434*44/+%1433440(44423444#43&"$44433444$444434,(%'((((((4344)84.42443/4$123(/4344%34/44*44444444%233$(##3430.3*43%%%44244424/44*44443434444/$/2/44433&41(0(1.3&3444443%1++41/4/444/444044&44&44443444#1314/404403$1%24444441)44.444434344444441434%144444444344443%2./34444244(.441&244444444(424/4/.44/414442((4443%04.44443((4/4244444&2244.444344(34443#0443%&4'($3%.44*434433$4/.#%42#"##004(,'('#(((((((((''#&(&'((%(((%$(
@m140306_004741_42137_c100613592550000001823119307181405_s1_p0/19233/ccs
CATGTTGAGGCAAGGAAGATGCTGTCCGGCAATACTTTCGTGCCAATCCGGTACGTGGCGGGTTGGCCAGATGTGCGATTATATCGCTTAATGGCTCTTGGGCCGCGGTGCGTTACCTTGCAGGAATTGAGGCCGTCCGTTAATTTCCCTTGCATACACCACGTACCGGATTGGCACTGGCCTACGTGCCCCAATTACCACATTAAAGATATCTGCACTGGCGTCCCCTCTTCTCGAGGACGAGGGTAAAAAAGCGCCATTGCACTAGGACTTACCGCGGAGACTGCCTCTGCTGGCCTACGTGCCAATCCGGTACGTGGGATATAGGATTGATTTTTCTTCACTGTACGCCGGAGAACATAAGAAGCGTCATAACCCTATCAGTCCCAAGAATAAGTCCCAGTATTAACTGTTTCAGCACCACGTACCGGATTGGCACGAAAGTATTGCCACCTCGAAAGTGACGATTGTTATTGATCGGTTTGCACCCCGACCAGCCAGGCATCTCATCTCCACGGGGATCGAGGGCATCAATCACATTTGACGGATCGGCAATACTTTCGTGCCAATCCGGTACCTGGAGGACTCTTGGCCCTCCGCCCTTAGGCAGTGCATACTCTTCCATAAACGGGCTGTTAGTTATGGCGTCCGAGGATTCAAAAAGGTGAGCGAACTCGGCCGCCACGTACCGGATTGGCACGCTTGCAGAGAATCCTGGGCTCTTCAACCAACAGTGACGGGGGCTTATTAGGAGGATTTTGATACGGACGCGCAACCGTCGTCAGGCAGCTTTGAAGCCCGTCTCTCCGGATGCCAAGCTTGTTGTGCCAATCCGGTACGTGGACAACGTCAACGTTAATCTCGTGCATCAGATCCTAGTTGGTTGAGAACAGAGCGCGACGTGGGGCTGGGAGCCGATACCCGTAAGTAGGAGAGGGCAGCCCCAGGTACCGGATTGGCACTGGCCTACGTGCGCCATCGCACCATTAAACATACCCGGATCGATATTTAGGTGTGCGGGGCTCCTGCATCAATTAATACATCGTTCGAACCAGACCCGTCCATTCATCTCGCCTGCTGGCCTACGTGCCAATCCGGTACGTGGGCGATTAATCAGCATCCAAGGTTGCACACCGGTTTAATCGTGGGACATCGTCAAGCGTCAATATCCTAAAGACCTGCGAGGTTTAGGCATCAGTGCGGGGCCACGTACCGGATTGGCACGCTTGCAGAGAAATAGGGAAGGCTCATAGCGTTCGAAGTAGTTCCCAACCAGAACACTCCTGGTGAGTCGCTGGAAGCCATCTATAGAAAGGACGACGCTCGGGCCGGTGTAGCCAAGCTTGTTGTGCCAATCCGGTACGTGGCCAATTGGTAGTTTGTCCAGAACTCAGATTTTAACAGCAGAGGACGCATGCTCTACCTTCATGATCCACTGACGTCCCTGAGGCTGCAATACATGCAACGCCACGTACCGGATTGGCACGAAAGTATTGCCGCTAGCGCAACGAGTGATGAGGTTCGCAAACATG
+
qqqqqqqq_qqqqcqqqqqqqqqqqqq`qqqqqqqqqqqqqqqqqqqqqqqqqqqqqqqTqqiqqqqqqqqqqqqqqqqqqqqqqqqqqqqqqqqqqqqqqqqqqqdqqqqqqqqqqqqqqqXqqqqqqqqqqqqqqqqqqqqXqqVqqqqqqqqqdqqqqqqqfqqqqqqqqqqqqqEqqqqqqqqfiqqqqqqqqqqqqqqqqqqqqqqqqqqqqqq]qqqqEqqqqqqqqqqqqiqqqqqLqqqYqqqqqqqqqqqqqqqqqqqqqqqqqqqqqqqqqqqqqqbqqqqqqqqqqqqqqqqqqqqqqqqqqqqqqqqqqqqqqqqqqqqqqJqqqqqqqqqqqqqqqqqqqqqqaqqqqqqqqqqqqqqqqqqaqqqqqqqqqqqqqqqqqifqqqqqqqqqqqqqqqqqbqqqqqfqqqqSqqqqqqqqqqdqqqqqqqqqqqqqqqqqqqqqiqqqqqqqqqqqqqqqqqqqqqqiqqqqqqq]qqqqqqqqqqqqqqqqqqqqqqqqqqqqbqqqqqqqq`qqqqqqqqqqqqqqqqqqqqqqq)qqqqqqqqqqqqqqqqq`qqqqiqqqqqqHqqqqqqqqqqqqSqqqZqqSqqqqqfqqqqqqqqqqqqqqqqqqqqqqqFqqqqqqqqqqqqqfqqqqqqqqqqqqqqqqqqqqqqqqqqqqqqqqqqqqqqqqqqqqqqqqqqqqqqqqq`fqqqqqqqqqqqqqdqqqqqqqqqqqqqqqqqqqqq4qqqqqqqqqqqqqqqqqqqqqqqqqqiqqqqqqqqqqqqqqqqqqbqqqqqdqqqqqqdqqqqqiqqqqqqqqqqqqqiqqqqiqqqT[qqqqqqiqqqqqqqqqqqqqqqqqqqqqqqqqqqqqqqqqqqqqqqqqqqqqqqqqqqqqqqqqqqqqqqqqqqq[qqqqq]qqqqiqqqdqqqqqqqqqqqqqqbq@qqqqqTqqqqDqqqqqiqqqqqqqqqq`qfqqqqqqqqqqqqqqqqqqqqbqfqqqqqqqqqqqqqqXqqq\qqqWqqqqqqAqqqqqqqqqqqqqqqqqdqqqqqqqqqqqfqqqqqqqqqqqqqqqqqqqfqqqQaqqqqqqqqqXqqqqqqqqqqqqqqiqqqqZqqqqqqqqqqqqqqqqWqqqqqqqqqqbqqqiqiqqqqqqqqiqqqqqiqqqqqqq]]qqiqqqqqqqqqqqqqqqqqqqfqqqqq`qqqqqqqqqq:qqq_qqqqqqqqqqqiqiqqqqqqZqqqqqqqqqqqq`qqVqqqiqqqqqqqqqqqqqqqqqqqqfqqqqqqqqqqqqqqqqqqqqqqqqqqqqqqqqqqqqqqqqqiqIqqqqqqqqqqqqqPqqbqqqqqqqqJqqqqqqqEbqqqiaqaqqqqqqqqqqqqqbqqqqqqqqqqiqqiqqqqqqqqqqqqqiqqqqqqqqqqqqqqqqqqdqqqqqqqqqqqqqqiqqqqqqOfqqqqqqqq]qqqqqqqqqqqqqqiqqqqq_qqqqqqqqqqiqqQqqqqqqqqqqqqqiJqqqbqqqiq^qq\aqqbqqqqfqqqqqqiqqqqqq
@m140306_004741_42137_c100613592550000001823119307181405_s1_p0/19386/ccs
ATCAGGTTATTAATTTGTTTCGCTGAAATCATGACTGCCAGAGAGTAGTAGTGGAATGTTTTCCCTTCTCTTTCTTCAATATTTTTCAGTTCCGCAAGCTGACGCTTATCATTAATTTCCTGAATCGCCGCATGATAAGATTCGGCTACAGGTTCAAAGGCTTCCAGATTTTTTAAGAATGTCTGGTGCAGCGTTTTCCCTTTCGCAAACGCATCGTCTTTATAATTTTCCTGGGTGTAATATTTATCCATTTCGTTAATGGTATTACCCAACGCCACGGCAGCATCGATATAACTCACCGCCACGCCATCAATTGGTTGCAGCGCAGGCGTTAACGCCACAGCACTTTTTACGCCTTTTTCACACTCAGCGAGGTTGGATTCACTAATGCCGTAGATGCCATAAACAGTACGCTCTTCACCGGTAGGCCCCTGTTTAAAATCTTTCAGCCAGTCAGCATAACGCGCCAGACTGCGCTGTACCGGGATCTGTAACTTGTTGTAGCACTTGATATAGACATCCATTTTTTCGTCGAAAACCGCTTGTTCATCGACCACCGGTTGCGCAGGTGTTTCAGGTTTAGCTTCTGCTTTTGCAACGGGAGCTTCAGTAGGTTTCGCTTCAGGAGCTGGTGCGGCAGGTTGACTATTGGCAGGCGGGAGCGTTTCTGTTTCGGCTTTTTTATCATCACAACCCGTCAGACCGAGGGACATGATGGCGACTATAATAGCGGAAGATAATAAATTCCTTTTCATTTAATTGCCTTATAAATATATAGATAAGAGAGTGAACATAATAAATGAAAAAAGAAAACGCCACTACACGCATTTTGTTTATAAATAAAATAATAAAATTCACGAAATGAATAAGTCCTGCAATTTAATATATTTCGCAGGACTTATTTTAATTAATTGCTCAAACGCTGCGGATGGGTATAAACCGTTGCCCGACCCGGTTTACAAAAACCTACCAGTGTCAGATTACAGCGCTCAGCCACTTCTACAGCAAGCGTGGTCGCGGCAGACACCGCAAACAAAATCTCTACGCCGCACATCGCCGACTTTTGCACCATTTCATAACTGGCACGACTGGAAACCAGTACCGCACCTTGCTGCCAGCTTTCCCCTTCTTGTGACCGGCGGCCTAACAGTTTGTCCAGCGCCACATGGCGACCCACGTCTTCATGCCCGCCGACCAGTTCGCCAGATGGCAACATCCAGGCAGCGGCGTGAGTACAACCAGTCAGTTGCCCCACTGGCTGAAAATCGTTGAGATGACGTAATGCATCATCCAGTTTGTTGAGATCAAACGTCTGGGTGAACGGTAGCGGCTGCACCGGTTTTCCGATGTCATTAAGTTGCTCCACGCCGCATACGCCACAGCCCGTACGTCCCGCCAGCGCCCGGCGGCGCTCCTTCAACCCCATAAAGCGGCGGCTGGAAAGCTCAATTTGTACTTCAAGACCATTACAGGAAGGAACGACATCCATGCCGAAGAT
+
qqqqqqqqqqqqqqqqqqqqqqqqqqqqqqqq1qqq[`qq]qqqqqqqqqqqqqqqqqqqqqNqqqqqqqqqqqqqqqqqqqqqqqcqqqqqqJqqqqqqqqqqqqqqqqqqiqqIqqqqqaqqqqfqqqTTqqqqqqqqqqqJqqqqqqqqqqqIqqqqqqqqqqqqiqqqqqqqqqqqqqqqqqqqqqqqqqqqq^qqdqqqqqiqqqqqqqqqqqqqqqqqqqqqqNqqqqqqqqqqqqqqqqqqqqqqqqqqqqqqqqqqqqqqqqqqqqKqqqqqqqqqqqqqqqqqqqqqqqfqqqqqqqZqqaqqqqqqqqqqUqqqqHqqqqqOqqqqqfqqcqqqqq[qqqqqqqqqfqqqqqqqqqqqqqqqqqqqqqqqqqqqqqqqqqqqcqqqqqqqqqqqqqqqqqqqqqqqqqqqqqqqqqXqqqqqqqqqqqqqqqqqqqqqqqqqqqqqqqqqqqqqqqqqqfqqqqqqqqqqqqqqqqqqqqqqqqqqqqqqqqqqqqqqqqqqqqqqqqqqqqqfqqqqqqqqqqKqqqqqqqqqqqqqqqqqqqqqqqqqqqqqqaqiqqqqqqqqqqqqqqqqqqqqqqiqqqqqqqqLqqqqqqqqqqqqqqqqqqqqqqqqqqqqqqqqqqqqqqqqqqqqqqqqqqqqqqcq^SqqqqdqqqqqqqqqqqqqqHqqqqqqqqqqqqqqqfqqqqqqqqqq&q=qqqqqqPqqfqqqqqqqqqqqqqqqqqqqqqqqqqqqqqqqqqqqqqqqqqqqqqqqUqqq[qqcUqq`fqqqqqqqXqqqqqqqqqqqqqqqqqqqqqqqqqqqqqqqqqqqqqqqqqqqqqqqqqqqqqqqqqqqqqqqqqqqqqqqqqqqqqqiqqqqqqiqqqqqqqqqqqqqqqqqqqqqqqiqqqqqqqqq^qqqqqqqqqqqqiqqqqqqqqqqqqbqqqqqLqqqqqqq<fqqqqCqqqqqqqqqiqqqqqqqqqqqqqiqqqqqqqqqqqqqqqqqqqqqqqqqqqqqqqqqqqqqqqqqqqqqqqqqqqqqqqqqqqqqqqqqqYqqqqqqqqqqqq_iqqiqqqqqqqqqqqqqqqqqqqqqqqqqqqqqqqQqqqqqqqqqqqqqdqNqqqWqqqqqiqqqqqVqqqqqqqqqqqqqqWqq_qqqqqqqqqqqqqqqqqqiqqqqqqqqqqqq^qqqqqqqqqqqqqWqqqqqqqqqqqqqqqqqqqqqqqqqqqqqqqqqqqqqq\qqqqAqqqqqqqqqqqq`qqqqqJqqqqqqbqqqqqqqqqqqqqfqqqqqqqqqqqqqqqqqqqqqqqaqqqqqqqqqqqqqq`qqqqRqqqqqqqfq_qfqqqqfqqqqqqqWqqqiqdqqqqqqqq^qqqqqqqXqqqqqqqqqqqqqdqqqqqTqqqqqqqqZqqqHqqqqqqqqqqQ\qqfqqbqqqqqq@qqqqqYqqqqiqq\qqqqqdqqCqqqqqTqqqqqqiqqqqqqNqcqaqqqqqqqqqqqqqqqqqqqqd=Zqqqqqqc
@m140306_004741_42137_c100613592550000001823119307181405_s1_p0/19722/ccs
CATGTTGAGGCAAGGAAGATGCTGTCCGGCAATACTTTCGTGCCAATCCGGTACGTGGCCAATTGGTAGTTTGTCCAGAACTCAGATTTAACAGCAGAGGACGCATGCTCTACCTTCATGATCCACTGACGTCCCTGAGGCTGCAATACATGCAACGCCACGTACCGGATTGGCACGTAGGCCAGCAGAGGCAGTCTCCGCGGTAAGTCCTAGTGCAATGGCGCTTTTTTACCCTCGTCCTCGAGAAGAGGGGACGCCAGTGCAGATATCTTTAATGTGGTAATTGGGGCACGTAGGCCAGTGCCAATCCGGTACGTGGGATATAGGATTGATTTTTCTTCACTGTACGCCGGAGAACATAAGAAGCGTCATAACCCTATCAGTCCCAAGAATAAGTCCCAGTATTAACTGTTTCAGCACCACGTACCGGATTGGCACGCTTGCAGAGAATCCTGGGCTCTTCAACCAACAGTGACGGGGGCTTATTAGGAGGATTTTGATACGGACGCGCAACCGTCGTCAGGCAGCTTTGGAAGCCCGTCTCTCCGGATGCCAAGCTTGTTGTGCCAATCCGGTACCTGGAGGACTCTTGGCCCTCCGCCCTTAGGCAGTGCATACTCTTCCATAAACGGGCTGTTAGTTATGGCGTCCGAGGATTCAAAAAGGTGAGCGAACTCGGCCGCCACGTACCGGATTGGCACGCTTGCAGAGAAATAGGGAAGGCTCATAGCGTTCGAAGTAGTTCCCAACCAGAACACTCCTGGTGAGTCGCTGGAAGCCATCTATAGAAAGGACGACGCTCGGGCCGGTGTAGCCAAGCTTGTTGTGCCAATCCGGTACGTGGCCCCGCACTGATGCCTAAACCTCGCAGGTCTTTAGGATATTGACGCTTGACGATGTCCCACGATTAAACCGGTGTGCAACCTTGGATGCTGATTAATCGCCCACGTACCGGATTGGCACGTAGGCCAGCAGGCGAGATGAATGGACGGGTCTGGTTCGAACGATGTATTAATTGATGCAGGAGCCCCGCACACCTAAATATCGATCCGGGTATGTTTAATGGTGCGATGGCGCACGTAGGCCAGTGCCAATCCGGTACCTGGGGCTGCCCTCTCCTACTTACGGGTATCGGCTCCCAGCCCCACGTCGCGCTCTGTTCTCAACCAACTAGGATCTGATGCACGAGATTAACGTTGACGTTGTCCACGTACCGGATTGGCACGAAAGTATTGCCGCTAGCGCAACGAGTGATGAGGTTCGCAAACATG
+
qqqqaaJ\ZqPffqqdqiibqqdPq`qiqq9qiqqiqqqqqqIqEWq\i`iqqfiJPqMqVqcq7TLd]TqqdqcqqqqqVqPqXW(`f_i\qqqfSqWcdqqfqqqfqqqqqqiqiqq\qqqqqqqiqqq`<qqqqqdqiqqq]fqiqqDqUqqqqiqd\qqaqqqqqqqcqqqqq`qaqCqqqqqfaqqcqqqqqdqqq\qq^qqXXiVdqqWqqqq`qqiqOqqqqqqFqqfEqL\qqqqiaQq`q-qqqbqqLqqqqqqqqqqqqqqqqqqfiVVcZqqiqCqqqqqqcqqqqqqqqqqqqqqqqqHqiqqqaNqqidqqqqqqqqqqKqqqq_qqaqOqqqqqqqq_qq`qqqqqqqqqqi`qqNSqqqNZ`TqqdqqJQqqqqqqqqDZiq>qiqqqfqqqqqiqqqqqqq[qqqqiqqqqq`qqqq]qTqPqqqqfqiRqqcqqiq]VqqYqqfq[Aqqqiqcqqqqqi8qqYqqqqqaqqSqq`qqfqqqqRqZq[qqQqqqqVqTqqifqqiqEq`iiiqqq'bdqq]qq@iOqXq9qbqqqi^qqqWiiqicqIfqdqYqqPqqqqiaqqAq[iqYWqdBqiqNqKqNqq=qiq_Yiqqqbqqqqqqq`qqqqqqqqqqc6qqq_adqqqOiqqfqqfq_bqqqqqqqS\qqqqqqqOqNq^qqqqS^_bq]cqH_qqqqqUqbVq2qiqdicLfiqq7iqiiq`iIqqbq[qqqqidiqqqWqqq\qqq]SJqVqqqqVqYqZiiUVVIiqqiqUqqqqqqqcqiq[bqqqiqqqqqafqZqqfqi^qiqq?qq[q.qqdq]qdq?fqq@fL>`q^qqqIqqqqqqXCqdqiqSqqiqI[qqqqqVqqqfiqiiqqqqqNqIqqqqqqqfq^qi`qqqSdqqidiq)qqHqqqqqqiqiqqqVWqqqqqqdqMqqqcqqqqqqqqiqqqq`fZqqNqqdqfqqqqqqqq^qqcaqJqqqqqdqLq^qqqqqqqqqqqqq`qqiqqSqi\qqqq_dqRfqqqqqWHiQ_qqiqbqda+qqqqqqiq\qfQqqP>RLqqdGqVqqiZq^qqqqqqXqqqqqiqXqZqiqiqqq=qcqqqqq_qcqq[qqqqqWqf>qqqVdq=qqq7q]qqDcqqqq9qqqqqYqqqqMqqqqHqqiq^KqdqqN`qiqiqqqqL4WIqqqiqidqb]qiqqqRiqqqqMaYqqqqqqqqqqq^qqi_qKfcqqqqcqiqq>qZiaqcqqqqqIbOH_LT_H^Wiq:^q`qiYWq^Tq_a[qZZa^qqY]Vi
@m140306_004741_42137_c100613592550000001823119307181405_s1_p0/19947/ccs
CATGGTTGCGAACCTCCATCCACCTTCCGTTGCGCTAGCGGCAATACCTTTTCGTGCCCAATCCGGTACGTGGCCCCGCACTGAGCCTTAAACCCGGCAGTCTTTAGGATATTGACGCTTTGACGATGTCCACGATTAAACCGGTGTGCAACCTTGGATGCTGATTTAATCGCCCACGTACCGGATTGGCACCGTAGGCCAGCAGGCGAGATGAATGGACGGTCTGGTTCGAAACGATGTATTTAATTGATGCAGGAGCCCGCACACCCTAAATATCGATCCGGGTATGTTTAATGGTGCGATGGCGCACGTTAGGGCCAGTGGCCAATCCGGTACCTGGGGCTGCCCTCTCCTACTTACGGGTATGCGGCTCCCAGCCCCCACGTCGCGCTCTGTTCTCAACCAACTAGGATCTGATGCACGAGATTAACGTTGACGTTGTCCACGTTACCGGATTGGCCACAACAAGCTTGCTACACCGGCCCGAGCGTCGTCCTTTCTATAGATGGCTTCCAGCGACTCACCAGGAGTGTTCTGGTTGGGAACTACTTCGAACCGCTATGAGCTTCCCTATTTCTCTGCAAGCGTGCCAATCCGGTACGTGGTGCTGAAACAGTTAATACTGGGACTTATTCTTGGGACTGATAGGGTTATGACGCTTCTTATGTTCTCCGGCGTACAGTGAAGAAAAATCAATCCTATATCCCACGTACCGGATTGGCCACGAAAGTATTGCCACCTCGAAAGTGACGATTGTTATTGATCGGTTTGCACCCCGACCAGCCAGGCATCTCATCTCCACGGGGATCGAGGGCATCAATCACATTTGACGGATCCGGCAATACTTTCGTGCCCAATCCGGTACGTGGTGTATGCAAGGGAAATTAACGGACGGCCTCAATTCCTGCAAGGTAACGCACCGCGGCCCAAGAGCCATTAAGCGATATAATCGCACATCTGGCCAACCCGCCACGTACCGGATTGGCACGCTTGCAGAGAATCCTGGGCTCTTCAACCAACAGTGACGGGGGCTTATTAGGAGGATTTTGATACGGACGCGCAACCGTCGTCAGGCAGCTTTGAAGCCCGTCTCTCCGGATGCCAAGCTTGTTGTGCCAATCCGGTACGTGGCGGCCGAGTTCGCTCACCTTTTTGAATCCTCGGACGCCATAACTAACAGCCCGTTTATGGAAGAGTATGCACTGCCTAAGGGCGGAGGGCCAAGAGTCCTCCAGGTACCGGATTGGCACTGGCCTACACGTGCCCCCAATTACCACATTAAAGATATCTGCACTGGCGTCCCCTCTTCTCGAGGACGAGGGTAAAAAAGCGCCATTGCACTAGGACTTACCGCGGAGACTGCCTCTGCTGGCCTACGTGCCAATCCGGTAACGTGGCGTTGCATGTATTGCAGCCTCAGGGACGTCAGTGGATCATGGAAGGTAGAGCATGCGTCCTCTGGCTGTTAAAATCTGAGTTCTGGACAAACTACCAATTGGCCACGTACCGGATTGGCACGAAAGTATTGCCGGACAGCATCTTCCTTGCCTCAACATG
+
(%($$$('''((%(('(((&((%(&(&(((((($(((((%(((((('((%($&(('%(&$(('(%((((($'($((('((((&(&&(&('((&((%('(&(''(((((('(34.4443%112431443,$342443434424144%/,/3'(/3(&##3.44341.4.//*3/(43$434+437:5@9@9+'3.9@.0$;**<@;?&;.7(5??13<@3;2?-?@1@.@?@+??<=(@@;5'??,1'=9;;9(@6@;<$<8(2>5@&9:@.:@@?*-@<;8>+E=@058)224;@&>?>>=@;>2@:@>)3'%>%>+)=.=,*>>@>@>)@,:?;-9/)1<?=@@):+;2'(>:?*0'@:'7??@3+22@?-7?@?4%==>>>-6.;=@@:<4:),?@:8>@,@7?0.?33.?@@91@:82@??7?2:.9I3<J8D80;DA96CF6?(HD9LEL=GL@J*3DB:CJI7EGIH$307.KEL9K'5NFL:.67D=LF72G1EKHGKGLLGLLIL4=6+28AF:LLB=;3:5=>F8?=.<?GC?B?KL9IKIKGDG:L%42DK3?=LF&5=57>>K0LJEFKKKIKL3I7E%#<6GFAR<KKK1.KH?I4)E66IGG;<7DJ=E0JKALLGFCLK?L=<;(LHE=K96JL%2>G?K8EKBLH/KKKLLF5JF8J&L.LCIKKJL7%0;LDH>LLLLHAF75KL=LKF3K7%A<%C+J.3EJL/=$<LLL9LLH9C:BG7KKELFIJJLL;JFDJ2IKLLLHLKLI@D/F38@>HDL6LLGI7BG?JG8J9?9>GCKB>5.K9NK649==39,1G<LLIFL?5LJ<LHL<E87I2KL<>DLGLG4K-ILELL0G<J'G94JJDL6LHKFF;DLLLIK=LG;IILL-<:,98JLAM8H5?/<HFKLGLBLFH87L?LLKLEKI0BLFJ4:'IFJLGLF=LLJLJL;9F>KKK=C*,9I6CKK>K9OJL6K3<KL0MK787>C44IH:I=E>;JB2JLFIKJKGKL1;LKDLL;I.CKE>D7MFK<8JLG7H6M=>HF:G9<GF69)'GCAGLLKKLKG?LLLGCF?&KCFHLFELLK.1GLIG4KGB8LJ7LK>KHLJ4=LBODF2;LKL8>KL?@;E4I>LIL4=E)LKKF)9=FE5H0K1IEDL6E/JK;7I7;K>LLDLKBF:&AEKAC0LKLG=LL;FJ6G/LJL6LLLHEG)$%<;HLLFJK5K4BL?H3AF2E-7K27B3K:>LLEL6DKFLKEL85>KFL9JL=L>LKK2G5LB1%74;L3&FIII%-8@G7EGJK@LILL;KE7GIGHEJFKBH8%A)LQG8G0J<E:1K+:D@GG-KFD5KKKKKJ8G'CL8LKLLBD38LI>7GJ5IBLHL8>L;G4*<J;FFLK:L;F;KHALLGLJ?L6;:RB'GLKKILLKCIE853D9DDLI7IK5HJ)4:AJG?:KDLDDCJD.'6D-F?=5K>L<LIC:L=;H:ILL>L*+CFE0KJGGLDFL;J7JLI:FLE40>=KGKC;6F=8EL<@%@85H,C>LF=L:PHIIH9<08KG1I<CL>P=BJ43<H:?K<K7FI188GFL3=LF
@m140306_004741_42137_c100613592550000001823119307181405_s1_p0/20148/ccs
CTCGCAGGTCTTTAGGATATTGACGCTTGACGATGTCCCAGCGATTAAAACCGGTGTGCAACCCTTGGATGCTGGATTAATCGCCCAGCGTACCGGATTGGCACGTAGGCCAGCAGGCGAGATGAATGGACGGGTCTGGTTCGAACGATGTATTAATTGATGCAGGAGCCCCGCACACCGTAAATATCGATCCGGGTATGTTTAATGGTGCGGATGGCGCACGTAGGCCAGTGCCAATCCGGGTACCTGGGGCTGCCCTCTCCTACTTACGGGTATCGGCTCCCAGCCCCACGTCGCGCCTCTGTTCTCAACCAACGTAGGATCTGATGCACGAGATTAACGTTGACGTTGTCACCGTACCGGATTGGCACAACAAGCTTGGCTACACCGGCCCGAGCGTCGTCCTTTCTATAGATGGCTTCCAGCGACTCAGCCAGGAGTGTTCTGGTTGGGAACTACTCTCGAACGCTATGAGCCTTCCCTATTTCTCTGCAAGCGTGCCAATCCGGTACGTGGTGCTGAAACAGTTAATACTGGGACTTATTCTTGGGACTGATAGGGTTAATGACGCTTCTTATGTTCTCCGGCGTACAGTGAAGAAAAATCAATCCTATATCCCACGTACCGGATTGGCACGAAAGTATTGCCACCTCGAAAGTGACGATTGTCTATTGACTCGGTTTGCACCCCGACCAGCCAGGCATCTCATCTCACGGGACTCGAGGGCATCAATC
+
q!!41?8;6:9@3@/0>21#0;@@@@?@/6I;D83>'>GK.8JLIA0HG(8EELJ<H?<F=&C37<'ED(13)&18FL5=7C98KFG*B6<8<=5AL4/,E91F=K;/<BK6KJL&8?KJ3I;L:2G<LD0<LLK?JAIF4?JD?-IGD0;C/F'EILKLGGLL8LHC.H7-F=G9LCJ*:3>F=5?>6H02F?LJ7*C)9IGCLK$ID?A+6>K=W3I@R63QSK9LVRKBIRC8>JLK*?,6R.6</6CB>E:=/RVOJJPK6DE2C96GOKPG684GU4UO6N/UWVWQ<CTB-P'1U9BRARODSGS,B@@01:NKXG:?-4>D-PW8@T@GFF6D=E:HZ1K>NK4</E,2;O]4a\__NQMd^L_ZNKAOc:9F?P^P>W[HXRK*JTNKPFL=4>ALQOXJ5V>:BA3(88SCCEXEGKSW87&U&;VQIA.CR4@R0M,RRSBJVLX>Q.>D()BOBIVPSQ1RRT1IWF?3MB9>:5B;KIPOW9J>-DI8NWE@P@R@EH82ER>VG:;>HV<S?WTE@@BAE/<NTWDC/;+KA>CFBLEDB:3J38D?FD2':98WRTK:?*CG>GRDS42699;LB70.IQXWWR/KFXSJWSVJOCBAVXH:5TRQWQR?ARLQGB8/EJWRPHR8KWCQQW6RR*JKUR;@:CGEN%PNJLE7(-3.//F%0FHG/E-%5>&IHFFLAGKD>@0:;;C4DF98-CH*?7()'8'?;:@+93449.!!!"
@m140306_004741_42137_c100613592550000001823119307181405_s1_p0/20462/ccs
CATGTTGAGGCAAGGAAGATGCTGTCCGGCAATACTTTCGTGCCAATCCGGTACGTGGCCAATTGGTAGTTTGTCCAGAACTCAGATTTTAACAGCAGAGGACGCATGCTCTACCTTCATGATCACTGACGTCCCTGAGGCTGCAATACATGCAACGCCACGTACCGGATTGGCACGTAGGCCAGCAGAGGCAGTCTCCGCGGTAAGTCCTAGTGCAATGGCGCTTTTTTACCCTCGTCCTCGAGAAGAGGGGACGCCAGTGCAGATATCTTTAATGTGGTAATTGGGGCACGTAGGCCAGTGCCAATCCGGTACGTGGACAACGTCAACGTTAATCTCGTGCATCAGATCCTAGTTGGTTGGAGAACAGAGCGCGACGTGGGGCTGGGAGCCGATACCCGTAAGTAGGAGAGGCAGCCCCAGGTACCGGATTGGCACTGGCCTACGTGCGCCATCGCACCATTAAACATACCCAGGATCGATATTTAGGTGTGCGGGGCTTCCCTGCATCAATTAATACATCGTTCGACCAGACCCCGTCCATTCATCTCGCCTTGCTGGCTACGTGCCAATCCGGTACGTGGCGGTTGGCCAGAATGTGCGATTATATCAGCTTAATACGCTCTTGGGCCGCGGTGCGTTACCTTGCAGGAATTGAGGCCGTCCGTTTAATTCCCTTGCATACACCACGTACCGGATTGCAACAACAAGCTTTGGCTACACCGGCCCGAGCGTCGTCCTTTCTATAAGATGGCTTCCAGCGACTCACCAGGAGTGTTCTGGTTGGGAACTACTTCGAACGCTATTGAGCCTTCCCCTATTTCTCTGCAAGCGTGCCAGATCCGGTACGTGGCCCCGCACTGGATGCCTAAACCTCGCAGGTCTTTAGGATATTGACGCTTGACGATGTCCCACGATTAAACCGGTGTGCAACTTGGGATGCTGATTAATCGCCACGTACCGGATTGGCACAACAAGCTGGCATCCGGAGAGACGGGCTTCAAAGCTGCCTTGACGACGGTTGCGCGTCCGTATCAAAATCCTCCTAATAAGCCCCCGTCAACTGTTGGTTGAAGAGCCCAGGATTCTCTGCAAGCGTGCCCAATCCGGTACGTGGCGGCCGAGTTCGCTCACCTTTTTGAATCCTCGGACGCATAACTAACAGCCCGTTTATGGAAGAGTATGCGACTGCCTAAAGGGCGGAGGGCCAAGAGTCCTCCAGGTACCGGATTGGCACGAAAGTATGCCACCTCGAAAGTGACGATTGTTATTGATCGGTTTGCACCCCGACCAGCCAGGCATCTCATCTCCACGGGGATCGAGGGCATCAATCCACAGTTTGACGGATCCGGCAATACTTCGTGCCAATCCGGTACGTGGTGCTGAAACAGTTAATACTGGGACTTATTCTTGGGACTGATAGGGTTATGACGCTTCTTATGTTCTCCGGCGTACAGTTGAAGAAAAATCATCCCTATATCCCACGTACCCGGATTGGCACGAAAGTATTGCCGCTAGCGCAACGAGTGATGAGGTTCGCAAACATG
+
4444&0%10443434344043/2%404343&4(43$432442344442424441443413%44434-44$32/414444444444434444434444(414434444444/4323$444444/&3444444*2444443434334/44344443@@<?@:@@@9'3.C??@?@;-<@?@5H>@?@9?:@4D@@?.+@<@2:*,-?@@@*??/@@>;0?@>/?>?9@@@@@/$A=?<@?0@@@/>/>@@@0@@30>@>@@7@@@@?@@@@)";@?@@?@;@@?@/<0@@:@?0@@@?@6@:@@@1=/@@@@(,*1@?@>@?/8@@*+/3-;@?@+@@@@?/0>@?@@@@;@>@@@>2=+5,?.@@??@>@?+=,??<??*:"5;0.*8?@@<?@;@?4)63443414434424'4,.40444434/4443444434'.44241%(444434314444244344442444444$44#$4/432444$223244(444):334$+'324-44423434404444444344-#/4444%1424434414%444441-3"%3/433$444444*:344341444444%"$143424$&(%$134%2444%14444%344&4343%)%242$4/34.441%42&44344244/444(434344434243&$34%3133$1+44243(44)4434443043404433#-%%'%343444(33%3344.4.4.42/444302432434344440'%'4443444434443$44444%14*32&4234341434344&04/4234%43434444%1444(1%-$02534*4,0%344334&434.34()*3&.043%34//&)33304443(63(((1$144+,1&444343%/443$4343#4*4444$324444444$4444$433$442(044433*.3#14%23444)444&4,42%2%44434434$4134244443443442$/44443403$24444.43%24134444&114240%303&%.344.#444$444&1424444(43(1434434&.2'44444%1443441434434341$43,34434343444%123444&253.3%434.444414424243443422#44434-44443344(42%"$3%3%.234343434%-444/44441414444&44'2$(442'13"2$#24(#$*24404341444/44/442'%&3433%34344/44143&44#%044344#$3444(4444434444444444334243%44.4442434/&"'4%44444/44444*334143(44414/444444344%1444%/44444344414/44$4.33$4344&01$43%42444444%4244443444444434004414444444444&*$)40#204%2$4434444444/343444444444'%$43344443&243411&444(3#3'634443&/43&14-4&4344444$4/44%14404*3433424%2433434423+4444441/#3344244444.
@m140306_004741_42137_c100613592550000001823119307181405_s1_p0/20482/ccs
CATGTTTGCGAACCTCATCACTCGTTGCGCTAGCGGCAATACTTTCGTGCCAATCCGGTACGTGGGATATAGGATTGATTTTTCTTCACTGTACGCCGGAGAACATAAGAAGCGTCATAACCCTATCAGTCCCAAGAATAAGTCCCAGTATTAACTGTTTCAGCACCACGTACCGGATTGGCACGCTTGCAGAGAAATAGGGAAGGCTCATAGCGTTCGAAGTAGTTCCCAACCAGAACACTCCTGGTGAGTCGCTGGAAGCCATCTATAGAAAGGACGACGCTCGGGCCGGTGTAGCCAAGCTTGTTGTGCCAATCCGGTACGTGGCGGGTTGGCCAGATGTGCGATTATATCGCTTAATGGCTCTTGGGCCGCGGTGCGTTACCTTGCAGGAATTGAGGCCGTCCGTTAATTTCCCTTGCATACACCACGTACCGGATTGGCACAACAAGCTTGGCATCCGGAGAGACGGGCTTCAAAGCTGCCTGACGACGGTTGCGCGTCCGTATCAAAATCCTCCTAATAAGCCCCCGTCACTGTTGGTTGAAGAGCCCAGGATTCTCTGCAAGCGTGCCAATCCGGTACGTGGCCAATTGGTAGTTTGTCCAGAACTCAGATTTTAACAGCAGAGGACGCATGCTCTACCTTCATGATCCACTGACGTCCCTGAGGCTGCAATACATGCAACGCCACGTACCGGATTGGCACGTAGGCCAGCAGAGGCAGTCTCCGCGGTAAGTCCTAGTGCAATGGCGCTTTTTTACCCTCGTCCTCGAGAAGAGGGGACGCCAGTGCAGATATCTTTAATGTGGTAATTGGGGCACGTAGGCCAGTGCCAATCCGGTACGTGGACAACGTCAACGTTAATCTCGTGCATCAGATCCTAGTTGGTTGAGAACAGAGCGCGACGTGGGGCTGGGAGCCGATACCCGTAAGTAGGAGAGGCAGCCCCAGGTACCGGATTGGCACTGGCCTACGTGCGCCATCGCACCATTAAACATACCCGGATCGATATTTAGGTGTGCGGGGCTCCTGCATCAATTAATACATCGTTCGAACCAGACCCGTCCATTCATCTCGCCTGCTGGCCTACGTGCCAATCCGGTACGTGGGCGATTAATCAGCATCCAAGGTTGCACACCGGTTTAATCGTGGGACATCGTCAAGCGTCAATATCCTAAAGACCTGCGAGGTTTAGGCATCAGTGCGGGGCCACGTACCGGATTGGCACGAAAGTATTGCCGGATCCGTCAAATGTGATTGATGCCCTCGATCCCCGTGGAGATGAGATGCCTGGCTGGTCGGGGTGCAAACCGATCAATAACAATCGTCACTTTCGAGGTGGCAATACTTTCGTGCCAATCCGGTACCTGGAGGACTCTTGGCCCTCCGCCCTTAGGCAGTGCATACTCTTCCATAAACGGGCTGTTAGTTATGGCGTCCGAGGATTCAAAAAGGTGAGCGAACTCGGCCGCCACGTACCGGATTGGCACGAAAGTATTGCCGGACAGCATCTTCCTTGCCTCAACATG
+
qVqS_qqqqqfqqqfqqqfqiqSqqqaqqqqqqaTqPfdqqqqqqqqqiiqqqqaqqq\qqqqqqqqqqqqqqq_qqqJqqqqqqqqqqqiWqqq^qqqqqiqqqqqqqqqqqqq`qqqqfqqqqqqqqqqqqqqqqqqqqqqqqqqqqqqqYqqqq9qqqqqqqdqqqqq+qqqqqqqqqqqZqqqqqqqqqqYqqqqDqqqqiqqqqqqqqqqaqqqqqqqiqqqdqqqqqqqqGqqqPqqqqiqqqqqqqqqq[qqqqqqqqqqqiqqCqq\qqbqqqqqqqFqqqqqqqqqqqiqqqqqqqqqqqFqZqqqqiqqqqqqqqqqqQqqqqqqqqqqqqqqqqqqqqqqNqqqqqqqqqqqqRqqqiqqqqqq]qqIqq_qq`qqqqqqqqqqqqqqqqqqqqiqqYqbfiqqVqqqqqqqqqqqqqqqqqqfqNqqqqqqqqqqqqqqqqqqqqqqqqqqq\qqqqqiqqqqqq[qqqqqqqqqqqqqqqqqQqqqqqqifqqqqqq0iqqqqqq`N[qqq]qq^qqqqqqqqqqiqq^qiqqDqqqfcqqYqqqqqqq^qqqqqqqqqqqqqqqaqqqYqqqqqqMqYqqqfqqqq^qqqqqqqqqqqQciqiqqqqdqqqqqqqqqqqqqqqqqqqqqqqqiqqqqiZ\qqqqqqqqqqaqqqqqqqqqqYiqqqqqqqqqq_qqqqiqqqqqqqqqqqqqqqqqqqqqqqqqqqqqqQqqqqq`qqqqqq:qqqqqq`qqqqqqqqqqqqCqqqqqiXqqqqqqqqqqqiqGiiqLqqqqqqiqqqqqqqqqqqqqqqqqqdqSZqdqqqqdqqqiqqqqqqqqqqqqqqqiqqqqqqqqqaqqqqqbqqqqiqqqqiqPfqqqqqqqqqqqqqqq_qqqc^qqqqqqqqqqqqqqqiqqqqqqqSqqqqqqqqqqqqqqqq^qqqqqqqIqqqqqc%qqqqYqqqqqqqqqqqqqqqiqqqqqZqiqqqqqqqqqqqqqqqqqRqqqq_qqqqVqqqqqqqiqqqqqqqqq]qqqqqiOiqqqqqqqqqqqqqqaqqqqRqqqqqqqqqiqqqqqqiqqqqqqXqqqqqqqqWOqq`qqqqqqqqqqqqVqLqqqqqqqqqqqSqViqqqqaqqqqqqqqqqqqqqqqqqqqqqqYqfqqqqqqqq6qqqqqqqqqqiiqqqVqqqqqqqqXqqqqqqqqqqiqqqqqqqfqqqqcqqqRqYqqqiqqqqqqqqHqqqqqqqqGqXqqqqqXqRNqqqqqqqqqiqqqqqqqqqqqqqqqqqqqqqq7qqqqqqqqqqqqqqqqqiqqqqqqqqqq^qqqqqqqqqqqiqqqqqqiqqqqqqqqSqqqqqqqqqqqqqqqqqqqqqqqqfqfqiqqqqqqqqqqqqqqqqqqqiqqqq0qqqcqqiqqqqqbqqqiqqqqqqqqqqqqqqqVqqq=qqqqqqqqqqqqqqqqqqqqqqqqqqqqiqqqqiqqqqqqqqqqqqqqdqq?qqqqqYqqqqiqqqqSffMcqqqqqqqiqqaqqqqqqqUqdqqqqqqMqXccqfqqq
@m140306_004741_42137_c100613592550000001823119307181405_s1_p0/20496/ccs
CATGTTTGCGAACCTACATCACTCGTTGCGCTAGCGGCAATACTTTCGTGCCAATCCCGGTACGTGGACAACCGTCACGTTAATCTCGTGCATCAGATCCTAGTTGGTTGAGAACAGAGCGCGACGTGGGGCTGGGAGCCGATACCCGTAAGTAGAGAGGGCAGCCCCAGGTACCGGATTGGCACTGGCCTACGTGCGCCATCGCACCATTAAACATACCCGGATCCGATATTTAGTGTGCGGGGCTCCTGCATCAATTAATACATCGTTCGAACCAGACCCGTCCATTCATCTCGCCTGCCTGGCCTACGTGCCAATCCGGTACGTGGGCGATTAATCAGCATCCAAGGTTGCACACCGTTTAATCGTGGGACATCGTCAAGCGTCAATATCCTAAAGACACTGCGAGGTTTAGGCATTCAGTGCGGGGCCACGTACCGGATTGGCACAACAAGCTTGGCTACACCGGCCCGAGCGTCGTCCTTTCTATAGATGGCTTCCAGCGACTCACAGGAGTGTTCTGGTTGGGAACTACTTCGAACGCTATGAGCCTTCCCTATTTCTCTGCAAGCGTGCCAATCCGGTACGTGGCCAATTGGGTAGTTTGTCCAGAACTCAGATTTTAACAGCAGAGGACGCATGCTCTACCTTCATGATCCACTGACGTCCCTGAGGCTGCAATACATTGCAACGCCACGTACCGGATTGGCACGTAGGCCAGCAGAGGCAGTCTCCGCGGTAAGTCCTAGTGCAATGGCGCTTTTTACCCTCGTCTCCGAGAAGAGGGGACGCCAGTGCAGATATCTTTAATGGTGGTAATTGGGGCACGTAGGCCAGTGCCAATCCGGTACCTGGAGGACTCTTGGCCCTCCCGCCCTTAGGCAGTGCATACTCTTCCAGTAAACGGGCTGTTAGTTATGGCGTCCGAGGATTCAAAAAGGTGAGCGAACTCGGCCGCCACGTACCCGGATTGGCACGAAAGTATTGCCACCTCGAAAGGTGACGATTGTTATTGATCGGTTTGCACCCCGACCAGCCAGGCATCTCATCTCCACGGGGATCGAGGGCATCAATCACATTTGACGGATCCGGCAATACTTCGTGCCAATCCGGTACGTGGTGTATGCAAGGGAAATTAACGGACGGCCTCAATTCCCTGCAAGGTAACGCACCGCGGCCCAAGAGCCATTTAAGCGATATAATCGCACATCTGCCAACCCGCCCACGTACCGGATTGGCAGCGCTTGCAGAGAAATCCTGGGCTCTTCAACAACAGTGACGGGGGGGCTTATTAGGAGGATTTTGGATACGGACGCGCAACCGTCGTACAGGCAGCTTTTGAAGACCGTCTCTCCGGATGCCAAGCTTGTTGTGCCAATCCGGTACGTGGGATATAGGATTGAGTTTTTCTTCACTGTATTTTTTTTCTTTTTTTTTTTCTTTTTTTTTTTTTTTTTTTTTTTTTTTTTTTTTTTTTTTTTTTTTTTTTTTTTTTTTTTCGCCGGAGAACATAAGAGCGCTATAACCTCTATCGAGCTCCCAAGAAATAAGTTCCCAGTAGTTAACTGTTCAAGCCACCACGTACCGGGATTGGCCACGGAACAGATTGGCCGGACAGCATCTTCCTTGCCTCAACATG
+
4444344/43/4244&'44*434$4344/#$3(0&344(44(024423/&.4344%22043#333%8(43.'8443&,434044.*14433$44443%23#&23.+43414414'3144024,3(44-444/4'333/34334#/444434444$%24/34-44&20&$%$+3%1144.434*/04042444414/3+*3/444,4343343443344$1/%014%,'&'###""")588:7@@@<?<@/.@@/6?@@@/@19@@3>7?@?@,?<@?@:/@:@@9@@?@?@?3?<?>@/;0@?&?6@??@>@'/:-??=@?@333=?6@3@@??@/01@@@@@>/,-@.<5@88??@&?)=:@;@:@/'1?:2;?@:?@@>@=@@@,-@@@@>@-=@@@??%@@3@-=97.3=@:@@?%64@?.8=12?@=@?@@3@4@>@??@>@?@:*>'9@9<?:3@3@:<@:@8@-<2(@/->:>>?:@?:3@?@?/;@9839?1<@?8?,-@@>?+?+9:;??.;<7@@?@;@@/7,:>>:@@@?@2??;/@@@,>@=?';*%?:@:@?:@@<?;@9@@53<,@??@/>3@@=@>@?@?@?@&0A@@0,*;=3:@@@?@;??<.;)>@@>@*@*?>;@14+=22@??>22?:;33B?@?),8:@@@@7@1??&8/,@<8@?@:-?@@@+@)5/@:@>//@2'@@@11)=9?@2@@@9@'=;@.<1>=@2@1??6.--@;@@;>@;7$*=>@?@@@(<@@?<@;>>+@@@@@(-5:?<9%<1.:@:2148*:*=;?=:@??@61@&?@@@9<@@?@@%::<@?..$.*3?>:@@0<;*@+?69??/6(=?%87;3@;:;)@<5?@6:5>@%;7>@@(3,:'<=<:*=?6@@?<.=??)<>0<?@?$??@@@;@@@?=>@@?>@.><@@>@,--8'@=>@;1@@@@;@?/;'4??-6?>'?41;;@>.@?2/C@2E?-9<(?93>-4:@@@&7%7'*;@@>5?@@/3>.8=$51.@?@<::>:@7=@93@,(@1@3@>?2?908@@=@@?@@:?@/1>0@@9+D>4)2*9@;?3?.,??.???:@5@90*,3@@??@=@<7@@<>%=@?2<410@-:@&:><:/>>:@@@@?@--+;@2?@@?@?@<.@>);@>@>41423"#%%'+24+9434334&/4,$%3/4(&223-%(/$&2143-4434.3(34444342$3#/424(3+(044443&41&23.%""'33%3*234444441%224/(4/44.4434%33%34/4$%44.&242222414,344&//333%223344%/23444(12,24-4/4444%(4)*$4/3(,%#,/42#1343%3.*2434(/1.434/314.&124324344(4.44.4%2//444444043(434'#'1114.44410('$$$('#'(($$(((&$(&$((&#((((('&$'&$((((((((((('&$&%(((((((((((('&$((((((('&$'((((((''('((((('((((((('('(((&(&($(('(%%(((((((((('((%((&'('(((((''$((('(('((((($(('(((('(&($((('(&(&((''(((%($('(&(%('(((%$(4(433#434412&/2.3444
@m140306_004741_42137_c100613592550000001823119307181405_s1_p0/20511/ccs
CGCAGACTGTCAGACAAAGTCACTTAAGAAGATAACAGCTGCCGGTGCGTAAGCCGTCTTTTATGACTCACCAACCCAGGTTCCAACAGGGCCACGTTTTGCAGGCCTCCCCGCTGGGCACGAGTTCACCTCGCTGGGTACTGGCGTTGCTGTGGACCGGTGGTTATCCGTCGAAAGAAGCGCAGTCTCTGCTGGAGCAGATTCGCCATATTGACGGTGATTTTGAATTCGAACTAATTACTCGCTCTCTTGCCACAACTGCCCGGACGTGGTGCAGGCGCTGAACCTGATGAGCGTACTGAACCCGCGCATTCAGCACACTGCAATTGACGGCGGCACCTTCCAGAACGAAATCACCGATCGCAACGTGATGGGCGTTCCGGCAGTGTTCGTAAACGGGAAAGAGTTTGGTCAGGGCCGCATGACGTTGACTGAAATCGTTGCCAAAATTGATAACTGGCGCGGAAAAAACGTGCGGCAGAAGAGCTGAACAAGCGTGATGCTTATGACGTATTAATCGTCGGTTCCGGCCCGGCGGGTTGCAGCGGCAGCAAATTTAACTCCGCACGTAAAGGCATCCGTACCGGTCTGATGGCGAACGTTTTGTGGTCAGATCCTCGATACCGTTGATATCGAAAACTACATTTCGTACCGAAGACTGAAGGGCAGAAGCTGGCAGGCGCACTGAAAGTTCACGTTGATGAATACGACGTTGATGTGATCGACAGCCAGAGCGCCAGCAAACTGATCCAGCAGCAGTTGAAGTGGTCTGCATCAGATTGAAACAGCTTCTGGCGCGGTACTGAAAGCACGCAGCATTATCGTGGCGACCGGTGCAAAATGGCGCAACATGAACGTTCCGGCGAAGATCGTATCGCACCAAAGGCGTGACCTATGCCCGCACTGCGACGGCCGCTGTTTAAAGGTAAACGCGTAGCGGTTATCGGCGGCGGTAACTCCGGCGTGGAAGCGGCAATTGACCTGGCGGGTATCGTTGAGCACGTAACGCTTGCTGGAATTTGCGCCAGAAATGAAAGCGACCAGGTTTCTGCAGGACAAACTGCGCAGCCTGAAAAACGTCGACATTATTCTGAATGGCAAACCACGGAAGTGAAAAGGCGACGGCAGCAAGTCGTTGGTCTGGAATATCGAGATCGTGTCAGCGGCGATATTCACAACATCGAACTGGCCGGTATTTTCGTCCAGATTGTCTGCTGCCGAACACCAACTGGCTCGAGGGCGCAGTCGAACGTAACCGCATGGGCGAGATTATCATTGATGCGAAATGCGAACCAACGTGAAAGGCGTGTTCGAGCGGGTGACTGTAACGACGGTTCCGTACAAGCAGATCATCATCGCCACTGGCGAAGGTGCCAAAGCCTCTCTGAGTGCTTTTGACTACCTGATTCGCACCAAAACTGCATAAGAAGAAGTAAGGATTCACCTGCAATTGCTTAGCCGCCGGGGTCAAACCTGGCGGCTTTTTTAATGGCATTAAAAAAGCCCCGCCGGGATGGCTCCGGGCAGGGCGGGATACTCTATTCTGGCAATTAACGCACAACAGCACCGGCAGATTGGCGTGGCGGATCACGCTCTGAAGGCGTTAGAACCTAACAGATGGGTCGAATCGATGGGTTGCGAGAACCAATAACTACAACATCAGCCCCCAGTTTCTTCTGCCAACTCATTGACTTCATCCCGCACGCTACCAAAACGGACATG
+
-3443%''444(3.'24423#4$23#(+344443(4332#1040441444.44*7443%02%!$44%424-434%44424443433$4/43&443434444*3(3#/4.444344240$344443444/4430&4#1"$343$4234444)/424444/1#04)##32433233442/413+4424/%332443433442434432434(34440*:4443443%243443%.#32444)34242&24433$+4/434444,443444443433440444433%134444/32&2443/4/34$&(44034&10%13433(4143434433$((34442434044434433444442434.44434204444'6234/424340444(.423$.4/4044344'3$243$42+4.(4)44444342443&11$23444/234414).3-&43#3&&..14(1434(333334/4443424444444*432431$23233&444$444)4-444/'344(3433424.424)4413')44&034431+4444%#$.$+*+,145@?@@@@@?@@:@@;?=@2?@66,A=:@=/='&>@0=8.+?;7$*-?@?@>?@>@@6@@?@,@=?@1@>@@@@%@8*,<7).>295&<(%?<.9:@??@@@<@@@@??1122?@>@>@@?;0@@>+>1.*:?-=@/?:3@<?@?3:??80.@=@@@:>@0><@@@@=@@;*&>:;@<=00@@@@=?+-?<?.8+'@8?@>>/#47?'??9;@@??:@5?.:@.:?7:>@@@/78?:-?+@@':/;>5?,?@5@</>-??;@@?*-6.:6A5E3@/;@@@?=;>@?/3-0=41@@@:@9=&=@:<0-:93&?;@@==@:@?@@-@@?28/;3?>(:.?F@@@:@<=-);.?(@=@3>(<@>@;-?@?3@<@@*,@,)0?-@@@?>@:>@8/?32@>@<@,@:?3?@1@@?8@?0==@9,3-2>@32@E??@@><@=/<:.@<3,-?@/(=@=@>@?@?@@3?;>@/2161:@5@@89,-.@@3@*?/%/@&@/>=@?@@@@@>+@@.4@?.+/?@5,>@8?@@@?@@>@=;@@@@:&>?@@.<?,47$5*>2'9=?./=*/<<@(=@?+?=@:)72?@3-3/>?@@@@;@@2.9<2+/,@?.8(>?.;3@>@=;%0-/:@@=@@-@3A2:'>@2/@@8@=??@223?/&1(@=447:@??@5?:@7@@@>@??@=*'<>?-:@':0,7@=@::@8:@'/;=2@=?@?2:3@@1@3;9,=1?'-=@9?></3<@2@@=-@>@@<@@@@>?@>>0==&.(81..%.<*=8?@?3@=@/@@02.33@?;@:3>2?=1?>/*1:?@2:1@?@?@:@,@;@@>1;@@@=;-/8:@+>@@@?/(>/5@@1<?@3@<@?@9@@@@@@?@@>@@1@@?@<@?@(>@3@@?+@?:?0;+=/;>?)=2D?1G/@@73?,03??@/?:?@@/22@=2,?:=1<@-?-@=2?@?2@@>8);*?@:*>@6@,<8@?+@/@@7.@93>/;;.>;?@069?-9130@@@/>-*(?(/9+04@:@<2@@>@=@@@@->>>@@:@@9@=>1//'7.8;@3@@@9@%=@21<3?@@>@@:9@%@-&<??1A??@?/?;;:@'1;32:@@@/=+8/:/=@>(@>=>-=(EKC'E-IK%32IJJ=3FLLJ/>HK+G9?LI<K77<K8B?AL:LK8K813E;
@m140306_004741_42137_c100613592550000001823119307181405_s1_p0/20709/ccs
CATGTTGAGGCAAGGAAGATGCTGTCCGGCAATACTTTCGTGCCAATCCGGTACGTGGCGGCCGAGTTCGCTCACCTTTTTGAATCCTCGGACGCCATAACTAACAGCCCGTTTATGGAAGAGTATGCACTGCCTAAGGGCGGAGGGCCAAGAGTCCTCCAGGTACCGGATTGGCACTGGCCTACGTGCCCCAATTACCACATTAAAGATATCTGCACTGGCGTCCCCTCTTCTCGAGGACGAGGGTAAAAAAGCGCCATTGCACTAGGACTTACCGCGGAGACTGCCTCTGCTGGCCTACGTGCCAATCCGGTACGTGGCGTTGCATGTATTGCAGCCTCAGGGACGTCAGTGGATCATGAAGGTAGAGCATGCGTCCTCTGCTGTTAAAATCTGAGTTCTGGACAAACTACCAATTGGCCACGTACCGGATTGGCACGAAAGTATTGCCGGATCCGTCAAATGTGATTGATGCCCTCGATCCCCGTGGAGATGAGATGCCTGGCTGGTCGGGGTGCAAACCGATCAATAACAATCGTCACTTTCGAGGTGGCAATACTTTCGTGCCAATCCGGTACGTGGCGGGTTGGCCAGATGTGCGATTATATCGCTTAATGGCTCTTGGGCCGCGGTGCGTTACCTTGCAGGAATTGAGGCCGTCCGTTAATTTCCCTTGCATACACCACGTACCGGATTGGCACAACAAGCTTGGCATCCGGAGAGACGGGCTTCAAAGCTGCCTGACGACGGTTGCGCGTCCGTATCAAAATCCTCCTAATAAGCCCCCGTCACTGTTGGTTGAAGAGCCCAGGATTCTCTGCAAGCGTGCCAATCCGGTACGTGGACAACGTCAACGTTAATCTCGTGCATCAGATCCTAGTTGGTTGAGAACAGAGCGCGACGTGGGGCTGGGAGCCGATACCCGTAAGTAGGAGAGGGCAGCCCCAGGTACCGGATTGGCACTGGCCTACGTGCGCCATCGCACCATTAAACATACCCGGATCGATATTTAGGTGTGCGGGGCTCCTGCATCAATTAATACATCGTTCGAACCAGACCCGTCCATTCATCTCGCCTGCTGGCCTACGTGCCAATCCGGTACGTGGTGCTGAAACAGTTAATACTGGGACTTATTCTTGGGACTGATAGGGTTATGACGCTTCTTATGTTCTCCGGCGTACAGTGAAGAAAAATCAATCCTATATCCCACGTACCGGATTGGCACAACAAGCTTGGCTACACCGGCCCGAGCGTCGTCCTTTCTATAGATGGCTTCCAGCGACTCACCAGGAGTGTTCTGGTTGGGAACTACTTCGAACGCTATGAGCCTTCCCTATTTCTCTGCAAGCGTGCCAATCCGGTACGTGGCCCCGCACTGATGCCTAAACCTCGCAGGTCTTTAGGATATTGACGCTTGACGATGTCCCACGATTAAACCGGTGTGCAACCTTGGATGCTGATTAATCGCCCACGTACCGGATTGGCACGAAAGTATTGCCGCTAGCGCAACGAGTGATGAGGTTCGCAAACATG
+
qqqqqqqqaqqqqqqqqqqqqqqqqqqqqqqqqqqcqqqqq`qqiqqqqqqqqqqq@qqqqqqqqqqqqqqqqqqqKqqqqqqqqqqqqqqqqqqqdqqqqqqqqqq]qqq]qqqqqqqqqqqqqqqqqqqqqqqqqDqqqqqqqqqqqqqqqqqqqqqqq:qqqqqqqqXqqqqqqqiqqqqqqqqqQqqqqqaqqqqqqqqqqqqqqqqqqqqqqqq_qqqq@qqqqqqqqqqqqiqqqqqqqqqQqqqqqqqqqqqqqqqqqqqqqqqqqqqqqqqqqqqqqqqqqiqqqqqqqqqqqqqqqqqqqiqqqqqqqq`qqqqqq_qqqqqqqfqqqfqqqqdqqqqqqfqqqqqqqqqqqqqqqqqqqqqqqqqqqqqqKqqqqqqqdqqqqqqqqqqqqqqqqqqqqqqqqqqqqqqqVqqqqqqqqqqqqqqqqqqqiqqqqqqqqqqqqqqqqqqqqqqqqqqqqqqqqqMqqqd[qqMqqqqqVqqqqqqqUqqqqqqiqqqDqq\&qqqqqq`qqJqqqqqqqqTqqPqqqqqbqq[qqqqqdq_qqqiqqqqqqqqqqqqqqqqcqqqqqqqqqqq]qqqqqqiqqqiqqqqqqq:iqdqqqqqqqqqqqqqqqqqGqqiqqqAiqqqqqqqqqiqiqqqqqqqq`qqqqqaaqqqqqqqqqqaqqqqqqqqqqqqqqqqqqqqqqqqqqqqqqfqqiqqqVq`qqqq\qIqqqqqqqqqqqqqqqqqqqqqqqqqqqqqq\qqqqqqqfqYqqqqqqqqqqqaqqqqqiqqqqqLqqqqqqqqqqqcqfqqqiXqqqdWqqqqqqqqFqqqfqqqqqqqcqqqqqiqiqqqqiqfqqqqqqqqqqqqqqqqqqqqqqqiqqqqqqqYqqqqiqqqqqqqqqqqqqNqqiqqqqqqq@qqqqqSqqqqbqqqqqdqqqqqqqqqqqqqqfqqqqq>qqqqqqqqqqqqqqqqqqqqqqqqqqqqqqVqqqqqqqqqqqqqqqqqqqqqqNqqqqiqqqqiqqqqqiqqqqqqIqqqqqqqqqqqqqqqqqfqqiqqiqqqqqqqqqqqqqXqqqqqqqqqqqqqqWqqqqqqqqqqqqqqqqqqqqqqqqqqqqqqqdqqqqqqqqqUqqqqqiqqqq?qqqqqqqqqqqqqqqqqqqqqqqqqqqqq_aqqqqqqqqqqqqqqqMqqqqqqqqqqqqqqqTqqqqqqqqqqqqqqcqYqqqqqqqqqdqqqqqqqqqqqiqqqqqqVqqqqqqqqSqZqqqqqqqqqqqfqqqiqqqqqqqqqqdTc_qqqqdqqqqqqqqWqqqqqqqqqiqqqMqqqqqqqqqqqqfqfqqqqqqqqqqqqqqqqcqqqqqqqqqqqqqfqqqqqqqqqqiqqqqq.qRqqqqqqqqqqqqqqqqqqqqqqqqqqqqqiqqqqqqqqqqqqqqqqqqqqqqqqqcqqqqqqqqqqqqqqqqqqqqqqqqqqqqqqqqqqqqqqqqqqqqqqqqqqqqqqqqqqqqqqqqqqqqqqqqqqqqqqqqqqqqqqqqqqqqbqqqqqqqqqqqqQqq
@m140306_004741_42137_c100613592550000001823119307181405_s1_p0/20763/ccs
ATCCGGCAGATCAAAATCCACCAGTGCGGCAGGCAAACGGTTCGCTATTTTGCAGTGTCTCTAAAGCCTGCGCGGCATTGCCAACAGCAACACATCTGCGCACCACTGGTTTTCAGCATCTCAATGGTAATTCGCTGGGTTAGCGGGTTATCTTCAATTAACAGCAAACGTAAACCGTCAAGACGCACCGCCTGATTGACTGTTTTTGGCACGGGTGCCGTGGCAACACGTAACGGCAAGCGTAAACAAAAACAGCGCTTCCAACCTCCGGCGTGCTGGTGGCGCTCAGTTCGCCGCCCATCGCCTGGGCCAGACGGCTACTGATAGTCAGTCCCAGCCCGGTGCCGCCGCGTTTGCCGCCTTACCCTGCACAAATGGCTGGAAGATTTCTGCCAGTTTCGCGGGATCAATACCGCAGCCGCTGTCTTCCACTTCGACCAGCCATTGCTCGCCATCAGTGCGACTACGCAGGATAATGTACCCTTCGTCAGTAAAACGCAGGGCGTTGCTCAACCAGGTTGGTTATAACCTGACGAATACGTCGTGGATCGCCCATTAACGCGCACGGCCATATCATCGGCAATTGCCGTTGCCAGGCGAATCGGGCGACCTTTCACCCGTCCGCTCATTAATTGCAGGGTACTTTCCAGCAGCGGGCGCGGTTCAAAGGGGCTCATCGCTGACCGAAACATTCTTGCCACCTGCTTCGATAGGCGGAATAATCGAGAATATCGTTGAGGATGGTCAGCAACGATTCACCAGAGTCAGTAATTGCCCGCAAATCATCACGCTGGGCGTTAAGTGCGGGGGTTATCTGCCAGCAGTTGAGCAGTGCCGAGAATACCGTACAGCGGTGTGCGGATCTCATGGCTCATCGCCGCCAGAAACGCCGATTTTGCCTGGCTGGCTTTTTCTGCTTCCGCCCGTGCCTGTCGGTGTTCTATCACCAGTTCCTGCAATTCAGCTGTACGCGCTTTGACCTGCGCCGCCAGCTGTTCGCGGTGGCGATTCAGTGCATGAACCATTGCTGCGAAACGCATCCATCAGCCGCCCCGATGGTATCCAGCTCCCGTACGCAGCGGTTTCCGGGAAAGGGAGTCAATATCACCGTCCAGCAGCCCGTTGCAGCGCCTGCGTTTGTTCGGCAAGTGGACGCGTGACTGAAGCGATAAACCACCGCGCCAGAGGATCAGAATCAGTGCGCAAAGTGAAACCATCCCCAGCAATAACAGGCCTGTATTGCCCGCCGTGCACTCGCTTTTTTCCAGATGCGCCAGTCCGTGCTGATTACGCAGCTCAATGGTGTCGACCAGCTGACTGACTTCGGCTACTAAACTGCGCGAACTGGGGCGATGTTATTTTGTGCGAGAGTTTGTAGGTGATTGCTGATGTTCACTGTCCTGCTGATACAGCCGCCAGCAAATCGCTATATTGGCTAACGGTAGTTAACGTTGTTGCGACCTGCGCACGAACACCCGGATCTTCAATGCGTATTTGCCGACGTTGCAGAATTTTCACCCGCATTATTGAGCTGCTTTTCCAGCGTTGGTGCATTTTTCTGGATCTGCTCCAGCCCCAGATTCATCACCATTTGCTGCACCGCAGAGCGCTAAGGCGCAGTTCATTCATCTGGTTAACATACTCAAGATCGAT
+
=EHLGL7EED>@&LLF>8FL8?%IL=H9LF;%79EL?I@@&LJKK>?<LLCGKL9>DLFLDK*8A9289@GKLILC8;K5:F2L2LLL6C;&-1?26?=CKG>EK&J?LJHDLIHAC;F+94@797DB+?95FF88.ILKD679%<F;=L/7FL:8FBC?LHLEG3HL8L@=FK6DCLKKLFF.</G8*-1(00J<LGLHLI4FGFI)HKK6-GLK<CB-35>69(':65AB?=2>9:6=09C:2B50&6411;=5'&+4?K9F>F-CG?LLALG2?,DH4M@E=GCE09@D+<5?7+?DC*LCFC;G@&?5=3F'E>>:1F?>>2F?0=0=3E9@>3'02C;E->?2C115/2:25F<+66>F&B:7#0.,&/,9;J;K1E5:<D6D>FC;/KFGDG5>*H.>?>G66F3DGF>C<15=GD>LDEJF522F73CB?8I;K;QDIH6@CF?CLFFG8G5>=L<JLL:EKFID=<0:9>64&/0F?FC@6<JL7KD<GFG;8LIHG4787=8J?'9?,D>LFF4B7C6;4J<7BD;3LG:5ED(5F9D:+A<99HC>=>=G:4C(LK'L-C?;;GLL6FAG?GLAG<4:,22,(AA.?99F=L>)=A<BJ3A;G36C1DF27/IE>>;.2GC>5&B7K%LICF0+:C0KC9A8>G<LH)0:@DKHL>:6)KJLLKI9IKLFK'GIF7CK6F>GLG>L>FLC1LLK>19KA<ED.KKELDLKFFH76LA/?7=<9HBDDBJL>GIFFFLH<3G+FEFLEG.:H;CIK<K?K'9FLK7HLG%ACLKFG86DG:5>=>LI5>F<:$81L*K:1LELLL9LK1K15FF/698F<9LG?20I2;3)CE?E>HEK7J?JDG78:+L9LCKFL<<D5?CG3K=?K*I1-1F*EFLFG5IK=:GHF4:=G@=H<ALJ/BGJ<:LFL>H@OKIHBJ3KGLKILJFK?,B7=9DE/07=5AJL*LL@.ALKGKG6EE?H'F?CGE8>D>E1GCA7=:J7;G6->JB?DK64(=7A=*DCDLDH@LK@5LH=>(?.17H;8DGL1EI<172:CLG$?KH>LG/F<BDFE=ECFB37G27K;LK3CF7:(=KC.6&GK=>:FLAH>#=73;;//2C8GEF-9.D<H<<6F,.JLK<:LA9FJH77/F.J9>??FF;GG>1KGL6MEFE*EL)BGL1%78<87G:@?8LH(3.0F.IB+;A?/$FL775HFG;D6.3.7KL7I7HHG<ALG0A=?EGG:DE8J?L<E)JL?L4;>F1F?F$68FG>D/A5C>&HJF=64?E>FAD1G:LFIH@>J;BFIKG;FFDFBF<77607<2FA7K@;F,LF07AFGG<5F=JFG%BC<6>G9J<)E;B5DC*F<F#D;A93E=.&.E4<<:=?>KC;CF@);8.=/1A0?A::,$&1<9'6C)++=7C/F:,KG>H@9AC;&38-,.AE<4==8K:3DHG490DEK;5ODRRRSPPBO%0?JJ,I@GE<CGG7UC7=)+1AEW3@M=RD@E5/G:-OAGJOO<IQC8JGPH<1<8NSD?EUOESNP)QGJEPVQ<RXSW/GJ-LBRTOEIFE7?'N+RBEJP<UDALK?BNPLGREET*R3,6E@VU9U.P.WPQP'SO,?8SNTEDG#VRQQ?FUdaF8RV$TQXP_`:\Y\KTWSVTMVW4SSRQUITTVW[\MRcMIXU
@m140306_004741_42137_c100613592550000001823119307181405_s1_p0/20841/ccs
CATGTTTGCGAACCTCATCCACTCGTTTGCGCTAGCGGCATACTTTCGTGCCAATCCGGTACGTGGCGTTGCATGTATTGCAGGCCTCAGGGGACGTCAGTGGATCATGAAGGTAGAGCATGCGTCCGTCTGCTGTTAAAATCTGAGTTCTGACAAACTACCAAATTGGCCACGTAACCGGATTGGCACAACAAGCTTGGCATCCGGAGGAGACGGGCTTCAAAGCTGCCTGACGACGTTGCGCGTTTCCCGTATCAAAATCCTCCTAATAAGGTCACTGTTGGTTGAAGAGCCCAGGATTCTCTGCACAGCGTGCCAATCCGGTAACGTGGCCCCGCACTGATGCCTAAACCTTCGCAGGTCTTTAGGATATTGACGCTTGACGAGTGTCCCACGATTAAACCGGTGTGCAACCTTGGATGCCTGATTAATCGCCCACGTACCGGATTTGGCCACGTAGGCCAGCCAGGCGAGATGAATGGACGGGTCTGGTTCGAACGATGTATTAATTGATGCAGGAGCCCGCACACCTAAATATCCGATCCGGGGTATGTTTAATGGTGCGATGGCGCACGTAGGCCAGTGCCATCCGGTAGCCTGGGGCCTGCCCTCTCCTACTTACGGGTAATCGGCTCCCAGCCCCCACGTCGCGCTCTGTTCTCAACCAACTACGGATCTGATGCAGCGAGATTAACGTTGACGGTTGTCCACGTACCGGATTGGCACGCTTGCAGAGAAATAGGGAAGGCTCATAGCGTTCGAAGTAGTTCCCAACCAGAACACTCCCTGGTGAGTCGCTGGAAGCCATCTATAGAAAGGACGACGCTCGGGCCGGTGTAGCCAAGCTTGTTGTGCCAATCCGGTACGTGGCGGTTGGCCAGATGTGCGATTATATCGCTTAATGGCTCTTGGGCCGCGGTGCGTTACCTTGCAGGAATTTGAGGCCGTCCGTTAATTTCCCTTGCATACACCACGTACCGGATTGGCACGTAGCCAGCAGAGGCAGTCTCCGCGGTAAGTCCTAGTGCAATGGCGCTTTTTTACCCCTCGTCCTCGAGAAGAGGGGACGCCAGTGCAGATATCTTTAATGTGGGTAATTGGGGCACGTAGGCAGTGCCAATCCGGTACGTGGTGCTGAAACAGTTAATACTGGGACTTATTCTTGGGACTGATAGGGTTATGACGCTTCTTATGCTTCTCCGGCGTACAGTGAAGAAAAATCAATCCTATATCCCACGTACCGGATTGGCACGAAAGTATTGCCGGATCCGTCAAATGTGATTGATGCCCTCGATCCCCGTGGAGATGAGATGCCTGGCCTGGTCGGGGTGCAAACCGATCAATAACAATCGTCACTTTCGAGGTGGCAATACTTTCGTGGCCAATCGGTACCTGGAGGACTCTTGGCCCTCCGCCCTTAGGCAGTGCATACTCTTCCATAAACGGCTGTTAGTTATGGCGTCCGAGGATTCAAAAAGGTGAGCGAACTCGGCCGCCACGTACCGGATTGGCACGAAAGTATTGCCGGACAGCATCTTCCTTGCCTCAACATG
+
.4323444243/'/4444)4444/424424&22$01+42#344244/42$-43442404-#2+(&444340442/4/34444-4344)3%12344443#4424.4444/441443+4444/0(43)4%,%3433024%222424/.43444$31&2244334'323424&33334$01/,44&0/444434434(3'204434/4'34%)(&04/44-34334404(-144201%1/$$.$$#$,"/0"&34%244/4(34*%%14434434.$2&44.334)53423/234/444,4404%0%,(34'434442//&2414#$#",.2%1404442/34(3444.4434/.3#142140'44344334.4434+(&%&/424$33&44%*444243#%.4404,442444-444$1/4344%34444434401/444444433$51%1$%4.344/34043443'73$4%%23342/42(440/(2####(%.34344134'44(4.434144(44143"#&44%434344$/3443%224(14'-1##.)#244344'4&'3%1334(2$344&/243(4.41.1#324144+!$43$333'533')(,"(244//3444+7'%&33+.4/$-4443&3//330331%2/(2%42/$43%%223$0/44%244.41%-4.-4%('+/.$4-44(%31441424341440'42/43443(1443$,%%,30@>@??<@>0.1A?@6@@>)3.=.<'1A?)<@?@@@/@3@?9@30'*73@@@>(=@@.99;@@@<<;@56,;@=@@;'&?2@<9;@0@7<;?@>=.?/@<4(/D9@0?%*/'0.9?3.>;@;9?3:@@2;7@9.3>1/>7%@.;5@?@?@@::?>@@@?@<:9@?3(>@?@?,4.?=?@8@?,D@7/B??;?)7>2>.@;>@>@=@/?..>3>16.:=@??8=@=3@(?1-?:=@08<@--.3@0@2@72*8@5?3,8=*?#8:?=3@/=<@@9/:,@;@39=@?2;.:#=??:-?@3;;>;::>%>@@@@:%9@@?3?,<@??6?;>@80)5*>-)723?@@@/@,:?@?:5@@:@@?@,@@@?:>@8/@3:@<??@<@.?@:/0@?@?7@4>*<<&+-.><0>@1@;???0@9:;&35>://8?;::@@>:+@@;-@6@/=(@/'=;?;:@@@1@@1;?@:)7<@<*?@>?L=K=FJ?D?K<ELLLLKI=AA4F>LEKK:??LK>=K=H?6:(B9NLK;I9LI>9JE<J/JG7J5?:H?8GELFHKLF>LKK;L7L88?EKL5@?@-=8IC?KKKKK>KFKLFIL'DF=;K;*LJLEF<ELLILJKEKDLLKFIKL5HB:;KJB4=??G:LGJJ4FLLLLEFLL?5%FHLALL+)2*74.87:@A9FLKI:LBQ0LKKEGG5LLIL&3FHK-F?6;D:FKH.H2IKK=L?K&LLKLELLK5LKF+KK8BALJK1LK8H?'8JK*&JJJ>GFECL<>H>R<LC=K9IBFJCK9LLKL/5.<@JILLK9J8L;GL/KKLKKFKKDEL5LL>DILK30LGL>I
@m140306_004741_42137_c100613592550000001823119307181405_s1_p0/20939/ccs
CATGTTGAGGCAAGTGAAGATGCTGTCCGGCAATACTTTCGTGCCAATCCGGTACGTGGCCAATTGGTAATATTGTCCAGAACTCAGATTTTAACAGCAGAGGACGCATGCTCTCCTTCCATGAATCACTGACGTCCTGAGGCTGCTAATACATGCAACGCCACGTACCGGATTGGCACGAAAGTATATGCCGGGATCCGTCAATGTGATTGATGCCCTCGATCCCCCCGTGGAGCTGAGATGCCTGGCTTGGTCGGGGGGTGCAAATACCCGATCAATACTGTCTCAGCTTTCGAGGTGGCAATACTTTCGTGGCCAATCCGGTACGTGGATATAGGATTGATTTTCTTCACTGTACGCCGGAGAACATAAGAAAGCTCATAACCCTATCAGTTGCCCCAAGAATATAGTCCTCAGTATTAACTGGTTTCAGCACACGTACCGGGATTGGCTACTGGCCTACGTGCCCCCAATTACCACATTAAAAGTATATCTGCACTGGCCGTCCCCTCCCTCTCTCGAGGACGAGGGTAAAAAAGCGACATTGCACCTAGGACTTACCGCGGTGTACTGCCTACCTGCTGGCCTACGTGCCAATCCGGTACGTGGCCCCCCGCACTGATGCCTAAACCCTCGCAGGTCTTTAGGAATATTGACGCTTGACCGATGTCCCCACGATTAAACCGGTGGTGCACCTTGGATGCTGATTAATCGCACGTACCGGATGTGGCACTGGCTACGTGCGCCATCGCACCATTATAACATACCCCGGATCGATATTTAGGTGTGCGGGCTCCTGCATCAATTAATTACATCGTTCGAACCAGAACCCGTCCATTCATCTCGCCTGCTGGGCCCTACAGTTGCCAATCCGGTAGCGTGGTGTATGGCAAGGGAATATTAACGGACGGCCCTCAATTCCTGCAAGGTAACCTGCACCGCGGCCCAAAGAGCCATTAAGCGATATAATCGCACATCTGGCCAACCCGCCACGTACCGGATTGGCACGCTTGCAGAGAAATAGGGAAGGCTCATAGCGTTCGAAGTAGTTCCCCAACCAGAACACTCCCTGGTTGAGTCGCTGGAAGCCATCTATAGAAAGGACGACGCTCGGGGCCCGGTGTAGCCAAGCTTGTTGTGCCAATCCGGTACCTGGAGGACTCTTGGCCCTCCGCCCTATAGGCAGTGCATACTCTTCCATAAACGGCTGTTAGTTATATGGCGTCCGAGGATTCAAAAAGGTTGAGCGAAACTTCGGCCCGCCACGTACCGGATTGGCACGCTTGCAGAGAATCCTGGGCTCTTTCAACCAACCATGACGGGGGCTTATTAGGAGGATTTTGATACGGACGCGCAACCGTCGTCAGGCAGCTTTGAAGCCCGTCTCTCCGGATGCCAAGCTTGTTGTGCCAATCCGGTACCTGGGCTGCCCTCTCCTTACTTACGGGTGATCGGCTCCCAGCCCCCACGTCGCGCTCTGTTCTCAACCAACTAGGATCTGATGCACGAGATTAACGTTGACGTTGTCCACGTACCGGATTGGCACCGAAAGTATTGCCGCTAGCGCAAACGAGTGATGAGGTTCGCAAAACAATTG
+
%4%&3434.4434.&..3'&'4/$%234-4.*4434$44443&1433&34(3.4).#14'424.4/431#'%(412%(0.3444443%1441$2344(424&3344%4$/4&4"#3$4"$433%-0%#333)2%2(0%04-(2#$+%%4%1344.323&1%04,344.4'2.34'44332(43%233)33)6&4((0'4440-44444433$.3/0444214.$#$*22242443!$4424402/4243%%'44.'.(33*%&4*34),(8(%/&323.##""#&43(%3&2%&2-#+%&3/34434#0-%,3%13434/'404&4)%.,330444%243/3/"11133444/)3/44'34$61424-4/24($1#$'$-'4(3'44%'($3($''#00$%23**00%'43+/%*41%,34(414,4344&40/2$342&4.4&25443$41&43'%4$,04.',3'35333.$433443434%.223%4434/43443%04%$13'444.&*$$1$2(124(943%1$1-&244444442"$4$+3$(#!#4.444341""#-.)"#0&#43)*%$-44$20'32043#3&0$4'4434/4440,&#&&321.224444+44/04.$$&&*10%444(4/3$''334%//'34.4240341%$/03#-/$20.((.%14344*4('%##%41%1434.44442434344444$$-444424)94/'.,/$424$,&4443434323$$#$&30443(4%344434&33324..2.344241#/44$324$4.0%%)4&14/3$43'*)#143431334244%3433&,+4444344&4444.4(4144444$3-%,3443"$#$(.4344'4*943'44424&444&$(2%-,44-4'.3./4..444))!$243%/..244'3.3%41$+)&'23?.73@5A8@@-<@?@@5*?.'.+,+*;:@;@*@5:50)''+..3??,@)=@?.A@@=-?)@=@?15-2.@?@@@@<?@=(:,?;/*&22<37@9@/=0@:;@:@6:<'=>?351%/9??@=@?@.28'?8(*-@8@-07>*=8/:@?2*:9&=,)<9>;@@-;.,..>2@??19)%7//$6((;>=8;@'>;@9@+&%+(?.:0@:>*&?3E:,41%.?@6@@@@=@@8@/92>$1%71@?'/3*12@/>/@8?@2;%4@-E?@?@@8&)'@8,.14.;$,,#/@@=@-3<383,.-?>@9<@7F.>9@9?@/;<0)%*1J(=>@<@7*+'-1@5@>4,,>:8)'8+5+>???8,@@:@@73@>?<%=();<(-;>(&2)0.-*@:@2#:=??@>;(:5>?,@?'),1@<9<==7I98;<3R7556G:F3K/?GD7GK;0-#$;?ELF658@L(CCLE8LJLKL$KGIKIK7=Q>J>>LJLLK@D.&2J36<(D4/(>59%'&F9KLJ'8:5$3A10D+5/<;:D-HE;2/2?6>1<5%$JLK=L>LFKL8E4J3$5AKK67&DLG;3K:8<J/56.47:(AGLFLKL5B9?=%LLK>J3@3KL@R;?&78?:>LG87KD5J3E*15E0F5KLB/H?@,9@/=5@'12;<&=?/-*('=@
@m140306_004741_42137_c100613592550000001823119307181405_s1_p0/21156/ccs
CATGTTTGCGAACCTCATCACTCGTTGCGCTAGCGGCAATACTTTCGTGCCAATCCGGTACGTGGCGGCCGAGTTCGCTCACCTTTTTGAATCCTCGGACGCCATAACTAACAGCCCGTTTATGGAAGAGTATGCACTGCCTAAAGGGCGGAGGGCCCAAGAGTCCTCCAGGTACCGGATTGGCACTGGCCTACGTGCCCCAATTACCACATTAAAGATATCTGCACTGGCGTCCCCCTCTTCTCGAGGACGAGGGTAAAAAAGCGCCATTGCACTAGGACTTACCGCGGAGACTGCCTCTGCTGGCCTACGTGCCAATCCGGTACGTGGCGTTGCATGTATTGCAGGCCTCAGGGACGTCAGTGGATCATGAAGGTAGAGCATGCGTCCTCTGCTGTTAAAATCTGAGTTCTGGACAAACTACCAATTGGCCACGTACCGGATTGGCACGAAAGTATTGCCGGATCCGTCAAATGTGATTGATGCCCTCGATCCCCGTGGAGATGAGATGCCTGGCTGGTCGGGGGTGCAAACCGATCAATAACAATCGTCACTTTCGAGGTGGCAATACTTTCGTGCCAATCCGGTACGTGGACAACGTCAACGTTAATCTCGTGCATCAGATCCTAGTTGGTTGAGAACAGAGCGCGACGTGGGGCTGGGAGCCGATACCCGTAAGTAGGAGAGGGCAGCCCCCAGGTACCGGATTGGCACTGGCCTACGTGCGCCATCGCACCATTAAACATACCCGGATCGATATTTAGGTGTGCGGGGCTCCTGCATCAATTAATACATCGTTCGAACCAGACCCGTCCATTCATCTCGCCTGCTGGCCTACGTGGCCAATCCGGTACGTGGGCGATTAATCAGCATCCAAGGTTGCACACCGGTTTAATCGTGGGACATCGTCAAGCGTCAATATCCTAAAGACCTGCGAGGTTTAGGCATCAGTGCGGGGCCACGTACCGGATTGGCACGCTTGCAGAGAAATAGGGAAGGCTCATAGCGTTCGAAGTAGTTCCCAACCAGAACACTCCTGGTGAGTCGCTGGAAGCCATCTATAGAAAGGGACGACGCTCGGGCCGGTGTAGCCAAGCTTGTTGTGCCAATCCGGTACGTGGCGGGTTGGCCAGATGTGCGATTATATCGCTTAATGGCTCTTGGGCCGCGGTGCGTTACCTTGCAGGAATTGAGGCCGTCCCGTTAATTTCCCTTGCATACACCACGTACCGGATTGGCACGCTTGCAGAGAATCCTGGGCTCTTCAACCAACAGTGACGGGGGGCTTATTAGGAGGATTTTGATACGGACGCGCAACCGTCGTCAGGCAGCTTTGAAGCCCGTCTCTCCGGATGCCAAGCTTGTTGTGCCAATCCGGTACGTGGGATATAGGATTGATTTTTCTTCACTGTACGCCGGGAGAACATAAGAAGCGTCATAACCCTATCAGTCCCAAGAATAAGTCCCAGTATTAACTGTTTCAGCACCACGTACCGGATTGGCACGAAAGTATTGCCGGACAGCATCTTCCTTGCCTCAACATG
+
bdc8]cdcSXF^X_^H_[I\?V:R;YHHHSScGaNfd\^cR\<^^VO?:X_Q^b6dRUUdadQOd6GV:SK`SS`QI.YObJ_>OVW[O[dVYXDKD\_FdXV_UOT]dcMNd/8Hdd:^\VFEaQ\SO_RQV]U8_aIR`\%W56TdW5Z_Cdd(^iccF`dRHaC%\SPdN]ZqIdaKdZdM7`_8WJdcdd`WY7KWS<V\ddFd;Kc^W:_\WQGZQa^Ldc_dOd`cQ+YQ6.;5J\]SLSdNd^MS`CacO3aZdVYE@Q@44&91,>BX9FJVc8JN:VV`1U\YW@^;+HaFRN_Q$`XddcGJW@9WYdcQdWdSU^aR?d`]\dcWddSNPPX\_P1PHi^<SLVd]dZOMdK][ba+HV_WUdSTQ[ccJNQV^MI`CcVV2Ub`0VbEc^`VddGOaddabOdJda\P2bITbGdG^Wc=`T?dM5<UGRdcdNVbJc_KWVc_dQdERQP`dZ`dG]H]dV]C]M[Nd`dR5EW`VQS\:*Z`UA]>d]X^S]?6PcQMdcLWbcPV^N/ZYdbWPdHad[dMRYUS\\cdJ`aG\4QSKK<]_YC^DabOd`WN_]`LM_Ja^R6`OdNUdYdOL]MY5QHSJW`^^]\cJ8D]IXLEK?PPQ^cQMaKL?LKcdZUW0B7\JKP<FPWQFR]8P\c\Qd@dcZKDNSXX=QWQRXJ-RMDJRXD6R.VR=U.TVOSW$GGC=K;AUW5I<IXRXI@JFJF2S,JQDD?HDVTSXWIVSQHIRWAJQQXWJ2WDVIIDCKMCSKXOASK+RFETGS.WVK;G5>OPXFSLFWSX3AJRXXWUXVR@UXHIBJGT4XWQP6XSWXRJIWW8@ETGO/WETF?0IGAT&D7ZTXDNXVXWQWGW1X;1TCCXEXO>HJLTJJHHN'T;V@PR9WNRDH&TX>S+R&4CUJC1OIWTN=KWJWUJRXXXRWBZXRXXVXIKFDP2S9RPSQ?3U>XXTRWWGS7XUU9R3TE<B?W;WFSX8HJJOH),UBHXTSS=TU>;1EHNS2XSXRQKWV=QKTLXQKTDVRWXBHT=@PGFC'IHD?V9XU8XHAUUXU@CK2VDQEO@SV6XWVSCE<C'NFEBGUQSXWHAXRDJ8XVVJ0@ISEU:FFJFOHC<LTXSSV=J<JOVM>DGJQ4WSNXCUR,XOHXQXVVPQD6XU/:T;C6XRXXJJEPUVJ*VUBIJI8JGNK<>;K@KPXN:XJKDXVGC1IREW>Q&UVWJH=?)BR6HTITPSWU?WXGSP-@@IUXLWATXRX9OCM>WXKGXSXVJQMHXA?FE?SSJCCEVUV%XJX/GCXH%RTTKFFCIFLXW<A>>/E;SJXWREW;RDQ@W8W:VB8XDVVFWK94JQVPEC@X=LSL%TRQ+.BSXLJ*OCWFGZWXO@XXUVX;5V4WLSJPXK[WXRNVCRM<QQIXHXRNK?G<RPXQSWSGWXGM.CWIDP%KMQN&QLWXVRJAXWNQQSXA<H8PIHQEDEJAESTUd]a^JN^Yd:WW^]cT+D=MYdZMddCd+=aFbSOd9MHV1dOVdSHNO(aDdLacS\dOPa>dRSYD0MTMVdVddT_`dA^b_dU]G
@m140306_004741_42137_c100613592550000001823119307181405_s1_p0/21224/ccs
CATGTTTGCGAACCTCATCACTCGTTGCGCTAGCGGCAATACTTTCGTGCCAATCCGGTACGTGGCGGGTTGGCCAGATGTGCGATTATATCGCTTAATGGCTCTTGGGCCGCGGTGCGTTACCTTGCAGGAATTGAGGCCGTCCGTTAATTTCCCTTGCATACACCACGTACCGGATTGGCACGCTTGCAGAGAAATAGGGAAGGCTCATAGCGTTCGAAGTAGTTCCCAACCAGAACACTCCTGGTGAGTCGCTGGAAGCCATCTATAGAAAGGACGACGCTCGGGCCGGTGTAGCCAAGCTTGTTGTGCCAATCCGGTACGTGGCCCCGCACTGATGCCTAAACCTCGCAGGTCTTTAGGATATTGACGCTTGACGATGTCCCACGATTAAACCGGTGTGCAACCTTGGATGCTGATTAATCGCCCACGTACCGGATTGGCACAACAAGCTTGGCATCCGGAGAGACGGGCTTCAAAGCTGCCTGACGACGGTTGCGCGTCCGTATCAAAATCCTCCTAATAAGCCCCGTCACTGTTGGTTGAAGAGCCCAGGATTCTCTGCAAGCGTGCCAATCCGGTACGTGGACAACGTCAACGTTAATCTCGTGCATCAGATCCTAGTTGGTTGAGAACAGAGCGCGACGTGGGGCTGGGAGCCGATACCCGTAAGTAGGAGAGGGCAGCCCCAGGTACCGGATTGGCACTGGCCTACGTGCGCCATCGCACCATTAAACATACCCGGATCGATATTTAGGTGTGCGGGGCTCCTGCATCAATTAATACATCGTTCGAACCAGACCCGTCCATTCATCTCGCCTGCTGGCCTACGTGCCAATCCGGTACGTGGGATATAGGATTGATTTTTCTTCACTGTACGCCGGAGAACATAAGAAGCGTCATAACCCTATCAGTCCCAAGAATAAGTCCCAGTATTAACTGTTTCAGCACCACGTACCGGATTGGCACGAAAGTATTGCCACCTCGAAAGTGACGATTGTTATTGATCGGTTTGCACCCCGACCAGCCAGGCATCTCATCTCCACGGGGATCGAGGGCATCAATCACATTTGACGGATCCGGCAATACTTTCGTGCCAATCCGGTACGTGGCCAATTGGTAGTTTGTCCAGAACTCAGATTTTAACAGCAGAGGACGCATGCTCTACCTTCATGATCCACTGACGTCCCTGAGGCTGCAATACATGCAACGCCACGTACCGGATTGGCACGTAGGCCAGCAGAGGCAGTCTCCGCGGTAAGTCCTAGTGCAATGGCGCTTTTTTACCCTCGTCCTCGAGAAGAGGGGACGCCAGTGCAGATATCTTTAATGTGGTAATTGGGGCACGTAGGCCAGTGCCAATCCGGTACCTGGAGGACTCTTGGCCCTCCGCCCTTAGGCAGTGCATACTCTTCCATAAACGGGCTGTTAGTTATGGCGTCCGAGGATTCAAAAAGGTGAGCGAACTCGGCCGCCACGTACCGGATTGGCACGAAAGTATTGCCGGACAGCATCTTCCTTGCCTCAACATG
+
qqqqGqqqqqqqqqqqqqqqqqqqqqqqqqqqqqiqqqqqqqqqqqqqq`qqqqiqqqqqqqq_qqqqqqiiqqqqqqqqiqqqqqqqqqqqqqqqqqqiqqqqqqNqqiqqqqqqqqqiqqTqqqqqqqqqqqqqqNqqqqqqqqqqqqqqqqqqqqqiqqqqqcqqqqqqiqqqqNqqqqqqqdqqqqi\if[qqqqUqqqqqqqq`qqqqqqqqqqqqqqqqqqqqqqqqqqqqqqqqqXqqqqqdqqqqqqq\qqqqqqqqqqqqqqqqqqqqqqqqqqqqHqqqq_qqqqqqUqqqiqqqqqqqqiqqiqqqqqqqqqqqqqQqqqqqqqqqqiqqqq?qqqq`qqqqqqqqqqqqaqqqqqqqqqfqqqqqqqqqqqdqqqqqqqf]qqqqqqqqqiqqqiqdqcqqqqqqqqqq(qqqqiqqqiqqqqqqqqVqqqqqdaq]iqqqqqqqqqqqqqqqqqqqqqqqqiqqqqqqqqqTqqdqqqqqqqqqqqqqqqcqqqiqqiqqqqqqqqqqqqqqqq-qqqqqqqqRqbqqqfqqqqqqqqqqqqqqqqqqfqqqqqqqqqqcqqqqqqqqqqqqqqqqqqqqqqqqqqqqqqqqfqqqqqqibqqqqb\qqqiqqqqSqqGqaqqqiqqqqq;q`qWNf\qqq'qqq^qqqicqaqqqqqqqqqDqqqqEqqqq[:qqiqaqXqqqfqqqqiqqqqqZqbqqqqqfdZqiqqqqR^q`qqqqIqqqqqqRqqiq>Iqqqqq^qi\RqRcqqq5qqqqqqqqqqqqqqqqqqqbqq`qqqfqqqqiiqqqqNqqqqqqqqqqqq_qqiiqqqqqqqfqqq^qqqqqfqqqqqq_qqqqRqqqqqiqqqqcqqi`qqqqqqqqqqqqqqqq]qQqqqqqqqqiqqqqfqqqqqqqqqqqfqqqqqq=qqqqqqqqqqqqiqqqqqqqqqqqqqqqqqqqiqcqqqqqqqqqqqaqqqqqqqqqqqqqaqqqqqqqqqWqqqqqfqqqqqqqbqqPqqqaqqq[qqqqqqqqqqqqqqqqqqqqqqiqqqqqqqqqqqQqqqqqqaqfqqqqq[q]qqqqq]qqqqiqqqfqqiqqiqqqqqqqqqqqqqqqqqqqqqqqqqiqiqqqiqqqqqqXfqqqbqqqqqqfiqqqaqqq`qqqqqqqqqqqiq\qqqqqqqqqqqqbqqqfqcqqqqqqqqqVqqqiqVqfqqqqqqqViiQqqqqqdqqcqqqbqqqqqqqqqqqqqqqqqqqqqqqqqqqqqqqqfqqqJiqiqqqqqqqqqqqqqqGqqqqOqqqqqqqqqqqqqqqqqiqqqqiqOqqqqqqWqqqqqqqqqqqqcqqqqqqiqaqbqqqqNqqqqiqqqqDqqqqqfq_qqqqqqqqqqHqqqqqqqqqqqqqqq:qqqqqq0qqqqqqqqqqqqqqqqqqqqqqqqqqqqqFqqqqqqqqqqqqqqqqqqqqqqqqqiqqqqqqqTqqqqOqqfqqqqfqNqqBqqqqqqqqqqqqq[qqiqqfqqqiqqqqfqZqqqqqiqqqqqqqiqqqqqqqqqqqq
@m140306_004741_42137_c100613592550000001823119307181405_s1_p0/21423/ccs
CATGTTGAGGCAAGGAAGATGCTGTCCGGCAATACTTTCGTGCCAATCCGGTACGTGGTGTATGCAAGGGAAATTAACGGACGGCCTCAATTCCTGCAAGGTAACGCACCGCGGCCAAGAGCCATTAAGCGATATAATCGCACATCTGGCCAACCCCGCCACGTACCGGATTGGCACGAAAGTATTGCCACCTCGAAAGTGACGATTGTTATTGATCGGTTTGCACCCCGACCAGCCAGGGCATCTCATCTCTCCACGGGGATCGAGGGCATCAATCACATTTGAGCGGATCCGGCAATACTTTCGTGCCAATCCGGTACGTGGGGCGATTAATCAGCATCCAAGGTTGCACACCGGTTTAATCGTGGGACATCGTCAAGCGTCAATATCCTAAAGACCTGCGACGGTTTAGGCATCAGTGCGGGGGCCACGTACCGGATTGGCACGCTTGCAGAGAATCCTGGGCTCTTCAACCAACAGTGACGGGGGCTTATTAGGAGGATTTTGATACGGACGCGCAACCGTCGTCAGGCAGCTTTGAAGCCCGTCTCTCCGGATGCCAAGCTTGTTGTGCCAATCCGGTACGTGGCGGCCGAGTTCGCTCACCTTTTTGAATCCTCGGACGCCATAACTAACAGCCCGTTTATGGAAGAGTATGCACTGCCTAAGGGGCGGAGGGCCAAGAGTCCTCCAGGTACCGGATTGGCACGTAGGCCAGCAGGCGAGATGAATGGACGGGTCTGGTTCGAACGATGTATTAATTGATGCAGGAGCCCCGCACACCTAAATATCGATCCGGGTATGTTTAATGGTGCGATGGCGCACGTAGGCCAGTGCCAATCCGGTACCTGGGGCTGCCCTCTGCCTACTTACGGGTATCGGCTCCCAGCCCCCACGTCGCGCTCTGTTCTCAACCAACTAGGATCTGATGCACGAGATTAACGTTGACGTTGTCCACGTACCGGATTGGCACAACAAGCTTGGCTACACCGGCCCGAGCGTCGTCCTTTTCTATAGATGGCTTCAGCGACTCACCAGGAGTGTTCTGGTTGGGAACTACTTCGGAACGGCTATGAGCCTTCCCTATTTCTCTGCAAGCGTGCCAATCCGGTACGTGGGATATAGGATTGATTTTTCTTCACTGTACGCCGGAGAACATAAGAAGCGTCATAACCCTATCAGTCCCAAGAATAAGTCCCAGTATTAACTGTTTCAGCACCACGTACCGGATTGGCACGTAGGCCAGCAGAGCAGTCTCCGCGGTAAGTCCTAGTGCAATGGCGCTTTTTTACCCTCGTCCTCGAGAAGAGGGGACGCCAGTGCAGATATCTTTAATGTGGTAATTGGGGCACGTAGCCAGTGCCAATCCGGTACGTGGCCAATTGGTAGTTTGTCCAGAACTCAGATTTTAACAGCAGAGGACGCATGCTCTACCTTCATGATCCACTGGACGTCCCTGAGGCTGCAATACATGCAACGCCACGTACCGGATTGGCACGAAAGTACTTGCCGCTAGCGCAACGACGTGATGAGGTTCGCAAACATG
+
PXS?EJD7MSR:S2QLJWVTIQSQWRXRTX?8CW@:STTVWX6ZVXV1SA3@DIORGJFPWNAPMWX7KS0JSITWXTHUHU>RBTXT<A<SHJHRH=@/1F>XL=QPIXP>AL$:.4=IPRRSNX:Q@JF&7HI4-<B/EQHFGGX<X4FUT&RTB?N@V2URCFV57T;XVXVBWXCIB3R>GW@NWB5URQAOSXI=9CJWJ5;6E5KF:QW):NVWSRXDR4XXLGS=GHHFLG&CHG:EB9?8(-%1:66<2(?FEA?FC<;LLL6999D?FE373>FHG#GFLF&:A$K:K>KKJILGDFGGIFKLK3BELEGEKK2?JHLGKB35FCDB+CB07U?3&I,896KGK9H3L<AD7B-IFL9LLLKGLJKFKLLK2IKJ8G6K?BHKKFF;ADF<8>(:,3E?LLK?E6G:>LF9;;&;9,2*30%KLFC<9LD4GCLF>;KJKE&;KFK0?E;9J6-@G>GHK>LFHEL888:KKFFH/LLLLF.?F0KHHLL*FK%HC4CEHFG4LK38LLK<E6LKLLG?LLFL=DLL6LK7@LK3D;?@J9IGHG7LLDKJGKFGCAEJ(>AE5CLGLK4GBLLKL;D5C;4B/C?JKFL+?E?LL:38#FGL+-AIBLJFJLLJ<BLL98ALLFGFLE/FJ@G9G;9'96GJJGG8DFLL9?C<8DFG%H?:@:>#+:SHLKLLLCLFLL27G<LG?HL*D+;HCGLC6.KL+D9<LLH8>LE;?D8?/8(H783K%I?@1=(>E%0>9HJF9G?;39KKH1.GKD#39FLF;(HMGCKGLK15LGAH<;>..@?=H&DLLLGGHG?LG7:8KLJ0EGELLFLL<C0H*7CJLF<<<GIK'':4EK>(=>;HLLBL9FKLK=0)5QWJOQIHA?B78EHNMXLX=YD62&;FRRW@D@?KH=BGPIUBJIJ3AJKQLXS@FJTBIRWQKS8JT7L/-IGQQXOHEKCFEJ9XKP&GGPUWOJODTRPV(DTO:8GOORPOAF2OJHV96&:3942SEA#)5=(2A8<+IRSPJ;9?979-;<+H$>,0CC=>&:7L9#DHD:0/CDA;7(2.<G*=/FCEF6&';4C:&</3+;>'43>>D)<89<:FG<*<?.B75)*,830<;=:,:52=G639=KGD=LDEHLGFL8J)C57=.9IKEEFL?L8+94EBG7DLFGFDJ88G+:?FEHF935FFLGGFL>K>?L>E:JLELFKK8GLGGGGH<=F4FF1LDED1CEJG=,FD12:BFG*=+90E=99='=GLLCLE1F#=E<9@9<>8D5ELHDE8CDDB51J<>LHDGGA::DELLH?3JLFK6K)JGFJIK98)F(;B:FILBLLKH<>LLDGLJ5=>.>LCA;17D8@7G.IFHFE-DK:%8<FL8JDLCL?GL5GIHG?LCL6FKF?L+FFLLJ>=.<3EFL1FEG>>0K7KFLJL6.?:L<E=E5-C99KFK7GL?<N>6-FF<J=?<6>E%7FFK:)GLK:>9F1F==%=EL1L6LGGL>EA@85>I(2LEH>9J8::3:=%5@5DD%AL>?LKGKKA=LLDH?IL%8I@7D2H?FF,3GLFGL8=K:
@m140306_004741_42137_c100613592550000001823119307181405_s1_p0/21499/ccs
CATGTTGAGCAGGAAGATGCTGTCCGGCAATACTTTCGTGCCAATCCGGTACGTGGCCAATTGGTAGTTTGTCCAGAACTCAGATTTTAACAGCAGAGGACGCATGCTCTACCTTCATGATCCACTGACGTCCCTGAGGCTGCAATACATGCAACGCCACGTACCGGATTGGCACGAAAGTATTGCCACCTCGAAAGTGACGATTGTTATTGATCGGTTTGCACCCCGACCAGCCCAGGCATCTCATCTCACGGGATCGAGGGCATCAATCACATTTGACGGATCCGGCAATACTTTCGTGCCAATCCGGTACGTGCCCCGCACTGATGCCTAAACCTCGCAGGTCTTTAGGATATTGACGCTTGACGATGTCCACGATTAAACCGGTGTGCAACCTTGGATGCTGATTAATCGCCCACGTACCGGATTGGCACGCTTGCAGAGAAATAGGGAAGGCTCATAGCGTTCGAAGTAGTTCCCAACCAGAACATCCTGGTGAGTCGCTGGAAGCCATCTATAGAAAGGACGACGCTCGGGCCGGTGTAGCCAAGCTTGTTGTGCCAATCCGGTACGTGGCGGTTGGCCAGATGTGCGATTATATCGCTTAATGGCTCTTGGGCCGCGGTGCGTTACTTGCAGGAATTGAGGGCCGTCCGTTAATTTCCTTGCATACACCACGTACCGGATTGGCACGCTTGCAGAGAATCCCTGGGCTCTTCAACCAACAGTGACGGGGGCTTATTAGGAGGATTTTGATACGACGCGCAACCGTCGTCAGGCAGCTTTGAAGCCCGTCTCTCCGGATGCCAAGCTTGTTGTGCCAATCCGGTACGTGGACAACGTCAACGTTAATCTCGTGCATCAGATCCTAGTTGGGTTGAGAACAGAGCGCGACGTGGGGCTGGGAGCCGATACCCGTAAGTAGGAGAGGGCAGCCCAGGTACCGGATTGGCACTGGCCTACGTGCGCCATCGCACCATTAAACATACCCGGATCGATATTTAGGTGTGCGGGGCTCCTGCATCAATTAATACATCGTTCGAACCAGACCCGTCCATTCATCTCGCCTGCTGGCCTACGTGCCAATCCGGTACGTGGGATATAGGATTGATTTTTCTTCACTGTACGCCGTGAAGAACATAAGAAGCGTCATAACCCTATCAGTCCAAGAATAAGTCCCAGTATTAACTGTTTCAGCACCACGTACCGGATTGGCACGTAGGCCAGCAAGAGGCAGTCTCCGCGGTAAGTCTAGTGCAATGGCGCTTTTTTTACCCTCGTCCTCGAGAAGAGGGGACGCCAGTGCAGATATCTTAAATGTGGTAATTGGGGCACGTAGGCCAGTGCCAATCCGGTACCTGGAGGACTCTTGGCCCTCCGCCTTAGGCAGTGCATACTCTTCCATAAACGGGCTGTTAGTTATGGCGTCCGAGGATTCAAAAAGGTGAGCGAACTCGGCCGCCACGTACCGGATTGCACGAAAGTATTGCCGCTAGCGCAACGAGTGATGAGGTTCGCAAACATG
+
44/43434&1%,434%4.)243424:@@?@?16/1@>?@>>@-:@232D@;?FH3F@LKL<LAL2<L0FJ6:CL>EKLFLILLL6KKK/L8688F2A+IH1C2@00E4/4J;KDLJGKGI*97BFLJ>?CL<LLLJLJLLLFC6E8H>BKKL=?-:<E1LLKLLL<LL=K=L9;D8KH>LKG&:D8:54QKLG8LIDL4IJIK>LHJL9>LJLLH(5,G6/IL(MA6196LI6&:EK;LF0-44976?<&@B*K7);KDIELL=>3H6E=K=GK8JKF9JEK155F@LJ@G;JC,HGD389<R3LK)I68LKJ:0$ALLLLLFLKFLKF@RE0L>@S=:HJLKLJL;GLK&KJCLKLJG%5JKLJLKFKGLJ$TLKLL?>1IH>@3371)9$6KFL=K8K>KHKKEK;HA>LFLCLLE=JKLDL69G'+BLHF4IFFLBFL67J8ILKL8L76K5KKLJDG:,KHDKC2K>KKKK.G?436J:B;IGI24&*@<7LEBJFLHKFI7L1G3-GKFFFLKJ;JLG:>GLE<GGLJ34AKGLDL7GLKK<9IL545KH6HCLJ<L?LLILJL5;FLL9LJ.166=MCSLA;F;EJDH3HKJLL?6:LKLKLL6I7-9891K78H3A3LIKD1<L='45IJLFL:F48')%JECLLJ8KLCNELILH$PAC/JKKKEKETI;8JF2?&L;7L;MA;LLK4G6I88:E.$2'IHC1LLJ675JI;I/;0GD;L:08L(:=LKJ8D?6IL=LL>LLHLLGLLKLD&06AB6FIL8LL9F;I122J09LL,KJBLL56JLJK<E25:@1%LLH9LJLKLKLH>LEFK)F5LKAI5KKG3HLHFGLKLFK78=LG3KJ:LHFBHL;HLLKHJG58ILGF1:E':79ILLK8LLI:=HKLJFLF.C4HHLLLALLKGILE>89$II;8I?;KK9LD@839LJEK&LEF<??L9TCLK=6>LKKDK5L,==KE8(:J829KJEL6F%1C6K?KLLLGK+8<:LHHE9DA?=KGLEL51K.I/OLSH5BKKJ.8:G#J?EFLL;3CLLJJLLL3LFLGLL:L>JLELKG:LLK<LJJ@L8FJL>LBLK2KLL7EKKLL0KDL77KLJJLLI6EKLEL>>LKL:LLLJ9;96L2$$$GF?JJ>0=&8G1IGLK&GH<1<LLL:KDJL@L88GGIFD4&KKLKI;F.KKI+KJE?LL<L<FLLI6???GLKL3C,DKLL.&(LJ<LHLILLK849=(=;:2,?GL2>7J:LLLJL8>KLK.=9C#KD2:JAJLL(<:LI4LLLLLLK,ILKHH:6JLC2IK7KKK:LLLKEI2NJILLJLLKLJ6&6J)IEJJ:5IKG29</IFIKLLGKLBL1XL:;8AHLLK6L=AJK5H9EL<7TG@LJ9?DL(P?<AL2'AJ:KJLILLLEC@F9LJ;H6JKKL9F1J*.+-44509//$CB6JIDH+R>FCLL?LF@LLLI2KDAK<KJ7LELLBSFFL/C8BF;IDLGL=JL(G;LL.GLFJ<8GCJLLKEKKJHL??9LLLLLL8FLILFLLDJ<LLLKKF
@m140306_004741_42137_c100613592550000001823119307181405_s1_p0/21648/ccs
CATAGTTGAGGCAAGGAAGATGCTGTCCCGGCAATACTTTCGTGCCAATCCGGTACGTGGCCAATTGGTAGTTTGTCCAGAACTCAGATTTTAACAGCAGAGGACGCATGCTCTACCTTCATGATCCACTGACGTCCCTGAGGCTGCAATACATGCAACGCCACGTACCGGGATTGGCACGCTTGCAGAGAAATAGGGAAAGGCTCATAGCGGTTCGAAGTAGTTCCCAACCAGAACACTCCTGGTGAGTCGCTGGAAGCCATCTATAGAAAGGACGACGCTCGGGCCGGTGTTAGCCAAGCTTGTTGTGGCCAATCCGGTAGCGTGGACAACGTCAACGTTAATCTCGTGCATCAGATCCTTAAGTTGGTTGAGAACAGAGCGCGACGTGGGGCTGGGAGCCGATACCCGTAAGTAGGAGAGGGCAGCCCCCAGGTAACCGGATTGGCACTGGCCTACGTGCGCCATCGCACCATTAAACATACCCGGATCGATATTTAGGTGTGCGGGGCTCCTGCATCAATTAATACATCGTTCGAACCAGACCCGTCCCATTCAATCTCGCCCTGCTGGCCTACGTGCCAATCCGGTACGTGGGCGATTAATCAGCATCCAAGGTTGCACACCGGTTTAATCGTGGGACATCGTCAAGCGTCAATATCCTAAAGACCTGCGAGGTTTAGGCCATCAGTGCGGGGCACGTACCGGATTGGCACTGGCTACTACGTGCCCCAATTACCACATTAAAGATATCTGCACTGGTGCGTCCCCCTCTTCTCGAGGACGAGGGGTAAAAAAGCGCCATTGCACTAGGACTTACCGCGGAGACTGCTCTGCTGGCCTACGTGCCAATCCGGTACGTGGTGTATGCAAGGGAAATTAACGGACGGCCTCAATTCCTGCAAGGTAACGCACCGCGGCCCAAAGAGCCATTAAGCGATATAATCGCACATCTGGCCAACCCGCCACGTACCGGATTGGCATCAACAAGCTTGGCATCCGGAGAGACGGGCTTCAAAGCTGCCTGGACGACGGTTGCGCGTCCGTATCAAAATTCCTCCTAATAAGCCCCCGTCACTGTTGGTTGAAGAGCCCCAGGATTCTCTGCAAGCGTGCCAAATCCGGTACCTGGAGGACTCTTGGCCCTCCGCCCTTTAGGCAGTGCATACTCTTCCATAAACGGGCTGTTAGTTATGGCGTTCCGAGGATTCAAAAAGGTGAGCGAACTCGGCCGCCACGTACCGGATTGGCACGAAAGTATTGCCACCTCGAAAGTGACGATTGTTATTGATCGGTTTGCCACCCCGACCAGCCAGGCATCTCATCTCCACGGGGATCGAGGGCATCAATCACATTTGACGGATCCGGCAATACTTTCGTGCCAATCGGTACGTGGTGCTGAAACAGTTAATACTGGGACTTATCTTGGGACTGATAGGTTATGACGCTTCTTATGTTCTCCGGCGTACAGTGAAGAAAAATCAATCCTATATCCCACGTACCGGATTGGCACGAAAGTATTGCCGCTAGCGCAACTGAGTGATGAGGTTCGCAAACATG
+
3&4&42(%$,3-340444%234/4+/07@6D>83:;@.89<>@7*:/>@1@/:8+83:9?*@?;:;4>:@@/8@;@9@@@;;9,2+.<:<<<:;4?@8@593@:@-8@@=@?:;31;8:?@?(7344;1-=@@@?6@:<3<<<7;<-:;@4@/@3<?@@@5@@:0=@,<$6+/.?<@?<<;1?@3@@<@;.>@@@%13&7*&;:1@@@@@@(??;?@;;?@@=(=034%>:?.<><8?:@>;:8@:<-2;?@39>@=@70<8-3;@;@;-2:9<6+>:@>38*;2@-:-:1.+2:27@>@1*+?+??<8%;9@2@:'+7)/9'>/;?@@'?@;2>.?;<:?:<@?(--3:&7@@?/0245@)7(/0?<9;%37$>?@8@@;?=<@??3=;-:;@=?&:??6:;-=.@'3<?@8;@<3';(./,<C::.%>A.'-*7,(85@+95;@>@9@@@*:)7;0*@:59@9;?5.-,,3B@;:;@9;@@;+9'5>-2;6@3?9<@:)7,</'/$;<;6.:?@>-;;608;93:96&78)'986/.98:?--/9?7:'5+:%:<)=>+;/<(8:@2/@3?08@2@@@>;@>@@:7.2*,:/'164/=:<@>@<-@('?@=;>;)F8@;??.@=;4<,;8>@@=6,=?@?/@;>??/,08@@@@?@@@+9?;>@44434*443&(4.444&4$&44343#.3$10"$/334434$2%#%244344%$$&$$2$2242&3.3344/422%2434&144444%244//2404%.34(&.223433-344442444.4(33'#&33/43003+4444443%342.44343%434244+440%%4444443424444/44243/4&2+444'44$44340$1434,43$443444424//34044244343444-.42.4443(44(43//4(-($114413443/344443.44444//$4344442424/4244+&4.440.34&1/441444&#(,430444434444&'&4144440144434%34/4444344'344344&434444444144./44.444%%(43%4444434&+44/443%43/433%.-4444444(2/443/4.4.444304/1343424%1//-3$2/44&4&4104444433&1.444243+44244)/43442%,44433%03&4443444//444434-424442'44&13432$21344344440443433444&123424423%2($0443444424444424443$2443/4344033444444343$42)44&/3442%41444/44(44434&44434/3424%(443/243443*/4300-04344444434404442444/%%2442/)4433#3434044/&03$44$044/044242$4403444444444.444344444/4&/33&441&1$244$423$434444444$-4/434*3&3144444.4434344344444344$03440442444/4#4*434424241444344444$4/$1444344/4$43#1444%2344,444444/444/04
@m140306_004741_42137_c100613592550000001823119307181405_s1_p0/21649/ccs
CATGTTGAGGCAAGGAAGATGCTGTCCGGCAATACTTTCGTGCCAATCCGGTACGTGGCGGCCGAGTTCGCTCACCTTTTTGAATCCTCGGACGCCATAACTAACAGCCCGTTTATGGAAGAGTATGCACTGCCTAAGGGCGGAGGGCCAAGAGTCCTCCAGGTACCGGATTGGCACTGGCCTACGTGCCCCAATTACCACATTAAAGATATCTGCACTGGCGTCCCCTCTTCTCGAGGACGAGGGTAAAAAAGCGCCATTGCACTAGGACTTACCGCGGAGACTGCCTCTGCTGGCCTACGTGCCAATCCGGTACGTGGCGTTGCATGTATTGCAGCCTCAGGGACGTCAGTGGATCATGAAGGTAGAGCATGCGTCCTCTGCTGTTAAAATCTGAGTTCTGGACAAACTACCAATTGGCCACGTACCGGATTGGCACAACAAGCTTGGCATCCGGAGAGACGGGCTTCAAAGCTGCCTGACGACGGTTGCGCGTCCGTATCAAAATCCTCCTAATAAGCCCCCGTCACTGTTGGTTGAAGAGCCCAGGATTCTCTGCAAGCGTGCCAATCCGGTACGTGGTGTATGCAAGGGAAATTAACGGACGGCCTCAATTCCTGCAAGGTAACGCACCGCGGCCCAAGAGCCATTAAGCGATATAATCGCACATCTGGCCAACCCGCCACGTACCGGATTGGCACGTAGGCCAGCAGGCGAGATGAATGGACGGGTCTGGTTCGAACGATGTATTAATTGATGCAGGAGCCCCGCACACCTAAATATCGATCCGGGTATGTTTAATGGTGCGATGGCGCACGTAGGCCAGTGCCAATCCGGTACCTGGGGCTGCCCTCTCCTACTTACGGGTATCGGCTCCCAGCCCCACGTCGCGCTCTGTTCTCAACCAACTAGGATCTGATGCACGAGATTAACGTTGACGTTGTCCACGTACCGGATTGGCACGCTTGCAGAGAAATAGGGAAGGCTCATAGCGTTCGAAGTAGTTCCCAACCAGAACACTCCTGGTGAGTCGCTGGAAGCCATCTATAGAAAGGACGACGCTCGGGCCGGTGTAGCCAAGCTTGTTGTGCCAATCCGGTACGTGGGCGATTAATCAGCATCCAAGGTTGCACACCGGTTTAATCGTGGGACATCGTCAAGCGTCAATATCCTAAAGACCTGCGAGGTTTAGGCATCAGTGCGGGGCCACGTACCGGATTGGCACGAAAGTATTGCCACCTCGAAAGTGACGATTGTTATTGATCGGTTTGCACCCCGACCAGCCAGGCATCTCATCTCCACGGGGATCGAGGGCATCAATCACATTTGACGGATCCGGCAATACTTTCGTGCCAATCCGGTACGTGGTGCTGAAACAGTTAATACTGGGACTTATTCTTGGGACTGATAGGGTTATGACGCTTCTTATGTTCTCCGGCGTACAGTGAAGAAAAATCAATCCTATATCCCACGTACCGGATTGGCACGAAAGTATTGCCGCTAGCGCAACGAGTGATGAGGTTCGCAAACATG
+
qPqYqqqqOqYqq_qdq^qqqqq_qfqqqqqqiqqqqqqqqdqqiqqqqqqqqcqqqqqiqqqqqqJqq]qfqqiq)qqqqqqqqRqiqaqqqqqqqqZqqqqqqP^bqqqqqqqqqqqqqqqqqqqVqq:WqqiOqDqqNiqqVqqHqqqHqqqqqq6qqfqqqVqfqqqqiqGqiifqqqqqqqqb5qqq\qqqqqqqqqqKHqqqqqqqqqOqqqqZqq`qEqqqq]qqqqIqqXqqiNqJqqqqqqqqqqqqqqqqqqqiqqqcqqqiqqqqqqFqqiqaqqqqqqqqqqiqKqqaqqqqqqiqqqqqqiqq^qqqiqqqqqqqqqqqqqqqqqqqLiYqqqqBqbqqqqqqqqq]ZqqXqqqqqqqqqqqqqqqqqqq6qqqqKqqqqqqqqqqqqq:qq[qqqZqqiqqqqqqqfqqqqqqqqqqqqqqq`qqdqqqqqq`qqqqqqUq]qqqqqqqqqqdiqqqqqqqq\Yqqqqqqqi`qqqcqXVqqNqqcqqqcqqqqqqqOqqqqqqqUFqqqqqqqdObQ^qqqqqiqqiqTCqqqaqqqqqqqqqfqqqqqqiWqqqqaqqqqqqXiqqqqqqqqqqqdqqqqqqqqqqcqqiqqbqqqqqqqqqqqqqqqqqqqqqiqSqqqqqGqqqqqqqPqqqqSqqqqqcqqqqqqqqqUqqqqqqqqqqcqqqqqqqqqYqqqqi`qiqqqqqqqqqqqqqqiqqqiZqqqcqqqRqfq8qqqqqqqqqqfTqqqqqqqqqqWqiqqqqaqqqqqqTqqqqCqDqaqqiqqqqqfqqPqqVqqqqiq@ibqqq9qqcqqqqZqiqRqdqqqHqfqqqqqYqSqqiqqqaqqq^GqqqqqPPqqqTRCqqqqqqqqqqqqiqqiqqqfqqqqSqqqqqqiqqiqqq`qqqqqqqdq^iqdqVqqqdqqqqqqqqNqZqqiqqqqqqqqqqqqqqqqiqqiqqqqqqqqqqNqqqiqqqfqqqqqqqqqfidqqqqXqqqqqiqqqqqq]qiqqqqqcqdqqid>qqqaqqqqqqqq=qqHifqqqqqqqqqqqqqqqqqqqqqPq^qq`qqqqiqbTqqaqMqqq_qqqqqqdqqqqRq`qRiqqqqdqTqqqqXq/qqqqqqqqqqqqqqqqiqqqaqiqqNqfqiqqq-qqqqqqqq]qqHdqiqqaOiqqqddqqqqqqbqiqqqqq^qcSqqqfqNqqqqqqqqiiqqcq0qqfSqqqqiqqqMqqqqqqqqqqqqqqqq=qqqqqWqqqqqqqqqqqqqqiqqqqqqqqqqqqqqqq^qqUqqqqqqqqqUqq[qqqqqqqqqqq`qqQ]qqq/qqqqGqqqqqaqqqqq`qiqqqqqqqqqqqqqqqqqqqqqqqq[qqqqqq0i`qqqqqqTqqqqqqDqqqqqqqqqqqqqdqqqqqqqqqqqqqqqqqqqqqqVqqUqiqqqqqcqqq`qqqqqqqqqqqqiqqqqqqqbqqqPqqqqqqqqqMfqqqqqXqqiqqfqqqqqqqqqqqqqq`qqqqqqqqqqqqqqqqqqqqq<qqqqqqqq]qqqqqqqqqqqqq
@m140306_004741_42137_c100613592550000001823119307181405_s1_p0/21677/ccs
CATGTTGAGGGCAAAGGAAAGATGGCCCTGTCCGGCCAATTAAAAAAAATTATTATATAATATTTCGTGCCAATCCGGTACGTGGCGGGTTGGCCAGATGTGCGATTATATCGCTTAATGGCTCTTGGGCCGCGGGTGGCGTTACCTTGCAGGAATTGAGGGCCGCGTCCGTTAATTCCCTTTGCATACACCACGTACCGGATTGGCAGCTGGCCTACGGCGTGGCCAATTACCACATTAAGATATCGGCACTGGCGCTCCCCTCTTCTCGAGGACGAGGGCTAAAAAAGCGCCATTGCAGCTAGGAACGTACCGGCGGAGGACTGCCTCTGCTGGCCTACGTGCCAATCCGGTACGGTGGGATATAGGGATTGATTTTTCTTCACTGTACGCACGGAGAAGCAGTTTTAAGAAGGCGTCATAACCCCTATTCAGTCCCCAAGAATAAGTCCCAGTATTAACTGTTTCAGCACCACGGGTACCGGATTGGCATGGGCAGAAAAGTATTGCCGGATCCGTCAAATGTGATGATGCCCTCGCATCCCCCGTGGAGATGAGATGCCTGGCTGGTCGGGGTGCAAACCGATCAATAACAATCGTCACTTTCGAGGTGGCAATACTTTCGTGCCAATCCGGTACGTGGCGGGCCGAAGTTCGCCTCACCTTTTTGAATCCTCGGGACCGCCATAACTAACAGGGCCCGTTTATGGAAGAGTATGCACTGCCTAAGGGCGGAGGGCCAAGAGTCCTCCAGGTACCGGATTGGCACAACAAGCTTGGCTACACCGGCCCGAGCGTCGTCCTTTCTATAGATGGCTTCCAGCCCGACTCACCAGAGTGTTCTGGTTGGGAACTACTTCGAACGCTATGAGCCTTCCCTATTTCTCTGCAAGCGTGCCAATCCGGTACGTGGACAACGTCAACGTTAATCTCGTGCATCAGATCCTAGTTGGTTGAGAACAGGAGCGCGACGTGGGGGCTGGGGAGCGCATACCCGTAAGTAGGAGAGGGCAGCCCCAGGTACCGGATTGGCACTGGCCTACGTGGCGCCATCGCACCATTAAACATACCCGGATCGATATTTAGGTTGTGCGGGGCTCCTGCATCAATTAATACATCGTTCGAACCAGACCCGTCATTCATCTCGCCTGGCTGGCCTACGTGCCAATCCGGTACGTGGGCGATTAATCAGCATCCAAGGTTGCACACCGGGTTTAATCGTGGGACATCGTCAAGCGTCAATATCCTAAAGACCTGCGAGGTTTAGGCATCAGTGCGGGGCCACGTACCGGATTGGCACGCTTGCAGAGAATCCTGGGCTCTTCAACCAACAGTGACGGGGCTTATTAGGAGGATTTTGATACGGACGCGCAAACCGTCGTCAGGCAGCTTTGAAGCCCGTCTCTCCGGATGCCAAGCTTGTTGTGCCAATCCGGTACGTGGCGTTGCATGTATTGCAGCCTCAGGGACGTCAGTGGATCATGAAGGTAGGAGCATGCGTCCTCCTGCTGTTAAAATCTGAGTTCTGGACAAACTACCAATTGGCCACGTACCGGATTGGCACGGAAAGTATTGCCGCTAGCCGCAACGAGTGATGAGGTTCGCAAACATG
+
'(((((($&((&'(($(&((&%(%(%(((((((&((((('$$%'%'$$(&('#($$#$%%$)044-%(413%242404'3$&0'0*-44,4*3/.4%14%104433'444442.343443(4$324.4423%-&2+(&4324432434&24(44444%1',0,4-2(+1.43433$41/4&3'$3444443434/4424.44&1/3%3#2/34344$#"*%+4'$&42434434/4434/2$04443"$32.$/304%2*443/4-431%14(4&((-$44#$%44444423-4&.4).4'($4)422#"$444$#'.43$31,42/44(.(443413)3%%24%4140&'3444%##4(4/4343%#'33344/344442$444144(4.,%#4.44434%%&""$$$$4-0.'113444444-.4443%1444/)833244344%,.(.4444443134.4&/4434323$'%3(3(#414,2$*)#'$$#+&23*$*5?=?@?@@/;+>*?:;:/><>@@;@/<@,06@>'=(-=/(?.(7>?,&80@3'3'6@@@@?->@6@@?/@:0&?'03/0+?@>>)8@>@:@3@6@;<;@??@++??;=@9;3.@.7@<@<9@@?@3<00-@@?@1;;.9?.+;4%9/*2)&4/1@2:,2@;?'@9@@@@323?:.@-*/=@*?4>@@<@@:@?@@3(8;/0>0*=@@?;@=@=0.:@@;5@@/&7@>?@'?.2*.;+072@>@7:?@2@@2/?.)*@7?7)@?@/-;:(>;@0@,63@+>1-:.?,@,/-E@?@@:??-*=9:8@@@;@?@2@@8@;<@.>@8(.3=???0@-:/&881@.>@@6+3>%?9+7=?3??;@@/>@:,9?@?/:(;?@1@@@?9@@@?*@;@@3.:>2.-@?@/43=@@@;%<0@7023>1@@-@7--?,?-5->>+=/@>@?:/;6@:@323+@>@/>2?@,@+<=)<@:@7;34$<6947?(>;9:3&+$(@@;@;@@?@/=9349(<,*)&51*+%59+,-@/?4@@1@>@7:@@)<2@@@;<?+B??-??>/:+@>@??32@;@@@:=*>0?0:*?:17%.07.,,/@?3<4.*<@='3<<@@@1-@3@@@;+<@@@@/=@@?@,?>@@4@@*.+>7<-=@:;>0>@@#=<?,>9@@@<@0@8@;@@<@@@@?:/>33@.@@?@@:<;@@-@:<@?@1@?@@)+%<%$%+,,-@;@:@:;;@@@@@?,,+3?@=@@@2/@@@?::?'@=/+8;?@?.97+(;(6:=?@:*9?@@=+,070?>(=?@;@7@-??:@@?@/0;3@?@@@:?@?<@3*/>-@@?@<?@3G?@7@@;+=/%5<92>@@>@9*C9?FC=LLLI9;KK@FLLL<JK-KFD>DI5LLGLEF?LLK<LL@KL8/?KK6HLDKIGKLFG<:A)HC096.9LC8LEFKLL=J15FLKDC8G6FEL?@DLLKK2LIDLC4DK7FAF8&,JLILK>JGFLLLL0ALKK'C'EL;ILL:1IK:>7/8KFHKGKLJLL=7JLJL<KLLLELFEJLLL:FGL9LLL46(=LFFLFKLDLKJF@LK?8$-.KGLJG:KG<I?LK;F%CEKGLJGKL?62KKLEF8JHB9;LJ6L<<
@m140306_004741_42137_c100613592550000001823119307181405_s1_p0/21736/ccs
CATGTTTGCGAACCTCATCACTCGTTGCGCTAGCGGCAATACTTTCGTGCCAATCCGGTACGTGGCCCCGCACTGATGCCTAAACCTCGCAGGTCTTTAGGATATTGACGCTTGACGATGTCCCACGATTAAACCGGTGTGCAACCTTGGATGCTGATTAATCGCCACGTACCGGATTGGCACGTAGGCCAGCAGAGGCAGTCTCCGCGGTAAGTCCTAGTGCAATGGCGCTTTTTTACCCTCGTCCTCGAGAAGAGGGACGCCAGTGCAGATATCTTTAATGTGGTAATTGGGGCACGTAGGCCAGTGCCAATCCGGTACGTGGTGTATGCAAGGGAAATTAACGGACGGCCTCAATTCCTGCAAGGTAACGCACCGCGGCCCAAGAGCCATTAAGCGATATAATCGCACATCTGGCCAACCCGCCACGTACCGGATTGGCACGCTTGCAGAGAAATAGGGAAGGCTCATAGCGTTCGAAGTAGTTCCCAACCAGAACACTCCTGTGAGTCGCTGGAAGCCATCTATAGAAAGGACGACGCTCGGGCCGGTGTAGCCAAGCTTGTTGTGCCAATCCGGTACGTGGCGTTGCATGTATTGCAGCCTCAGGACGTCAGTGGATCATGAAGGTAGAGCATGCGTCCTCTGCTGTTAAAATCTGAGTTCTGGACAAACTACCAATTGGCCACGTACCGGATTGGCACGCTTGCAGAGAATCCTGGGCTCTTCAACCAACAGTGACGGGGCTTATTAGGAGGATTTTGATACGGACGCGCAACCGTCGTCAGCAGCTTTGAAGCCCGTCTCTCCGGATGCCAAGCTTGTTGTGCCAATCCGGTACGTGGTGCTGAAACAGTTAATACTGGGACTTATTCTTGGGACTGATAGGGTTATGACGCTTCTTATGTTCTCCGGCGTACAGTGAAGAAAAATCAATCCTATATCCCACGTACCGGATTGGCACGAAAGTATTGCCGGATCCGTCAAATGTGATTGATGCCCTCGATCCCCGTGGAGATGAGATGCCTGGCTGGTCGGGTGCAAACCGATCAATAACAATCGTCACTTTCGAGGTGGCAATACTTTCGTGCCAATCCGGTACGTGGACAACGTCAACGTTAATCTCGTGCATCAGATCCTAGTTGGTTGAGAACAGAGCGCGACGTGGGGCTGGGAGCCGATACCCGTAAGTAGGAGAGGGCAGCCCCAGGTACCGGATTGGCACTGGCCTACGTGCGCCATCGCACCATTAAACATACCCGGATCGATATTTAGGTGTGCGGGGCTCCTGCATCAATTAATACATCGTTCGAACCAGACCCGTCCATTCATCTCGCCTGCTGGCCTACGTGCCAATCCGGTACCTGGAGGACTCTTGGCCCTCCGCCCTTAGGCAGTGCATACTCTTCCATAAACGGGCTGTTAGTTATGGCGTCCGAGGATTCAAAAGGTGAGCGACTCGCCGCCACGTACCGGATTGGCACGAAAGTATTGCCGGACAGCATCTGCACATG
+
qqfqbiiqqqqi[qqqqqqqqqqqiqqqqqqqqqqqqqqqqqiqqqqqqOqqqqNqqqqqqqqMq1qqqqqqqq^iqqqqqqqqfqqqqqq[qqqdqqqLqqiqqqKqqqqqqqqqqqqqqZqqqqqqqqqqqqqqqqqqqqqqZqcqqqqqVqqqqqqqqqqq<qqi[qqqqqqqqqqqqqqqqqQqiqqqqqqq@aGqqqiqXqqdVqqq`qqqqqqiqqqf]q-qqC]U[qqqqqAqqqqqqqqqZqqqqqqq:qqqqZfqqqqqqqqqqqqqqqqqqqqUDqqqqqqIqqqqqqqqqqqqqqqqf/fqqqdqfqqqqqqqqqiqqqqqqqGqqqqqqqqqqqqqqiq[qqqcqqqqqqqqqqqqqqqqqTqHqqqZqDqqiqqqqqqqifqqiqqqdqqqqqqqqqqqqdqqqbqqqQqqqZqqqqqqqqbqqqq_qqqqqqMqqqqqqqqqqOqSqqqqqq`qqqqqqqqBqqq_qqqqq^qqqqZqqqqq^qqqqqAqq$q]bqqqqqqZqqqqdqqqqqqqqqqqq_iqqqqqiqqq4q_ZqBHqqqqN6q`dHqqqqqqqqqcqqqd`qYqqqqfqMq:qdqiqqqqqqCqqqqqCiqiqIqcdcqqq\qcqqdqiq\qq[qqYQqqqqqqqqqOqqqqqqq^cqBq]qqqqqqiqqqqbqqqCqiqqqiqMqqqqqqqqqqqqqq\qqqqqqqqqiqqqqqbYqqqqqiqqPqiqiidqqGi@qqqqqqqcqq*qqqqXqqqqq\fqiqqfqiqqqqfqqqqqqqqqq^qqbqiqq9q#qqqqqqqqfqqQqZqqdKqi]qqqqqqqqfqiqqTifiqYq-qNqq,_UqqqqqdqqqqqqqZqqqqqqqTZXqqq<iqqFIqqqqL[qiqqqqqqqqqAqqaqqqqqicqqqqqqqqqqqqiFq9iiqqqiqqqqqqqfqqqqqiqqf]qqfiqqGqqqqqqqfqqqqqqqqqqqqqqqqqqQqqfq^qq?]qqqqLqqqaqdqqqqqqqQqqqqqqLEqqqiqAqq`qqqq6]qqdcq]qqqqqqq$qqqiqqqqbqq\bqbqqqqbiqqbqqfqqiqqiqfMqq?dPqqqqqqqqqqqqqqqqqqq^qqiqqqqqqqqqqqqqqqqqqqqqq_qSqiqqqqqqqq<dqqqqqqqqWqqqqqqqqaqqqqq^qqqqIqqqqqDqqq[fiqqqqKqqqidqcqqNqbFA-fqcqi8qqqqYqqqaqRqqqqdqqqqqUiqqfqqqqqqqZqST[qqqqqqqqcqqq[iqIqqqqqadqqiqiqqqKWqia`aHqqqqqqqqqqqqccqqdYqiqiqqqqqqqqqidqqqqqqqqqNqqD`qqqfqqc.qqqiqWqqbf]aiiqMqJqqUq]bic\qqqiqfqqqqUqY8q?qqqWqqLqqf`NSY[qcdWc`aqT[iVfWddiqMqi5NMqiqVqqcLiD]qqqiOD@JfNqq>7d,LF`Wciqi]Ja%RVZ0FWMQdM`[GWNqaddadIaI]VV6WQcbc^d^bW7^dFVVS?"!!%!!/234
@m140306_004741_42137_c100613592550000001823119307181405_s1_p0/22131/ccs
CATGTTGAGGCAAGGAAGATGCTGTCCGGCAATACTTTCGTGCCAATCCGGTACGTGGCCAATTGGTAGTTTGTCCAGAACTCAGATTTTAACAGCAGAGGACGCATGCTCTACCTTCATGATCCACTGACGTCCCTGAGGCTGCAATACATGCAACGCCACGTACCGGATTGGCACGTAGGCCAGCAGAGGCAGTCTCCGCGGTAAGTCCTAGTGCAATGGCGCTTTTTTACCCTCGTCCTCGAGAAGAGGGGACGCCAGTGCAGATATCTTTAATGTGGTAATTGGGGCACGTAGGCCAGTGCCAATCCGGTACCTGGAGGACTCTTGGCCCTCCGCCCTTAGGCAGTGCATACTCTTCCATAAACGGGCTGTTAGTTATGGCGTCCGAGGATTCAAAAAGGTGAGCGAACTCGGCCGCCACGTACCGGATTGGCACAACAAGCTTGGCATCCGGAGAGACGGGCTTCAAAGCTGCCTGACGACGGTTGCGCGTCCGTATCAAAATCCTCCTAATAAGCCCCCGTCACTGTTGGTTGAAGAGCCCAGGATTCTCTGCAAGCGTGCCAATCCGGTACGTGGCGGGTTGGCCAGATGTGCGATTATATCGCTTAATGGCTCTTGGGCCGCGGTGCGTTACCTTGCAGGAATTGAGGCCGTCCGTTAATTTCCCTTGCATACACCACGTACCGGATTGGCACGAAAGTATTGCCGGATCCGTCAAATGTGATTGATGCCCTCGATCCCCGTGGAGATGAGATGCCTGGCTGGTCGGGGTGCAAACCGATCAATAACAATCGTCACTTTCGAGGTGGCAATACTTTCGTGCCAATCCGGTACGTGGGATATAGGATTGATTTTTCTTCACTGTACGCCGGAGAACATAAGAAGCGTCATAACCCTATCAGTCCCAAGAATAAGTCCCAGTATTAACTGTTTCAGCACCACGTACCGGATTGGCACAACAAGCTTGGCTACACCGGCCGAGCGTCGTCCTTTCTATAGATGGCTTCCAGCGACTCACCAGGAGTGTTCTGGTTGGGAACTACTTCGAACGCTATGAGCCTTCCCTATTTCTCTGCAAGCGTGCCAATCCGGTACGTGGACAACGTCAACGTTAATCTCGTGCATCAGATCCTAGTTGGTTGAGAACAGAGCGCGACGTGGGGCTGGGAGCCGATACCCGTAAGTAGGAGAGGGCAGCCCCAGGTACCGGATTGGCACTGGCCTACGTGCGCCATCGCACCATTAAACATACCCGGATCGATATTTAGGTGTGCGGGGCTCCTGCATCAATTAATACATCGTTCGAACCAGACCCGTCCATTCATCTCGCCTGCTGGCCTACGTGCCAATCCGGTACGTGGGCGATTAATCAGCATCCAAGGTTGCACACCGGTTTAATCGTGGGACATCGTCAAGCGTCAATATCCTAAAGACCTGCGAGGTTTAGGCATCAGTGCGGGGCCACGTACCGGATTGGCACGAAAGTATTGCCGCTAGCGCAACGAGTGATGAGGTTCGCAAACATG
+
`qqqqqqqcqqqqaqqqcqqqqqQq\qAqqqqqiqdqqqqfbqq[qqAiqqqqqqq`q1q`q\qZqqqZ/qqF[QqcNqqq_JqqqqqqqIqqqfiqaqIqqqqqiqqqqqqqqqqqJqqqbK\qiMqcdqqqTqqqiqqqqqqcEqqqqqfqqqqqiiqqqqqqqiqqifqqqPqqqqqaqTqqqqYqqfqIqqqqqqqqq_qqqqqqqqqRqqSqLqqViqqfXqqqqqq>qqqq]iqqqqXqq\qqqiqqqqqqqqqqqqqqqqqqqqqqqiqqKqqq`qqqq;qqqqqqqqqiqqqqqqqqqqqqqqqqbqbqqVqqqqqqqWqqqqTqqqTqq\qqqqfiqiqqq_qqiqqqqqqqq\q]qqq`qq_qqqqqqqqqqiqqqqqqqqqqqqqqqqqqqqqqcqqqqqqqqqqqqqqOqq`qqiqqqqqqqqqqqqqqqqqqZqqqqqqqiqPqqqqqqqVqqqqqqOqqqiiqqqqaqqqqqqqGqqqqqqqqqqqqqqYqqqqqqq^qdqqqYqq/qqqqqqcqqqqqqqqqqqiqqq_FqqqqqqqqqqqqqiqqqqqqqqqqqqqqqqqqqqqqqqVqqiqiqqqqqqqqqqqqqqqqqqqqqq`qqqqqqqqqWqaqqqqqqqqfqqqiqqfqVqqqqqqqqqqHqYqqqYqZqqqqqqiqqqqqqqiqqqqqqaqqqqfqqqqqiqqqqqqqqiqfqqqfqqiqqqqfqqqqbqqqqqqqqqqqqqqfqqqqqiqqqqqqqqqqdqqqqqqqbqqqqqqqiqqqHqqqqqq\qqqqqqqqqqqqqqaqqqqqiqqqqqqqqqqqNqqiqqqqqqqqqqTqqqqqqqqqqqqqqWqqqqqqqiqqqqqqiqqqqqqqEqqqqqqqqqqQqqqcqqqiqqq^qqqqqqqqqqdqqqqqqqqqqqqqqXqqqqqqqqqqqqqqqqqqqqqqqqqqqqqqqqqqqqqqqqqqqqqqqqqqqqqqqqqqqqqqqqqqc_$qqqqqqiqqqqqfqqqqqqq_qqqqqbq:fqqqqqqqqqZqqqqqqqqqqqicqqqiqqqqqqqqqqqqqqqqqqqqiqqqqqqqqqqqiqqqqqqqqqqqqqqqqqqqqqqqqqqqqqqqXqSqqqqqqqqqqqqqqqqqqqqiqaqqqqqqqqqqqqcqaq^qqqqqqqqqqqqqqqqqIqqqqq_qqYqqqqiqqqqqqqqqqqqqqqqq<qqqqi0qqqqqqqqqqiqqqqSqqqqqNqqqqPqiqqqqbqqqqqqqqqqqqqqqqqqqfqqqqqqqqQ^q_qqqqqqqqqqCqqqqqqqqqfqqqqqbqqqqqqqqqqiqqqqqqqqiqqqqqqKqqqqqqqqqqdqqqqqqQqiqqqqqqqqqqqqqqHqqqqqqqqq`qqqqaiqqqqqqqqqqqqqqqqqqqqfqTqqqqqqqqiq;qqqqqqqqqqqqqqqqqqqqqqqqqqqqqqqqqqqqqEqqqqqqqYqqqqqqqq&qqqqqqfqqqqqqqqqqqqqqqqqqqqqqqqqqqqqqiqqcqiqqqqqqqqqqqiqqq`qqqqqqqfq
@m140306_004741_42137_c100613592550000001823119307181405_s1_p0/22182/ccs
GTTTTTGCGAACCTGCATCCACTCGTTGCGCTAGCGGCAATACTTTGCGTGCCAATCCGGTACGTGGACAACGTCAACGTTAATCTCGTGCATCAGATTCCTAGTTGGTTGAGAACAGAGCGCGACGTGGGGCTGGGAGCCGATACCCGTAAGTAGGAGAGGGGCAGCCCCAGGTACGGATTGGCACTGGCCTACGTGCGCCATCGCACCATTAAACATACCCGGATCGATATTTAGGTGTGCGGGGTCCTGCATCAATTAATACATCGTTCGAACCAGACCCGTCCATTCATCTCGCCTGCTGGCCTACGTGCCAATCCGGTACGTGGGCGATTAATCAGCATCCAAGGTTGCACACCGGTTTAATCGTGGGACATCGTCAAGCGTCAATATCCTAAAGACCTGCGAGGTTTAGGCATCAGTGCGGGGGCCACGTACCGGATTGGCCACGAAAGTATTGCCACCTCGAAAGTGACGATTGTTATTGATCGGTTTGCACCCCGACCAGCCAGGCATCTCATCTCCACGGGGATCGAGGGCATCAATCACATTTGACGGATCCGGCAATACTTTCGTGCCATCCGGTACGTGGGATATAGGATTGATTTTTTCTTCACTGTACGCCGGAGAACATAAGAAGCGTCATAACCCTATCAGTCCCAAGAATAAGTCCCAGTATTAACTGTTTCAGCACCACGTACCGGATTGGCACAACAAGCTTGGCTACACCGGCCCGAGCGTCGTCCTTTCTATAGATGGCTTCCAGCGACTCACCAGGAGTGTTCTGGTTGGGAACTACTTCGAACGCTATGAGCCTTCCCTATTTCTCTGCAAGCGTGCCAATCCGGTACGTGGCGGGTTGGCCAGATGTGCGATTATATCGCTTAATGGCTCTTGGGCCGCGGTGCGTTACCTTGCAGGAATTGAGGCCGTCCGTTAATTTCCCTTGCATACACCACGTACCGGATTGGCACGCTTGCAGAGAATCCTGGGCTCTTCAACCAACAGTGACGGGGGCTTATTAGGAGGATTTTGATACGGACGCCGCAACCGTCGTCAGGCAGCTTTGAAGCCCGTCTCTCCGGATGCCAAGCTTGTTGTGCCAATCCGGTACGTGGCCAATTGGTAGTTTGTCCAGAACTCAGATTTTAACAGCAGAGGACGCATGCTCTACCTTCATGATCCACTGACGTCCCTGAGGCTGCAATACATGCAACGCCACGTACCGGATTGGCACGTAGGCCAGCAGAGGCAGTCTCCGCGGTAAGTCCTAGTGCAATGGCGCTTTTTTACCCTCGTCCTCGGAGAAGAGGGGACGCCAGTGCAGATATCTTTAATGTGGTAATTGGGCACGTAGGCCAGTGGCCAATCCGGTACCTGGAGGACTCTTGGCCCTCCGCCCTTAGGCAGTGCATACTCTTCCATAAACGGGCTGTTAGTTATGGCGTCCGAGGATTCAAAAAGGTGAGCGAACTCGGCCGCCACGTACCGGATTGGCACGAAAGTATTGCCGGACAGCATCTTCCTTGCCTCAACATG
+
#(3500*+326?@)/4@@*.@@@=@?@;@2--?7@'(/4@?78,/A-EG955=CA?+==:LLLLFDLLK4ILILBF5LLD4,KBHHK0I1?5+5@DE%((F6*?1JKG9DHGL?L6F:J9F4/:D?D5&8IGIL%C<>12?;8G&5G9K=>>>19,A6*1%941#3'$4()+'%782B?D<?FDDD>D0?+JKE?ELGLH:LLHAEGEKLK9F968FH8F<LHGLH9L;FLK9LI6?KH*F5DEFLG%?ILDJ<GLDH&;'J7LLJ(F&IE6GIEIL9KK-JL=I0RL@5K<HGLEI@L:*@:@L(?LFF9KLGLKLC8LLL;98F:2I9;LLKGB2EKLLLLKILGL?FCGKGLLGB7:DFLK%ILL<97GG7J9DHL87?LL<@LL/GGLK&3<'7CJLFLLBF2J%?JHLGB0(;DELILKL+JJHH<88IK>'2-/4(.0JK%F>MG>SWXV4DDR@BOHM4HXVXXVKXPADRKXMBC@@SO9PVON-GRXVXFWXXXX1B7QEWVHPRRXOXCWC,G:TXX4XWQC9TPT:D2BGSWWXWBSVW@WXFC8H7:B?KCGQ?R1IF;PTSKPRUV*TQXAXWV@VPGVTL<VFHIJJWXXX,WWWWQRVXCXUXPRV-AEW.[VXRXDEPE?WCO+/XV+>=TTDU>OCW=<XL1WRKE*1UX>HTW:XXVQSCQXRXUXSUXEOWOOR>CBAV.UFXKXWTV,CXNRDWBIXXXGSFV;*VWVDSPROXXXWXWXETRK5Q<JQ6SWW?DWK;GWTXAXXGUEDMV3XFXTAURKKXDL?D?X?E<XVAVB=O<J=RARENWTPRWAW/6M'S0NDDAKSPDV1XWRRXCWHXSFXTXW>ZWXRTHO::L?AIVQXWXTXL/RKEKUSGURSCS@R=XHHX2RRHTSWXWX7KB4HDN;JXUVXWXX@WFUXNSMXWSIH2EFLILL;7K8=HKLKLL2GI9>CLL;5LK>KKGEELJL/L29KGLLLJL?DGE4L85A76?/0E0LKG>;LLD9>;GIJ24.F<HF;LLLK?@GLKLL6I?ALLFK.LLI3J5BJ<=J&+1L>G*;4H1L?<KFG?K;K'HLFKL@;LK;GJJ7I9LKLLL5HLLL4L2JLDFLLHAL6;JKL'OJ:E666E2F;LAIKLLFBE2?3<GLL;KDFLFLAKJLLL7,?C@DLKJ&L9LLEKGCFJ;LF4B7D,5KKK/1FJ;JE:6:G>LLLC?HLL;G4D55(*C7G7>DFG9J<15477<0(&9F6:7LFF2F<GGLBFF=GE8C4L:K?K<LL?KLK4GK87EILHLG9;HG6FFL<:LLLLHL<LLLLGGGLLI'AJ2FKGL*KKKLFEH3K8FE>EG+EJF56JL?LFKL>LLLFLF8R>GI;885ILGLLED'<:L=LE8><=K=LLEGLKGLKI:J$KDK&IG4,7JCK=6-4>LFLL2G82HK5<A:<DLGL<;K49@6DLL>LLDJE52ILLLLEL2HHKL9KA-LLJ?9LIEKFLFKGFG>:D6?L5IHFK98EL/LLELAGBLB@+@@?@?@2?)*0/;?@@<@@@0=3@>)?5?@-:@-0@@
@m140306_004741_42137_c100613592550000001823119307181405_s1_p0/22208/ccs
CATGTTTGCGAACCTCATCACTCGTTGCGCTAGCGGCAATACTTTCGTGCCAATCCGGTACGTGGGCGATTAATCAGCATCCAAGGTTGCACACCGGTTTAATCGTGGGACATCGTCAAGCGTCAATATCCTAAAGACCTGCGAGTTTAGGCATCAGTGCGGGGCCACGTACCGGATTGGCACGTAGGCCAGCAGAGGCAGTCTCCGCGGTAAGTCCTAGTGCAAATGGCGCTTTTTTACCCCTCGTCCTCGAGAAGGAGGGGGGACGCCAGTGCAGATATCTTTAATGTGGTAATTGGGGGCACGTAGGCCAGTGCCAATCCGGTACGTGGTGCTGAAACAGTTAATACTGGGGACTTATTCTTGGGACTGATAGGGGTTATGACGCTTCTTATGTTCTCCGGCGTACAGTGAAGAAAAATCAATCCTATATCCCACGTACCGGATTGCACGAAAGTATTGCCACCTCGAAAGTGACGATTGTTATTGGATCGTTTGCACCCCGACCAGCCAGGCATCTCATCTCCACGGGGATCGAGGGCATCAATCACATTTGACGGATCCGGCAATACTTTCGTTGCCAATCCGGTACGTGGCAAATTGGTAGTTTGTCCAGAACTCAGATTTTAACAGCAGAGGACGCATGCTCTACCTTCATGATCCACTGACGTCCCTGAGGCTGCAATACCATGCAACGCCACGTACCGGATTGGCACGCTTGCAGAGAATCCTGGGCTCTTCAACCAACAGTGACGGGGGCTTATTAGGAGGATTTTGATACGGACGCGCAACCGTCGTCAGGCAGCTTTGAAGCCCGTCTCTCCGGATGCCAAGCTTGTTGTGCCAATCGCGGTACGTGGCGGGTTGGCCAGATGTGCGATTATATCGCTTAATGGCTCTTGGGCCGCGGTGCGTTACCTTGCAGGAATTGAGGCCGTCCGTTAAATTTCCCTTGCATACACCACGTACCGGATTGGCACGTAGGGCCAGCAGGCGAGATGAATGGACGGGTCTGGTTCGAACGATGTATTAATTGATGCAGGAGGCCCCGCACACCTAAATATCGATCCGGGTATGTTTTAATGGTGCGATGGCGCACGTAGGCCAGTGCCAATCCGGTACCTGGGGCTGCCCCTCTCCTACTTACGGGGTATCGGCTCCCAGCCCCACGTCGCGCTCTGTTCTCAACCAACTAGGATCTGATGCACGAGATTAACGTTGACGTTGTCCACGTACCGGATTGGCACAACAAGCTTGGCTTACACCGGCCCGAGCGTCGTCCTTTCTATAGATGGCTTCCAGCGACTCACCAGGAGTGTTCTGGTTGGGAACTACTTCGAACGCTATGAGCCTTCCCTATTTCTCTGCAAGCGTGCCAATCCGGTACCTGGAGGACTCTGTGCCCTCCGCCGCCTTAGGCAGTGCATACTCTTCCATAAACGCGGTGTTAGTTATGCGTCCGAGGATTCAAAAAGGTGAGCGAACTCGGCCGCCACGTACCGGATTGGCACGAAAGTATTGCCGGACAGCATCTTCCTTGCCTCAACATG
+
LFL5@>L;;IKL=LB<?EG9K><LKG3JL.LFLK1L0K>9KB-LKFLE2ELDLG?L=LJ96J;AJJ<LL748FD3KJBGK;LLLHLKLLFLDK5L@PEGL:F7HFL=K=8,-DF3K:FL8DGHL=LLFLILLFLGAH6DFJ4;H+$LLLKLLLKEGK7CL&LEGHLLKL2IJL0FI:EFKJ3><CLDLGL1KKL:8BIFLFLK?KLBBJGKGL<F;LJFFKFA)F?8BLEAC;GHGFD=':05?9?D0B;=@,;-9%,5&;<>>>@;>::41@@3;(+22.&+2<>@@3@7@@2@?2'<259>?+*'@6@<@?0.*+<09;+;747<1@?>@::8::.00072-;9890@@%:;:?0,69:9/9:&??169?;1:'-477@3;@:+=4>@@:';=;>;':8@1@38@@6@@?:>:48:;=;8-1*5&,4/#0)..3@5211).';4(+&3,3.0>30,1/.2,/+,20/3/=<8?&708:0883;952(1?7?&-@;@@@(?>>*9:=3;,E@;'@@?>?@9?@30=?*:@@@:<?):-C53@:9;;/1;7@>;;<<>=<(;4?7>.:<@:;:<@94(1@?@-?5.>6=*/;/102$':<:;:@@@.=@@?@;@;:?;3@?;@;522;/95@?@<>@;<:>;0??:??<??;@&?@9@?/9>@@22?:>@@,@@@8@>;@<;@>@?@'?@??:?@??5@?0;>01@=@:?;:@?(@@<7?/9@;@@?@@4D@33@@@@>9>>@9@?@=@???3@/@@@@@%@?'8+<<@=@@?2@@>:@@@>@;?8@@??<;@)=@@?.@+?::;@?@3+>@@7@@@@@?@>/>>@:<18@@:8@?@@>@/,97;?@&()84@@@@?@3@@;@@>@/@;@?;@;/>;@@@>2;+@;@@@?@?@@8@?@<>@%;'-@?>6?@?@?*?@0@:97;<):>9:39;2;-945+<63<':11@8-:.%??@709;@:@;=?/;4@=@39>%@<<?@?@2@@<@@5@@=@<=@07/<?:@=@?@<@@.=?)@=@@.<@4>@;@@/->?=,:@<@@<@1:9/1.F@:@3?.@:?1?@@@@;@?*:0@=;;?<@:%:<>?2/;@@>@-<;>@@?:?.3,?>@0@??@.+??@@0<9@.??@@4?+;(=@&B==>/:;@1@&:@3@*?>:@@3;47/--C@>0-@:@;@;@@@@(?.87-?@@;>:@9@1?<*@6?@9@/=;:@>:(9;@<8@;@9/><<@692:7@0C?9@.9+;41:;@%>?.<7@?.2;>9;*;?*89'=6;0<6<:9@8@9@:102:'.-@?3@@*??'??<;>@?<:98+:?;7@;4185<:63446*0;'212804&6-0:=;<267223893/;7@9@@;:08<=?@:=@07:0711480;-(96@@:3=:&=9%=;$+4-$3%2@@8)?)*;(2:;8@=@@96?2?::<9;;)::@@@?::1.#)/#:>;<;?@@?%'02-::@4@?(3;7<@:>5=:&>/?.+?2@:35%:3,?@;'@@>@6@F1G1J;G>7GGDEJE55LFLIK9;BEF?E:-;5H4CD64HKHLI(LF
@m140306_004741_42137_c100613592550000001823119307181405_s1_p0/22225/ccs
CATGTTGAGGCAAGGAAGATGCTGTCCGGCAATACTTTCGTGCCAATCCGGTACGTGGCCAATTGGTAGTTTGTCCAGAACTCAGATTTTAACAGCAGAGGACGCATGCTCTACCTTCATGATCCACTGACGTCCCTGAGGCTGCAATACATGCAACGCCACGTACCGGATTGGCACAACAAGCTTGGCATCCGGAGAGACGGGCTTCAAAGCTGCCTGACGACGGTTGCGCGTCCGTATCAAAATCCTCCTAATAAGCCCCCGTCACTGTTGGTTGAAGAGCCCAGGATTCTCTGCAAGCGTGCCAATCCGGTACGTGGCGGGTTGGCCAGATGTGCGATTATATCGCTTAATGGCTCTTGGGCCGCGGTGCGTTACCTTGCAGGAATTGAGGCCGTCCGTTAATTTCCCTTGCATACACCACGTACCGGATTGGCACGTAGGCCAGCAGAGGCAGTCTCCGCGGTAAGTCCTAGTGCAATGGCGCTTTTTTACCCTCGTCCTCGAGAAGAGGGGACGCCAGTGCAGATATCTTTAATGTGGTAATTGGGGCACGTAGGCCAGTGCCAATCCGGTACCTGGAGGACTCTTGGCCCTCCGCCCTTAGGCAGTGCATACTCTTCCATAAACGGGCTGTTAGTTATGGCGTCCGAGGATTCAAAAAGGTGAGCGAACTCGGCCGCCACGTACCGGATTGGCACGAAAGTATTGCCACCTCGAAAGTGACGATTGTTATTGATCGGTTTGCACCCCGACCAGCCAGGCATCTCATCTCCACGGGGATCGAGGGCATCAATCACATTTGACGGATCCGGCAATACTTTCGTGCCAATCCGGTACGTGGGATATAGGATTGATTTTTCTTCACTGTACGCCGGAGAACATAAGAAGCGTCATAACCCTATCAGTCCCAAGAATAAGTCCCAGTATTAACTGTTTCAGCACCACGTACCGGATTGGCACGCTTGCAGAGAAATAGGGAAGGCTCATAGCGTTCGAAGTAGTTCCCAACCAGAACACTCCTGGTGAGTCGCTGGAAGCCATCTATAGAAAGGACGACGCTCGGGCCGGTGTAGCCAAGCTTGTTGTGCCAATCCGGTACGTGGACAACGTCAACGTTAATCTCGTGCATCAGATCCTAGTTGGTTGAGAACAGAGCGCGACGTGGGGCTGGGAGCCGATACCCGTAAGTAGGAGAGGGCAGCCCCAGGTACCGGATTGGCACTGGCCTACGTGCGCCATCGCACCATTAAACATACCCGGATCGATATTTAGGTGTGCGGGGCTCCTGCATCAATTAATACATCGTTCGAACCAGACCCGTCCATTCATCTCGCCTGCTGGCCTACGTGCCAATCCGGTACGTGGGCGATTAATCAGCATCCAAGGTTGCACACCGGTTTAATCGTGGGACATCGTCAAGCGTCAATATCCTAAAGACCTGCGAGGTTTAGGCATCAGTGCGGGGCCACGTACCGGATTGGCACGAAAGTATTGCCGCTAGCGCAACGAGTGATGAGGTTCGCAAACATG
+
qqqaYfdQ_qq`qYq]q\bqCqqqfRqii[iq[dqRfqaqq^qq^qqbq\qqifRZqqLiqf[q]qqqqbqqifSqqiiqqqfqCqfqO_aqq`qqqqqcqcqVU[qqiqqqqqqfqqqqCZqqqqqqif\qq^qqqqq>ZiqqaqqqqiqqqqqqqqOqqqqfN]qRqbicqq[GcY]qiqqqqqqqqqqqqXqqqqqqfTqqqqqqqqqqqq\qqiiqqiqqfqdfTqqqqqqq[qqqiqqqqqIqqPqq]`qqqq%qqqqqqfqiqiqqfqqqqiiqqqaqq\iqqqqqqqqD@iqiqqqq=q`qqfqiqqqqqqqqqiqqqqaqRqqUqqfqiqfqqqqqqqqcqqqqqqqqqfqqq0qqqqqqiqqKqqqqq^q_qqqqqqbqcqifYqdqbiXqqqqqqVqq[qqqqqqqqq^q_qqqqqqqqqqqiqqqqiqqqqbqqqqqqqiqTqiqqqqqiqqqqqqqiqqqqqqqqqqqqqqqqbiZqqqqqqWqqqqqqqqqqqqqiqqqFqqqqqqNqqqqcqqqqqqqiWqqqqqqqfqqqqqq6qqVGqqqqqqq[qiqqicqqqqqqKqqqqqqqqqfqq\qqqqJqdqqqQq^QqqqqqqqTq`qqqqqqiqqfqqqqq<qqqRqq[qqqiqiqfqqqqqqqqqqqcqqqqqZqqqqiqqqqSqqqqqqqiqOqqZqq[qqqiq2qqqq]q`qiqqqqqqqqq4qqqXqcaqUqqqqqqqqqaqqqqqqqqqiqqqqqqcqqqqqqqqiqiqqqqTqqSqqbqqqqqqqqi8qqqqadJqTiqqqqqqqqqqqqiqqiqqqqqq>qqqqqqqqqqqqqqTqqqqqqfqdqqqqqbaqqqiqqqqqqqqqq^qqqqqqqqqqqKqqqq?qqqqqqqqqqqqqqqqqqiqqqbqqqqqqqqqqQqiqqqqqqqqqqqqqqbqqqqqqqqqiqqqdqqqqiqqqqqqVqqqqqqqqqqqqqqqqiqqqqiqqqq\qqqqYqqYqqqqqqiqqqqiVqqqdSqiqqqqqqqqqqYqqqqqqqqqiqqqiqqqqqqqGqqqqXiqiqqVqqqqqqqKqqqqq[qqLqZqqqqqbGq^qaqqqq`qqqq]qqqqdqqqqqqqqqqqqqqqqqq_qqqqqqqqqqqqqqiqqqqqi[qqqqqqqqqqqqqqqqqqqq`qqqiqqqq\qqdiqQqqqqqqqqqq^qqqqqqqqqXq^qqaqqqqqUqqqqqqqqfqqqqqqKfPqqqiqqqqqqiqqqqcqYiqqqEfqqqqcqqqiiqqqqqqq^qcqqqdqqqHqqqq`qOqqc4qqqqdiqqqqqqqqqqqadqqq^qqiqiqfqqqYqqqq`qqqqqqqcqqqYqqqqqqqqqqqqqqqqqqqqqqqqqqqdqQqqqqqqqiqqqiqqqqiqqqiqiqqqqfqaqb]\qqqqqqqqLqqqqqqqqqqDqiiqqaqqqqqiqqqqqqqTqqqqqq:q[qqqqqqqqiqqqqq]qqqqqqiqqqiqqqqqqfqqqqqfqqqqqfqaYqqqqqqqqqqqqqqq^XqqqqiqqqqIqqqqqqqq
@m140306_004741_42137_c100613592550000001823119307181405_s1_p0/22410/ccs
TCTGCAAGCGTGCCGAATCCGGTACGTGGCGGCCGAGTCTGCTCACCTTTTTGAATCCTCGGACGCATACTAAACAGCGTTTATGAAGAGTATGCACTGCTAAGGGCGGAGGCCAAGATCCTCCAGGTACGGATTGGCACTGCCTACGTGCCACGATTACCAATTAAGATATCTGCATGGTCCTCTTCTCGAGGACGAGGGTAAAAGCGCCATTGCACTAGGACTTACCGCGGGACTGCCTCTGCTGGCTACGTGCCAATCCGGTACCGTGGCCAGCACTGATGGCCTAAACCTCGAGGTCTTTAGGATATTGACGCTTGACGATGTCCCACGATTAAACCGGTGTGCAACCTTGGATGCTGATTAATCGCCACGTACCGGATTGGCACGAAATATTGCGGATCCGTCAAATTATTGATGCCCTCGATCCGTGGAGATGAGATGCCTGGCTGGTCGGGGTGCAAACCGATCAATAACAATCGTCAACTTTCGAGGTGGCAATACTTTCGTGCCAATCCGGTAACGTGCGGTTGGCCAGATGTGCGATTATATCGCTTAATGGCTCTTGGGCCGCGGTGCGTTACCCTTGCAGGAATTGAGGCCGTCCGTTAATTTCCCTTGCATACACACTACCCGATTGCACGTAGGCCACCAGGCGAGATGAAATGGACGGTTCTGGTTCGATACGATGTTTATTTGATGCGGAGCCCCGACCACTAAATATCATCCGGGTATGTTTAATGTTGCGATGGCGCACGTAGGGCCATGCCAATCGGTACCTGGGGCTGCCCTCTCCTACTTACGGTATCGGCTCCCAGCCCCACGTCGCGCTCTGTTCTCAACCAACTAGGATCTGATGCACGAGATTAACGTTGACGTTGTCCACGTACCGGATTGGGCACAACAAGCTTGGCTACACCGGCCCGAGCGTCGTCCTTTCTATAGATGGCTTCCAGCGACTCACCAGGAGTGTTCTGGTTGGGAACTACTTCGAACGCTATGAGCCTTCCCTATTTCTCTGCAAGCGTGCCAATCCGGTACGTGGTGCTGAAACAGTTAATACTGGGACTTATTCTTGGACTGATAGGGTTATGACGCTTCTTATGTTCTCCGGCGTACAGTGAAGAAAAATCAATCCTATATCCCACGTACGGATTGGCACGAAAGTATTGCCGCTAGCGCAACGAGTGATGAGGTTCGCAAACATG
+
q!!?>>314=?<&A0,??1D>@>+9=99;:'524243&(.&4444'1,44443344'23%243'3$42##2&3)'3+#&$'&4)0344%(333344433%324042$/43,3'404140+4(,41',&3#&4434(%,2'('14434443'4/$!"243%)"$23$1/2&440#344(0$4.42'2@.:1'<'0+:.?,@?;-8/@?5=<@@0@9(<&-3;@0,/@@.6)2'-&<9:4,?3@,-/,)=81?;6?0;@?;@;@.C@>.7:325&>,+?@@.8<*'.,?@/@@422>=(;@?@2@1-+:???1@/3)-24<2);/<7;-0@C:>;:+*->-%=3A@=29.1@*C0A=@@?@@4>@?@?@@*5/;);0=3'),31>@=@,=;*(-*)/)6)&%(?.1A>??301+,&-;*;8-&<=>:>?9&E;?)>?@?1,,0)&10=*+@1,->0.*@???@@9;;;@9?(;>@2?;<::@*?-2,@<&00/*70=/0?6-@2>@=@.0'7+.0.@8(,+:,+>=,>/;$?8?'<'?@@@?>@:?=@.@:??@&-00@/:?-@??>,>*>>.@@?>@??=*=@@&>;9@=/?-@9;5@?;1:*@0%/;?1@=?*.@5@@/.*2@9=3,+1.$4+#.$/24/&03(/4(+(41"(4242443$0'-440043%//$#.2-024.32#(3'3$-.'1#&/33.$#$")//(33,-$$-,#+%41.401$%-2#4124422(43440.,$-%24&&$431.-22(10.=,&:<L;>3$IF2.9EC.FLEE*7->FE=<8K2KJ;J;D$O=KD=7L8K;LKF7'>88=2KCDD*>>LJE3'7@64FI4G5F4=>98@76J=FD?);HG<67@>78:H<M:12E:HLK1<HEK<?=L7ED<?#=EG4>/LJJ=<FFL2>3=>8<?L-A*@IBK9<?H#IJ=L>L)(A8>FA<L'16>;GLKL882%54:BD:3A145-6K<:$C:I&D<4D:JKFBLLH6LJ;J789IK8;LAL/=I6E?EC8$65JJ<I;DGKK9JJLJ9=:?GFDIJ8LK:ILI<M=LKK2>1VWVK759>RE+B61HO1H;YP;J3@=J/D.&KPJJWJCP6SK3EWDEBXVIFX<XANJWUG<IHBH5:RXURWJ+WQFZWUDVP2GTWDEHE)7DECW9XSUUR;YXXS<CFQ1GKTTSSBVXJXU5V5?@UOLDBUNXDWXGXW?SEV
@m140306_004741_42137_c100613592550000001823119307181405_s1_p0/22468/ccs
CATGTTGAGGCAAGGAAGATGCTGTCCGGCAATACTTTCGTGCCAATCCGGTACGTGGCGGGTTGGCCAGATGTGCGATTATATCGCTTAATGGCTCTTGGGCCGCGGTGCGTTACCTTGCAGGAATTGAGGCCGTCCGTTAATTTCCCTTGCATACACCACGTACCGGATTGGCACGCTTGCAGAGAATCCTGGGCTCTTCAACCAACAGTGACGGGGGCTTATTAGGAGGATTTTGATACGGACGCGCAACCGTCGTCAGGCAGCTTTGAAGCCCGTCTCTCCGGATGCCAAGCTTGTTGTGCCAATCCGGTACGTGGTGCTGAAACAGTTAATACTGGGACTTATTCTTGGGACTGATAGGGTTATGACGCTTCTTATGTTCTCCGGCGTACAGTGAAGAAAAATCAATCCTATATCCCACGTACCGGATTGGCACAACAAGCTTGGCTACACCGGCCCGAGCGTCGTCCTTTCTATAGATGGCTTCCAGCGACTCACCAGGAGTGTTCTGGTTGGGAACTACTTCGAACGCTATGAGCCTTCCCTATTTCTCTGCAAGCGTGCCAATCCGGTACGTGGCGGCCGAGTTCGCTCACCTTTTTGAATCCTCGGACGCCATAACTAACAGCCCGTTTATGGAAGAGTATGCACTGCCTAAGGGCGGAGGGCCAAGAGTCCTCCAGGTACCGGATTGGCACTGGCCTACGTGCCCCCAATTACCACATTAAAGATATCTGCACTGGCGTCCCCTCTTCTCGAGGACGAGGGTAAAAAAGCGCCATTGCACTAGGACTTACCGCGGAGACTGCCTCTGCTGGCCTACGTGCCAATCCGGTACGTGGCGTTGCATGTATTGCAGCCTCAGGGACGTCAGTGGATCATGAAGGTAGAGCATGCGTCCTCTGCTGTTAAAATCTGAGTTCTGGACAAACTACCAATTGGCCACGTACCGGATTGGCACGAAAGTATTGCCGGATCCGTCAAATGTGATTGATGCCCTCGATCCCCGTGGAGATGAGATGCCTGGCTGGTCGGGGTGCAAACCGATCAATAACAATCGTCACTTTCGAGGTGGCAATACTTTCGTGCCAATCCGGTACGTGGCCCCGCACTGATGCCTAAACCTCGCAGGTCTTTAGGATATTGACGCTTGACGATGTCCCACGATTAAACCGGTGTGCAACCTTGGATGCTGATTAATCGCCCACGTACCGGATTGGCACGTAGGCCAGCAGGCGAGATGAATGGACGGGTCTGGTTCGAACGATGTATTAATTGATGCAGGAGCCCCGCACACCTAAATATCGATCCGGGTATGTTTAATGGTGCGATGGCGCACGTAGGCCAGTGCCAATCCGGTACCTGGGGCTGCCCTCTCCTACTTACGGGTATCGGCTCCCAGCCCCACGTCGCGCTCTGTTCTCAACCAACTAGGATCTGATGCACGAGATTAACGTTGACGTTGTCCACGTACCGGATTGGCACGAAAGTATTGCCGCTAGCGCAACGAGTGATGAGGTTCGCAAACATG
+
qqqqqqqqfqZiqqqiqqqqqcfVqqqiqTqqqqqiqqqqiZqqqqqfqYqqqqqqqqqPqqqqdqqqqqiqqqqcRq\cqqqqqqqfqqqqiqqqq\qWqq=qqqqqdqqqqqqiqqqqqqQqqqqqqqqqZqqqqqqiqqqqqqVqqqqqq_qqqqiqqqqqqOq`qqqqqqqqfqqqqqq?qqqqqqqq_SbqiqqYqqqqfqqqdqqq]qqNqqqqqqqqqqqqqqqqqVqqqqqiiqqqqqqqqqqq\qqqqqqqqqqCqqq]qqqqqqfqqqqqqqqqqqqqqqqqqqq[qqqqqqqq\qqqqqqqqqqqqiqqqqqqqqqqqqqqqqqqqqqXqqqqqqqqqqcqRqqqqqqqqqqqqqqqqqqqqqqqqqqqqqqqqqfqiqqqqqqqqqqqqqiqqqqqqqqqqqqqqqqKqqqqqqqqqqqqqqqqqqqqqqqqqqqqqqqqqqqqqqqfqqiqqdqq`qqqqqqqqqqqqqqqqqdqqqqqqqqqqqqqQqqqqqqqqqqqq^qqqQiq]qqqqqqqZqiqqddqqqqqqqqqqOqqqqiqqqqqqqqVqqbqqiqqqqqqqqqqqqqqciqRq^qqqqqqqqqqiqiq+qqdqqqqqqqqqqqqqqBqbqqqqqiqiqqaqqqXqqqqqqqqqqqqiqqqfqqIqqqqqWqqqqqq^qqqqqqqqqqqqqqqqfiYqqqFqqfqqqqqqqUqDqqq]qfq&qqqqiqqqqfq0qq`q:iqqqqqqqqqqiqq=qqqq>qqqqdqqBqCqq[qqqiq=qqq=qqqqqqqXqqqqqqqqqqiqqqqVqiXqqqqqqqqqqiqqqqqqqqfqqqqqqqqqqqqqqqqqqqqiqqNqiqqqqqqqqqiffqqqfXqq:diqqqqqqffRqqqqiqqqqPqiqqqqqqqqqQfqq^qqqqqqqqqqqqqqqqqqqqqqqqiqqiiqqfqqqqqqVqqqqqqqqqqqqqqqqqiqqqqqqqqqqqqqqiqqqqqaai`bqqqqqqqqqqqqqqqqqqqqiqdqqqqiaqqqqqqqqqiq=qqWqqSQqqqWqqqqqqqqqqqqqqqqqqqqqqqqqqqqqqqqqqqq[qqqqqqqqqqqqqqqqqqqqqqqqqqqqqqqWq^qqqqqdqqqqqqiqqcqqqqqqqqqqqqqTqqqqqqqqqqqQq[qqqqqqqqqqqqqqqqqq9q4qqqqcqqqqqqqqqqXqiqqqqqqfqqqqqqqqqqqqHqqqqqqqqqqqqdqqqqqqqqqqqqqqqqqqqqSqqqqqqqq[qqqqqqqVqqqqqqqqqqqqiqqqqqqqqqqqqqqqSqqqqqqqqqqqqqqqqqqqqqqqqqqqqqqqqqqqqqqqqqqqqqqqqqqqqiq^qdqqqqqqqqqqqqqqqqqqq[qqqqqqRqqqiiqqqqqqqqqAqqqqqqqqqqfqqqqcqqqqqqqqqqqqqqqqqqqqPGZqqqq]qqiqqqqqqqqqqqqiqqqqqqqqqqqqqqqqqqqqqqqqqqqqqqqqqqqqqf\iqqqqqqq]qqqqqqqqq?qqqqqqq`qqqqqqqqqqqLqqqqqa
@m140306_004741_42137_c100613592550000001823119307181405_s1_p0/22488/ccs
CATGTTGAGGCAAGGAAGATGCTGTCCGGCAATACTTTCGTGCCAATCCGGTACGTGGCCAATTGGTAGTTTGTCCAGAACTCAGATTTTAACAGCAGAGGACGCATGCTCTACCTTCATGATCCACTGACGTCCCTGAGGCTGCAATACATGCAACGCCACGTACCGGATTGGCACGTAGGCCAGCAGAGGCAGTCTCCGCGGTAAGTCCTAGTGCAATGGCGCTTTTTTACCCTCGTCCTCGAGAAAGAGGGGACCGCCAGTGCAGATATCTTTAATGTGGTAATTGGGGCACGTAGGCCAGTGCCAATCCGGTACCTGGAGGACTCTTGGCCCTCCGCCCTTAGGCAGTGCATACTCTTCCATAAACGGCTGTTAGTTATGGCGTCCGAGGATTCAAAAAGGTGAGCGAACTCGGCCGCCACGTACCGGATTGGCACGAAAGTATTGCCGGAGTCCGTCAAATGTGATTGATGCCCTCGATCCCCGTGGAGATGAGATGCCTGGCTGGTCGGGGTGCAAACCGATCAATAACAATCGTCACTTTCGAGGTGGCAATAACTTTCGTGCCAATCCGGTACGTGGGCGATTAATCAGCATCCAAGGTTGCACACCGGTTTAATCGTGGGACATCGTCAAGCGTCAATATCCTAAAGACCTGCGAGGTTTAGGCATCAGTGCGGGGCCACGTACCGGATTGGCACGCTTGCAGAGAAATAGGGAAGGCTCATAGCGTTCGAAGTAGTTCCCAACCAGAACACTCCTGGTGAGTCGCTGGAAGCCATCTATAGAAAGGACGACGCTCGGGCCGGTGTAGCCAAGCTTGTTGTGCCAATCCGGTACGTGGCGGGTTGGCCAGATGTGCGATTATATCGCTTAATGGCTCTTGGGCCGCGGTGCGTTACCTTGCAGGAATTGAGGCCGTCCGTTAATTTCCCTTGCATACACCACGTACCGGATTGGCACGTAGGCCAGCAGGCGAGATGAATGGACGGGTCTGGTTCGAACGATGTATTAATTGATGCAGGAGCCCCGCACACCTAAATATCGATCCGGGTATGTTTAATGGTGCGATGGCGCACGTAGGCCAGTGCCAATCCGGTACCTGGGGCTGCCCTCTCCTACTTACGGGTATCGGCTCCCAGCCCCACGTCCGCGCTCTGTTCTCACCAACTAGGATCTGATGCACGAGATTAACGTTGACGTTGTCCACGTACCGGATTGGCACAACAAGCTTGGCATCCGGAGAGACGGGCTTCAAAGCTGCCTGACGACGGTTGCGCGTCCGTATCAAAATCCTCCTAATAAGCCCCGTCACTGTTGGTTGAAGAGCCCAGGATTCTCTGCAAGCGTGCCAATCCGGTACGTGGTGCTGAAACAGTTAATACTGGGACTTATTCTTGGGACTGATAGGGTTATGACGCTTTCTTATGTTCTCCGGCGTACAGTGAAGAAAAATCAATCCTATATCCCACGTACCGGATTGGCACGAAAGTATTGCCGCTAGCGCAACGAGTGATGAGGTTCGCAAACATG
+
XWPXCXVX;XSFVESKSOXSYWIc:S\NdaEdQPOIbR_`OKRRR`P:SMcRP^KQ8`PaPdQY?C>67>dU`SEM`d4PTVZabc?aK`]]]JWST;_K]dK6MBSccOKVJ%OMVS[(IK8@LO=KZdXdcRaQSSWVS_d_>`\c_`SEbQSaVbMdMK`\PQSNqaST9a][^\LdMX6TU\\dQUOTaSX`\R@OZOAR_@YRQGZcSHQcTROBF[W\]BUdYWdTVadaHS_<WXSCMM)NLGS.[dTK%GI0d`CMbiqYV[\[d^bqiqd^FP<=QfTiE[]LRaiX`qPK1d[][afZ=?XbTEq`qib]MqLG]faqDPdMSDbff,biLdfVaSWq_qTZ]c^_q`DVFVqafiGSd]CqTU[Z^]c<b`SL\aX^IbfiU`qCRfLqXiiWfNf[SVcqfYifY]dq`EORTUGR8VAa]cbF\VYWK9``TKWPUHV]YqP'8N^qaiU_`XZ_qWVqb^dq.HM]\Z^H>qqqfZQJc5YfcZ\YLb[ccQcZ`>`qL?RTqZi[MqiD^MiZ\qqiqLqibNaq`\qaHKqU`[:bOB[OJCT,=ZcHMTbqq5f^`\aqXq[D\GOGGHcZKScqq`Yf_Yq\cqiq.YY\`O[qq@ddqUT_\SiTiYH\cWX_PiZIKXd\O\ZYfiWDI9iqB[^?=WBL)W[TRaUTRU@`bCbfAYiE=?OIW4SB'qc[Ui=cibU`bSXqqiqNGqi\XaFiiZqVXS1RD\LacbfifQI2dKiTL`^qiHqH[b=YFYRDKTQ^aic^[cJU/DV/]^i[J][[qi[]fEai[[a\HYQiqbQ87Hb5QJq\HX.ZXRMBMKqRbU[Xq^bJ]]b]dW=fPc`V>@MNRETREZ^KF@X4fb]ZQETTFT21*J7DONP/UiSqObbNWI;fIiqIq[W:IPP@\[cC@iafa]q9a\Z(1a]ab<i_S]bad`Mi0aQAidQBq[bWafX1cf%RQH?\NZ4\qQcS[[ORq\qPqVcffYS`Z`ZK4NAN]X]X^8qffXZTY7_fb0W\bZQcCW(^UXRTcqEQITU]Uf+^aZYb`\qRiYFWZ]q=IcAEQJ;ZUaQXKYRi?aa;XZSR>Ha?;`XGS[MN^OH7qTO_TT[Q[iXdHYZdM_8<aiYMHA9TQC<a;`WTXTVRdKX]Ef[=N>bf1`qiY3a`aqMPM%[]MQCaUZJ]\=PU4FBKSPY_@UO++62S@^A?P5FXHB;Tqbi[qdUUV]WZf4QXNY\f[qKqYdSTEXfY\]a=HKR\YEbqqW]i=f@Yaaa_@`aT8NYYq]+.;*?BQTHd>Y?=KS]\[XTSRNK^PViYXDQqZVia]FqJbid[O+UVUSQYqLVYY=K[Aff^X]q\HqqqCZYR^fQSWd_ai>MHNX;Y&ASN^FTU4?_CQabiZqWcaITiULVNAF`dqHqcT]NTi\][HZQa`^?b_V[^AP[*TCMOZcia/aZ_JFaqbKTWHLIR`fiUYi^f`^JCV5\P8GSHIWAION^UEP/DTKMBUJVXJ[<-EASNTRC-JE:PNPLE;LF&>>DGHE-DG1EHFF--&54735A7;:?IFKLC
@m140306_004741_42137_c100613592550000001823119307181405_s1_p0/22554/ccs
CACATGTTGAGGCAAGGAAGATGCTGTCCGGCAATACTTTCGTGCCAATCCGGTACGTGGCGGCCGAGTTCGCTCACCTTTTTGAATCCTCGGACAGCCATAACTAACAGCCCGTTTATGGAAGAGTATGCACTGCCTAAGGGCGGAGGGCCAAGAGTCCTCCAGGTTACCGGGATGGCACTGGCCTACGTGCCCCAATTACCACATTAAAGATATCTGGCACTGGCGTCCCCTCTTCTCGAGGACGAGGGCGTAAAAAAGCGCCATTGCACTAGGACTTACCGGCGGAGACTGCCTCTGCTGGCCTACGTGCCAATCCGGTACGTGGCGTTGCATGTATTGCAGCCTCAGGGACGTCAGTGGATCATGAAGGTAGAGCATGCGTCCTCTGCTGTTAAAATCTGAGTTTCTGGACAAAACTACCAATTGGCCACCGTACCGGATTGGCACGAAAGTATTGCCACCTCGAAAGTGACGATTGTTAATTGATCGGTTTGTCACCCCGACCAGCCAGTGCATCTCATCTCCACGGGGGATCGAGGGGCATCAATCACATTTGACGGATCCGGCCAAATACTTTCGTGCAATCCGGTACGTTGGATATAGGATTGATTTTTCTTCACTGTACGCCGGAGACATAAGAAGCGTCATAACCCTATCAGTCCCCAAAGAATAAGTCCCAGTTATTAACTGTTTCAGCCACCACGCCTACCGGATTGGCACAACAATGCTTGGCATCCGGAGAGACGGGCTTCAAAGCTGACCTGACGACGGTTGCGCGTCCGTATCAAAATCCTCCTAATAAGCCCCCGTCACTGTTGGTTGAAGAGCCCATGATTCTCTGGCAAGCGTGCCAATCCGGTACGTGGTGTATGCAAGGGAAATTAACGGACGGCCTCAATTCTGCAAGGTAACGCCACCGCGGCCCAAGAGCCATTAAGCGATATAATCGCACCATCTGGCCAACCCGCCACCCGTACCGGATTGGCACAACAAGCTTGGCTACACCGGCCCGAGCGTCGTCCTTTCTATAGATGGCTTCCAGCGACTCAGCCAGGAGTTGTTCTGGTTGGGAACTACTTCGAACGCTATGAGCCTTCCCTATTTCTCTGCAAGCGTGCCAATCCGGTACGTGGCCCCGCCACTGATGCCTAAACCTCGCAGGTCTTTAGGATATTGACGCTTGACGATGTCCACGATTAAACCGCGGTGTGCAACCTTGGATGGCTGATTAATCGCCCACGTACCCGGATTGGCAGCGTAGGCCAGCAGGCGAGATGAATGGACGGGTCTGGTTCGAACGATGTATTAATTGATGCAGGAGCCCCGCACACCTAAATATCGATCCGGGTATGTTTAAATGGTGCGATGGCGCACGTAGCCAGTGCCAATCCGGTAGCCTGGGGCTGGCCCTCTCCTACTTACGGGGTATCGGCTCCCAGCCCCACCGTCGCGCTCTGTTCTCAACCAACTAGGATCTGATGACAACGAGATTAACGTTGACGTTGTCCACAGTACCGCGGATTGGCCACGAAAGTATTTGCCGCTAGCGCCAACGAGTGATGAGGTTCGCAAACATG
+
#$&'34143(1403.04&13331.44434-44./(4-$12344$04340/0344444.241.42424/34434443&2)3333)344.441243%%3244%00'43/202(443.444(04-2&1&240+23/43143.43444243%1+$/34/,3#/4/1'334/43%1#143#13344/34(44/43%%.444&0.14%0/443434443441+3%**34014..3+444/.34,43%224(4*+$20#%42(4444/44/43.4(.444(2(4-343#(%*32443334&2442-0/414144.32&#04'33344(.#334344444144444411%44+.'433(2044344/1423$.344034343333224,424',442404424/30'434/444%33442442(32/4344/04(3142(4(3044443443434'434344443244244/444/24.'44%113/43"4#$240/0404.44(-44,4444324/31/4)(1'/-43$(434$434'3&-1//023)4444444344444424444&(44,(('(&('((((&-44434'#24424/.4444)*%23/444344'44414/444.4443'43$34.43442#'/3344*43443$'034)444,41/,4(833$0143/&34///404-%.33423#1&./4(3$'33.4443%34404%14$4"$044.4&34%413413$30142/44444/*44-3443404,44&&031.444.0434.4/3"#(4(444/%4/04'44-44344).'-4444443444/34440(424144.4/%"$4444342#"$344044414344340443%243444.)/%.34242%431,$./.003(4.4424033%23334-443(33&2434/4343(434441*443434/4443(03404404*444-4/42434/(42'/2&,244.2(2443423&43344%23%34$%'34/4&3-413'4/423.31(.4.44'443434/+4-343/44#2443)&$&44.3%4(343413+2.4344-4.443344434444344444&434(33030444.34,$3(3444%/4344344'3#///13%3334%44340%422.4344-444&,%3(4424/4143%4%-,44/43444444(3,$43%3434244)133,94.(43&,/4343444%3442-34%4144&4442.44(834.3/4&1$3%01%2/4144424144(444(33/42444144444-43444%223444$'3/44342444343443/444444443/4.4/&.%24/-3/.0444(4/./)333334#343313$434442%''30444/43,4344($2%.4/(44414)1(333/43441.343)/.443444/3$0%414204444&.,44414*3%2(3444424)33/344-4.4(44442$*&.$44343/244433%1..&113.4.2(/34*3%)*343434)34.414.#(*".-.043333442%1&,-432444434-4/4-33%424/44
@m140306_004741_42137_c100613592550000001823119307181405_s1_p0/22710/ccs
CATGTTTGCGAACCTCATCACTCGTTGCGCTAGCGGCAATACTTTCGTGCCAATCCGGTACGTGGCCAATTGGTAGTTTGTCCAGAACTCAGATTTTAACAGCAGAGGACGCATGCTCTACCTTCATGATCCACTGACGTCCCTGAGGCTGCAATACATGCAACGCCACGTACCGGATTGGCACGTAGGCCAGCAGAGGCAGTCTCCGCGGTAAGTCCTAGTGCAATGGCGCTTTTTTACCCTCGTCCTCGAGAAGAGGGGACGCCAGTGCAGATATCTTTAATGTGGTAATTGGGGCACGTAGGCCAGTGCCAATCCGGTACCTGGAGGACTCTTGGCCCTCCGCCCTTAGGCAGTGCATACTCTTCCATAAACGGGCTGTTAGTTATGGCGTCCGAGGATTCAAAAAGGTGAGCGAACTCGGCCGCCACGTACCGGATTGGCACAACAAGCTTGGCATCCGGAGAGACGGGCTTCAAAGCTGCCTGACGACGGTTGCGCGTCCGTATCAAAATCCTCCTAATAAGCCCCCGTCACTGTTGGTTGAAGAGCCCAGGATTCTCTGCAAGCGTGCCAATCCGGTACGTGGCCCCGCACTGATGCCTAAACCTCGCAGGTCTTTAGGATATTGACGCTTGACGATGTCCCACGATTAAACCGGTGTGCAACCTTGGATGCTGATTAATCGCCCACGTACCGGATTGGCACGTAGGCCAGCAGGCGAGATGAATGGACGGGTCTGGTTCGAACGATGTATTAATTGATGCAGGAGCCCCGCACACCTAAATATCGATCCGGGTATGTTTAATGGTGCGATGGCGCACGTAGGCCAGTGCCAATCCGGTACCTGGGGCTGCCCTCTCCTACTTACGGGTATCGGCTCCCAGCCCCACGTCGCGCTCTGTTCTCAACCAACTAGGATCTGATGCACGAGATTAACGTTGACGTTGTCCACGTACCGGATTGGCACAACAAGCTTGGCTACACCGGCCCGAGCGTCGTCCTTTCTATAGATGGCTTCCAGCGACTCACCAGGAGTGTTCTGGTTGGGAACTACTTCGAACGCTATGAGCCTTCCCTATTTCTCTGCAAGCGTGCCAATCCGGTACGTGGTGCTGAAACAGTTAATACTGGGACTTATTCTTGGGACTGATAGGGTTATGACGCTTCTTATGTTCTCCGGCGTACAGTGAAGAAAAATCAATCCTATATCCCACGTACCGGATTGGCACGAAAGTATTGCCACCTCGAAAGTGACGATTGTTATTGATCGGTTTGCACCCCGACCAGCCAGGCATCTCATCTCCACGGGGATCGAGGGCATCAATCACATTTGACGGATCCGGCAATACTTTCGTGCCAATCCGGTACGTGGTGTATGCAAGGGAAATTAACGGACGGCCTCAATTCCTGCAAGGTAACGCACCGCGGCCCAAGAGCCATTAAGCGATATAATCGCACATCTGGCCAACCCGCCACGTACCGGATTGGCACGAAAGTATTGCCGGACAGCATCTTCCTTGCCTCAACATG
+
dcU\\ddLW]FM8Y]RadbcWTGRcd_^cd]P^bKd^QdaP^PdaP_d_TdIdcHa_dccXSGBINbO^UdJP;bW>Wd\a>ddZN_ddLI`dC^]_]dVbaXcUS7d_cXHUcd^cdcbGaHaOFcdcT^dddW[cQdQ>Z_\NOXYcdSLN^cdcdcP@c^Lc&accdc`7dXd^YdSd]dc\MdOaAdcV`ddcMd]dTad^IcL]adccdN\\cQF=MW`a_S^dY]cGaVWddZ8d`cO_N^a]XIcaNQ\cBddcG`^XddbcdcRJ_R\bbSd_`d`aRRd\cVcdWddddPbdQaBcKddF]YQ^F]]VqTd_GVWaPbN-UUSbYG\\a@daLIiaSidaMMWd_^dcbcdaMP`Ca]Yc_QB`_aL_dYKcLdc\MdPTB^dIaMS?`][b\W`Rdd`d\dNbcSQ`HaaSBVdR_aPccNaP^`^DWUCdbdcOdG^`WdJ\I^Va@ddUT3qZ_b_O]@^dd?aK:d^_aSSSdc]c`NL^JaQdb;cP_PbcWP\P^Hdd_dbcc1Yccdcbdc0q\`UZSaScN.ZdadNWbNaabcBddcQa^]U]P]M\`Xddd]<LAP&JS^d2ZTHc`cYdScNdb]UdN`SUdYd]=^dbcaO_^R\dd^bddS?dbL;bdHKHXacd\dddbRUc6??P^R^QcRVaKZS^cb]abUTRqSQ;ddYOVcd]cdV^Pa_Lddbdbc]CSXdSa_N]TZ]YPO1_\dcdVcbdR]S\dc^^dQWddc]dd^^J@_U^\=TbOab^TTTP^Zd^d_PP]`dTdWQ-dLL\&_LO'9[Md\_iq_q_GiqUq][qcqNPq^\UiqFfbYqqiqfqiqiqFYWqAqPi\qZqaiqfbbqb\^qf:qdid[q\qq\fi]iqZiqqiYSqqqiqqqqfETqqqqIqqqZ\qdGqfZW\a\iEiiSGqqYqSqqfZFK:`qqqiiq_q\qqqqfaNqXqJiiZiYDGd?Na]daqiAqiq[Rqiq[qf\f_iibSaiNqq;daqUiTc)ii_Zqa`\bfaXf5q\S;<c]^qqRqidccqqiq?XXdiYfi_CbfU[iWq^qqqqqXqq]dq^YWV_S^]^W[[V\iiZiZbYaX\\qq\bqiqiqZOY`q`^qffqIY]Qqcq_qR^qGi<iPa]?a\I\a^fRcqf`iViqqi^qaV`QYQDaqiaqqqqaSqcYiaqqqqS`Fqq`qi`[(qXOZaYic\fqfqi[Sii[RqqqdKT?_K[qq^qTqPq`]WVUqfaIqPdq]qqiqi_qii_ZCqiIq]\q\YSYa\\cqMqq\bqGRiqfqq\*_JqZiiqIqBqiqJYdqViMYSWifVEqqiqiqZMdqYViqqM`^YaKiqi][Gdq9Y[XqNqi9fiSXSVPq\qiqcii\bYbqq_]SZXNWTq\i_@[iEW[cZY^]fia_>iXITW[`VT`iqqNJ]bqqi\c`q\qq^iOq9qZbqqqXqaqaiKqMqqQ]TY^PiqqqGqWiM\aWiJdqiqZiXDWHDYq[qiqAqqZqqqqqbqiqiqaZ^fqXIiqFqqi^_OY`Pi^qqfqqq\qqqqiqiqqiq[bTqqqXi
@m140306_004741_42137_c100613592550000001823119307181405_s1_p0/23017/ccs
CATGTTTGCGAACGCTCATCACTCGTTGCGCTAGCGCAATACTTTCGTGCCAATCCGGTACCGTGGGCGAATTAATCAGCATCCAAGTTGCACACCCGGTTTAATCGTGGGACATCGTCAAGCGTCAATATCTAAAGACATGCGAGTTTACGGCATCAGTGCGGGGGCCACGTACCGGATTGGCACAACAATCTTGGCTACACCGGGGCCCGAGCGTCGTCCTTTCTATAGTAGATGGCTTCCAGCGCACTCACCAGGCGTGTTCTCGGTTGGGAACTACTTCGAACGCTTATGAGCCTTCCCTATTTCTCTGCAACCGTGGCCAATCCGGTACGTGGCGGCCGAGTTCTGCTCACCTTTTTGAATCCTCGGACGCCATAACGTAACAGCCCGTTTATGGAAGAGTATGCACTGCCTAAGGGGGCGGAGGGCCAAGAGTCCTCCAGGTACCCGGATTGGCACGTAGGCCCCAGCAGAGGCAGTCTCCCGCGGTAAGTCCTAGTGGCAATGGGCCGCTTTTTTACCCTCGTCCTCGAGAAGAGGGGACGCCAGTGCAGATATCTTTTAATGTGGTAATTGGGCACGTAGGCCCAGTGCCAATCCGGTACCGTGGTGCTATGCAAGGGAAATTAACGGACGGCCTCAATTCCTGCAAGGTAAGCGCACCGCGGCCCAAGAGCCATTACAGCGATATAATCGCACATCTGGCCAACCCTCCACGTACCGGATTTGGCACAACAAGCTTGGCATCCCGGGAGAGACGGGCTTCAAAGCTGCCTGACGACGGTTGCCGCGTCCGTATCAAAATCCTCCCTAATAAGGCCCCCGTCACTTTTGGTTGAAGAGCCCAGCCGGATTCTCTGCAAGCGTGCCAACTCCGGTACGTGGGATATAGGATTGATTTTTCTTCACTGTACGCCGGAGAACATAAGAAGCGTCATAACCCTATCAGTCCCAAGAATAAGTTCCCAGTATTAACACTGTTTCAGCACCACGTACCGTATCTGGCCACGAAAGTATTGCCGATCCGTCAAATGTGATTGATGCCCCTCGATCCCGTGGAGATGAGATGCCTGGCTGGTCGGGGTGCAAACCGATCAATAACAATCGTCACTTTTCGGAGGATGGCAATACTTTCGTGCCAATCCGGTACGTGGCGTTGCATGTATTGCAGCCCTCAGGGACGTCAGTGGATCATGAAGGTAGAGCATGCCGTCCTCTGCTGTTAAAATCTGAGTTCTGGACAAACTACCAATTGGCCCACGTACCGGATTGGCACGAAAGTATTGCCGGACAGCATCTTCCTTGCCTCAACATG
+
4442243$.'(42%14444444#344424444444&,/44342444443&32441433&1&$-$04444+3+434444344.2433#24//3&*#-0343%42'42$2/44.2((&4(2344333$34343$424424$#$1443$2444&24244044423%,0&)'.444442433%2&3444443$14#1%20404441&/%'('(21134343%34/4&2203/(%%"'334.%'33%32%*%"'04+/&4',2"$413044%2434%42343+%$011434444%244(43.444%.+44.4424242443"$$3&1/(&44/4.442#.4242.0%444433$#"31$()3,%3%2$/4304,(34442.444344*44(442%..23444%&414'2'32(-3/44434334'22-(&143%36243%443%'(4%.433%2%#(2'0"02434/434).%323444424/44/2%44%2214/4434%%%44403"13+(4%02$132$44430434432%2+44(.443444-(4443'24/34441$04444&3'&34.$104/(..(%4433.,4-)3&2+(33%/(24($3-443#$&1%43(#$/4443414/$$'34/43&404)3//1'%1.#2&443.3&3334%1443%44404%/40%(34*4434&"&4442%(2$3&4%/%'443-031(30%($!"144/34(3.44&2*'10.434434&1%2342&4&"$/4443%244044334/244444%-34#0$24414444#+%'43340(((&'(((('(('$*334434(2-4444444/4%"$24/44401#%.&130$+'+++244-444244444442434&33/344444/244443.32443423$444433414444'443%2%41034'2&344/44444%'""414444-3/14/44344344.2%#1/444244.4&/)**44344&34/4,43434444$$+2%424*/4'4%4234433%,204'/1%/2(3+'(44/&1/444&34343&42%343424414'1$44410440444443&0.444/%24'343444444$43$(4444444%&32304434'304444'4,344404-14344)43444.4424443444443%/%24344&32434044432%444434+'43(433%214443%0/2#344144$44444/4344443434.34.4#424$423&134343434'334444434&4134/433343444444(4141442/24/1&3434/(4144434&'31
@m140306_004741_42137_c100613592550000001823119307181405_s1_p0/23036/ccs
GAATCAAAGTACAGCTCATTGGGATGAGAAGCGCACATTTGACAGTAACCGAAGACGAGAGCAAAGAGAAGTATGTACTGCCTGTCTATGCTTCCCTAGTCCTTCTGGTCGACTACACATGGGCCACGTACGTAACTACACCATCGGTGACGTGAGTCGCCCGCTACCCAGCGTCATCTGGG
+
q!!2*6*82%&H7-?+:F?>.HED8J'?<HFENMORPVA0_U-/S8PWTWV^OC\[a]4\U]HHC4aPDUBc[4-L;Ob^VVJGd^[0'\\Ma6HQLH);CB$2PO<DIRGREN>;QOC%2AR5LL8CPK6>=3;2=6C=3%(5G<LLFKG?HKK::==++(0-3:&94=*(55%/+%!!!"
@m140306_004741_42137_c100613592550000001823119307181405_s1_p0/23458/ccs
CATGTTTGCGAACCTCATCACTCGTTGCGCTAGCGGCAATTACTTTCGTGCCAATCCGGTACGTGGCGGGTTGGCCAGATGTGCGATTATATCGCTTAATGGCTCTTGGGCCGCGGTGCGTTACCTTGCAGGAATTGAGGCCGTCCGTTAATTTCCCTTGCATACACCACGTACCGGATTGGCACTGGCCTACGTGCCCCAATTACCACATTAAAGATATCTGCACTGGCGTCCCCTCTTCTCGAGGACGAGGGTAAAAAAGCGCCATTGCACTAGGACTTACCGCGGAGACTGCCTCTGCTGGCCTACGTGCCAATCCGGTACGTGGTGCTGAAACAGTTAATACTGGGACTTATTCTTGGGACTGATAGGGTTATGACGCTTCTTATGTTCTCCGGCGTACAGTGAAGAAAAATCAATCCTATATCCCACGTACCGGATTGGCACGCTTGCAGAGAAATAGGGGAAGGCTCATAGCGTTCGAAGTAGTTCCCAACCAGAACACTCCTGGTGAGTCGCTGGAAGCCATCTATAGAAAGGACGACGCTCGGGCCGGTGTAGCCAAGCTTGTTGTGCCAATCCGGTACGTGGCCCCCGCACTGATGCCTAAACCTCGCAGGTCTTTAGGATATTGACGCTTGACGATGTCCCACGATTAAACCGGTGTGCAACCTTGGATGCTGATTAATCGCCCACGTACCGGATTGGCACTGGCCTACGTGCGCCATCGCACCATTAAACATACCCGGATCGATATTTACGGTGTGCGGGGCTCCTGCATCAATTAATACATCGTTCGAACCAGACCCGTCCATTCATCTCGCCTGCTGGCCTACGTGCCAATCCGGTACCTGGGGCTGCCCTCTCCTACTTACGGGTATCGGCTCCCAGCCCCACGTCGCGCTCTGTTCTCAACCAACTAGGATCTGATGCACGAGATTAACGTTGACGTTGTCCACGTACCGGATTGGCACAACAAGCTTGGCATCCGGAGAGACGGGCTTCAAAGCTGCCTGACGACGGTTGCGCGTCCGTATCAAAATCCTCCTAATAAGCCCCCGTCACTGTTGGTTGAAGAGCCCAGGATTCTCTGCAAGCGTGCCAATCCGGTACGTGGCGGCCGAGTTCGCTCACCTTTTTGAATCCTCGGACGCCATAACTAACAGCCCGTTTATGGAAGAGTATGCACTGCCTAAGGGCGGAGGGCCAAGAGTCCTCCAGGTACCGGATTGGCACGAAAGTATTGCCGGATCCGTCAAATGTGATTGATGCCCTCGATCCCCGTGGAGATGAGATGCCTGGCTGGTCGGGGTGCAAACCGATCAATAACAATCGTCACTTTCGAGGTGGCAATACTTTCGTGCCAATCCGGTACGTGGCGTTGCATGTATTGCAGCCTCAGGGACGTCAGTGGATCATGAAGGTAGAGCATGCGTCCTCTGCTGTTAAAATCTGAGTTCTGGACAAACTACCAATTGGCCACGTACCGGATTGGCACGAAAGTATTGCCGGACAGCATCTTCCTTGCCTCAACATG
+
Gfqqqq^af_cqiJfqcqfqqqSqq^qfqdYqUi?N3Y^'R]dKfiR`qd]q?qqNqiqqqViKBiqCqiqq7q^EqqdYaqdiCqDT_qq_qXqNiiqbqqqUiIdNiqXfdiiqiciqcqfHJQ_ISiqfqqQdRbSqbqqSOqqNqiqiqq=qqcicqq\qqaNq`iifbZiCaqDqai[ffqHqPqqYUqiN@]VV^qqiqXqifqYdFdqZbIqYPqqqqqqDZfD[.D*;NqWqqqqqqfqqiqqqqqqPqiqqq^MqVqqqqH]qOqcBqqiViq;qbiNqqiqiqO9Zqqq]>qWqS^qqaqqq\c^YqaqiqqqRqiDqi[diWqiqqqfDqqqqqqqTd`qiTiqqi_TqPqqif[Uiqq?Ui,qcqiqP\(q]qNXqqqqq[qRqXqqqqqSqqZfci[+RZqiqPqiqJqqifqiTqqqqqqqVqfqiqqqqqqqaqQqq_qqq^iqqqi&q\fqqRqqqqqZMdfqiV^JT6DdiqqqUY^Xbd\qqiqqKiqRdqqqqqqf^qqqqXqqSiqqqq_YqiqqV>7PqWqqqiqIiLXqIWqqqqqqqidqqqqqQqqaq[qGYqqqqiqUqqqii_^q2qiqq_qqqqqqqqCqbFqq8[dqqqqqqiqqqqiiqqqfiqqqXQHfqqq`q`qqqVZqqBqqRdqfqYq9qq[qfqqqSTqq^qf?cqqqqqaqqiQfEqqqBfZYBqZqqqqqdWqqqIqLqq[qqqddcfqqqiqiqKqqLqL]qqcqq3q[qia2_q`Rd3[7G3Gqiqif\6qqWaKVfYY`[qZKcR\iaPdPfiY>TQdZaI^^q5i/fqqY:qq]Qqqi[qiRLVq<KiWdBf[qBfUfKf<dqQqfaLdEaiRIqqqqq@iqiNibiq^fqqqiOqqqqf[Wqq]aqqq\Dqi\qa\qXRiqHMqqqZqiqqiq^qiqqJ[bV_D`iqqYqTqqqqqqSqPqqqqqqq`qM[]JFqqi[Rqfqqqqiiqqqfcqqiqc^dTqOqq]qPqBqJqqcqqLqqiY`q^qqqqqi>qqqq]qqqOOiqiq^qqARqqGqdq8qqqqqqqPqqaidqqM&dSYqdqbqiq]\qJiXTqqfq`JQcqqfqqKbqqqqqqfq]qqqqf^qqq]qSqqZY]^XqbSiXc^8qTqGIfTdqqq9qbiiq^iddiqf\qiqqdqiiMfqb+Vd[^?`SPq^iS_WSiqq_q^Zf[WqqdZVqd^q:fii\aiJiqiqqqqXUqYqqf_fUbqqcq[qqqqdUdqqqqqDiqK]qqYqdqiMCqiaq;^qqqiiiiqbqicAqqqb`q86iqfqqDqqqiiqq[iqqcqqqqqqMqfqLbT]qAd4qqqqqdKqqii3dXRq[qTqq``qqqiqqO_qqqqbqq;qqqqqqqQaZqNqfqbqqqqqHQqqq_q^aLqXqqdfG\ISEf_M][qqi\qqqqWqJiqqqqPTYc>bqabqqqbiSdqa6dq^`Rqii[qUVSZq_qqqqiqqGPIZiA`faqbqqiq=b=qSqqS?fi`fqqqMq^]QqXqaqd`R:qiSfqqqKdqq\fqq`qqqqqq_qqqiqqqqq
@m140306_004741_42137_c100613592550000001823119307181405_s1_p0/23533/ccs
ATCCACATTTTCTGGCAGATTTCGGGTATCAACACTTAATGATGTTGTTATGTAACTGCTGACTGATGGAATAACTCCGATGCCATACCGATTAGTTACCGCGCGTTTATTGTTCAACGGAATATCTTCAGTGCCGTCTGCGTCGATCATAAAACGCGAGTCAGCACTACCGCTATAGTCGTGGAAAGCGGCACCGTGGCGAGTCGCAGTGAATGAACCATTCCAACTGGCATTCAGAGAATAATAACTGTCTCGCTGTGATGTACCGGAGAGGTAGAGTCGACCGTTCTCGGTATTATGCTGATAACTGGCGCGTAGTGACGCTTTCATATCTTTGAATTCATCATTGTCGCCTGAAGCAGAAACGCTCCAGGAATTATTTCGATCGGAAGAGTCATACCACGAAGCAGTATGCGAAATCTCATTATCCTGATTTCGTTGCATACCATAGCTCAATGTTCTACTAGTTCCCCAGGGAATCGAAATATTTAGGTACAGTTGATCCTGGTTGTCTTCTTCCCAGTTTATTCGGCTAAATGTTAGAGAAGTGGAGACGTTTTTTAATGGCCCGAT
+
qqqqqqqqqqqqqqqqqqqqqqqqqqqqqqqqqqqqqqqqqqqqqqqqqqqqqqqqqqqqqqqqqqqqqqqqqqqqqqqqqqqqqqqqqqqqqqqqqqqqqqqqqqqqqqqqqqqqqqqqqqqqqqqqqqqqqqqqqqqqqqqqqqqqqqqqqqqqqqqqqqqqqqqqqqqqqqqqqqqqqqqqqqqqqqqqqqqqqqqqqqqqqqqqqqqqqqqqqqqqqqqqqqqqqqqqqqqqqqqqqqqqqqqqqqqqqqqqqqqqqqqqqqqqqqqqqqqqqqqqqqqqqqqqqqqqqqqqqqqqqqqqqqqqqqqqqqqqqqqqqqqqqqqqqqqqqqqqqqqqqqqqqqqqqqqqqqqqqqqqqqqqqqqqqqqqqqqqqqqqqqqqqqqqqqqqqqqqqqqqqqqqqqqqqqqqqqqqqqqqqqqqqqqqqqqqqqqqqqqqqqqqqqqqqqqqqqqqqqqqqqqqqqqqqqqqqqqqqqqqqqqqqqqqqqqqqqqqqqqqqqqqqqqqqqqqqqqqqqqqqqqqqqqqqqqqqqqqqqqqqqqqqqqqqqqqqqqqqqqqqqqqqqqTqqqqq
@m140306_004741_42137_c100613592550000001823119307181405_s1_p0/23553/ccs
AGTACACCGAGGACGGGTAATAGCCTCGCGTTGCTTGCTGGCGCCTAACAGTTCGCAGACCGGAACATTCAGCGCCTTACCTAGCAGGTCAAGCAAAGCGGCTTCCAGCGCCGCCACGGCGTTAACGCGTAATTCAAAGGTCCAGGCACCCTTTACCGAAGGTATCAAATGCGCGGCGCCGGACTTACCTTTATGCAGCCTGCTGGACCACGTTTATTCAGTGCGCGCAACGTTCCTGGCCAGAGACCATCGGAGATAGCTCGACAAGCGTCTGATAAATCACATCTCG
+
q!!:$04=(?/E5,5<>0<;?@==@@;6?=:ID98:784(J3,,..7F5IG<L@A9KKK8L<:5F6#8:>KII15=88K7JE,):E%LHLK>11:7436685.3-E74H@$/:GJG+CFFL.)KG*)=/A-3%$2<@HBMF*.<1;9C2D=<?HI)9>7I=2,-)34*0:)(-"*:;.$%%23$'-0'?2@/,'+@-(.=@@>?4:?&,-@+2($@?13->,&?>:?@3/0+=@=@?68(/97)'472@?;$23'3@>';-5=@@?@?*@,1?(0=<)/;@@/>@!!!"
@m140306_004741_42137_c100613592550000001823119307181405_s1_p0/24346/ccs
CATGTTTGCGAACCTCATCACTCGTTGCGCTAGCGGCAATACTTTCGTGCCAATCCGGTACGTGGTGCTGAAACAGTTAATACTGGGACTTATTCTTGGGACTGATAGGGTTATGACGCTTCTTATGTTCTCCGGCGTACAGTGAAGAAAAATCAATCCTATATCCCACGTACCGGATTGGCACGAAAGTATTGCCACCTCGAAAGTGACGATTGTTATTGATCGGTTTGCACCCCGACCAGCCAGGCATCTCATCTCCACGGGGATCGAGGGCATCAATCACATTTGACGGATCCGGCAATACTTTCGTGCCAATCCGGTACGTGGCGGCCGAGTTCGCTCACCTTTTTGAATCCTCGGACGCCATAACTAACAGCCCGTTTATGGAAGAGTATGCACTGCCTAAGGGCGGAGGGCCAAGAGTCCTCCAGGTACCGGATTGGCACTGGCCTACGTGCCCCAATTTACCACATTAAAGATATCTGCACTGGCGTCCCCTCTTCTCGAGGACGAGGGTAAAAAAGCGCCATTGCACTAGGACTTACCGCGGAGACTGCCTCTGCTGGCCTACGTGCCAATCCGGTACGTGGCGTTGCATGTATTGCAGCCTCAGGGACGTCAGTGGATCATGAAGGTAGAGCATGCGTCCTCTGCTGTTAAAATCTGAGTTCTGGACAAACTACCAATTGGCCACGTACCGGATTGGCACAACAAGCTTGGCATCCGGAGAGACGGGCTTCAAAGCTGCCTGACGACGGTTGCGCGTCCGTATCAAAATCCTCCTAATAAGCCCCCGTCACTGTTGGTTGAAGAGCCCAGGATTCTCTGCAAGCGTGCCAATCCGGTACGTGGCCCCGCACTGATGCCTAAACCTCGCAGGTCTTTAGGATATTGACGCTTGACGATGTCCCACGATTAAACCGGTGTGCAACCTTGGATGCTGATTAATCGCCCACGTACCGGATTGGCACGTAGGCCAGCAGGCGAGATGAATGGACGGGTCTGGTTCGAACGATGTATTAATTGATGCAGGAGCCCCGCACACCTAAATATCGATCCGGGTATGTTTAATGGTGCGATGGCGCACGTAGGCCAGTGCCAATCCGGTACCTGGGGCTGCCCTCTCCTACTTACGGGTATCGGCTCCCAGCCCCACGTCGCGCTCTGTTCTCAACCAACTAGGATCTGATGCACGAGATTAACGTTGACGTTGTCCACGTACCGGATTGGCACAACAAGCTTGGCTACACCGGCCCGAGCGTCGTCCTTTCTATAGATGGCTTCCAGCGACTCACCAGGAGTGTTCTGGTTGGGAACTACTTCGAACGCTATGAGCCTTCCCTATTTCTCTGCAAGCGTGCCAATCCGGTACGTGGTGTATGCAAGGGAAATTAACGGACGGCCTCAATTCCTGCAAGGTAACGCACCGCGGCCCAAGAGCCATTAAGCGATATAATCGCACATCTGGCCAACCCGCCACGTACCGGATTGGCACGAAAGTATTGCCGGACAGCATCTTCCTTGCCTCAACATG
+
dddcV_^^^_cdUddadd^dd^_\OdaOS`dccaAVT6W^qqKqfJPdqfqiqqbqRqaqqqViq[[Yiq]iqiqqZ]YqiqqqZqqqqqq_qqqqqRqqiqcWqc\ViqBq[q^qqVqbqiqqqNdZFc^Q`Wd_cSZ\dVdR`ddNdd``OP`VBQ\cSWTR=K]]]bdcF``dbQdXdcaDJBacHaX\daTdcKdd_cUdcbPWd^TZKd^cdcddW]`]cdNBdbM_Qddd_^J^d[Qdd_dddPddUYUcPSqdaEdd^cO_MaCqddddI]dSd_]dcddLadYd]KTfMXOPdScR`ddaPHcadc^[JRcdSPdc_*`^XfAqadb_b7[ccQcGdUddddWOd\MRFXUd__`^L3`^`IONRYLWPdddOdaL[NdKd^d\cd^dbPRdIMd^UUEdJ;9aKAF`B][dI>abc^cNZdVddWXdU^cddEdU=Kd\dWqd^cc\G4W\]@a)S_^Mc^aNUcMUd`ddUQc^dHacd^db^^?^aadV3_adcK`cc\D\d$adL+adad^\Q`\dc)aaVdc^^[dS`U`cCRY]4[YZaN^NP\d`dbO]JdUqcQV]d^M`]dcLa[bT\WERP?N`adc]TVO_c9VP]CdYWbPPHda_JdRaR:`bdB8]ccdZdPdddG_JN\L_BU7PccRd[[QJ=^?\^ZcUdZdV^dOB-qdYbdd\V]cdRd_dUqGC5X_S[Sdcdddd3G5J]8a^TOd\N_KdWcSddWddKaQR`LTaaVUROd\*SSUadd^ddddKKiEbR]`caWMdcQacdDddZHONVGH=Udd]dU5ZTda^]G_cHL^]NdNS(^TNa^@=9WBOHYd^cRdd\NdcV_d`^dddcVdAddcdP`\a6YT``Id^cV^db:^TOWdad\adc_Mddacddabd_ddBPRPdaJ`d]^?`^GVPPdccKNbQdNdVURQYcIa]QUVEdUd>daIacdKcddAdc^dUdqR^^Q\NadVdWdJ[ddUbLcGcHd^bd_`db^PWbTZ>`_UPPCGd``]cPdcdbVadRbd_bdWdd]dXdddV\`d=dR`,aaaPK_`dEddGda\`\GONTcdSqd^K.\GcdQ`d,WQXc^OcAqdd^`_OONJ_Gq_`dTST1[aHP:]\cKaN7cdd]V_V_ca<dKK:Pd[ddd\VaN?M[Xq`dSJbdR?`ddaG8]Sb]cZ^3daVdVdcVd]qcd`]dRVKdPH_\TdccCTadd[RAad^^dSG]Qddca9`R^Oa]UdZqdcd^dUdTcddd]^]ddGqaRc<RZa[d)\`@R[b^dcWdS^OVVbVdWcF]RPPEOd\dccccdcO=`GddVdU^cMaddPAdad;adDc_^d]N]ddb_H`_:UQE[T]dRaXK`M\Oa_Nb=dUb;d^^cWdWqcdd]q_dV>caC\dcbd_Hcc?^:PPOLbPdc_bGddcOdR``9WVH]bbL^[^dRd^dd^SRd[d`Q?REdcRYUdZPddUdcdcTad_V^<]`d^dc9c`SWRVQdNcRdUcSqPW_]d]^UQPC^9aVWUZPddcc]ddd?R?SdLaZJAbUZdJdaO[Aac<Pd_dR`
@m140306_004741_42137_c100613592550000001823119307181405_s1_p0/24491/ccs
CATGTTGAGGCAAGGAAGATGCTGTCCGGCAATACTTTCGTGCCAATCCGGTACGTGGCGTTGCATGTATTGCAGCCTCAGGGACGTCAGTGGATCATGAAGGTAGAGCATGCGTCCTCTGCTGTTAAAATCTGAGTTCTGGACAAACTACCAATTGGCCACGTACCGGATTGGCACAACAAGCTTGGCATCCGGAGAGACGGGCTTCAAAGCTGCCTGACGACGGTTGCGCGTCCGTATCAAAATCCTCCTAATAAGCCCCCGTCACTGTTGGTTGAAGAGCCCAGGATTCTCTGCAAGCGTGCCAATCCGGTACGTGGCGGCCGAGTTCGCTCACCTTTTTGAATCCTCGGACGCCATAACTAACAGCCCGTTTATGGAAGAGTATGCACTGCCTAAGGGCGGAGGGCCAAGAGTCCTCCAGGTACCGGATTGGCACAACAAGCTTGGCTACACCGGCCCGAGCGTCGTCCTTTCTATAGATGGCTTCCAGCGACTCACCAGGAGTGTTCTGGTTGGGAACTACTTCGAACGCTATGAGCCTTCCCTATTTCTCTGCAAGCGTGGCCAATCCGGTACGTGGCGGGTTGGCCAGATGTGCGATTATATCGCTTAATGGCTCTTGGGCCGCGGTGCGTTACCTTGCAGGAATTGAGGCCGTCCGTTAATTTCCCTTGCATACACCACGTACCGGATTGGCACGTAGGCCAGCAGGCGAGATGAATGGACGGGTCTGGTTCGAACGATGTATTAATTGATGCAGGAGCCCCGCACACCTAAATATCGATCCGGGTATGTTTAATGGTGCGATGGCGCACGTAGGCCAGTGCCAATCCGGTACCTGGGGCTGCCCTCTCCTACTTACGGGTATCGGCTCCCAGCCCCCACGTCGCGCTCTGTTCTCAACCAACTAGGATCTGATGCACGAGATTAACGTTGACGTTGTCCACGTACCGGATTGGCACGAAAGTATTGCCGGATCCGTC
+
qqqqqq_qWqqqqqqqqqqqqqqqqPq_qqqqqqqiqqiqqbqqqqqqqaqqqqOq>qqMqqqqqqqaaqqqiqq<qqXqdqqqqqqqqqqqqqqqqQqqqiqqqqqqqqqqqqq@qqfqqqUq?qUqqqqqqqqqqqqqYqqqYqqqqqqqqqdqqqbqq\qqqqqiqqqq]qqqqM`iBaqQqqbqqqqqqdqqiEcqqKqqqiqTUqqqIqqWqqTqq`qW]qfq\qqqqqqqqqqiqbqqqqqqqiqqcqqHqZ2qqqqqqqqqqqaqfqUqcqqqqF[qqqiqqqqaqZibqqqqqqqTqqbqqfqUqqqqOqOqiKqWiqqBcqqqqcqiqqMqqqq[^qq;qqiqqqqqZqqqaqqq\qqqNdqqq3qqqiKqqq<qqqqqqfqqqBqqqiqNqqq4qqKqqqqqqqqqiqqq_qqqqqq`qiqOOqqqiPqqqqqqq`dqKqNTqqq]qQqAiR2qLqqqiq^6qXqqqqqqfqqqiqqLqWqcCqqqq_dqqqqYqiqqqfqf7NqqqiqqOqqqqqqqqfPqqqqLqqdqKMiaqGqqqa(qqqqqqqq\qLqqqKa>qqqCqqqqqiaqqRqi\qqVqfqqqqciqq1WqqqqqqqqqqqOYqdqqiqqIqLqCqqNiqqZqiY`qDqSqqqqqPiiqiqiqafiqqqqUTqqLqqqUqqiqqqqNiqqqqqq]aYqfqbqcqqbqZqqqqqqTLq,iqqiiVqiqfqqKPGqqcqq^<qq(IfRqUqqqqq`qqqafqqqfq^qiqq]qq^qPqWqqqqiqqiWqdMqqq[qqqqViqAqqqqqqiqqdqqqqiqZqCqiqqiqqqqqqfqDqaqqMRqiqqqqqqVqqq]]qqq\IaTqqqqqqqbqqiqqqqqqqqqqRq]qqqqqq%qqq^\q^^Kqfqq_q]qEqTf@TqHqqqqqq^q<bqZqqqqaqqqqaO_qiqqqqq]qqqTqqqJqqqqqqqqqqqVqqqWqqq2qqqqqWq`Jq\qqq["!!"
@m140306_004741_42137_c100613592550000001823119307181405_s1_p0/24837/ccs
TCATGTTTTGCGAACCTCATCACTCGTTGCGCTAGCGGCAATACTTTTCCGTGCCATCCGGTTACGTGGGATATAGGATTGATTTTTCTTTCACTGTACGCCGGAGAACATAAGAAGCGTCATAACCCTAATCAGTCCCAAAGAATAAGTCCCAGTATTAAACTGTTTCAGCACCACGTACCGGATTGGCAACGTAGGCCAGCAGAGGCAGTCTCCGCGGTAAGTCCTAGTGGCAATGGCGGCTTTTTTACCCTCGTCCTCGAGGAAGAGGGGACGCCAGTTGCAGATATCTTTAATGTGGTAAATTGGGGGCACGTAAGGCCAGTGCCAATCCGGTACCTGGAGGACTCTTGGCCCTCCGCCCTTAGCAGTGCATTACTCTTTCCATAAACGGGCTGTTAGTATATGGCGTCCGAGGATTCAAAAAGGTGAGCGAACTCGGCCGCCACGTAACCGGATTGGCACGAAAAGTATTGCCGGATCCGTCAAATGTGATTGATGCCCTCGATCCCCCGTGGAGATGAGATGCCTGGCTGGTCGGGGTGCAAACCGATTCAATAACAATCGTCACTTTCGAGGTGGCAATAACTTTCGTGCCAATCCGGTACGTGGAACAAACGTCAACGTTAATCTCGTGCATCAGATCCTAGTTGGTTGAGAACAGAGCGCGACGTGGGGCTGGGAGCCGATACCCGTAAGTAGGAGAGGGCAGCCCCAGGTACCGGATTGGCACGCTTGCAGAGAAATAGGGAAGGCTCATAGCGTTCGAAGGTAGTTCCCAACCAGAAACACTCCTGGTGAGTTCGCTGGAAAGCCAATCTATAGAAAGGACGACGCTCGGGCCGGTGTAAGCCAGCTTGTTGTGCCAATCCGGTACGTGGCCAATTGGTAGTTTGTCCAGAACTCAGAATTTTAACAGCAGAAGGACGCATGCTCTAACCTTCAATAGATCCATCTGACGTCCCTGAGAGGCTGCAATATCATAGCAATCGCCCACGTACCGGATTGTGCAACTGGCCTACGTTGGCCATCGCACCATTAAACATACCCGGATTTCGATATTTAAGGTGTGCGGGGCTCCTGCATCAAATTTAATAACATCTGTTCGAACCAAGACCCCGTCCATTCATCTCGCCTGCTGGGGGCCTACGTGCCAATCCGGGTATCGTGGGGCAATTAATCAGCATCCCAAGGTTGCACACCGGTTTAAATCCGTGGACATTCGTCAAGCGTCTAATATCCTAAAGACTGCGAGGTTTTAGGCATCAGTGGCGGGGGCACGTACCGGATTGGCACGCTTGCAGAGAATCCTGGCTCTTTCAACCAAACAGTGACGGGGAGTTATTAGGAGGATATATTTGATGTGACCCCCACCGTCGTCAGGGCCAGGCTTTGAAAGTCGTCTCTCCGGATGCCAAGCTTTGTTGTTGCCAATCCGGTACGTGGGTGTATGCAAGGGAAATTAACGGACGGCCTCCTCAAATTCACTGCAAGGTATACGCCACCGCGGCCCAAAGAGCCATTAAGCGATAATAATCGCACATCTGGCCAACCCGCCATCGTTACCGGATATGGCACGAAAGTTATTGCCGGACAGACATTCTTCCTTGCCTCATACATTG
+
$4.42-003.$4'4#"$-$%4/4424,03&.+,340244/4-42(301'100,'*&%+434(,(0&%#&/32$44%0-,442,44443&21/13$*3.0&00+-%'$$#&%%48(>:?@2:8/$?4@3/&6<;:<*(80'=A@6???30?$@@?<;:9@):?@@@%@90436.%@;9@@@1E2@@,@>@83@;@;;*-<@0->:?0/@@?/>@@;@?:-@,=@.;9**/:<)?@?@;,-?&:8*:<4*?>0@<@?-1)137:/11'?&*-@@.:@@5@.///@@:@:'@;6083?;;=308(*;:8:(?>>?@@@@&+03@..,;@0<@;9-&*,(6>,2/3@-/=8*10.8;<'=@@1=$>3;8@/%,88:>$+-@4,8.)-:8.002,:@2@4*@?:;;<2#593<@;:;1>.$3@;>@?1@@@=-8<2-*057<;*?--$?1-6@:?:%(+:<@0&<&>89'-/%7<.<,-@<8@<:;==>(?<1@(,;;>/35,&/74;@?+/=+#212<>-%?<>,'<:<?/@8?,057#<?4@:@@@/9/8@::/4@%=?5?0/*./30=.>#?@'?=9*:1?+<>..>(<:=*?>;:%.'9%@9>@9@.%/?80;$6.'7/<@-&(7?9'==@3@4/8:4@:-2??$&08?,(,/&.--)391<0?,$?@:?-+@@@+?@<2*&9@?.:@;@/88@:@0<<$7.56$%=/:)0'=0@@@@:?*);@0A;:@:@=:6.3&&;?-?<@=@@;<(;=*=?@;@@@@@@<>@;?06?)=<&90;:@?(=<14?(?>7;;@2@>0@;>3?,.%/=029&768)<3@@<?,?@8/@='<-@9/<?,@@&?=3@,?&>)5>@>?+;@7#<+41:'-=,1:(8680<:98'>**?::@3@:?2.?-#%>@;:9;?@*8112.;99.?@:=<+2,..;->4'>+>?3:@)=7=444##%#%$)(1$%-%/44(42(4411%*144343&-(2)%44(4434'44'334/4&134044$0-&23*444$2+44424'/.#)3444434'54$.,44/00414434+&(&21)4.2/4$$&410404244434%1420434(32&1/3431/"$34&3-3%334/4/4+(%332/3%$'&,/444%&-3444/$%12+&%02%33%1.3%242424444&443'33$#!$22$4444,444%1,/43.04(%4444&44&10&'($"#&%%-4./''$$24.3%44$3'3444/34(/4443#-,"$$&%$22%%12%40/44/-0"$/441(.(44434)$330/4.041$//434043/40044-4/2&'-3021")#%',...''-(344%()43-1$144)3/&+--#%()'-&"*(''"#(#(.&3//,1&-4.&10##%)442&-10""2.%.-),424$(42423#4)333344)3&(,$0.1434&+04&$-44,44()%/4-44243'01.4344(%404(24%/)3*&44%*(442'$1$3#234%/2044403%3,%33444/44%3-43$./3$#&,4444&.434.4(3%1%2/443140&/0./0&0):44'41(0%3+).2''.4041/4,44.43'24'343/14.44)344/#104#/3
@m140306_004741_42137_c100613592550000001823119307181405_s1_p0/25105/ccs
AATGAGAAAGAGCTCAGCAAACATCCAGCTTACCGACAGCTACCAGCTACTGGAAAAAATCGTTAACTATAAAGATTCCCCTGCCTGTAAAGAGAAACAAACAGTGTTCGCTGGTGGATGGCAAAATACCTTTAGCGCCAAGTATCAACAAGAACCAGGTGTTTCCGGGCCGCTGAAAGTCGGCAACTCGCTGGTAGATGCGTTTACTTTGCAATATTACGAAGGTTTCCGATGGATCAGGTGGCCTGGGGAGAAATCAAATCTGACCAGCAGTGGAAGGTGTTGTCGAAGCTTAAAAACGGCTACCAGGACAGCCTGTTTACCTCACCGGAAGTGGCGCGCAATGTTGCGAAACCGCTGGTCAGTTATATCGACAAAGCTCTGGTCACCGATCGCACCAGCGCACCGAAAATTACAGTGTTGGTTGGGCACGACTCCAACATTGCCTCTCTGTTAACGGCGCTGGATTTCAAACCGTATCAGTTGCATGACCAGAACGAACGCACGCCGATTGGCGGCAAAATCGTTTTCCAGCGTTGGCATGACAGCAAAGCCAATCGCGATTTGATGAAAATTGAATATGTGTATCAGAGTGCGGAACAGTTACGTAATGCCGATGCGTTAACCCTGCAGGCACCTGCGCAGCGTGTGACGCTGGAATTAAGCGGTTGCCCGATAGACGCTGATGGTTTCTGCCCGATGGATAAGTTTGATAGCGTGTTGAATGAAGCGGTGAAATAACAGAAAACTCCCCCGCGAGAAGCGGGGGGAGTCGCTGGTTAAACGTTTTTACGTCGATGGTCTGTTCGCCCCAAAAAAGCGAATCTTTATCGGTCTTAGCAAAGGCTTTGACTAACACTTCATCACTACCTTCTTCCCAAATCTTTTCCGCCATTTTTTCGTCGTACCCGGCGACTTCGAAAATGCCTCGGCTATTTCCGGCGACGTATTGCGCAGAGATGCCCATTCACCGACGTGATGAGCTTTCGCTTCTTGAGTTGGCATGCGTATCCTCCTGTTGAAGATTAGCCGTTAAGTTTAACTGCCAGACCTGCGACATATTCCCCTTGATAACGAGCAATAGACAGTTCTTCCTGGCTGGGCTGGCGTGAACCGTCACCGCCTGCGATGGTGGTTGCGCCGTACGGCGTACCGCCGCGAACCTGTGAAACGTCAAATAATTCCTGCGCTGCGTAGCCAATAGGGACAATTACCATGCCGTGATGCGCAAGGGTCGTCCAGGTGGATGTGATGGTTTGTTCCTGACCGCCGCCAGTACCGGTGGAACTAAAGACGCTCGCCAGTTTTCCGTATAGTGCGCCGGAAGCCCACAGGCCGCCCGTCTGGTCGAGGAAGGTACGCATTTGACCGGACATG
+
9:?&AC>@GE5A;GLC49-L?($GIGKFI8LK%%&:5K92CF9EF>LKFFE0EBG@C9>LFFGHDGKFFK:@B.J7J2HK1HD>NDBI/KK5FE><FD'G72K>KLL?<BLL<B6C>FG?KC&778GE6KKGLKLL:;D>L>L>8KFLCGLG9H?KLGL>GJDF?L?KLFL?ILEEEL=K;:>>;FBKIGLK>LLK9G?;;?7GLF?9H6+?H8F?>HFG>GL/H5H77L<GS4P:7KVCCCGG@TF+M?ASD<XSSE;IISXKQX;VSTMSNPVXACGQBR=QQKRNADNNJQAHRRIF<QRSRFOQ&JQ6VS>GDGBOPN;A6BAFD3II=WW@XL>QFMQXXRQXIVE0WR0HKTL4ECLKIV1XXSKQIT>DXXEPWOW@dWXXGXNVFHWCD8VGHQIRS:LDAIIO:RWHXVAE>PWXVSJXSM;2FURF9QDTPWRSHIXWJG?U;WJKH>.>M)BaCJP2SS^ORR7_WNR_MMLL[DYHad]TdR_]^V`Z\Ka_PIRCYa]cd8d[LdXGWd_c`dW`ddLdc\ccYd>VXc\]^Vd7A@\QHWqO^_ca[\b\]dPdd^O`_cF^6HRZdPadLCQMPLYTR\0;Ldc]cd^c^dUVdS`_<X`^WVV]OZ7^`BV^K[F_NOC^&RdRddWP[BGVXc1_ET?[@]a^^];`ZbF`[V?9dd`_X[Qb?GK_\RR<V.[UIQC2W`XWQXdSLF]=ZVd]S\TM[6NZV`UNcWMU`YWZ]JaPJ[VAT`dYJ]Lc`O6UHNPZK8NHYdPL-`a]cVPF`Ud_J/c]d`_SaUHKY=dc`N#^(JKFPZ*d]Da\Z:[aT;GPddTHX^Oda_N^a_caEd_VBd]UcLd\8VX<\_a^PSY^U\GZTdW^b:\db$dad]CW<YbG_dcRadddK;a[aOU^d^dS__P_ccUOddUdZRLJbd`dQ]d[c$<aaCGV\dcQddFqVqdc\EM`RVd`aX`caPddLL)a^c\PJScdXPQRd]ddRaZVMd]]R\PVabdVdO`d^dX_dTR0M^_=IN8dVacdacdddZd^QKHPA[VdUGWU[NZTaQXca\FqWGaJ_$DINT^GdddRd^UdOTR^I_c;T\c\WcRI]UWc`aNcCq`cDPaJSRUbKH[@PFW`MDO?MHKUQLQHZN[NTKT-YXRITVXc`KQd`d^cJW@WSVbVRaGZQ]cbUU^Pa\VI\\[PUO[Rcd\U^_^I]ZPc]Bcc^YE3SX=>BCSJPWcL`YBJO^J^``O^]]TKdcPZMSR]]4R_KU`\S]]MdGfGdWUa]OWdaP^dQD\T>YPQYNViIaIZN[V_PNd_T^<``UMcYM^^>T^bS;X\T_[cc[_aRVNbRaYNqdbU]UdLaD(P\d]Wc;dMNNNW_cWYdTVM^Uc`^_;UUdRTOHd_M
@m140306_004741_42137_c100613592550000001823119307181405_s1_p0/25237/ccs
CATGTTGCGAACCTCATCACTCGTTGCGCTAGCGGCATACTTTCGGTGCCAATCCGGTACGTGGTGTATGCAAGGGAATTAACGGACGGCCTCAATTCCTGCAAGGTACGCACGCGGCCCAAGAGCCATTAAGCGATATAATCGCACATCTGGCCAACCCGCCACGTACCGGATTGGCACGTAGGCCAGCAGGCGAGATGAATGGACGGGTCTGGTTCGAACGATGTATTAATTGATGCAGGAGCCCCGCACACCTAAATATCGATCCGGGTATGTTTAATGGTGCGAATGGCGCACGTAGGCCAGTGCCAATCCGGTACCTTGGGCTGCCCTCTCCTACTTACGGGTATCGGCTCCCAGCCCCACGTCGCGCTCTGTTCTCAACCAACTAGGATCTGATGCACGAGATTAACGTTGACGTTGTCCACGTACCGGATTGGCACGCTTGCAGAGAAATAGGGAAGGCTCATAGCGTTCGAAGTAGTTCCCAACCAGAACACTCCTGGTGAGTCGCTGGAAGCCATCTAATAGAAAGGACGACGCTCGGGCCGGTGTAGCCAAGCTTGTTGTGCCAATCCGGTACGTGGGCGATTAATCAGCATCCAAGGTTGCACACCGGTTTAATCGTGGGACATCGTCAAGCGTCAATATCCTAAAGACCTGCGAGGTTTAGGCATCAGTGCGGGGCCACGTACCGGATTGGCACGAAGTATTGCCGGATCCGTCAAATGTGATTGATGCCCTCGATCCCCGTGGAGATGAGATGCCTGGCTGGTCGGGGTGCCAAACCGATCAATAACAATCGTCACTTTCGAGGTGGCAATACTTTCGTGCCAATCCGGTACGTGGGATATAGGATTGATTTTTCCTTCACTGTACGCCGGAGAACATAAGAAGCGTCATAACCCTATCAGTCCCAAGAATAAGTCCCAGTATTAACTGTTTCAGCACCACGTACCGGATTGGCACAACAAGCTTGGCATCCGGAGAGACGGGCTTCAAAGCTGCCCTGACGACGGTTGCGCGTCCGTATCAAAATCCTCCTAATAAGCCCCCGTCACTGTTGGTTGAAGAGCCCAGGATTCTCTGCAAGCGTGCCAATCCGGTACGTGGCGGCCGAGTTCGCTCACCTTTTTGAATCCTCGGACGCCATAACTAACAGCCCGTTTATGGAAGAGTATGCACTGCCTAAGGGCGGAGGGCCAAGAGTCCTCCAGGTACCGGATTGGCACTGGCCTACGTGCCCCAATTACCACATTAAAGATATCTGCACTGGCGTCCCCTCTTCTCGAGGACGAGGGTAAAAAAGCGCCATTGCACTAGACTTACCGCGGAGACTGCCTCTGCTGGCCTACGTGCCAATCCGGTACGTGGCGTTGCATGTATTGCAGACCTCAGGGACGTCAGTGGATCATGAAGTAGAGCATGCGTCCTCTGCTGTTAAAATCTGAGTTCTGGACAAACTACCAATTGGCCACGTACCGGATTGGCACAGAAAGTATTGCCGACAGCATCTTCTTGCCTCAACATG
+
4/43#324444)44144444.%23444444434+44344/244414442434344%3/(43#344444.013434.#3244//.44404./443434,.444/0244$'40$$333424433%*+34430/44233#344:?/@1?'@@@?6@<@;@:@@,=@@?@'>?@>@,?:4G@8@@*@1@8;89@:6@@9?.?99>:99;;@.@A@2@?@-@@>>@/;@@@/>1@:<?@;3?3@@5@@@<@@@;-.>@>@@=;99-8>@@?/?$<@@@70,31.8@;@@??@.@@<@9/@<;=+@9@>@@@@@(@:@@;:@@:@:@((&=@9<;<@@@;;>@@@@@@@@=@@@;@;78,@>@@?<&@@>?><3@@@<@?0?0;@::<27'?9@@3;-8;;@?@?0:?;@@@<@;@?@9<1<@@@??@9@3@:@;@?:@:;@?@;@@@@/=-:=>@@@@/>??@0;(;/>@@@@@@@@@@?@/0+>,??0,><3@;@4@@;@@@@;;*>@'@>@@;@<@<??@3@><@?@3+)=@@;*@@0<@;?@;@:@@&??>@>@@9@@;?@?@-@/@@?@>@;?@0=?.@>@@;4;<:@@7<@4@?@??@?/?@6@?@6@@@?/@@?(@?@?@@?;@:2@-@@?9@@@@:@>@?)+>3?@@@;>;@-@9+@2@7@@9?9:%@@?=@@@@+)23;=(/@0)?@@/>,/>;@@=?(>/@>@*??@@.3@2@49<@3@8@??@@@@@?@:@@;@.:@<),@@.-@?>?:+>,??@@@@@@@;@.>@?;6?--14@>;@-?=@?%;5@9@>@@9@??@@;;;@@61@@@@:?@@2@=;@?@@/@@>@;@;@8@@?@?@;@:>8*=@?@:9??@@0:@@>@@@@*??@@@0?*=@@:-?*@=@:@?@@:;;;@8@?/=),9?0@??1;/)-.)8>8@>.@@?;@@=:9-'+&&'+7@@@;3;>@@(>&?@@@<@-??@9=@?@./:7@@?@?;?@:@40@::8@?@?/>:1?@?,<;->@@@33)9>@/>@@@@8;?@>@=?2@5,(@@@11@@@@9;@;.>,7)42+$@@6(@@;.;3?-@<@>;::<?@@&>>@?@?:@>?/>+.3@?(@@;:@;@@:<?@<@-<-3<>3;=@:@@;@??.-;<?;?@@@@@:@?;@@?*@@740;?@?@</3<.@>;@@1;@@@9:@@<@@?@>(@9>(;?>@@?@,???=@@1@=0@;@=@6@<(=:@@4@@@5@8@?/?7@@3+?5@.>@@@</=2>/@5@<<:/@*/@?@?;@3@<@@@?%>@@@0@@@>)>?@@@@@>?(,=0:/?0<=@@-;?:@@@/@1>+?@@>+?:-;0?;7@@:=.?/=>@?+:=9@3?@/@@:@=@,?<+>(;@?@;;>)>=:@@@9:=)=@8@@@@@:8@,0;:%)52,*0@@:@@@@4@@4D:;<?@-9>,>/?-??@;?&?@2@@;;/@@??@444..3&%0434'4344434424434343434)34344(*.144.40444&%3244-4424321$1%403%4421$04/043%044443
@m140306_004741_42137_c100613592550000001823119307181405_s1_p0/25302/ccs
ATCGCCAGCTTCCGCCAGATCGGTTTCGATACGTTCCAGACCGAGGGTGGCCCAGCACTTTACCGACTTTCGCGTTGCGGGTTTTGGCCTTCGCTATCGATGATAGTGACCTGCTGGTTCGGCTTCACTTTACCGCGCTTGATGCGGCCAATGCCGATAACGCCAACATAGCTGTTGTAATCGAGCTGAGAAATCTGCATCTGGAACGGACCGTCAAGGTCAACGTCCGGCGCAGGAACGTGGTCAACAAGTCGCCTGGTACAGCGGGGTCATGTCTTCCGCCATATCTTCGTGGTCCAGACCCGCGATACCGTTGCAGCGCAGAAGCGTAAACGGATCGGGAAGTCCAGCTGCTCGTCGGGTCGCCGTCGAGGTTAACGAACAGATCGAATACCTGATCCACAACCCAATCAGGACGCGCGCCAGGGCGGTCAACTTTGTTGATAACAACAATCGGCTTCAGGCCCGTAAGCAAACGCTTTTTTGGTTACGAAGCGCGTTTGGCGGCGGCATCGGGCCGTCAAATGCGTCAACCACACAGCAGCACTGAGTCTACCATGGACATTACACGTTCAACTTCACCACCGAAGTCGGCGTGCCCCGGGGTATCAACGATGTTGATACGGTAAAGTCATTCCATTTGATAGCGGTGTTTTTCGCGAGGATGTAATCCCACGGCTCTTTCTCCAAATCGTTGGAGGTCCATCACGCGCTCTTGGGTTTCGGCAGCGAGAGTCGAGACGTACCGGATTGTTGGAGCGAGCTTGTCTACCAGGGTGGTTTTACCATGGTCTACGTGCGCGGATGATGGCGATCATTACGCAATTTTTCGATCACAACTTTGCCTCAGGCATTAGAAAGTAGCGCGTTATTGTACACGGATTAATCGCACTACAAAACAGGATCACAAACATCCTCCGCAAACAAGTATGGTTGGTCTAGAGTCCCTTTGTGATCGCTTTCACGGAGCATAAAAAAGGGTTATCACGAAGGTCATTGCACCAACATGGTGCCTTAATGTTTCCATTGAAGCACTATATTGGTGCAACATTCACATCGTGGTGCAGCCCTTTGCACGAGTGGTGCGCAGTGGATAACGCCTTTTTAGGGGCAATTTGAAAAGTGGCACAGATTTTCGCGTTTATCTTTTTTTACGGCGACACGGCCAAAATAATTGCAGGATTCTGTGTACCACGCGAGTGACCATGACCAATCCAGGAGAGTAAAGGTATGTCCGCTGAACACGTACTGACGATGGCTGAACGAGCACGAAGTGAAGTTTTGTTGATTTGCGCTTCACCGGATACGTAAAGGTCAAAGAACAGCACGTCACGTATCCTGGGCTCAAGTCAGGTGAATGCTGAATTCTTCGAGAGAATGGCGAAAGAGATGTTTGACGGCTCCTCCCGATTGGCGGCTGGGAAAGGCATTAACGAGTCCGACATGGTGCTGATGCCAGACGCATCCAGCCGCCGC
+
FGLL=AKLFFH/>0BGFLK+G56?6?KI:FK:F6KKLK95@K8L+C>>:L95;F?KLLJLLK9:%=>.K8-A;FKLEKELL/LLL&<=L0LJH>K5JLE9,KFH@GL:IJG?>AK;K;:C+84AL>G2/LF..48(5'53<;;@@/@5@:;@'6;@3:@9@@;@*;:/@@3:9?*38?233@/=8.-?13,33;@?&2=3@?27,4=+:@8A;@?<@(4;+)>@*7)@=@@@<<.@<@/;?(@<;@;??@)@@':1-6@/;<>*&,/@@>0;@-*@?@.@@@@@@@?9?@@;@0@;&:;<:&('.*,;,+%@?>0(;@;<@>@<>;:=@:;;9;+89.9:@@?/@??@<09/92*9<@4$1,/;8*.'=9@7-)$<8857*:6::9/;>,>/0/54591$-+$,,,8.&)(.&(&(2.771:0<?3;;<'@'69<<-7>?:@=@;,2.;@?&/..5;30@>?7@&9>@>*%<,-9@=/:73;@@@8:>;:9/<:@@8;@/23%.&&36$=6@@'11936.:3</::63:-@:@/F3/(1092=239@>%21:<?;7@@@+1=</);;<?,7));?@4?@<)-@3-96:</=*<;(9@@(986&?=:@@@@?@<<:+:?;;@3?2>;;*::$@73<@-@@:(:@@;</3'49.).:=2;@7,?:9.,$4::<-<+&9)93>;$12>:-?=:;@@.>@)@;&=?=*@;1@?;;=@:9:2(-1=:@:-8.3%<>4:;73@;:&828228@><:=@<?;:->)?*3;;;<@:.@=+-193@@>@)076*/@08=@?2<058?/.@@(<@3:;:(47:,1+2'65@@:*/*%#)'-<;4/3;;@?);)(+))0@&)-?2*:&-;7#&*+3)22+,+;@<@<6:34@>4-:@@>?0,'0'3.3229@9@@.=@?2;;22-:@@<@;8.<00)=3:42$7*8'+(9(,-:(,,=4244444/'--//4/441.44/440./04(/*.),'2.1'()$/&24403/42#$340.432444%*(0.(4&04(24424421//03///0/4+4&%/$/44/,4.443#43*4.0343%43%/-)-4&$4%/303%3.40'0(24.444434#'*224(353244(44%$4443$$4#$/-#3$#21343"#*#$/4.43(.40.3-432/444/$0%$4/4(/3%4044#("#0*%$-%/'244#$&'%2&.(%+(/44#/.0./44044&1($//4(33/04/'4./&%-4.%-43%0/442)4-(3344444.4434//(1&0420'-404.3444*4,'44.142#+0&-4%24&34//.44%24.)3./4/4434---'*/&0$4.%'$+2-)3%42)1%444%4&.40.,-4/24404%2.*4&.42%$)&$%%,303//3/*0/$&)',#$0,-$/%1/.444%/2344*++$3434/34*43044,.4(4,3*3(4(,04/.244,4',0(".23!!!"
@m140306_004741_42137_c100613592550000001823119307181405_s1_p0/25553/ccs
CATGTTTGCGAACCTCATCACTCGTTGCGCTAGCGGCAATACTTTCGTGCCAATCCGGTACGTGGACAACGTCAACGTTAATCTCGTGCATCAGATCCTAGTTGGTTGAGAACAGAGCGCGACGTGGGGCTGGGAGCCGATACCCGTAAGTAGGAGAGGGCAGCCCCAGGTACCGGATTGGCACTGGCCTACGTGCGCCATCGCACCATTAAACATACCCGGATCGATATTTAGGTGTGCGGGGCTCCTGCATCAATTAATACATCGTTCGAACCAGACCCGTCCATTCATCTCGCCTGCTGGCCTACGTGCCAATCCGGTACGTGGTGTATGCAAGGGAAATTAACGGACGGCCTCAATTCCTGCAAGGTAACGCACCGCGGCCCAAGAGCCATTAAGCGATATAATCGCACATCTGGCCAACCCGCCACGTACCGGATTGGCACAACAAGCTTGGCATCCGGAGAGACGGGCTTCAAAGCTGCCTGACGACGGTTGCGCGTCCGTATCAAAATCCTCCTAATAAGCCCCCGTCACTGTTGGTTGAAGAGCCCAGGATTCTCTGCAAGCGTGCCAATCCGGTACGTGGCCAATTGGTAGTTTGTCCAGAACTCAGATTTTAACAGCAGAGGACGCATGCTCTACCTTCATGATCCACTGACGTCCCTGAGGCTGCAATACATGCAACGCCACGTACCGGATTGGCACGAAAGTATTGCCACCTCGAAAGTGACGATTGTTATTGATCGGTTTGCACCCCGACCAGCCAGGCATCTCATCTCCACGGGGATCGAGGGCATCAATCACATTTGACGGATCCGGCAATACTTTCGTGCCAATCCGGTACGTGGGCGATTAATCAGCATCCAAGGTTGCACACCGGTTTAATCGTGGGACATCGTCAAGCGTCAATATCCTAAAGACCTGCGAGGTTTAGGCATCAGTGCGGGGCCACGTACCGGATTGGCACGTAGGCCAGCAGAGGCAGTCTCCGCGGTAAGTCCTAGTGCAATGGCGCTTTTTTACCCTCGTCCTCGAGAAGAGGGGACGCCAGTGCAGATATCTTTAATGTGGTAATTGGGGCACGTAGGCCAGTGCCAATCCGGTACGTGGCGGCCGAGTTCGCTCACCTTTTTGAATCCTCGGACGCCATAACTAACAGCCCGTTTATGGAAGAGTATGCACTGCCTAAGGGCGGAGGGCCAAGAGTCCTCCAGGTACCGGATTGGCACAACAAGCTTGGCTACACCGGCCCGAGCGTCGTCCTTTCTATAGATGGCTTCCAGCGACTCACCAGGAGTGTTCTGGTTGGGAACTACTTCGAACGCTATGAGCCTTCCCTATTTCTCTGCAAGCGTGCCAATCCGGTACGTGGGATATAGGATTGATTTTTCTTCACTGTACGCCGGAGAACATAAGAAGCGTCATAACCCTATCAGTCCCAAGAATAAGTCCCAGTATTAACTGTTTCAGCACCACGTACCGGATTGGCACGAAAGTATTGCCGGACAGCATCTTCCTTGCCTCAACATG
+
qf`R0qqqqq_qiqqiq`qiqZiqqqf[dq>fqq_qq]qqqqBqqqqqiTqdqWqq`qi_qqqqqqqVqii`UbfqqZqqqqqqqqJqqiqfiO\a]qqqqqqqqfqqqf`qqqqqqqqqqqqqqSqqqqqdqqSqqqqqqqqqqqqqqq9qqqqqqJqqqqq7qqqqiqqqqqqqqVqqqYiqiqqVqqqqqqqqqiqqqqqqqfqqaqXqqqqqqqqq_qqqqqqqqqqqRqqqqqqqdqqqqqqqqqqqqi^iqqqqqIqqqNqqqqqfqKqqqqTqqq=qqqKqqqiqqqqqqqqqqXqqqqqqqqqqq5qqqqqq`qqN]qqqqfqi[qqq]qqGqqqqcqqqqqqqqaqqqqqdqqqqqqXq[qqqqqqqqqqqqqqWqqqqqEqqqqqqqqqiqqqqqqqqqqqqaqIiScqaqiqdqqiqqqiqqqqqqqqXq`qqqqqqqqqqqqqqqcqqqqqqaIqqZq^qqqUqqHqqqqWqqqqqTqqqqqqqqqqqqidqqqqqqqiqqqqiqqiqqqqqbqqCqqqqqqq^qqqaqqqEqqiqqqqaqqqqqqqqqqqqqqcqqqqZqVqqqqqqqqqqqf\\qqqXqiqqqqqqGqqqqXq^qqqqqqqqq`qqqqqqfqqqqqiqqqqqfqqqfaqqiqEqdqqiqqqqqqqfqqqiqqq`qqqqqdqqiqqqqqqqqiq[qXqqqqqWqqqqqqqqqiqqq:qqqqqCqqqqqiq\qqqqqqTqqqqf`qqiqqqqqqqqqqqqqqqqdqqqqqqqqqUqiiqqqqqiqqqqqqqqqqqqqqqqiqCqqqqqqNqiqqqqqqqqqqqqKdqqqqqVqqqqqqqqqqqqqqqq^qiqdqqiq_qqqqqqqqqqqqqqqqqqiqqqYqqqqqqqqqqiqqqqqqqqqqqqqqqqqaqqqYqqqqqqqqqqqqOqqqqqqqqqqqfqdqqqqqqqqqqqqqqCqqqqqqqqqqqqfqq^qqqqqqqA7qqqqqqqqqqqqqqqqqq[qqqOTifqqfqqqqqqqqqqqqqqqqGqqqqqqqqqqqqqqqqqqqqqqqqKqqqqiqZqqqqqqqqqqqqqDqqqqqqqqqfqqqqWqqqqqqiqqNqqqqqqqqqqqq^qYqqqqqq_qqqqfqqqq`qqqqi]qqqZqqqqqqqqfqqqcqqqqqqqqqqqYqqqiqqqqqiqqiqqqqqqqqqqqqqqqqq\q\aqqqqqqqqWqqqqqqqqiqcqiqqqSqqqiqqqqSqqqqqqiqqqqqqiqqqqqqqqqqqqQqqqqqqqqqqqqqqqqqqqqqqqqqq\qqqqqqqLqqqqqqqqqqqqqqbqqiqqqqqqqHq]qqqqqqqaqHqqbqqqqqSqOqqqqqqbqqqqqqqqqqqqqqiqqFqqqqqqiqqqOiqq`qWq`iqqZqqq)qqqqq_qqqqqqqaqqcqqqaq^qqqqaqqqq\]qqdqqqqMqqqqqqqqqMqqBqqqqiqqqqfqqqqqqqqqqqqqQqqqiqqqqqqqqqqqqqqqMqqqXqqqiqqqOWfqqiqfqqqqPqqqq?qPq_qW^qqqqqqq?c
@m140306_004741_42137_c100613592550000001823119307181405_s1_p0/25614/ccs
CATTGTTGAGGCAAGGAAGATGCTGTCCGGCAAATACTTTCGTGCCAATCCGGTACGTGCGGCCGAGTTCGCTCACCTTTTTGAATCCTCGGACGCCATAACTAACAGCCCGGTTTATGGGAGAGTATGCACTGCCTAAAGGCGGAGGGCCAAGAGTCCTCCAGGTACCGGATTGGCACTGGCCTACGTGCCCCAATTACCACATTAAAGATATCTGCACTGCGTCCCCTCTTCTCGAGGACGAGGGTAAAAAGCGCCATTGCACTAGGACTTACCGCGGAGACTGCCTCTGCTGGCCTACGTGCCAATCCGGTACGTGGCGTTGCATGTATTGCAGCCTCCAGGGACGTCAGTGGATCATGAAGGTAGAGCATGCGTCCTCTGCTGTTAAAATCTGAGTTCTGGACAAACTACCAATTGGCCACGTACCGGATTGGCACGAACAGTATTGCCACCTCGAAAGTGACGATTGTTATTGATCGGTTTGCACCCCGACCAGCCAGGCATCTCATCTCCACGGGGATCGAGGGCATCAATCACATTTGACGGATCCGGCAATACTTTCGTGCCAATCCGGTACGTGGGATATAGGATTGATTTTCTTCACTGTACGCCGGAGAACATAAGAAGCGTCATAACCCTATCAGTCCCAAGAATAAGTCCCAGTATTAACTGTTTCAGCACCACGTACCGGATTGGCACAACAAGCTTGGCATCCGGAGAGACGGGCTTCAAAGCTGCCTGACGACGGTTGCGCGTCCGTATCATGATAATCCTCCTAATAAGCCCCCGTCACTGTTGTTGAAGAGCCCAGGATTCTCTGCATAGCGTGCCAATCCGGTACGTGGCCCCGCACTGATGCTAAACCTCGCAGGTCTTTAGGATATTGACGCTTGACGATGTCCCACGATTAAACCGGTGTGCAACCTTGGATGCTGATTAATCGCCCACGTACCGGATTGGCACAACAAGCTTGGCTACACCGGCCCGAGCGTCGTCCTTTCTATAGATGGCTTCCAGCGACTCACCAGGAGTGTTTCTGGTTGGGAACTACTTCGAACGCTATGAGCCTTCCCTATTTCTCTGCAAGCGTGCCAATCCGGTACGTGGACAACGTCACGTTAATCTCGTGCATCAGATCCTAGTTGGTTGAGAACAGAGCGCGACGTGGGGCTGGGAGCCGATTACCCGTAAGTAGGAGAGGGCAGCCCCAGGTACCGGATTGGCACTGGCCTACGTGCGCCATCGCACCATTAAACATACCCGGATCGATATTTAGGTGTTGCGGGGCTCCTGCATCAATTAATACATCGTTCGAACCAGACCCCGTCCATTCATCTCGCCTGCTGGCCTACGTGCCAATCGGTACGTGGCGGGTTGGCCAGATGTGCGATTATATCGCTTAATGGCTCTTGGGCCGCGGTGCGTTACCTTGCAGGAATTGAGGCCGTCCGTTAATTTCCTTGCATACACCACGTTACCGGATTGGCACGAAAGTATTGCCGCTAGCGCAACGAGTGATGAGGTTCGCAAACATG
+
44"!:$KLL9C.FL?F?LFG3FFGILHLHLK1FKF9@I?LKIKH4LDCD49FJ9KKI>#62:4C642?>F:CI7;#/5G<FLC(@=9??E-<>D?1H2?/E>F2F<B7/,(#)'69:<3:***+=@::?>LCDD:JK-/2<>;;F4,@H:K94'9EFALL@=F<<G?3S:;<FL<L;K72?L1IB=4JL?9L@B/%CBL;<<LFFLKI6GFLJ<FLK9KJ<)1L8FFLGL+8K:F:8E;SLI;J>L?0$?;00=CJ1LKAFI8DLKKJL0F8LL:7G>/F86+ELF(LGLKHLK?LFG8EKKFFBLGL64GKLL41D;>>AF9LFFLFLGE4*C:EK>J6&HL+KKLL0KGLLLGH8>D=K-DL>FG;8KJ<E?>D>H>A:3FDKJL>J.KKFFLK5C79KGL:LD;=LGBF,>KKLKLFL(LK7FKLILIL:/FAK48C0,K(G?J63F??>E<>+E9:?:$9EL88535-GG>><(B#1.?7LG=H:8>?>FG?LLE8LLFF=?7<LKGK6H=L7G1LG6661CF5;:;=KF;54KLJ<1EI<H64788BLKK&6G6;<8795>LHEHKL(<HI>8K>;L&IG2;#29@LL*LK6&;GLF)6GELLL?HG:081JLLK??FLI2JKL4LL?LLL>L6LLLLLKLG18;K:FLKLLH.KF%IKK>>LJ6><IHK6?F3357GDH%8FD=FL8954K?LF2I6KFKLKLKL:P9;IILK?LELKF9;LLAELG9LLILK=4GLFLL42FHL9L39=0)<BJ?=?24%(--#&03*4FGILJLLKL)-BKLLLFBLLGEKK'0AKFLLK21RLLGLH>LKLFLLJ;*KKLJDK9L0KGFLAPI6JLF@L7LLB45K-+0K661K=L>BLLELH:?>LL6LGKKL?L9EI7;JKGEL;IHF>.:;4<QFFLF:?7G;>LJL?FD4K+543KJ9/IJJ=2<>FLKL;ID8$6I;FD,0J(<L8E?LLAF87,:8KH6F:8;'LJK30C45F>DLK<L?LK7;LJL>DD@BD9:?<L7'6IFKLLLKLFD<FJFELE4@B)EGLK25FL>L:9KLL7L6&8IFLK98K;;IL;9LKL+K67L?0JI:L?HIKL:>'9I?L<L:<J4FJ>LJ?F1EK7GLKFE$FJFL<LLLL<H=I:=6:8F,5HLK4G4K9FELJGH2JI8@$585H7D7;B(5F<'K<LSKGD><2%FE*;QL8BKLKLFLC<?;LLLKK&JGGJ%GKGIL?LLFL>LLFFL:LJ>KK5EK5JF?JJLJLJJ4C:KLELL5/LL7GJ1KDE?G17.31/EELHF(=?L9LLL<K-LK1LLKGFL8>C,FD>I38HG=KFKLBRLLL%GJFFJBLG84LKK>FIIILKI<LJLFLLK?LLL*E@?4%3J7KFKKILH6LLKL5KALLKLKJ>LK<LK=KK49DLCKLKLL5LF8948.GJ.@<>BLLKF>J>471/==,-61?@9@.=1@5@>@$?.>?@@)?-'(,,,(*6@@@.B<?+,9<0B;@:??>+:,=@>@@@@<0@?,6>/>4(---3&>,/4@>:>?**39?7=@;:@>/@;
@m140306_004741_42137_c100613592550000001823119307181405_s1_p0/25616/ccs
CATGTTGAAGGCAAGGAAGATGCTGTCCGGCAATACTTTCGTGCCAATCCGGTACGTGGTGCTGAAACAGTTAATACTGGGACTTATTCTTGGGACTGATAGGGTTATGACGCTTCTTATGTTCTCCGGCGTACAGTGAAGAAAAATCAATCCTATATCCCACGTACCGGATTGGCACAACAAGCTTGGCTACACCGGCCCGAGCGTCGTCCTTTCTATAGATGGCTTCCAGCGACTCACCAGGAGTGTTCTGGTTGGGAACTACTTCGAACGCTATGAGCCTTCCCTATTTCTCTGCAAGCGTGCCAATCCGGTACGTGGTGTATGCAAGGGAAATTAACGGACGGCCCTCAATTCCTGCAAGGTAACGCACCGCGGCCCAAGAGCCATTAAGCGATATAATCGCACATCTGGCCAACCCGCCACGTACCGGATTGGCACGTAGGCCAGCAGAGGCAGTCTCCGCGGTAAGTCCTAGTGCAATGGCGCTTTTTTTACCCTCGTCCTCGAGAAGAGGGGACGCCAGTGCAGATATCTTTAATGTGGTAATTGGGGCACGTAGGCCAGTGCCAATCGGTACCTGGAGGACTCTTGGCCCTCCGCCCTTAGGCAGTGCATACTCTTCCATAAACGGGCTGTTAGTTATGGCGTCCGAGGATTCAAAAAGGTGAGCGAACTCGGCCGCCACGTACCGGATTGGCACGAAAGTATTGCCGGATCCGTCAAATGTGATTGATGCCCTCGATCCCCGTGGAGATGAGATGCCTGGCTGGTCGGGGTGCAAACCGATCAATAACAATCGTCACTTTCGAGGTGGCAATACTTTCGTGCCAATCCGGTACGTGGGCGATTAATCAGCATCCAAGGTTGCACACCGGTTTAATCGTGGGACATCGTCAAGCGTCAATATCCTAAAGACCTGCGAGTTTAGGCATCAGTGCGGGGCCACGTACCGGATTGTGGCACAACAAGCTTGGCAATCCGGAGAGACGGGCTTCAAAGCTGCCTGACGACGGTTGCGCGTCCGTATCAAAATCCTCCTAATAAGCCCCCGTCACTGTTGGTTGAAGAGCCCAGGATTCTCTGCAAGCGTGCCAATCCGGTACGTGGCCAATTGGTAGTTTGTCCAGAACTCAGATTTTAACAGCAGAGGACGCATGCTCTACCTTCATGATCCACTGACGTCCCTGAGGCTGCAATACATGCAACGCCACGTACCGGATTGGCACGTAGGCCAGCAGGCGAGATGAATGGACGGTCTGGTTCGAACGATTGTATTAATTGATGCAGGAGCCCCGCACACCTAAATATCGATCCGGGTATGTTTAATGGTGCGATGGCGCACGTAAGGCCAGTGCCAATCCGGTACCTGGGGCTGCCCTCTCCTACTTACGGGTATCGGCTCCCAGCCCACGTCGCGCTCTGTTCTCAACCAACTAGGATCTGATGCACGAGATTAACGTTGACGTTGTCCACGTACCGGATTGGCACGAAAGTATTGCCGCTAGCGCAACGAGTGATGAGGTTCGCAAACATG
+
J:;JKLA%;:LCKL8J=LHKL%DLLLFF&>K;J>LLFLLGI<I8KJLLALEUF:LCKKLL9IK:FLLLL99H2E8@;E'A:CL>LHKL5<:.IKJELKLCLILLKLLLGLIFLKLHE1FEKFLLLKL2K?LLL?LLKKKL;%KLLJJ.;LG;J;;LL+HLRXXWECRX<^HVXNXGWXLYVWXXXWXQJMXXRX?XFWSRXURXUCXVUXFXWXXWXPXRTWRPHXMD7DWWXETOWP;.RV?ZRJXE1OQWSXWX@XXRSXRRTWSKVSXQSTSS=SXVTXOK?XP:VWXXXXXQKXTX;VKR9ARRXRWXKWJWBQXPXWVKSFXWWXEX]VXWKJWXRVXG>>X%GUXF<URX@[XHVGWMXWOKXIKDQXCCGWFXXVXWWACXWKXWRXSRXBPRWPXTRLW9KVCXTW8W9W:VYXPNWNKKXTR$RWWRTXUXXXPISXIXRXUUD9SUSHXRGXFJ9TLVQJXEWBXQTXQ(E?XTTXW:U0WYWWWWXGHWWL=RDSU=XXS6QBA5SQSWFSIXJXXWOBPWWXSW9XBRWWDSVXSWXKSBXKYVXFCEWJ@FXXWXV>O(TQ$?QHHRXS:HW>TJJGORXKX+^BD>X7SWXGTVDTHXXXSV;QG-DWEGESKKLKXXNXXRXJFRWXFUWP?UXXXRXBWLXWKXV0KJJGRXWWB?VTKXTTBGWNWU9JE@D<XVXKLWCXVXPRVDFKXVXXWKCQWRXG?NX3KW@RUXXWXWWXSWXT=FFP>@TQHVX^VSDVVHWSVXXWSR6EDPXXWHKX83AUWR<WOXXWWK-KXWXIDS>BWQXRXVXPVXXUCNDXXPXXVRXWW2ODFWGGSXUSXNXOXXXUXRHXXUCDDWWSW5H>WXWBW<WRXEVUV-IXLXRXVXTJ<XVVWAXP+UXPDWWU.VEVXWXUXHWWWRWT6ORWRXWGXVQ.,XXEIXTXBPXWW@<:=239=6-@.22=,7/.0''**(/855512892?B@4*21288?F>G2?D3MLFKFG.H?LKLH*8L:II9G:JL9NJ?KLELDLLLLLL;MF=<5H2'69<LLKHL<LLLLL<B;LLFKL9K0KLELLKGGLLL3ILFLLLHL87=LLLFLKIL=K8CL?LGFJFJ,<1;IG6LHLHLJ;LJ9E4LLFKLILLLLD6LLLGLJKLBLLL@LK@D;D>H<IF<<-L?LLKGK2@ILLK2%KLGLBLLK5H$J7LLIGL?GLLGK:/7JK:LK;HLL>>3LK8LFKDK8KKLELGLLLBL4OGKJ2KHL7KFJLJ2/LKLKJLLLEL9J5LL&&$EH&J:FKLG?FFIK,CLL<78LF;LK:GJLHELGL8E:GKHLFFLLLL<<>LLLK895C7:8LGLKL:2:KL&3DL8LKK'IILCL88LHG/>4L;+DKLLLJELKI<KGLK%3HLLL<FMLLLGKL?K?LG6C'KLKLF?3KLLJ9IL7$8KJ;:I@LEL1KEALK9KLKFEL5LJLLJELLLFFJGLILLL?2LL>LD6K?LKL?K:GKKLG<:L3HIFD6E4FHLLLKLELLFKFIKLGL8LL1J>DJLLLIDFLGLK<
@m140306_004741_42137_c100613592550000001823119307181405_s1_p0/25618/ccs
CATGTTGATGCAAGGAAGATGCTGTCCGGCAATATTCTGCAATCCGGTCACCGGGCCAACAATTGGTAATTTGCTCAGAACTTCAGATTCTTAAACAGCAGAGCGACGCCATGCTCTACCTTCATGATCCACTCGAACCGTCCCTGAGGCTGCAAATACACAAACGCCACGTACCGAATGGAACCTTGCAGAGAATCCTGGCTCTTCAACCAACAGTGACGGGGCTATTAGGAGGATTTGCATACGGACGCGCACCGTCGTCAGGCACTTGAACCCGTTCCCGGAGCCAGCTGCTGCCAACCGGTACCGTGGGGCTGCCCTCTCGCTACTTACGGGTATCGGCTCCCAGCCCCACGTCGCGCTCCTGTTCTCAACCAACTAGATCTGATGCACGAGATTAACGTTGACGTTGTCCACCGTACCGGAATGGGCACGTAGGCCAGCAGAGGCAGTCTCCGCGGTAAGTCCTAGTGCAATGGCGCTTTTTTACCCTCGTCCTCGAGAAGAGGGGACGCCAGTGCAGATATCTTTAATGTGGTAATTGGGGCACGTAGGCCAGTGCCAATCCGGTACGTGGTGTGATGCAAGGGAAATTAACGACGGCCTCAATTCCTGCAAGGTAACGCACCGCGGCCCAAGAGCCATTAAGGCGATATAATCGCACATCTGGCAACGCCACGTACCGGATTGGCACTGGCCTACGTGCGCCATCGCACCATTAAACATACCCGGATCGATATTTAGGTGTGCGGGGCTCCTGCATCAATTAATACATCGTTCGAACCAGACCCGTCCATTCATCTCGCCTGCTGGCCCTACGTGCCAATCCGGTACGTGGGCGATTAATCGCGATCCAAGGTTGCACACCGGTTTTAATCGTGGGACATCGTCAAGCGTCAATATCTAAGACCTGCGAGTGTTTAGGCATCAGTGCGGGCGACGTACCGGATTGGCACGAAAGTATTGCCACCTCGAAAGTGACGATTGTTATTGATCGGTTTGGCACCCCGACCAGCCAGGCATCCTCATCTCCACGGGGATCGAGGGCATCATCACATTTGACGGATCCGGCAATACTTTCGTGCCAATCCGGTACCTGGAGGACTCTTGGCCCTCCGCCCTTAGCAGTGCATACTCTTCCATAAACGGCTGTTAGTTATGGCGCCGAGGATTCAAAAAGGTGAGCGAACTCGGCCCGCACGTACCGGATTGGCACGCTTGCAGAGTAAAGTAGGGAAGGTCACTAGCGTTCGAGTAGTTCCCAACCAGAACACTCCTGGTGAGTCGTGGAAGCCATCTATAGAAAGGACGACGCTCGGGCCGGTGTAGCCAAGCTTGTTGTGCCAATCCGGTACGTGGTGCTGAAACAGTTATACTGGGACTTATTCTTGGGACTGATAGGGTGTATGACGCTTCTTATGTTCTCCCGGCGTACAGTGAAGAAAAATCAATCCTATATCCCACGTACCGGATTGGCACGAAAGTATTGCCGCTAGCGCAACGAGTGATGAGGTTCGCAACATG
+
((((((((&%((((('('%((('(('('((&((($$(((%'((&((((((&(&(('(&(&$(%('((&('(((('%(('(('(((((((&((&(((((((&(('((((&((((((((((((((((((%((((('''(%((('(((((&((('((((((((('(((''((((((((&'(''('('((((((((((((((('((((((&'(((&(((&'((%$((($(('(('(((((((('$&((%&(((('%((&(((((((((($$(((((('(('&$$((&((('((('#(&$2)3%"$1%32402#''4;2703/+:)64='@?223@@@&+>@@@?>@>@=<:6/',0?>'/=<23::2'2@<=)=9?,-2'/))(?%?0880;-**500/8/=;>@@:-@6@5&+,-35;@-.-9-9&3A),,+A?=6,(::)3435:=;5;-1;,92)>'@-;37@.=/2-,+>@?+)=?(,<@@@<@@?,?4+@>@@@>,C=-?/+2@@@'?<?@?@*,*@>0/;(-;;;>$822*@@@-F@?@,?74&$9@:8*=,@*G?=?8/9,,1>@>>=(;/.,)=?5(1*/.??$@?>@@>@<=''=:5-7,>;>@::,B@.<-91@??@@?@?0/,,8?2@;*:7-?%C@?@/4+-5@@?@?08/=>.9@@,&>3>.*'%8;9@>*</:@0:<;>):.=(@=@;@???>@;=@>@@@;@8&)-@8*8@@8:-@+*@0,&'>+>*::@/@4,--?@@-@@8,-3F:;@;:=0@?@?@@@7@;>.1@?@3@0230=.C0,?+-/?@:@@5?.14@/0>;9@+/3@.@@@:6H;=:)?=@<@@:?*+23:<:@30(4&904-4C0<-A-90=;>=&>?@)))+.3/@;@1@F@@@?@'=<?@,-18@>@@<1,0/>53-??;<:@.#2>;1;<<$/:'9;@22%23+0-@@@@&-->:,<=@:@-*6?@=@@&+=>@@.-=>??@-/=&0,?61>@;@.+@,8&6;@?@@14+7,3?90>8@@?/--9@@;@,?@>.:?>,2@>:@@@.@/4?+3<<@<>+6@??@'=8.?9*;8/:=&:<'>/>=-@@5;@@.@>@@-;0=>(2/@+.-&)/1>>&@<@1D@@2B>=@@?@@&=@6?1@>(+;&@/<$.@@>@?%$*3,:;@@@?@;@*@=5'?@@4@@1@>&--.>>@@=?>>@@@@:>9@)4&;&-;*;,9@@@2),*0=.7><+17<4?.?#*,,)=@:@@:229+-()):;@>?@<?++6819@=@@4@3D@??@>@@9#;1&99++/>)+-3?.</.1.%??@?3@=)>)@=:>@@.+:--@A:@(>>@?%<<@?@;?/-4,<?0;6G2@@;@1;-=?:>*36<=@6+?-1@@<?&(@?/.C@@,,???8@>@>@@/)+@@?8,@;:6?-5@@@?8E88HGK7K<7=.$E57L=J3:>KHLG33B6LIEFG?4J57JI53J7+266;:IF.I=:86G>QJ4F;8LH88783IELHG=3>36F6HEGGKKKH0KD8J<LGIG7LGKLH
@m140306_004741_42137_c100613592550000001823119307181405_s1_p0/26034/ccs
CATGTTTGCGAACCTCATCACTCGTTGCGCTAGCGGCAATACTTTCGTGCCAATCCGGTACGTGGCGGGTTGGCCAGATGTGCGATTATATCGCTTAATGGCTCTTGGGCCGCGGTGCGTTACCTTGCAGGAATTGAGGCCGTCCGTTAATTTCCCTTGCATACACCACGTACCGGATTGGCACGCTTGCAGAGAAATAGGGAAGGCTCATAGCGTTCGAAGTAGTTCCCAACCAGAACACTCCTGGTGAGTCGCTGGAAGCCATCTATAGAAAGGACGACGCTCGGGCCGGTGTAGCCAAGCTTGTTGTGCCAATCCGGTACGTGGCCCCGCACTGATGCCTAAACCTCGCAGGTCTTTAGGATATTGACGCTTGACGATGTCCCACGATTAAACCGGTGTGCAACCTTGGATGCTGATTAATCGCCCACGTACCGGATTGGCACGTAGGCCAGCAGGCGAGATGAATGGACGGGTCTGGTTCGAACGATGTATTAATTGATGCAGGAGCCCCGCACACCTAAATATCGATCCGGGTATGTTTAATGGTGCGATGGCGCACGTAGGCCAGTGCCAATCCGGTACCTGGGGCTGCCCTCTCCTACTTACGGGTATCGGCTCCCAGCCCCACGTCGCGCTCTGTTCTCAACCAACTAGGATCTGATGCACGAGATTAACGTTGACGTTGTCCACGTACCGGATTGGCACGAAAGTATTGCCACCTCGAAAGTGACGATTGTTATTGATCGGTTTGCACCCCGACCAGCCAGGCATCTCATCTCCACGGGGATCGAGGGCATCAATCACATTTGACGGATCCGGCAATACTTTCGTGCCAATCCGGTACGTGGTGCTGAAACAGTTAATACTGGGACTTATTCTTGGGACTGATAGGGTTATGACGCTTCTTATGTTCTCCGGCGTACAGTGAAGAAAAATCAATCCTATATCCCACGTACCGGATTGGCACAACAAGCTTGGCATCCGGAGAGACGGGCTTCAAAGCTGCCTGACGACGGTTGCGCGTCCGTATCAAAATCCTCCTAATAAGCCCCCGTCACTGTTGGTTGAAGAGCCCAGGATTCTCTGCAAGCGTGCCAATCCGGTACGTGGCGGCCGAGTTCGCTCACCTTTTTGAATCCTCGGACGCCATAACTAACAGCCCGTTTATGGAAGAGTATGCACTGCCTAAGGGCGGAGGGCCAAGAGTCCTCCAGGTACCGGATTGGCACGTAGGCCAGCAGAGGCAGTCTCCGCGGTAAGTCCTAGTGCAATGGCGCTTTTTTACCCTCGTCCTCGAGAAGAGGGACGCCAGTGCAGATATCTTTAATGTGGTAATTGGGGCACGTAGGCCAGTGCCAATCCGGTACGTGGCGTTGCATGTATTGCAGCCTCAGGGACGTCAGTGGATCATGAAGGTAGAGCATGCGTCCTCTGCTGTTAAAATCTGAGTTCTGGACAAACTACCAATTGGCCACGTACCGGATTGGCACGAAAGTATTGCCGGACAGCATCTTCCTTGCCTCAACATG
+
qqqqqqqqqqqqqqqqidqqqqfqqqYq\qqqqqqqqqqqqqqqqqqqqqqqqqqqXqqqqqqPqqCqqcqqqdqqqqqiqqqqqiqqqqqqqqqqqqqqqiqqqq5qqqqqqCqqqqqUqqqqqqqqqqqqqqqqqYqSqqqfqqSqqqqqqPqqqqqqqqqqq`qqqqqqqqqqqfqOqaqiqqqqqqqqqqiqqqqGqqqqiqqqTqqqqqRbqfqqqqqqq]qqqqqqqqqqqqqqqqqqqqqqcqqqqqqqqqqqqfqaqqqqqqqqqqqqqqqqqqqqq^qqYqqqqqqqqqqVqqqqqqqqqqqqqqqqqqqqqqqqqiqAqqqq\qqq\qqq_qqVqq@qqqqqqqqqqibqqafqqqqqqqqqiiqqqqqqqqqqqqqUWqqqiqqqq6qqiqqqqqqqqqqqqqqqqqqqq`qqV\6qqqqqqq^qqqqWqqqiqqiqq^qqqqqqqdqqqdqqqqqqqfqqqIqqqqqqqqqqqqqqq_qqqqqqqqdqqqqVqqqqi]%ffiqqiqqqqqqiqqqqqqqqqqbqqqqqqqqqqqqqqqqqqqqqqqqqqqqqqqqqqqqqqqqqqq\qqqqqqqq9qqqqqqWqqqqqiqqqqqqqqqqqqqqq_qqqqqqqI<qqqqqqqqqqqqqqqqqqqqqqqqqqqqqqJqqqqqqqqqqqqqqqqqqqqqqaqqqqqqqqqqqqqqqqqqqqiqqqqqqqiiqqqqqqqqqqq]qqqqqqqqqqqqqqqqqqqqqqqqqqqq>qqqqqKqqqqqqqqqqqqqqqqqqqqqqqqqqqqTqqqqqqqqqqqqqqqqqqqqiqqqqqqqqq\q_qqqqqqqqqqqqqqqqqqfqqdqqqqqqqqiqqqqqqqqqqqqqqqqqqqX^qqqqqqqqqqqq9qqqqqqqqqZqqqqqqqqqqqqqqqqqqqqqqqaqiqqqqqqqqqqqqq`qqqqq`qqqqqqqqqqQqqqqqqqiqqqqqqbqqqqqq`qqqqqqqqqqqqqYqqqqqqqUqqiqqqqqqqqqqqqqqqqqqqWqqqqqqqqq;qqqqqq2qqqqqqqqqqqqqqqqIqqqqqqqqqqqqqqq\qOiqqqfqqqqqqqqqqqqqqqqqqiqqqqqqqqqqqqqqqqqqqqiqqqKqqqqqq]qqqqqIqqqqqqqqqqqqqqqqqqqqqqqqqqqqqq6qqqqqqqqqqqqqqqqqqqqqqq[qqqiqqqqqqqqiqqqqqq.qqqqqqaqqVqqqqqiqqqqqqqqqqqqqq]qiqiqqqqqqqqqqqWqqq`qqqqqqqqqqqqqqqqqqqqqqqqqqqqq[qqqqqqqqqqqqqqqqq'qqqqqqqqqqqqqqqqqqqfqqqqqqqqqqqqdqqqqqqqqqqqqqqqqqq^qqqqqqqiqqqqqq[qqqqqqqqqqqqqqqqqqqqqqqqqqqqqqqqqqqqqqqqqqqqqqqqqqqqqqiqqqSqqqqqqqqqqqqqqqqqqqqZqqqqqqqqqqqqqqqqqqqqqqqqqqqqqqqqqqqqqqqqqiqqqqqqqqqqqqqqqqqqqqqqqqqqqqqqqqqqqqq
@m140306_004741_42137_c100613592550000001823119307181405_s1_p0/26336/ccs
CATGTTTTGAGGTAGTGGGACGTGTGAGCGCAGAGATGGCGCGGTAAGTTGTTGACTTAAAATGTCGTTCTAGGAACTTCTAAGTCGTGGGCCGCAGGTTCGAATCCTGCAGGGCGCGCCATTTCTTCCTCATTTATGCCCGTCTTATCCGTTTCCGCTTTGCCCTTCACCACATCACTTTTTGTCGCTGTTTGGCGAGATAATTCAACGGTGTCAGGCCGTAAAACGCCTTAAAAACAGAGATAAAGTACGACGTGCTGCTATAGCCACATAATTGCGCCACCTGAGTGATATTTTTGTTATCCATCAATAACATCTGTACGGCGTAACGCATACGACACTCTGTGACAATCTGGCTATAGCTGGTATTTTCGTTTTTTAATTTCTTTTTGAGCAGGCTGGGGCTTAAACATAGCGAACTGGCGACAATTCGCAGATTCCAGTAATGCTGAATATCGCTTTGAATAATGCGGCAGACGCTGTCGCGGACGCTGCTGCGTAAGATATACATCAGTAGGGCAATAAACCGCGATTGCTCAAGAAAGTTAGACAATACGGTAAAAAGCAATGCGCGCGTCAACTCCGCTTCGCAGGGTCTGCTGGGTTGCTGCTTGCTGTGGTTGGCGGCTAGCCGGAACACTTCCGGTGTACGGCTATGACAAGCGATAACCGGGGTTGCCAGCCGCGACCAGGGCTTTACACAGGTTAAGTTCTTATTTAAAAACAACAGATAATCGTTGATGATGTTACGGTTGATGTGGGTGATTAATACGTGATTTAACGTTGAGAGTTCAATGACGTTATTGTTGCACGCGAAGGCGGCCAGGTAGTTTTTCGGAAGGGTAAACGTAGCATGGTTATTGACGCTTACCTCTACCTCTTTTTCGGTCAGGATCACCACGCAAGGTTCACTGCTGCTCAATTGCATTTCGCACTCCTCAGATATCAGAAACTCCGCTCAAAGGATCTATGCTTCCTGCATGAGTGATCGGCCCGTTCGCCGATAACGATCTTCTTTCTTTAGCACGCTTTTTAGCAATTAATCTTGATGGAATTCTGATGAGAGCGAAAGAGGTAAGCCAGGTCGTACCCGACTTACCTGGAGGAGATTTAATACTCGAGAATGCCGTGCGCGACGGGCAAATAGCGCAGAGAGAAATAGAGAGTGTCTTTACCGCAAGAGGAACGTTTCGCTAACAGCGAGGCAATTTCTGCGTCCGGTTTCGGTTTCGCTGTAAAGGTTTTGCCTTTGCCGGCGACAAAAAGTTCATAAACAACGCCGCTGGCAGGGGCGGGACTTTGGCAATCGGCGCTGGCCTGTAAATAACGTTCACGCTGTTCAGCGGTCAGTTTATCCACGCCGCTGCCATCCTGTACCCAGACATTAACGCCGGTTGCTTTAACGTGTTCCAGCAGTTGGCGATAGCCATCGGGCGACATG
+
qqqqfqqqqqCfqqqLFiqiqqqqqqqqqq\q_qqqqqqqqqqqqqqqqqqqqqqqqqqqqqqqqqqqqqqqqqqqqqqqqqqqqqqqLqq`qqqqqqqqqqqqqqqqqqqqqqqqqqqqq^qqqqqqqqcqqqqqqqqqqqqqqqqqqqqqqqaqqqqqqqiqqqqqqqqqqqqqqq]qqqqqqqqqqqqqqqqqqqqqqqqqqqqqqqqqqqqqqqcqqqqqqqqqqqqq`qqqqqqqqqqqWqqqqqqqqqqqqqqqiqqqdqqqqqqqqqqqqqqqqqqqqqqqqqqqqqqqqqqqqqqiqqqqqqqqqqqqqqqqqqqqqqqqqqqqqqqqqqqqqqqqqqqqqiqqqqqqqqqqqqqqqqqqcqqqqqGqqqqqqqqqqqqqqqqqqbqqqqqqIqqqqqqqqqqqqqqqqqqqqqqqqqqqqqqqqqqqqqqqqqqqqqqqqqqqqqqqqqqqqqqqqqqqqqqqqqqTqqqqiqqqqqqqqqqqqqqqqqqqqqqqqqqqqqqqqqqqqqqqqqiiqqqqqqqqqqqqqqqqqqqqqqqqqqqqqqqqqqqqqqqqqqqqqqqqqqqqqiqqqqqqqqqqqqqqqqqqqqqqqqqqqqqqOqqqqqqqqqqqqqqqqqqqqqqqqqqqqqqqqqqqqqqqqqqqqqqqq[qqqqqqqqqqqfqNqqqqqqqqqqqqqqqqqqqqqqqqqqqqqqqbqqqqqqqqqqqqqqqqqqqqqqqqqqqqqqqqqqqqqqqqqqqqqqqqqqqqqqqqqqqqqqqqqqqqqqqqqqqqqqqqqqqqqqqqqqqqqqqqqqqqqqqqqqqqqqqiqqqqqqqqqqqqqqqqqqqqqqqqqqqqqqqqqqTqqqqqqqqqqqqqqqqqqqqqqqqqqqqqcqqqqqqqqqqqqqqqqqqqqqqqqiqqqqqqqqqqqqqqqqqqqqqqqqqqqqqqfqqqqqqqiqqqq]qqqqqqqqqqdqqqqbqqqqqqqqqqqqqqqqqqqqqqqqqqqqqqqqqqqqqqqqqqqqqqqqqaqqqqqqqqqqqqqTqqqqqqqqqqqqqqqqqqqqqqqqqqqqqqqaq[qqqbqqqqqZqqqqqqqqiqqqqqqqqqqqqqqqqqqqqqqqqqqqqqqqqqqqqqqqqqqqqqqqiqqqqqqLqqqqqqqqqqqqqqqiqqqqqqqqqqqqqqdq^qqqqqqqqqqqqqqqqqqqqqqqqqqqqqqiqqqqqqqqqqqqqqq\qqqqqqqqqqqqq`qqqqqqq]qFqqqqqqfqqqqqqqqqqqiqqqqqqqqqqqqqq\qqqqqqqqqqqqFqqqq8qqqqqqqqqqqqqqqqqqqqWqqqqqqqqqqqqqqqqqqqqqqqqqqqqqqqqqqqqqqqqqqqqqqqqqiqqqqqqqqqqqqqqqqqqqqqqqqqqqqqqqqqqqqqqqqqqqqqqqqqqqqqqqqqqqqqqqqiqaqqqqqqqqq
@m140306_004741_42137_c100613592550000001823119307181405_s1_p0/27128/ccs
CCATGTCTGAGCAAACCGAAGGATGCTGTCCGGCAATACTTTCGTGCCAATCCTACGTGGCGGCGAGTTCGCTCACCTTTTTGAAACTCGGGACGCCATAACTACACACCCGTTTATGGAAGAAGTATGCACTGCCTAAGGGCGGCAGGGCCAAGAGTCCTCCAGGTACCGGATTGGCACGCTAGCCAGCACGAGGCAGTCTCGCGCGGTAAGTCCTAGTGCAATGGCGCTTTCCCCCCTTTACCCTCGTCCTCGAGAAGAGGGGACGCCAGTGCAGATATCTTTAATGTGGTAATTGGGGCACGTAGGCCAGTGCCAATCCGGTACGTGGCGTTGCATGTATTGGCAGCCTCAGGGGACGTCAGTGGATCATGAAGGTAGAGCATGCGTCCTCTGCTGTTAAAATCTGAGTTCTGGACAAACTACCAATTGGCCACGTACCGGATTGGCACGAAAGTATTGCCGGATCCCGTCAAATGTGATTGATGCCCTCGATCCCCGTGGGAGATGAGATGCCTGGCTGGTCGGGGTGCAAACCGATCAATAACAATCGTCACTTTCGAGGTGGCAATACTTCGTGCCAATCCGGTACGTGGCCCCGCACTGATGCCTAAACCTCGCAGGTCTTTAGGATATTGACGCTTGACGATGTCCCACCGATTAAACCGGTGTGCAAAAACCTTGGATGGCTGATTAATCGCCCACGTACCGGATTGGCACGTAGGCAGCAGGCGAGATGAATGGACGGGTCTGGTTCGAACGATGTATTAATTGATGCCAGGAGCCCCGCACACTAAATATCGATCCGGGTACTGTTTAATGGTGCGATGGCGCACGTAGGCCAGTGCCAATCCGGTACCTGGGGCTGCCCTCTCCTACTTACGGTATCGGCTCCCAGCCCCACGTCGCGCTCTGTTCTCAACCAACTAGGATCTGATGCACGAGATTAACGTTGACGTTGTCCACGTACCGATTGGCACAACAAGGCTTGGCTACACCGGCCCGAGCGTCGTCCTTTCTATAGATGGCTTCCAGCGACTCACCAGGAGTGTTCTGGTTGGGAAACTACTTCGAACGCTATGAGCCTTCCCTATTTCTCTGCAAGCGTGCCAATCCGGTACGTGGTGTATGCAAGGGAAATTAACGGACGGCCTCAATTCTGCAAGGTAACGCACCGCGGCCCAAGAGCCATTTAAGCGATATAATCGCACATCTGGCCAACCCGCCACGTACCGGATTGGCACGCTTGCAGAGAATCCTGGGCTCTTCAACCAACAGTGACGGGGGCTTATTAGGAGGATTTTGATACGGACGCGCAACCGTCGTCAGGCCAGCTTTGAAGGCCCGTCTCTCCGGATGCCAAGCTTGTTGTGCCAATCCGGTACGTGGTGCTGAAACAGTTAATACTGGGACTTATTCTTGGGACTGATAGGGTTATGACGCTTCTTATGTTCTCCGGCGTACAGTGAAGAAAAAATCAATCCTATATCCCACGTACCGGATTGGCACGAAAGTATTGCCGCTAGCGCAACGAGTGATGAGGTTCGCAAACATG
+
"(('$$'(&$$(&((&(('(&2434%3.1,%&+*%/33%-43&444343441.#//%324-2.&24'31340/44/3%24443$1!"44'.0.143443%-34-'3.'%443$)(/'.3%/)&*04/4/34/&,(%#)2*4.)%&#4//0$,20//-3*44.3&2//4'$&.22/.43/+/$&(*/4044/%44244.&%14/%21223(30-/-43,2.$)304/4/3$%$/"$#%($$$$$3)6+@@@;;@;<@@?@@:0@@@@<@1@@/@@?/@+@@@@:@@@@/@<;@?73:?)>=??;@@@@?01@@'8<=@;@83@?@?<@>3:::/8<<:@--@@:2(:<;&1>>8<',/8)#7/@@@@9@@<@;?/=@/>;@=(:(*4/=69/@?/?;+;@+?=@1@@@@,@@?@@;'@<//:8@@;-?4./=<?;@:>@;@,;&=@-6,3,-*;4@@4.:38,2@/?.;%5)7@@/=@@9./+*:1@@.-4->:<?<2@@:,39/@@/8;&>;3;?)>;2@@<30;;'=:?@@@:<:-:3@8@@3;?@<@@8@=@<@;*@@@@@9@:67//;<'@*??@@;>@-;<:27@?;079.@)9,,-139;@@.%0;$,?;?@;3?@?;@@@/5(::@@9<;:8@;@:0<;:4@:;:./:;@)-;/%@+9())8;@*@:9%=<===@:@;1@?)9:;@?+??@<@;6@;?$=<<5>%>8;?'@?@@@3:<;%@?@@;@@;@@?@@?<;8@@@=@@?3/.@=@@-+0+:==3;(;:%,+;3;@/04@>@@97@@@=@;<9$8;3:3@%>/9;6<'93;5)-:>;@6;-(@?@:9:;<@6??6>1&<;>)@@@@@,@<?;@@?@@;>@9:@@@@@@&>>@@4;@@@@+@:?$>>@?;>@/@=@@<9'>>=>/<:?=@/>?@@@>@@@@>@??-@@@@:@>$@@@<0/8@@<@9:.:.:>@?@@@@@-@@@:@/=@;@3@'3<@3@:;@@@@/@*,,-@?9?@@;9;@9@;@@@@@=/>>*@+@6?;@;@3//=@>@8>*:?@@;=?@?9(,1?/@=?@@?@@/<@?@6;@)6>9@@@?@@09@@<:8-@/=00;-@;@@@-'8@?@?@8>@@@@/>@?@?@@:@@@?@@;.>@@@>*/7:?@&??=@@7@?;=<@@=,2<?8'&@9>$>@:@@2:09@9<?@7:?@-=/>=?9=@???,(:3.@?@7@@:@?;@@;2@?@@@@:?+@?;/?=91@@@?@@9@<@@?@;@@?)=@?@->@;@@<=&?:@7@K*E'9LLKL5J$KKKLKGKE4LLLLK7L87KKJDLGLL@LK88G:88'IECGKL?8JLLLK2K4EF;L%JL%I9L<;EL)J6MLJK<LHF9H5LLFFELHLFL=LLKL6JLILKLKELLLLLLKL;L87882HLGKLFKLG2?JJL0AFDI79KFLLDL?LLJG<1IKL1C<E?KFEKJL5AA:GLFKLKLGA(H3HFB?FBKLLL6K6&CFJJJLLL=G7<;<H<A,LI<:LLLKG+KKKLJLGLL=FLLFLL4LDDL=L7<@LGL8ELFKLK6EGLLCLHLGKE@H>;HLG
@m140306_004741_42137_c100613592550000001823119307181405_s1_p0/27637/ccs
CATGTTGAGGCAAGGAAGATGCTGTCCGGCAATACTTTCGTGCCAATCCGGTACGTGGACAACGTCAACGTTAATCTCGTGCATCAGATCCTAGTTGGTTGAGAACAGAGCGCGACGTGGGGCTGGGAGCCGATACCCGTAAGTAGGAGAGGGCAGCCCCAGGTACCGGATTGGCACTGGCCTACGTGCGCCATCGCACCATTAAACATACCCGGATCGATATTTAGGTGTGCGGGGCTCCTGCATCAATTAATACATCGTTCGAACCAGACCCGTCCATTCATCTCGGCCTGCTGGGCCTACGTGCCAATCCGGTACGTGGCGGGTTGGCCAGATGTGCGATTATATCGCTTAATGGCTCTTGGGCCGCGGGTGCGTTACCTTGCAGGGAATTGAGGCCGTCCGTTAATTTCCCTTGCATACACCACGTACCGGATTGGCACAACAAGCTTGGCATCCGGAGAGACGGGCTTCAAAGCTGCCTGACGACGGTTGCGCGTCCGTATCAAAATCCTCCTAATAAGCCCCCCGTCACTGTTGGTTGAAGAGCCCAGGATTCTCTGCAAGCGTGCCAATCCGGTACGTGGGATATAGGATTGATTTTTTCTTCACTGTACGCCGGAGAACATAAGAAGCGTCATAACCCTATCAGTCCCAAGAATAAGTCCCAGTATTAACTGTTTCAGCCACCACGTACCGGATTGGCAGCAACAAGCTTGGCTACACCGGCCCGAGCGTCGTCCTTTCTATAGATGGCTTCCAGCGACTCACCAGGAGTGTTTCTGGTTGGGAACTACTTCGAACGCTATGAGCCTTCCCCTATTTTCTCTGCAAGCGTGCCAATCCGGTAACGTGGCCCCGCACTGATGCCTAAAACCTCGCAGTCTTTAGGATATTGACGCTTGAACGATGTCCCACGATTAAACCGGTGTGCAACCTTGGATGCTGATTAATCGCCCACGTACCGGATTGGCACGAAAGTATTGCCACCTCGAAAGTGACGATTGTTATTGATCGGTTTGCACCCCGACCAGCCAGGCATCTCATCTCCACGGGGATTCGAGGGCATCAATCACATTTGACGGAATCCGGCAATACTTTCGTGCCAATCCGGTACGTGGCCAATTGGTAGTTTGGTCCAGAACTCAGATTTTAACAGCAGAGGACGCATGCTCTACCTTCATGATCCACTGGACGTCCCTGAGGCTGCAATACATGCAACGCCACGTACCGGATTGGCACTGGCCTACGTGCCCCAATTACCACATTAAAGATATCTGCACTGGCGTCCCCTCTTCTCGAGGACGAGGGTAAAAAAGCGCCATTGCACTAGGACTTACCGCGGAGACTGCCTCTGCTGGCCTACGTGCCAATCCGGTACCTGGAGGACTCTTGGCCCTCCGCCCTTAGGCAGTGCATACTCTTCCATAAACGGGCTGTTAGTTATGGCGTCCGAGGATTCAAAAAGGTGAGCGAACTCGGCCGCCACGTACCGGATTGGCACGAAAGTATTGCCGCTAGCGCAACGAGTGATGAGGTTTCGCAAACATG
+
BHGJ0SQXBI:;79OEBMCOFRU.%6FF<3-JJIVGKJJRXTTXUO-HNPKTWKRXB[5E%BEU@ZKMP^QS:SY]RNOBWPd`KIbG\^dcHLYTY^JQ^POId`_cPaaZcV<DHU1OMO:VD`TRPHRX9`cX]_:URUDKd?dOTa6\^b\`B]UVRN@NWHS@GH%;MWCS8H9J<KC7HDLVIV@MR1<ITJ4IOS@EKL>O=DESNH]@EJBJ57(>=BAWV,ECQ*MABFM?RL&>KQPIGQ@A8;@GO4C/??KLKP1SUKE=XRW*?FHP>5?A6JD*=9>JWXS,QO8SXSERWRFM'C@8GPITWU5T5@21QPNHGXSVDR@:SA9EL=(*?3C?HRX9@6KF?SGDQSX+SK>A=F?,6K7D:+LQ,K:IEPF(.-?B0,EV=RSV::=:B?J</(XN6QM0+LJ=@,/E8SEVARJDE3D,=HKOHBX8CIIG<H0F/<RCPFDBAG@=TTFLXUEH7,B@B.DBA?NG4UR>EHCS8O;:ED8;O?RWEFQ';F?>.6G@>8-?U=H0#?9:<RRXUGH>QER@?FUCDKKJC:FIW2WS/AEJPQ/ES<MESED..':5BRC9A6J@C5IQ@T;BG<72.97F&SIEQQUSD8SXX4NRO=@NJWJO=95DD>N807IIXF*CSBK;JIE;GH;GQ8WJFDD6E3>@D(49NOX5I.FAMXD7CSXQFD/OREQE37WO7M@BE3.1-;;$,UMRE<SL7B;PJSIST4M=[C>D:W0LRMRRG=<=G3K:G4>D;2GHXD*4NE@:FJ>1GKTXU8SLWB9%4)EB:DOW8P?AGK<H<:>LNC>DQ,GSOTCL0;4D&LQ;.?*CIBAV<E?TO@GM>TG@=:H@DX;XH%CFQWPX6SXM3GG@S;KFJ8:43.G;+8M<@OE;QXQXVC(LER)DC.6LTFRWE'4&?H@HC>E9;=(H=D2BB4U-QDREPFVPDWFTCWHHSQFOJ<28>X=U0DWX?:WD@C7CG)V;UE<?R1KF=B2BWPLD3<2;?1=C*TX6JG<I2?C@?>5U?B+PF?CVN>R72H9BEE>;+J8GGGEBBE;FJHB;U@P@A-IKD@'3E@E9SRQEIG=SQW*EQ5-ERIKHO4/4>>?6CADBG<HJEWC;D07:LEOW3DVT8$:9H+>%PQXUXFFWETP/TJ9CI3;?FJOVKP(@@P><URWOEP1IIT?TTQJIO878EA@C4C?GA8(4KVA<'IE;RT<EH0CO6QP@KCNCGJIK7TUBHL<@GE>VFXBXCXD+UFO9=SQKZ9TXWSGBL1AIILXIXC9=;3GB@/=DDDE@JNI=DB@CCBGNK.GVQODNBXHASXEXXW8UQRXR:XSXXQSWXJXWSXIRXXEO3RSPPODKNPWLZSWKSE;;PWO=SOW@RDRWBJIX1GMISBHV?J>XQRRUXV:UARUFBJOXBNUO>QUHWRVHQNKPXVEJIXN=MWECXOXJQ1SPVNXKQSWVXWV0TF3?ROVD;KDNARQVXD?TXXX<WWFHJFUSXJWJBM2=:KXGEXQRRSFT,GTSXLSR;WRTQ>R;OONWRF.QQVSIEXHEU?Q:UHTC7P&@?RQK3PPRKPS
@m140306_004741_42137_c100613592550000001823119307181405_s1_p0/27918/ccs
CATGTTTTGCGAACCTCATCACTCGTTGCGCTAGCGGCAATACTTTCGTGCCAATCCGGTACGTGGTGCTGAAACAGTTAATACTGGGACTTATTCTTGGGACTGATAGGGTTATGACGCTTCTTATGTTCTCCGGCGTACAGTGAAGAAAAATCAATCCTATATCCCACGTACCGGATTGGCACTGGCCTACGTGCCCCAATTACCACATTAAAGATATCTGCACTGGCGTCCCCTCTTCTCGAGGACGAGGGTAAAAAAGCGCCATTGCACTAGGACTTACCGCGGAGACTGCCTCTGCTGGCCTACGTGCCAATCCGGTACGTGGTGTATGCAAGGGAAATTAACGGACGGCCTCAATTCCTGCAAGGTAACGCACCGCGGCCCAAGAGCCATTAAGCGATATAATCGCACATCTGGCCAACCCGCCACGTACCGGATTGGCACAACAAGCTTGGCATCCGGAGAGACGGGCTTCAAAGCTGCCTGACGACGGTTGCGCGTCCGTATCAAAATCCTCCTAATAAGCCCCCGTCACTGTTGGTTGAAGAGCCCAGGATTCTCTGCAAGCGTGCCAATCCGGTACCTGGAGGACTCTTGGCCCTCCGCCCTTAGGCAGTGCATACTCTTCCATAAACGGGCTGTTAGTTATGGCGTCCGAGGATTCAAAAAGGTGAGCGAACTCGGCCGCCACGTACCGGATTGGCACGTAGGCCAGCAGGCGAGATGAATGGACGGGTCTGGTTCGAACGATGTATTAATTGATGCAGGAGCCCCGCACACCTAAATATCGATCCGGGTATGTTTAATGGTGCGATGGCGCACGTAGGCCAGTGCCAATCCGGTACCTGGGGCTGCCCTCTCCTACTTACGGGTATCGGCTCCCAGCCCCACGTCGCGCTCTGTTCTCAACCAACTAGGATCTGATGCACGAGATTAACGTTGACGTTGTCCACGTACCGGATTGGCACGCTTGCAGAGAAATAGGGAAGGCTCATAGCGTTCGAAGTAGTTCCCAACCAGAACACTCCTGGTGAGTCGCTGGAAGCCATCTATAGAAAGGACGACGCTCGGGCCGGTGTAGCCAAGCTTGTTGTGCCAATCCGGTACGTGGCGTTGCATGTATTGCAGCCTCAGGGACGTCAGTGGATCATGAAGGTAGAGCATGCGTCCTCTGCTGTTAAAATCTGAGTTCTGGACAAACTACCAATTGGCCACGTACCGGATTGGCACGAAAGTATTGCCGGACAGCATCTTCCTTGCCTCAACATG
+
c_Qc1cdL@Z\I_Idc_0DKPOL_d\^[dcdR^LYNdac_dca`LaUQ`E\dLbdaWadcOdcb?dd7]O`IddWddQddd^dXSJJNS[^ddSdL_dMbd`:T\S]dGadcdd^Sa^bXGcHLHFEM:\dS`dUdcdbS\cdG`ddb>`dddc^cWWD^PcFa_OdcPcPdcBW[dRc^Cc^d\dIc:adbOWRaRddUNda_bRd^bdcdMdddcdPcP_^dP_PZdd__Wdcc`>2dE^c\Radd[LcA`ad?addddTdKJaddd^R^dcbPdaT[_cb^PPJUSO9dP`Sddc>ZcdJdMdSSdddcP?cd^]dZ^<]dd]ZPQQcdddacdVdd<dddcOd_Rda^Dfad]C[TR_VdVdW[dVcNJ`d`ZdAdb>`dNddRdSdSbd<]dR`[cVYd^]_^dcLccMdc\TUdI]^`Vd[HTad\PRa\^Uc\cWWdRN_Ea\T^L^SdVdQT_VdQqdQa`ccAdd^NaHMddVad`BaKVcaZT/YZP_^d]]_]UdcO\d]bd^ddF`^_dcc_]W`UAddddad)Q]PS;dAd]cBZ`[bY=T]cSdPEc_QT[W^]bKZHL`^dXddKdKVK^F`^UdcRddccLcd`d1dcdLdMVddbTbFd\\[dX]Ud\]\bI]bd_];ddd/qd]_\Y\PWW[_TD\O@P^dddMdRa^]YdWddD[RVRM;TbTT\ZHcO^T4YZX]_]YdFaTadH`WccNad]dAdd^b^[_WNM\N`PR^^7d^d4]CMRbO^DWbbF`I]c^`bK]dSW_d^cJF`cHdLcLdddQX_dcV^V[\^\O]H`dP\WAdqdW\HI\d]][UdVXbT^V;TY[T[`]OcMV5`\\OR-D.BJ>P=PZ]T_W=dddb]\YdcO\G\^]^]]`^SI^]a^c^6d`aO_dFK,cdc]VdWaaab\bDM`Y_^bDb_;aHRK]\GU=PORQQFOMJQ(M=MWXRXPNDQ2HXXRXSV=XAUWBWTRD^FNXRXGXNU5FTVRXJW;JSSMTOdd^[Cd=\ccd^b^d_daHa^dbR^\d3_UFd>_ccQV[YQ]]ddYdd]W\bCdVbBdX^VN_^]`^Qa_G@^dNaddTc^3V^@Hdq^_XddPb9WNc^^4ZE^SPF_QZ6fV]c[dE?PW]S]`dbb:YZMdR_TOFV[H^\CaaYSKd`b]\]WdS9Xa]U[[\KU^`da]U\D\ZHI[SZCaaOWQPHKKQHTXSTSW8VPPXEXIXEBHXXNX38JGJ@B.@DSOB?>FUFBXWXXGXX2=T>VWXRXQXLVXQXXSXAMXXTETVX=QKSSSIORSRXO
@m140306_004741_42137_c100613592550000001823119307181405_s1_p0/27947/ccs
ACGCTGCCCATTCCGACAGCATCGCCAGTCACTATGGCCGTGCTGCTAGCGCTATATGCGTTGATGCAATTTCTATGCGCACCCGTTCTCGGAGCACTGGTCCGACCGCTTTGGCCGCCGCCCAGTCCTGCTCGCTTCGCTACTTGGGAAGCCACTATAGACTACGCCGATCATGGCGACCACACCCGTCCTGTGGATCCTCTACGGCCGGACGCATCGGTGGCCGGCATCACCCGGCCGCCACAGGTGCGGTTGCTGGCGCTATATCGCCGACATCACCGATGGGGAAGATCGGGCTCGCCACTTCGGGCCCTCATGAGCGCTTGTTTTCGGCGTGGGGTATGGTGGCAGCCCGTGGCCGGGGACTGTTTGGCGCCATCTCCTTGCATGCACCATTCCTTGCGGCGGCGGTGCTCCAAACGGCCCTCAACCTACTACTGGGCTGCTTCCTAATGCAGGAGTCGCATAAGGGAGAGCGTCGACGCGATGCCCCTTGAGAAAAAGCCTTCAACCCAGTCAGCTCTTCCGGTGGGCGCGCGGGCATGACTATCGTCGCGGCCACTTATGACTGTCTTCTTTATCATGCAAACTCCGTAGGACCAGGTGCCGGCAGCGCTCTGGGTCATTTTCGCCGAGGACCGCTTTCCGCTGGGAGCGCGACGGATGATCGGCTGTCGCTTGCGGTGATTCGGAATCTGCACGCCCTCGCTCAAGCCTTCGTCACTGGTCCCGCCACCGAAACGTTTCGGCCGAGAAGCAGGCCATTATCGCCGGGCAGGCGGCCCGACGCGCTGGGGCTACGTCATTGCTGGCCGTTCGCGACGCGAGGCTGGATGGCCTTCCCCATTATGATTCTTCTCGGCTTCCGGCGGCATCGGGATGCCCGCGTTGCAGGCCATGCTGTCCCAGGCAGGTAGATGACGACCATGCAGGGGACAGCTTCAAGGAGTCGCTCGCGCGCTCTTACCAGCCTAACTTCGATCATTGGACCGCTCGACGTCACGGCGATTTATGCGCCCTCGGCGAGCACATGGAAACGGGTTGGCATGGATTTGTAGGCGCCGCCCTATACCTTGTCTGCCTCCCCGCGGTTGGGCGTCGCGGTGCATGGAGCCGGCCACCTCGACCTGAATGGAAGCCCGGCGGCAACCTCGCTAACGGATTCACCACTCCAAAGAATTGGAGCCAATCAATTCTGCGGAGAACTGTGAATGCGCAAACCAACCCTGGCAGAACAATATCCATCGCGTCCGCCATCTCCAGCAGCGCACGCACGGCGGCCATCTCGGCAGCGTTGGTCCTGGCCACGGGGTGCGCATGATCGTGCTTCCTGTCGTTGAGGACCCGGCTAGGCTGGCGGGGTTGCCTTACTGGTTAGCAGAATGAATCACCGATACGCGAGCGAACGGTGAAGCGACTGCTGCCTGCAAAACGTCTGCGACCTGAGCAACAACATGAATGGTCTTCCGGTTCCGTGTTTCGTAAAGTCTGGAAACGCGGAAGTCAGCGCCCTGGCACCATTATGTTCCGGATCTGCATCTCAGGAATGCTGCTGGCCTCACCCCTGGTGGAACACCTACTCTGCTATTAACGAAGCGCTGGCATTGACCCTGAGTGATTTTTCTCTGGTCCCGCCGCCATCCATACCGCCAGTTGTTTACCCTCACAACGTTCCAGTAACCGGGCATGTTCATCATCAGTAAACCCGTATCGTGAGCATCCTCTCTCCGTTTCATCGGTATCATTACCCCCATGAACAGAAATCCCCCTTACACGGAGGCATCAGTGACCAAACAGAAAAAACGCCCCCTTAACATGGCCCGCTTTATCAGAAGCCAGACATTAACGCTTCCTGGAGAAACTCAACGAGCTGGACGCGGATGAACAGGCAAGACATCTGTGAATCGCTTCACGACCACGCTGATGAGCTTTACCGCAGCTGCCTCCGCGCGTTTCGGTGATGACGGTGAAAACCTCTGACACATGCAGCTCCCGGAGACGGTCACAGCTTGTCTGTAAGCGGATGCCGGGAGCAGACAAGCCGTCAGGGCGCGTCAGCGGTGGTTGGCGGGTGTCGGGGCGCAGCCATGACCCAGTCACGTAGCGATAGCGGAGTGTATACTGGCTTAACTATGCGGCATCAGAGCAGATTGTACTGAGAGTGCACCATATGCGGTGTGAAATACCGCACAGATGCGTAAGGAGAAAATACCGCATCAGGCGCTCTTCCGCTTCCTCGCTCACTGACTCGCTTGCGCTCGGTCGTTCGGCTGCGGCGAGCGGTATCAGCTCACTCAAAGGCGGTAATACGGCTTGATCCACAGAATCAGGGGATAACGCAGGAAAGAACATGTGAGCAAAAGGCCAGCAAAAGGCCAGGAACCGTAAAAAGGCCGCGTTGCTGGCGTTTTTCCATAGGCTCCGCCCCCCCTGACGAGCATCAACAAAAATCGACGCTCAAGTCAGAGGTGGCCGAAACCCGACAGGACTATAAAGATACCCAGGCGTTTTCCCCCCTGGAAGCTCCCTCGTGCGCTCTCCCTGTTTCCGACCCTGCCGCTTACCGGATACCTGTCCCGCCTTTCTCCCCTTCGGAAGCGTGGCGGCTTCTCATAGCTCACGCTGTAGGTATCTCAGTTCGGTGTAGGTCGTTCGCTCCAAGCTGGGCCTGTGTGCACGAACCCCCCCGTTCAGCCCGACCGCTGCGCCTTATCCGGTAACTATCGTCTTGAGTCCAACCCGGTAAGACACGACTTATCGCCACTGGCAGCAGGCCACTGGTAACAGGATTAGCAGAGCGAGGTATGTAGGCGGTGCTACAGAGTTCTTGAAGTGGTGGCCTAACTAACGGCTACACTAGAAGGGACAGTATTTTGGTATCTGCGCTCTGCTGAAGCCAGTTACCTTCCGGAAAAAGAGTTGGTAGCTCTTGATCCGGCAAACAAACCACCGCCTGGTAGCGGTGGTTTTTTTGTTTGCAAGCAGCAGATTACGCGCAGAAAAAAAGGATCTCAAGAAGATCCTTTGATCTTTTCTACGGGTCTGACGCTCAGTGGAACGAAAACTCACGTTAAGGGATTTTGGTCATGAGATTATCAAAAAGGATCTTCACCCTAGATCCTTTTAAATTAAAAATGAAGTTTTAAATCAATCTAAAGTATATATGAGTAAACTTGGTCTGACAGTTACCAATGCTTAATCAGTGAGGCACCCTATCTCAGCGATCTGTCTATTTCGTTCATCCATAGTTGCCTGACTCCCCCGTCGTGTAGATAACTACGATACGGGAGGGCTTACCATCTGGCCCCCAGTGCTGCAATGATACCGCGAGACCCACGCTCACCGGCTCCAGATTTATCAGCAATAAACCAGCCAGCCCGGAAGGGCCGAGCGCAGAAGTGGTCCTGCAACTTTATCCGCCTCCATCCAGTCATTAATTGTTGCCGGGAAGCCTAGAGTAAGTAGTTCGCCAGTTAATAGTTTGCGCAACCGTTGTTGCCATTGCTGGCAGGCATCGTGGTGTCACGCTCGTCGTTTGGTATGGCTTCATTCAGCTCCGTTCCCAACGATCAAAGGCGAGTTACATGATCCCCATGTTGTGCAAAAAAGCGGTTAGCTCCTTCGGTCCTCCGATCGTTGTCAGAAGTAAGGTTGGCCGCAGTTGTTATCACTCATGGTTATGGCAGCACTGCATAATTCTCTTACTGTCATGCCATCCGTAAGATGCTTTTCTGTGACTGGTGAGTACTCAACCAAGTCATTCTGAGAATAGTGTATGCGGCCGACCGAGTTGCTCTTGCCCGGCGTCAACACGGGATAATACCGCGCCACATAGCAGAACTGTTAAAAGTGCTCATCATTGGAAAACCGTTCTTCGGGGCCGAAAACTCTCAAGGATCTTACCGCTGTTGAATCCAGTTTCGATGTAACCCACTCGTGCACCCCAACTGATCTTCAGCCATCTTTTACTTTCACCAGCGTTTCTGGGTGAGCAAAAACAGGAAGGCAAAATGCCGCAAAAAAGGGAATAAGGGCGACACGGAAATGTTGAATACTCATACTCTTCCTTTTTCAATATTATTGAAGCATTTATCAGGGTTATTGTCTCATGAGCGGATACATATTTGAATGTATTTAGAAAAATAAACAAATAGGGGTTCCGCGCCACATTTCCCCGAAAAGTGCCACCTGACGTCTAAGAAACCATTATTATCATGACATTAACCTATAAAAATAGGCGTATCACGAGGCCCTTTCGTCTTCAAGAATTCCTCATGTTTGACAGCTTATCTCGATAAGCTTTAATGCGGTAGTTTATCACAGTTAAATTGCTAACGCAGTCAGGCACGTGGCTATGAAATCTAACAATGCGCTCATCGTCATCCCTCGGCACCGTCACCCTGGATGCTGTATGGCATAGGCTTGGTTATGCCGGTACTGCCGGGCCTCTTGCGGGAT
+
[truncated: 7,253,224 more chars]
