# Supplementary material for: In vivo generation of DNA sequence diversity for cellular barcoding
Source: Nucleic Acids Res. 2014 Jul 10;42(16):e127. doi: 10.1093/nar/gku604 (PMC4176322; doi:10.1093/nar/gku604)
Supplement: SUPPLEMENTARY DATA [file supp_gku604_nar-01090-met-k-2014-File008.zip › procRCI_2.m]

% Analysis of Rci seq data

%----Load Expected Fragment Sequences----%

bc_in = input('How many BC?: \n')

if bc_in == 5
    run ~ipeikon/Projects/barcode/LUTs/BarcodeSeqs5sanger.m
elseif bc_in == 11
    run ~ipeikon/Projects/barcode/LUTs/BarcodeSeqs11sanger.m
else
    error('No protocl for this number of BC')
end

pos_all = [];
pos_all_105F = [];
pos_all_56R = [];

%----Get files to process----%

[fname, path, findex] = uigetfile('*.fast?', 'Pick a fast? seq file', '');

%----Determine File format----%

if(strfind(fname, 'fasta') > 0)
    [headers, seqs] = fastaread([path fname]);
elseif(strfind(fname, 'fastq') > 0)
    [headers, seqs] = fastqread([path fname]);
else
    error('Unknown file format, please pick a fast? file');
end

%----Set thresholds----%
%Generate Negative Controls
negs = randDNA(100,100);

%for BC
conscores = zeros(length(BC),size(negs,1));
for i = 1:length(BC);
  for j = 1:size(negs,1);
    conscores(i,j) = swalign(BC{i}, negs(j,:), 'Alphabet', 'NT', 'gapopen', 6);
  end
end

swthresh = mean(conscores(:)) + 2*std(conscores(:));

%----Set up BC Mx----%

maxreads = length(seqs);
bcmx = NaN(10,10,maxreads);
%bcmx =[
%   1 2 3 4 5 R1 R2 R3 R4 R5
%   1
%   2
%   3
%   4
%   5
%   R1
%   R2   
%   R3
%   R4
%   R5
    
%----For PacBio we NEED to find the primer sequences---%

%----Determine orientation of BC frags----%

for i = 1:maxreads
    positions = NaN(1,bc_in*2);
        
    for j = 1:bc_in
        [score, align, startat] = swalign(seqs{i}, BC{j}, 'Alphabet', 'NT', 'gapopen', 6);
        [rc_score, rc_align, rc_startat] = swalign(seqs{i}, seqreverse(seqcomplement(BC{j})), 'Alphabet', 'NT', 'gapopen', 6);
        if((score > swthresh) && (score > rc_score))
            positions(j) = startat(1);
        elseif((rc_score > swthresh) && (rc_score > score))
            positions(j+bc_in) = rc_startat(1);
        end
        %can't do anything if we can't find it
    end
    
    pos_all = [pos_all; positions];

    for k = 1:bc_in*2
        if(~isnan(positions(k)))
            dist = abs(positions(k) - positions);
            dist(k) = NaN; %HACKKKKK
            neib = find(dist == min(dist));
            bcmx(k,neib,i) = 1;
            positions(k) = NaN; %ANOTHER HACK
        end
    end
        
end

resultmx = nansum(bcmx,3);
%for i = 1:size(bcmx,3)
    %figure()
    %imagesc(bcmx(:,:,i))
%end
    %imagesc(resultmx);
    
% Convert pos_all to some readout of all of the barcodes in order
% Do a crude sort on each row
[Y, I] = sort(pos_all, 2, 'ascend');
% mask the NaNs
nanmask = isnan(Y);
%Now convert to a human readable barcode;

tmp = (I>bc_in);

HRBC = I + -bc_in.*(tmp & ~nanmask);
HRBC(tmp & ~nanmask) = -1*HRBC(tmp & ~nanmask);

HRBC(nanmask) = bc_in + 1;
% Remove reads that could not be fully reconstructed

BCplot = HRBC(:,1:bc_in);

% Now have the nanmask actually tell us which rows to delete
nanmask = nanmask(:,1:bc_in);
nanmask = max(nanmask, [],2);
nanmask = ~nanmask;
HRBC = HRBC(nanmask,:);

%image(HRBC(:,1:bc_in), 'CDataMapping', 'scaled');
%colormap(map_bc); 
HRBC = HRBC(:,1:bc_in);
HRBC_sort = sortrows(HRBC);
