# Supplementary material for: In vivo generation of DNA sequence diversity for cellular barcoding
Source: Nucleic Acids Res. 2014 Jul 10;42(16):e127. doi: 10.1093/nar/gku604 (PMC4176322; doi:10.1093/nar/gku604)
Supplement: SUPPLEMENTARY DATA [file supp_gku604_nar-01090-met-k-2014-File008.zip › 5BC_CCS_DIG35.fastq]

@m140306_234628_42137_c100634642550000001823117809121440_s1_p0/17/ccs
CATGTTGAGGCAAGGAAGATGCTGTCCGGCAATACTTTCGTGCCAATCCGGTACGTGGCCAATTGGTAGTTTGTCCAGAACTCAGATTTTAACAGCAGAGGACGCATGCTCTACCTTCATGATCCACTGACGTCCCTGAGGCTGCAATACATGCAACGCCACGTACCGGATTGGCACGTAGGCCAGCAGAGGCAGTCTCCGCGGTAAGTCCTAGTGCAATGGCGCTTTTTTACCCTCGTCCTCGAGAAGAGGGACGCCAGTGCAGATATCTTTAATGTGGTAATTGGGGCACGTAGGCCAGTGCCAATCCGGTACCTGGAGGACTCTTGGCCCTCCGCCCTTAGGCAGTGCATACTCTTCCATAAACGGGCTGTTAGTTATGGCGTCCGAGGATTCAAAAAGGTGAGCGAACTCGGCCGCCACGTACCGGATTGGCACAACAAGCTTGGCATCCGGAGAGACGGGCTTCAAAGCTGCCTGACGACGGTTGCGCGTCCGTATCAAAATCCTCCTAATAAGCCCCCGTCACTGTTGGTTGAAGAGCCCAGGATTCTCTGCAAGCGTGCCAATCCGGTACGTGGCGGGTTGGCCAGATGTGCGATTATATCGCTTAATGGCTCTTGGGCCGCGGTGCGTTACCTTGCAGGAATTGAGGCCGTCCGTTAATTTCCCTTGCATACACCACGTACCGGATTGGCACGAAAGTATTGCCGCAACGAGTGATGAGGTTCGCAAACATG
+
iEqQZfqqAqd[q\qqcqqqqcq\iTqcqS\iqqqcqqqSRqQqqq`_qbqq`f^fqqqqqq_qqqqiqWfdii]qqiqqqqqqMq8q]JDqqqcqqfqJqqWVVicqqqqq>\[bqqcbqi\SqiqdN`qqqaqqPRUHdqfqqqqqqqqqVqiqqqfqqidqqq\YqqqqqqqqqqUqqqYqqqqqqq]q_qqqqqRqqqdqqqqqqUqqqqqqqfqiqqqidBqqQbqqiqfOXqqWdq[Zqqqq?b8PQ;fTqqqqqWqqqqiiqqYqqqq`qWqqqXqqqLqqqqfYifqZqfCqqqqfqWqqfqqqqaCLYNi[dqqqqY]qqq;qq]BOfCqqqqqLqVqdqqdqqqqqqWqqqqqcqq]Sf^Vqqiqai`]qbXiq@qiqqq\qqqqqaqqqqqqqqqiqqqqqqqfqDqqfqqiEqqqqqqqqqqqqqqqqqqqdqqqbqqqqiqqqqqqqNqqqqqqqqqqqfqqc\qqRqqqifqqiq\qQqqqiqqqq_qqiqfqqqqqqiqqqqc;;qqqqqqPqqqqqd>q\qqqqiqqqqqifqqqqqq`qqqqqqqqqiqqqqqqqqqqqq[q_qq#qqbqqdFqqqqqqqiqqqqdfqbqqqqqqqqqfqqiqqqQqq@qiqJqqqqqqqqqqcqqiqqqqqqqqqiqqqqqqqqqqbqiaqRqqqqqqqqbqqqqfqiqqqqqqq]fqqqqqqqqqqqqqqTqqqXqqqqqqqqqSqq_qcqiqqqqqqqqq
@m140306_234628_42137_c100634642550000001823117809121440_s1_p0/26/ccs
CATGTTGAGGCAAGGAAGATGCTGTCCGGTCAATACTTTCGTGCCAATCCGGTACGTGGTGTATGCAAGGGAAATTAACGGACGGCCTCAATTCCTGCAAGGTAACGCACCGCGGCCCAAGAGCCATTAAGCGATATAATCGCACATCTGGCCAACCCGCCACGTACCGGATTGGCACGTAGGCCAGCAGAGGCAGTCTCCGCGGTAAGTCCTAGTGCAATGGCGCTTTTTTACCCTCGTCCTCGAGAAGAGGGGACGCCAGTGCAGATATCTTTAATGTGGTAATTGGGGCACGTAGGCCAGTGCCAATCCGGTACCTGGAGGACTCTTGGCCCTCCGCCCTTAGGCAGTGCATACTCTTCCATAAACGGGCTGTTAGTTATGGCGTCCGAGGATTCAAAAAGGTGAGCGAACTCGGCCGCCACGTACCGGATTGGCACAACAAGCTTGGCATCCGGAGAGACGGGCTTCAAAGCTGCCTGACGACGGTTGCGCGTCCGTATCAAAATCCTCCCTAATAAGCCCCCGTCACTGTTGGTTGAAGAGCCCAGGATTCTCTGCAAGCGTGCCAATCCGGTACGTGGCGTTGCATGTATTGCAGCCTCAGGGACGTCAGTGGATCATGAAGGTAGAGCATGCGTCCTCTGCTGTTAAAATCTGAGTTCTGGACAAACTACCAATTGGCCACGTACCGGATTGGCACGAAAAGTATTGCCGCAACGAGTGATGAGGTTCGCAAACATG
+
L6CK9BGJ=LKKL8J7KKLJKL?BKKL;@*526%5(')+(;DFDL:IK:L:LLLEK63JJ2C<LI6KLFLG6DAEK8KG*LH::L):LB?GCLLLLJIKL5?KKLL8J<>LA;JL;LK7KLGLI>K1J7LLG.7HHGEFKLDFL=J=;K$JIL>LBLLHBAF$9B>)@GLFFLEK:9HLJ611$LFIE95I4L4LJI<KHJJ77HJKLLD78KKILKLKLKJLLKLILLLLLF<GTKIDKELLJ8J:BLDK'OJHK?L9?GILLLK;:7K>LJL>1LILLGLKGL;F)KKKLLFKKF=?8QLLLLDLJL97L@@?F%L95KK5GLLL:>N:L1SLLDL?ELLJLK0>:LH8F7LLFJI5;K98FKJL?L:LLH449HLKJDKK0LF<;GLFK?L0GLGILLLLJLLL:DLK7KA+/CL3LG;LKLL9JKLKLLCLGLK:I;LL@FLLKL9PJ<KJL4LIKLL?;=LLEKLG8JLH89FELLJL<KKL5G?L6GLI06?JLLJK=EL9LLDLG&H;8HLG?6>ALLLLLJEJGJ;@23LILKELLKK8LLJ=MKKLJ>H3GHKLE<FFF8FJLLJLHLKKLLJ2H0IKLLJ5HLKK)?5HK&CFK<G)K?<LLLLF@/%DL?D6II8L?L579HKGLI9LGL;MI?KJKKLELILLL?LLI<<;KDK3M<J;LIG<J8NJF4LEL)J8ILGKKLGLL>LGL2I<L,MKKKJEELFILHL9NLFKL7ELKKK-KIL8HK*K;86HL
@m140306_234628_42137_c100634642550000001823117809121440_s1_p0/45/ccs
CATGTTTGCGAACCTCATCACTCGTTGCGGCAATACTTTCGTGCCAATCCGGTACGTGGCCAATTGGTAGTTTGTCCAGAACTCAGATTTTAACAGCAGAGGACGCATGCTCTACCTTCATGATCCACTGACGTCCCTGAGGCTGCAATACATGCAACGCCACGTACCGGATTGGCACGTAGGCCAGCAGAGGCAGTCTCCGCGGTAAGTCCTAGTGCAATGGCGCTTTTTTACCCTCGTCCTCGAGAAGAGGGGACGCCAGTGCAGATATCTTTAATGTGGTAATTGGGGCACGTAGGCCAGTGCCAATCCGGTACCTGGAGGACTCTTGGCCCTCCGCCCTTAGGCAGTGCATACTCTTCCATAAACGGGCTGTTAGTTATGGCGTCCGAGGATTCAAAAAGGTGAGCGAACTCGGCCGCCACGTACCGGATTGGCACAACAAGCTTGGCATCCGGAGAGACGGGCTTCAAAGCTGCCTGACGACGGTTGCGCGTCCGTATCAAAATCCTCCTAATAAGCCCCCGTCACTGTTGGTTGAAGAGCCCAGGATTCTCTGCAAGCGTGCCAATCCGGTACGTGGCGGGTTGGCCAGATGTGCGATTATATCGCTTAATGGCTCTTGGGCCGCGGTGCGTTACCTTGCAGGAATTGAGGCCGTCCGTTAATTTCCCTTGCATACACCACGTACCGGATTGGCACGAAAGTATTGCCGGACAGCATCTTCCTTGCCTCAACATG
+
`cS_\_ddcTBcJd`P]RbN\_ST)KVIVcddUcO_NLdS^dYCAO\Tbqf_HK]UHRc0TL\Zqbc[TqWqZCTBiCHVNOaiZqcXq\q^XLGLWZ^qOiVZfZRbM^i\\q=i`qfqiTT(I_@G8qaQqiZqqcBi^qYqqddciiqdqbibq^qNqiiVqfYq`qiiq;qqqfVZq:qfqqfOqiqfqQqKcqqM;]R5bq\qPKaqfidKqqiSqSqqqqMqYfqqq]iqqZ5i_qqVcfiaqV`@Yiqfaq<qaiqiqqcq[qid3\_RViN-C[qO^K[GqiqqbiicaQqfqqiiQcqEfdQqfiqa7qLP^dTqqYqq>qNqIqqi^Tq9qqqqq^qqqqqU`^qqqqqRqWOWfqqqqbqqdqqqqqqqqqq[qqqqqqqq^qqqqqqqqqqiqqa[qqqcqqq_Vqiq^Uqq`icqqqTqqqqqqfY5<qMiqqJqqfq]qqRQA[^iqqqqXqciRqqqqqqqqqfqqc\RqqbTXiqqqfqqqqqqqqqqiqqqq>qqKqqqqqqqq0dqqqqqqqqqqqq`qqqqq_qqq[qqqqqqiqqqqqRiqqqqiqfaqfqqqqqqqqqbq^qi?qqiq5qZqibqqqqq\qf_qqqqqqdVqq?qqdqqqqiq&qLKqqI\qqiff_qfdqiqbqqqq]qqqQqMqSqqqXqqqqif_qqMqqqqqqqqiqqfqqcqqqqqqqqqqqqbqqqiqqqqqqqqqqfqqqqcqqqqqqqqqqiViqfqqqqqq
@m140306_234628_42137_c100634642550000001823117809121440_s1_p0/49/ccs
CATGTTGAGGCAAGGAAGATGCTGTCCGGCAATACTTTCGTGCCAATCCGGTACGTGGCCAATTGGTAGTTTGTCCAGAACTCAGATTTTAACAGCAGAGGACGCATGCTCTACCTTCATGATCCACTGACGTCCCTGAGGCTGCAATACATGCAACGCCACGTACCGGATTGGCACGCTTGCAGAGAATCCTGGGCTCTTCAACCAACAGTGACGGGGCTTATTAGGAGGATTTTGATACGGACGCGCAACCGTCGTCAGGCAGCTTTGAAGCCGTCTCTCCGGATGCCAAGCTTGTTGTGCCAATCCGGTACGTGGTGTATGCAAGGGAAATTAACGGACGGCCTCAATTCCTGCAAGGTAACGCACCGCGGCCAAGAGCCATTAAGCGATATAATCGCACATCTGGCCAACCCGCCACGTACCGGATTGGCACGTAGGCCAGCAGAGGCAGTCTCCGCGGTAAGTCCTAGTGCAATGGCGCTTTTTTACCCTCGTCCTCGAGAAGAGGGGACGCCAGTGCAGATATCTTTAATGTGGTAATTGGGGCACGTAGGCCAGTGCCAATCCGGTACCTGGAGGACTCTTGGCCCTCCGCCCTTAGGCAGTGCATACTCTTCCATAAACGGGCTGTTAGTTATGGCGTCCGAGGATTCAAAAAGGTGAGCGAACTCGGCCGCCACGTACCGGATTGGCACGAAAGTATTGCCGCAACGAGTGATGAGGTTCGCAAACATG
+
qqqqqqqqqqqqqqqqqqqqqqqqqqqqqqqqqqqbqqqqqqqqqqqqqqqqqqqqqqqqqqqqqqqqqqqqqqqqqqqqqqqqqqqqqqqqqqqqqqq_qqqqqqqqqqqqqbqqqqqqqqqqqqqqqqqqqUqqqqqqqqqqqqqqqqqqqqqqqqqqqqqqqqqqqqqqfqqqqqqqqqqqqqqqqqqqqdqqqqqqqqqqqqqqqqqqqqqDqqqqqqqqqqqqqqqqqqqqqqqqqqqqqqqqqqqqqqqqqqqqqqqqqqqqqqqqq.qqqqqqqqqqqqqqqqqqqqqqqqqqqq\qqqqqqqqqqqqqqqqqqqqqqqqqqqqqqqqqqqqqqqqqqqqqqqqqqqqqqqqqqqqqqqqqqqqqqqAqqqqqqqqqqqqqqqqqqqqqqqqqqqqqqqqqqUqqqqqqqOqqqqqqqqqqqqqqqqqqqqqqqqqqqqqqq,qqqqqqqqqqqqqqqqqqqqqqqqqqqqqqqqqqqqqqqqqdqqqqqqqqqqqqqqqqq1qqqqqqTqqqqqqqqqqqqqqqqqqqqqqqqqqqqMqqqqqqqqqqqqqqqqqqqqqqqqqqqqqqqqqqqqqqqqqqYq<qqqqqq7qqqqqqqqqqqqqqqqqqqqqqqqqqqqqBqqqqqqqqqqqqqqqqqqqqqqqqqqqqqqqqqqqqqqqqqqqqqqqqqqqqqqqqqqqq^qqqqqqqqqqqqqqqqqqqqqqqqqqqqqqqqqqqqqqqqqqqqqqqqq
@m140306_234628_42137_c100634642550000001823117809121440_s1_p0/53/ccs
CGTACGTGGTGTATGCAAGGGAAATTAACGGACGGCCTCAATTCCTGCAAGGTAACGCACCGCGGCCCAAGAGCCATTAAGCGATATAATCGCACATCTGGCCAACCCGCCACGTACCGGATTGGCACAACAAGCTTGGCATCCGGAGAGACGGGCTTCAAAGCTGCCTGACGACGGTTGCGCGTCCGTATCAAAATCCTCCTAATAAGCCCCCGTCACTGTTGGTTGAAGAGCCCAGGATTCTCTGCAAGCGTGCCAATCCGGTACGTGGCGGCCGAGTTCGCTCACCTTTTTGAATCCTCGGACGCCATAACTAACAGCCCGTTTATGGAAGAGTATGCACTGCCTAAGGGCGGAGGGCCAAGAGTCC
+
q!!qqqqqqqqqiiqqqf_qqqqqqqqqqqqqqqqqqqqqqqqqqqqqqqicqqq`D^qMqqqqqqqqqqqqqqqqqqqqqqqqqqqqqqcqqqqqqqqqqqqqqqqqqqqqqqqqqqqqqqqqqqqqqqqqqqqqqqqqqqqqiqqqqqqqqqqQqqqqqqqqqqiqqqqqqqqiqqqqqqqqqqqiqqqqTWiqqqqqOqqqqqqqqGqcf\WqqqqqqqqqqiqqqqqqqiqqqqqqqqqqqqqqqqqqqqiKqqqqqqqqqqfqqqqqqqqq\qqqqqqqqiqqqPqqqqqqqqqqqZqqq]qqqqqqqqqqqqqqSqqqqqqqqqqqqfqqqqq=WqqqiiqqfGJ=3q=Ei@qqqqqqqq!!!"
@m140306_234628_42137_c100634642550000001823117809121440_s1_p0/90/ccs
CATGTTGAGGCAAGGAAGATGCTGTCCGGCAATACTTTCGTGCCAATCCGGTACGTGGCCAATTGGTAGTTTGTCCAGAACTCAGATTTTAACAGCAGAGGACGCATGCTCTACCTTCATGATCCACTGACGTCCCTGAGGCTGCAATACATGCAACGCCACGTACCGGATTGGCACGTAGGCCAGCAGAGGCAGTCTCCGCGGTAAGTCCTAGTGCAATGGCGCTTTTTTACCCTCGTCCTCGAGAAGAGGGGACGCCAGTGCAGATATCTTTAATGTGGTAATTGGGGCACGTAGGCCAGTGCCAATCCGGTACCTGGAGGACTCTTGGCCCTCCGCCCTTAGGCAGTGCATACTCTTCCATAAACGGGCTGTTAGTTATGGCGTCCGAGGATTCAAAAAGGTGAGCGAACTCGGCCGCCACGTACCGGATTGGCACAACAAGCTTGGCATCCGGAGAGACGGGCTTCAAAGCTGCCTGACGACGGTTGCGCGTCCGTATCAAAATCCTCCTAATAAGCCCCCGTCACTGTTGGTTGAAGAGCCCAGGATTCTCTGCAAGCGTGCCAATCCGGTACGTGGCGGGTTGGCCAGATGTGCGATTATATCGCTTAATGGCTCTTGGGCCGCGGTGCGTTACCTTGCAGGAATTGAGGCCGTCCGTTAATTTCCCTTGCATACACCACGTACCGGATTGGCACGAAAGTATTGCCGCAACGAGTGATGAGGTTCGCAAACATG
+
qqqqqqqqqqqqqqqqqqqqqqqqqqqqqqqqqqqqqqqqqqqqqqqqqqqqqqqqqqqqqqqqqqqqqqqqqqqqqqqqqqqqqqqqqqqqqqqqqqqqqqqfqqqqqqqqqqqqqqqqqqqqqqqqqqqqqqqqqqqqqqqqqqqqqqqqqqqqqqqqqqqqqqqqqqqqqqqqqqqqqqqqqqqqqqqqqqqqqqiqqqqqqqqqqqqqqqqqqqqqqqqqqqqqqqqqqqqqqqqqqqqqqqqqqqqqqqqqqqqqqqqqqqqqqqqqqqqqqqqqqqqqqqqqqqqqqqqqqqqqqqqqqqqqqqqqqqqqqqqqqqqqqqqqqqqqqqqqqqqqqqqqqqqqqqqqqqqqqqqqqqqqqqqqqqqqqqqqqqqqqqqqqqqqqqqqqqqqqqqqqqqqqqqqqqqqqqqqqqqqqqqqqqqqqqqqqqqqqqqqqqqqqqqqqqqqqqqqqqqqqqqqqqqqqqqqqqqqqqqqqqqqqqqqqqqiqqqqqqqqqqqqqqqqqqqqqqqqqqqqTqqqqqqqqqqqqqqqqqqqqqqqqqqqqqqqqqqqqqqqqqqqqqqqqqqqqqqqqqqqqqqqqqqqqqqqqqqqqqqqqqqqqqqqqqqqqqqqqqqqqqqqqqqqqqqqqqqqqqqqqqqqqqqqqqqqqqqqqqqqqqqqqqqqqqqqqqqqqqqqqqqqqqqqqqqqqqqqqqqqqqqqqqqqqqqqqqqqqqqqqqqqqqqqqqqqqqqqqqqqq
@m140306_234628_42137_c100634642550000001823117809121440_s1_p0/139/ccs
CATGTTGAGGCAAGGAAGATGCTGTCCGGCAATACTTTCGTGCCAATCCGGTACGTGGCCAATTGGTAGTTTGTCCAGAACTCAGATTTTAACAGCAGAGGACGCATGCTCTACCTTCATGATCCACTGACGTCCCTGAGGCTGCAATACATGCAACGCCACGTACCGGATTGGCACAACAAGCTTGGCATCCGGAGAGACGGGCTTCAAAGCTGCCTGACGACGGTTGCGCGTCCGTATCAAAATCCTCCTAATAAGCCCCCGTCACTGTTGGTTGAAGAGCCCAGGATTCTCTGCAAGCGTGCCAATCCGGTACGTGGTGTATGCAAGGGAAATTAACGGACGGCCTCAATTCCTGCAAGGTAACGCACCGCGGCCCAAGAGCCATTAAGCGATATAATCGCACATCTGGCCAACCCGCCACGTACCGGATTGGCACGTAGGCCAGCAGAGGCAGTCTCCGCGGTAAGTCCTAGTGCAATGGCGCTTTTTTACCCTCGTCCTCGAGAAGAGGGGACGCCAGTGCAGATATCTTTAATGTGGTAATTGGGGCACGTAGGCCAGTGCCAATCCGGTACCTGGAGGACTCTTGGCCCTCCGCCCTTAGGCAGTGCATACTCTTCCATAAACGGGCTGTTAGTTATGGCGTCCGAGGATTCAAAAAGGTGAGCGAACTCGGCCGCCACGTACCGGATTGGCACGAAAGTATTGCCGCAACGAGTGATGAGGTTCGCAAACATG
+
qqqqqqqqqqqqqqqqqqqqqqqqqqqqqqqqqqqqqqqqqqqqqqqqqqqqqqqqqqqqqqqqqqqqqqqqqqqqqqqqqqqqqqqqqqqqqqqqqqqqqqqqqqqqqqqqqqqqqqqqqqqqqqqqqqqqqqqqqqqqqqqqqqqqqqqqqqqqqqqqqqqqqqqqqqqqqqqqqqqqqqqqqqqqqqqqqqqqqqqqqqqqqqqqqqqqqqqqqqqqqqqqqqqqqqqqqqqqqqqqqqqqqqqqqqqqqqqqqqPqqqqqqqqqqqqqqqqqqqqqqqqqqqqqqqqqqqqqqqqqqqqqqqqqqqqqqqqqqqqqqqqqqqqqqqqqqqqqqqqqqqqqqqqqqqqqqqqqqqqqqqqqqqqqqqqqqqqqqqqqqqqqqqqqqqqqqqqqqqqqqqqqqqqqqqqqqqqqqqqqqqqqqqqqqqqqqqqqqqqqqqqqqqqqqqqqqqqqqqqqqqqqqqqqqqqqqqqqqqqqqqqqqqqqqqqqqqqqqqqqqqqqqqqqqqqqqqqqqqqqqqqqqqqqqqqqqqqqqqqqqqqqqqqqqqqqqqqqqqqqqqqqqqqqqqqqqqqqqqqqqqqqqqqqqqqqqqqqqqqqqqqqqqqqqqqqqqqqqqqqqqqqqqqqqqqqqqqqqqqqqqqqqqqqqqqqqqqqqqqqqqqqqqqqqqqqqqqqqqqqqqqqqqqqqqqqqqqqqqqqqqqqqqqqqqqqqqqqqqqqqqqqqqqqqqqqqqqqqqqqq
@m140306_234628_42137_c100634642550000001823117809121440_s1_p0/160/ccs
CATGTTGAGGCAAGGAAGATGCTGTCCGGCAATACTTTCGTGCCAATCCGGTACGTGGCCAATTGGTAGTTTGTCCAGAACTCAGATTTTAACAGCAGAGGACGCATGCTCTACCTTCATGATCCACTGACGTCCCTGAGGCTGCAATACATGCAACGCCACGTACCGGATTGGCACGTAGGCCAGCAGAGGCAGTCTCCGCGGTAAGTCCTAGTGCAATGGCGCTTTTTTACCCTCGTCCTCGAGAAGAGGGGACGCCAGTGCAGATATCTTTAATGTGGTAATTGGGGCACGTAGGCCAGTGCCAATCCGGTACCTGGAGGACTCTTGGCCCTCCGCCCTTAGGCAGTGCATACTCTTCCATAAACGGGCTGTTAGTTATGGCGTCCGAGGATTCAAAAAGGTGAGCGAACTCGGCCGCCACGTACCGGATTGGCACAACAAGCTTGGCATCCGGAGAGACGGGCTTCAAAGCTGCCTGACGACGGTTGCGCGTCCGTATCAAAATCCTCCTAATAAGCCCCGTCACTGTTGGTTGAAGAGCCCAGGATTCTCTGCAAGCGTGCCAATCCGGTACGTGGCGGGTTGGCCAGATGTGCGATTATATCGCTTAATGGCTCTTGGGCCGCGGTGCGTTACCTTGCAGGAATTGAGGCCGTCCGTTAATTTCCCTTGCATACACCACGTACCGGATTGGCACGAAAGTATTGCCGCAACGAGTGATGAGGTTCGCAAACATG
+
qqqqqqqqqqqqqqqqqqqqqqqqqqqqqqqqqqqqqqqqqqqqqqqqqqqqqqqqqqqqqqqqqqqqqqqqqqqqqqqqqqqqqqqqqqqqqqqqqqqqqqqqqqqqqqqqqqqqqqqqqqqqqqqqqqqqqBqqqqqqqqqqqqqqqqqqqqqqqqqqqqqqqqqqqqqqqqqqqqqqqqqqqqqqqqqqqqqqqqqqqqqqqqqqqqqqqqqqqqqqqqqqqqqqqqqqqqqqqqqqqqqqqqqqqqdqqqqqqqqqqqqqqqqqqqqqqqqqqqqqqqqqqqqqqqqqqqqqqqqqqqqqqqqqqqqqqqqqqqqqqqqqqqqqqqqqqqqqqqqqqqqqqqqqqqqqqqqqqqqqqqqqqqqqWqqqqqqqqqqqqqqqqqqqqqqqqqqqqqqqqqqqqqqqqqqqqqqqqqqqqqqqqqqqqqqqqqqqqqqqqqqqqqqqqqqqqqqqqqqqqqqdqqqqqqqqqqqqqqqqqqqqqqqqqqqqqqqqqqqqqqqqqqqqqqqqqqqqqqqq2qqqqqqqqqqqqqqqqqqqqqqqqqqqqqqqqqqqqqqqqqqqqqqqqqqqqqqqqqqqqqBqqqqqqqqqqqqqqqqqqqqqqqqqqqqqqqqRqqqqqq]qqqqqqqqqqqqqqqqqqqqqqqqqqqqqqqqqqqqqqqqqqqqqqqqqqqqqqqqqq\qqqqqqqqqqqqqqqqqqqqqqqqqqqqqqqqqqqqqqqqqqqqqqqqqqqqqqqqqq
@m140306_234628_42137_c100634642550000001823117809121440_s1_p0/174/ccs
CATGTTGAGGCAAGGAAGATGCTGTCCGGCAATACTTTCGTGCCAATCCGGTACGTGGCGGGTTGGCCAGATGTGCGATTATATCGCTTAATGGCTCTTGGGCCGCGGTGCGTTACCTTGCAGGAATTGAGGCCGTCCGTTAATTTCCCTTGCATACACCACGTACCGGATTGGCACTGGCCTACGTGCCCCAATTACCACATTAAAGATATCTGCACTGGCGTCCCCTCTTCTCGAGGACGAGGGTAAAAAAGCGCCATTGCACTAGGACTTACCGCGGAGACTGCCTCTGCTGGCCTACGTGCCAATCCGGTACGTGGCGTTGCATGTATTGCAGCCTCAGGGACGTCAGTGGATCATGAAGGTAGAGCATGCGTCCTCTGCTGTTAAAATCTGAGTTCTGGACAAACTACCAATTGGCCACGTACCGGATTGGCACGCTTGCAGAGAATCCTGGGCTCTTCAACCAACAGTGACGGGGCTTATTAGGAGGATTTTGATACGGACGCGCAACCGTCGTCAGGCAGCTTTGAAGCCCGTCTCTCCGGATGCCAAGCTTGTTGTGCCAATCCGGTACGTGGCGGCCGAGTTCGCTCACCTTTTTGAATCCTCGGACGCCATAACTAACAGCCCGTTTATGGAAGAGTATGCACTGCCTAAGGGCGGAGGGCCAAGAGTCCTCCAGGTACCGGATTGGCACGAAAGTATTGCCGCAACGAGTGATGAGGTTCGCAAACATG
+
qqqqqqqqqqqqqqqqqqqqqqqqqqqqqqqqqqqqqqqqqqqqqqqqqqqqqqqqqqqqqqqqiqdqqqqqqqqqqqqqqqqqqqqqqqqqqqqqqqq\qqqqqq^qqqqqqqqqqqqqqqqqqqqqqqqqqqqqqqqqqqqqqqIqqqqqqqqqqqiqqqqqqqqHqqqqqqqqqq_qqqqqqqqqEqqqqqqqqiqqqqiqqqqqqqqqqqqqqqqqqqqqaqqqqqqqqqqqq`qqqqq_qqqiqqqqqqqqqqqqqqqqqqqqqqqqqqqqqqOqqqqqqqQqqqqqqqcqqqqqqqqqqqqqqiqqqqqqqqqqqqqqqqqqqqqqqqqqqqqqqqPqqqqqqqqqqqqqqqqqqqqqqqqqqqqqqqqqqbqqqqqqqqqqqqqqqqqqqqqqqqqqqqdqqqqqqqqqqqqqUqqqqqqqqqqqqqqqqqqqqOqqqqqqqqqqqqqcqqqqq_qqqqqqqqqqqqqqq%qqqqqqqqqqqqqqqqqqqqqqqqqqqqqqqqqUqqqqqqqqqq^qqqqqqqqqqqq>qqqqqqqqqqqqqqqqqqqqqqqqqqqqqqqqqqqqqqqqqqqqqqdqqqqqqqqqqqqqqqqqqqqqqqqqqqqqqqqqqqqqqqqqqqqqqqqqqqMqqqqqqqqqqqqqqqqqqqqqqqqqqqqqqqqSqqQqqqqqqqiqqiqqqqqqqqqqqqqqqqqqqqqqqaqqqqdqqqqqqqqqqqqqqqqqqqqqq3qqqqqq
@m140306_234628_42137_c100634642550000001823117809121440_s1_p0/216/ccs
CATGTTGAGGCAAGGAAGATGCTGTCCGGCAATACTTTCGTGCCAATCCGGTACGTGGTGTATGCAAGGGAAATTAACGGACGGCCTCAATTCCTGCAAGGTAACGCACCGCGGCCCAAGAGCCATTAAGCGATATAATCGCACATCTGGCCAACCCGCCACGTACCGGATTGGCACAACAAGCTTGGCATCCGAGAGACGGGCTTCAAAGCTGCCTGACGACGGTTGCGCGTCCGTATCAAAATCCTCCTAATAAGCCCCCGTCACTGTTGGTTGAAGAGCCCAGGATTCTCTGCAAGCGTGCCAATCCGGTACGTGGCGGCCGAGTTCGCTCACCTTTTTGAATCCTCGGACGCCATAACTAACAGCCCGTTTATGGAAGAGTATGCACTGCCTAAGGGCGGAGGGCCAAGAGTCCTCCAGGTACCGGATTGGCACTGGCCTACGTGCCCCAATTACCACATTAAAGATATCTGCACTGGCGTCCCCTCTTCTCGAGGACGAGGGTAAAAAAGCGCCATTGCACTAGGACTTACCGCGGAGACTGCCTCTGCTGGCCTACGTGCCAATCCGGTACGTGGCGTTGCATGTATTGCAGCCTCAGGGACGTCAGTGGATCATGAAGGTAGAGCATGCGTCCTCTGCTGTTAAAATCTGAGTTCTGGACAAACTACCAATTGGCCACGTACCGGATTGGCACGAAAGTATTGCCGCAACGAGTGATGAGGTTCGCAAACATG
+
qqqqqqqqqqqqqqqqqqqqqqqqqqqqqqqqqqqqqqqqqqqqqqqqqqqqqqqqqqqqqqqqqqq?qqqqqqqqqqqqqqqqqqqqcqqqqqqqqqq[qqqqqqqqqqqqqqiqqqqqqqqqqqqqqqqqqqqqqqqqqqqqqqqqqqqqqqVqqqqqqqqqqiqqqqqqqqqqqqqqqqqqqqaqqqqqq$qqqqqqqqqqqqqqqqqqqqqqqqqqqqqqqqqqqqqqqqqqqqqqqqqqqqqqqqqqqqqqq=qqqqqqqqqqqqqqqqqqcqYqqFqqqqqqqqqqqqqqqqqqqqqqqqqqqqqqqqqqqqqqqqqqqqqqqqqqqqqqqZqqqqqqqq/qqqqqqqqqqqqqqqqqqqqqqqqqiqqqqqqqqqqqqqqqqqqqqqqqqqqqqqiqqqqqqqqqqqqqqqqqqqqqqqqqqqqqqqqqqqqqqqqqqqqqq_qqqqqqqqqqqqqqqqqqqqqqqqqqqqqqqqqqq9qqqqqqqqqqqqqqqqqqqqqqqqqqqqqqqqqqqqqqqqqqqqqqqqqqqqqqqqqqqqqqqqqqqqqqqqqqqqqqqqqqqqqqqqqqqqqqqqqqqqqqqqqqqqqqqqqqqqqqqqqqqqqqqqqqqqqqqqqqqqqqqqqqqqqqqq&qqqqqqqqqqqqqqqqqqqqqqqqqqqqqqqqqqbqqqMqiqaqqqqqqqqqqqfqqqqqqqqqqqqqqqqqqqqqqqqqqqqqqqqqqqqqqqqqqqqqq
@m140306_234628_42137_c100634642550000001823117809121440_s1_p0/260/ccs
CATGTTTGCGAACCTCATCACTCGTTGCGGCAATACTTTCGTGCCAATCCGGTACGTGGTGTATGCAAGGGAAATTAACGGACGGCCTCAATTCCTGCAAGGTAACGCACCGCGGCCCAAGAGCCATTAAGCGATATAATCGCACATCTGGCCAACCCGCCACGTACCGGATTGGCACGCTTGCAGAGAATCCTGGGCTCTTCAACCAACAGTGACGGGGGCTTATTAGGAGGATTTTGATACGGACGCGCAACCGTCGTCAGGCAGCTTTGAAGCCCGTCTCTCCGGATGCCAAGCTTGTTGTGCCAATCCGGTACGTGGCCAATTGGTAGTTTGTCCAGAACTCAGATTTTAACAGCAGAGGACGCATGCTCTACCTTCATGATCCACTGACGTCCCTGAGGCTGCAATACATGCAACGCCACGTACCGGATTGGCACGTAGGCCAGCAGAGGCAGTCTCCGCGGTAAGTCCTAGTGCAATGGCGCTTTTTTACCCTCGTCCTCGAGAAGAGGGGACGCCAGTGCAGATATCTTTAATGTGGTAATTGGGGCACGTAGGCCAGTGCCAATCCGGTACCTGGAGGACTCTTGGCCCTCCGCCCTTAGGCAGTGCATACTCTTCCATAAACGGGCTGTTAGTTATGGCGTCCGAGGATTCAAAAAGGTGAGCGAACTCGGCCGCCACGTACCGGATTGGCACGAAAGTATTGCCGGACAGCATCTTCCTTGCCTCAACATG
+
qqqqqqqqqqqqqqqqqqqqqqqqqqqqqqqqqqqqqqqqqqqqqqqqqqqqqqqqqqqqqqqqqqqqqqqqqqqqqqqqqqqqqqqqqqqqqqqqqqqqqqqqqqqqqqqqqqqqqqqqqqqqqqqqqqqqqqqqqqqqqqqqqqqqqqqqqqqqqqqqqqqqqqqqqqqqqqqqqqqqqqqqqqqqqqqqqqqqqqqqqqqqqqqqqqqqqqqqqqqqqqqqqqqqqqqqqqqqqqqqqqqqqqqqqqqqqqqqqqqqqqqqqqqqqqqqqqqqqqqqqqqqqqqqqqqqqqqqqqqqqqqqqqqqqqqqqqqqqqqqqqqqqqqqqqqqqqqqqqqqqqqqqqqqqqqqqqqqqqqqqqqqqqqqqqqqqqqqqqqqqqqqqqqqqqqqqqqqqqqqqqqqqqqqqqqqqqqqqqqqqqqqqqqqqqqqqqqqqqqqqqqqqqqqqqqqqqqqqqqqqqqqqqqqqqqqqqqqqqqqqqqqqqqqqqqqqqqqqqqqqqqqqqqqqqqqqqqqqqqqqqqqqqqqqqqqqqqqqqqqqqqqqqqqqqqqqqqqqqqqqqqqqqqqqqqqqqqqqqqqqqqqqqqqqqqqqqqqqqqqqqqqqqqqqqqqqqqqqqqqqqqqqqqqqqqqqqqqqqqqqqqqqqqqqqqqqqqqqqqqqqqqqqqqqqqqqqqqqqqqqqqqqqqqqqqqqqqqqqqqqqqqqqqqqqqqqqqqqqqqqqqqqqqqqqqqqqqqqqqqq
@m140306_234628_42137_c100634642550000001823117809121440_s1_p0/270/ccs
CATGTTGAGGCAGGAAGTGCTGTCCGGCGACGGATACTTTCGTGGCGCAATGTCCCGGTCACGTGGCGGGGTTGGCCAGTGTGGCGATTATAGTCGGCTTAATGAGCTCTTTGGCCGCGGTGCCGTTACTTGCAGGGAATTGAGGCCGTCGTTAATTTCCCTTGCATTGCACCACGTACCGGATTGGCACGACTAGGCCAGCAGAGGCAGTCTCGCGGTAAGTCCTAGTGCAATGGCGCTTTTTTACCCTCGTCCTCGAGAAGAGGGGACGCCAGTGCAGATATCTTTAATGTGGTAATTGGGGCACGTAGGCCAGTGCCAATCCGGTACCTGGAGGACTTCTTGGCCCTCCGCCCTTAGGCAGTGCATACTCTTCCATAAACGGGCTGTTAGTTATGGCGTCGCGAGGATTCAAAAAGGTGAGCGAACTCGGCCGCCACGTACCGGATTGGCACGCTTGCAGAGAATCCTGGGCTCTTCAACCAACAGTGACGGGGGCTTATTAGGAGGATTTTGATACGGACGCGCAACCGTCGTCAGGCAGCTTGAAGCCCGTCTCTCCGGATGCCAAGCTTGTTGTGCCAATCCGGTACGTGGCCAATTGGTAGTTTGTCCAGAACTCAGATTTTAACAGCAGAGGACGCATGCTCTACCTTCATGATCCACTGACGTCCCTGAGGCTGCAATACATGCAACGCCACGTACCGGATTGGCACGAAAGTATTGCCGCAACGGGAGTGATGAGGTTCGCAAACATCG
+
(((''((('('(&(''%(('((((('(''('&((($#$$($((#((%(((((('(('((&('(('(&%((('('('(((('('(((('((((%(($(%'(((((&'%(('(('('(&&'(((((('((&'(('('(((('('('('344)43444244-'/$4344%%"$4$01234*)8%:9=:00>?95)$?2+@+C;=993?:@2-/:..'=?/@=?3=@10-3=-@>?@+*'*0,)>@@@@?2@H?4/?0;17;?.>@@;$.,6>%?7H@>/8?:3?+:@@+=@<@@@./@??@?@;@@>(.;,%?,>5F33@?-=.90>@2@@?(>&5<?7@?@-?@?/>@<@@@0B?3='-,1+??@@@@>/8@-?,=)4<*,)=@3.@@@@33B@?**8?/=>8?A%&<6593I?C>K,>9/F9KF4FKCLKIH6Q@LJJL8H;68:7?I&7LFKKKILL:LCIL99LKL9>?76JEE:JKLJ7B(I5HEK#9CDL/LLLKKD8:;IF*NG4I@'ELL49<L?3HLI;IAF14,F5I1KK:LGLKJI8&LJ?LGCLLLLKJLK5P5LLKLFL>FJLKLL>LH=;GL+<<BUIKG6H&87;6L:K=L9OHLL9H8:9CKKKEL;KJJ3HJLLL9IIKFII53JLK;1,=ELKJKFK:1/B;LF&9C9L772886II;LLF3H4<</8<9L7I6G8$-6=JF1;92@7K<O0?=;+309-@>?@@1;1022.@8@423'78@4,=?(1:2>>@@>@+>4/=3%@
@m140306_234628_42137_c100634642550000001823117809121440_s1_p0/272/ccs
CTACCTTCATGATCCACTGACGTCCCTGAGGCTGCAATACATGCAACGCCAGCGTACGGATGCACGTAGGCCAGCAGAGGCAGTCTCCGCGTAATCCTAGTGCAATGGCGATTTTTACCCTCGTCTCGAGAAGAGGGACGCCAGCAGATATCTTTAATGTGGTAATGGGGCGTAGGCCAGGCCAACCGGTACCTGGAGACTCTTGCCCTCGCCCTTAGGCAGTGCATACTCTTCCATAACGGCTGTTAGTTATGGCGTCGAGGATTCAAAAAGGTGAGCGAAACTCGGCCGCCACGTACCGATTGCACAACAAGCTTGGCATCCGGAGAGACGGGCTCAAAGCTGCCTGACGACGGTTGCGCGTACCGTA
+
q!!5>C>>K4E>;9>:8=I8DHJ9ILJF;,;?H858JFKJL02F<K2?&B@(HA@J(;<H6$6==LIL0L0SLKEL6K2K>>9C>K3@LD8K3825>HFE@:AIL4/APM-,>M.DC3GHWJ=*#?:ASQPW8B7N>GLJ9@#'#2AOEIKB,HLD5KJK>RK>K656*&3#?DGL-LC+#2D31+(/CK=A;&:BD(?:(>02%027*(>0@@<@J+JCE8HJ<LKJE8LI9;6<66LI%KJIH*LKK>8:257ILK%/K3LK'6-8LLL7<QKHL?JJ%I535D?5#IGILE1G:=0A*='31ILL6;GB;8IE<:>?L>>L/?3D+E:;,LC<$88;9$IGH5LKKLK5KE<G8EH732I8/3"!!"
@m140306_234628_42137_c100634642550000001823117809121440_s1_p0/276/ccs
TACATGCAACGCCACGTACCGGATTGGCACGTAGGCCAGCAGAGGCAGTCTCCGCGGTAAGTCCTAGTGCAATGGCGCTTTTTTACCCTCGTCCTCGAGAAGAGGGGACGCCAGTGCAGATATCTTTAATGTGGTAATTGGGGCACGTAGGCCAGTGCCAATCCGGTACCTGGAGGACTCTTGGCCCTCCGCCCTTAGGCAGTGCATACTCTTCCATAAACGGGCTGTTAGTTATGGCGTCCGAGGATTCAAAAAGGTGAGCGAACTCGGCCGCCACGTACCGGATTGGCACAACAAGCTTGGCATCCGGAGAGACGGGCTTCAAAGCTGCCTGACGACGGTTGCGCGTCCGTATCAAAATCCTCCTAATAAGCCCCCGTCACTGTTGGTTGAAGAGCCCAGGATTCTCTGCAAGCGTGCCAATCCGGTACGTGGCGGGTTGGCCAGATGTGCGATTATATCGCTTAATGGCTCTTGGGCCGCGGTGCGTTACCTTGCAGGAATTGAGGCCGTCCGTTAATTTCCCTTGCATACACCACGTACCGGATTGGCACGAAAGTATTGCCGCAACGAGTGATGAGGTTCGCAAACATG
+
q!!N\]\^q\^]qf,V\^^]Vb\DZ[iR[cicqiqqqqqqidqiqXqiac[+q`Nqiqa\qddPNqqPqqaqU`qqqMVqqqqqq:aqqSqiiaqVZfdNqqqJqqqcQqXqqqqqqqqqqqqqUqqqqqqqiqdqq\qI[qqiqqq`qiqIqfqq`RqqqqiqcbqqqiU(WiqqqWifdqXiRqqq[i\`qqdqqfqbqWdqFqiLfci\qaqqiViqS>qqqfbZqqi\biaSqqiqiqff[qqqq\'iqqqiqqUfqfaiiqiC]q]qTUcfqi-V[qiqifqqqHqqSqqXVqqJqNqqqq]iVqTqqRq^Wf`bdqqqcqqqNqdqbiqqdf`bqOqqqVqqi^qqUqfdc`qqq]iOOqqqiUMqq1qqqqqqSqqqXcqaqdqaqiaqq]qdq`ifqqiqqqiiqqiVqiiiqqqKX\qqiqqVSQ^q7iqTdqqGVqdSff_q`_^3fqqiXiiXRqXq_?TXYH`ATib<N\WQZ_f_YPifHi[qqiiR_qq]qddZdTdUaJddcW;_THW3d^c_]c[^d_`IdcqqqOiq\qqqqFqWqqifqqqqqqqiqq:3_PaFaTa0ac^c]^]dNZV<PddcJT
@m140306_234628_42137_c100634642550000001823117809121440_s1_p0/282/ccs
CATGTCCGCCGAGCAGGTTAACAATCCCCATCACCGCGCAACCAGCCAGCAAGGCCGGAAGGTGACCGGGTAAACGAATGCCCAGACGCGGCCAAAAAACAAGAATACCTAGCGTCACAATGCCAATGGCAGCATCACCCACATTAATGGTCGGCAGCGCCATAAATAATGCGCCGACTTTTTGTAGATAATGTTCCGGGACATGGGCCATTTGCAGACCGAGAAAATCTTTAATCTGCATGGTACCGATGGTGATCCCGATACCCGAGGTGAAACCTAAGGTGACGGAAACCGGAATATACTCAATCAGGCGACCAAAGCGTGCCAGACCCATCAGAATCAAAAAGATCCCCGACAGCAAGGTCGCAACCAGCAGTCCTGCCAGTCCAAACTGTTGCGACACGGGATAGAGAATTACCACAAATGCCGCAGTCGGACCGGAAACGCTAAAGCGTGACCCACCCGTCAGAGCAATGACAATCCCCGCAACAGCTGCGGTATATAAACCGTACTGGGGTGCCACACCACTACCAATAGCCAACGCCATCGCCAGCGGGATAGCAATAATCCCGACGGTTATCCCGGCAATCAGGTCACGGGTAAACCGTGCGGCAGTATATTTTTCTTTCCAGCAAGCGTCGATCAGAGCGCGGAAAGGCATCACATG
+
qqqqqqqqqqqqqqqqqqqqqqqqqqqqqqqqqqqTqqqqqqqqqqqqqqqqqqqqqqqqqqqqqqqqqqqqqqqqqqqqqqqqqqqqqqqqqqqqqqqqqqqqqqqqqqqqqqqqqqqqqqqqqqqqqqqqqqqqqqqqqqqqqqqqqqqqqqqqqqqqqqqqqqqqqqqqqqqqqqqqqqqqqqqqqqqqqqqqqqqqqqqqqqqqqqqqqqqqqqqqqqqqqqqqqqqqqqqqqqqqqqqqqqqqqqqqqqqqqqqqqqqqqqqqqqqqqqqqqqqqqqqqqqqqqqqqqqqqqqqqqqqqqqqqqqqqqqqqqqqqqqqqqqqqqqqqqqqqqqqqqqqqqqqqqqqqqqqqqqqqqqqqqqqqqqqqqqqqqqqqqqqqqqqqqqqqqqqqqqqqqqqqqqqqqqqqqqqqqqqqqqqqqqqqqqqqqqqqqqqqqqqqqqqqqqqqqqqqqqqqqqqqqqqqqqqqqqqqqqqqqqqqqqqqqqqqqqqqqqqqqqqqqqqqqqqqqqqqqqqqqqqqqqqqqqqqqqqqqqqqqqqqqqqqqqqqqqqqqqqqqqqqqqqqqqqqqqqqqqqqqqqqqqqqqqqqqqqqqqqqqqqqqqqqqqqqqqqqqqq3qqqqqqqqqqqqqqqqqqqqqqqqqqqqqqqqqqqqqqqqqqqqqqq
@m140306_234628_42137_c100634642550000001823117809121440_s1_p0/294/ccs
CATGTTGAGGCAAGGAAGATGCTGTCCGGCAATACTTTCGTGCCAATCCGGTACGTGGCCAATTGGTAGTTTGTCCAGAACTCAGATTTTAACAGCAGAGGACGCATGCTCTACCTTCATGATCCACTGACGTCCCTGAGGCTGCAATACATGCAACGCCACGTACCGGATTGGCACGTAGGCCAGCAGAGGCAGTCTCCGCGGTAAGTCCTAGTGCAATGGCGCTTTTTTACCCTCGTCCTCGAGAAGAGGGGACGCCAGTGCAGATATCTTTAATGTGGTAATTGGGGCACGTAGGCCAGTGCCAATCCGGTACGTGGTGTATGCAAGGGAAATTAACGGACGGCCTCAATTCCTGCAAGGTAACGCACCGCGGCCCAAGAGCCATTAAGCGATATAATCGCACATCTGGCCAACCCGCCACGTACCGGATTGGCACAACAAGCTTGGCATCCGGAGAGACGGGCTTCAAAGCTGCCTGACGACGGTTGCGCGTCCGTATCAAAATCCTCCTAATAAGCCCCCGTCACTGTTGGTTGAAGAGCCCAGGATTCTCTGCAAGCGTGCCAATCCGGTACGTGGCGGCCGAGTTCGCTCACCTTTTTGAATCCTCGGACGCCATAACTAACAGCCCGTTTATGGAAGAGTATGCACTGCCTAAGGGCGGAGGGCCAAGAGTCCTCCAGGTACCGGATTGGCACGAAAGTATTGCCGCAACGAGTGATGAGGTTCGCAAACATG
+
qqqqqqqqqqqqqqqqqqqqqqqqqqqqqqqqqqqqqqqqqqqqqqqqqqqqqqqqqqqqqqqqqqqqqqqqqqqqqqqqqqqqqqqqqqqqqqqqqqqqqqqqqqqqqqqqqqqqqqqqqqqqqqqqqqqqqqqqqqqqqqqqqqqqqqqqqqqqqqqqqqqqqqqqqqqqqqqqqqqqqqqqqqqSqqqqqqqqqqiqqqqqqqqqqqqqqqqqqqqqqqqqqWqqqqqqiqqqqqqqqqqqqqqqqq]qqqqqqqqqqqqqqqqqqqqqqqqqqqqqqqqqqqqqqqqqqqqqqqqqqqqqqqqqqqqqqqqqqqqqqqqqqqqqqqqqqqqqqqqqqqqqqqqqqqqqqqqqqqqqqqqqqqqqqqqqqqqqqqqqqqqqqqqqqqqqqqqqqqqqqqqqqqqqqqqqqqqqiqqqqqqqqqqqqqqqqqqqqqqqqqqqqqqqqqqqqqqqqqqqqqqqqqqqqqqqqqqqqqqqqqqqqqqqqqqqqqqqqqqqqqqqqqqqqqqqqqqqqqqqqqqqqqqqqqqqqqqqqqqqqqqqqqqqqqqqqqqqqqqqqqqqqqqqqqqqqqqqqqqqqqqqqqqqqqqqqqqqqqqqqqqqqiqqqqqqqqqqqqqqqqqqqqqqqqqqqqqqqqqqqqqqqqqqqqqqqqqqqqqqqqqqqqqqqqqaqqqqqqqqqqqqqqqqqqqqqqqqqqqqqqEqqqqqqqqqqqqqqqqqqqqqqqqqqqqqqqqqqqqqq
@m140306_234628_42137_c100634642550000001823117809121440_s1_p0/321/ccs
CATGTTTGCGAACCTCATCACTCGTTGCGGCAATACTTTCGTGCCAATCCGGTACGTGGTGTATGCAAGGGAAATTAACGGACGGCCTCAATTCCTGCAAAGGTAACGCACCGCGGCCCAAGAGCCATTAAGCGATATAATCGCACATCTGGCCAACCCGCCACGTACCGGATTGGCACTGGCCTACGTGCCCCAATTACCACATTAAAGATATCTGCACTGGCGTCCCCTCTTCTCGAGGACGAGGGTAAAAAAGCGCCATTGCACTAGGACTTACCGCGGAGACTGCCTCTGCTGGCCTACGTGCCAATCCGGTACCTGGAGGACTCTTGGCCCTCCGCCCTTAGGCAGTGCATACTCTTCCATAAACGGGCTGTTAGTTATGGCGTCCGAGGATTCAAAAAGGTGAGCGAACTCGGCCGCCACGTACCGGATTGGCACGCTTGCAGAGAAATCCTGGGCTCTTCAACCAACAGTGACGGGGGCTTATTAGGAGGATTTTGATACGGACGCGCAACCGTCGTCAGCAGCTTTGAAGCCCGTCTCTCCGGATGCCAAGCTTGTTGTGCCAATCCGGTACGTGGCGTTGCATGTATTGCAGCCTCAGGGACGTCAGTGGATCATGAAAGGTAGAGCATGCGTCCTCTGCTGTTAAAATCTGAGTTCTGGACAAACTACCAATTGGCCACGTACCGGATTGGCACGAAAGTATTGCCGGACAGCATCTTCCTTGCCTCAACATG
+
K9LG7LD0JJKLCSL9E<HLIK89ALLJ4LJ7E8:=FLLK$GF=L-?:-46LK97G72LJIJ=FK9HL9MLJLL8K8EKFLL?<LJLLKJL;L=LL18(?57EE;LKJKLAOHLHL9LM.<:I4GFL<I9FHL>LLKL:J8ILLLLLKIL>>2<=L7LJ7JL?=KKL>LELKKL;FDKHL+?GLKLJDKC*LO?7K<5=&9KLLLLKLLLLKL9;<CEA2K:TI1D)LLJG:;F':;BC*JLHFL,I4$AJFLLLF&IGLKKLHLKGKKGLKLKGLHL@K3LJKDEK6?KJ9?JJLHL,IKJKBKHBR;7K>M=IK;7LLELL4='5<C/I-F.LJLKL:888K>:FLJLLL<HL?KJL?FFCL/:?>JB7KH28?I?<E<JEP/RH@W5MDSFXXWXJJHP8K@LJLRKXJ-M??:JJ=G<*BN*45?>XBEWBS2BHHWRTWXCTXE?M0=?IL`WCX[TBSWX8WW5XRX@UWXKGR,IVREGOXWWXWAVQFEV%B0HR?WWO7aXNRQO?JV7JPJHUR:V&(CUQWXXKDXQ)VWUHUXWP-G<RVMYLVMdFQVdU'=VLZEqbddT]WdQP^^c6d`[QaRK;GSadQdWTZMCfV1Q=Sd[EY]Yd]c^cR2HPcK)VQLYVd7^2YRNO5Y>3IT[8XMd^RaPdddd_d>a`OaG^Zd`NNURKIJNqUWTd8dadc@VVd]XHdcS_Pd`]9SOPcPadcd[Ma9][8Q=Q`\L:T(^cd^CZTcZdQUdc
@m140306_234628_42137_c100634642550000001823117809121440_s1_p0/330/ccs
TGCGGCAATACTTTCGTGCCAATCCGGTACGTGGTTGGTATGCAAGGGAAATTAACGGACGGCCTCAATTCCTGCAAGGTAACGCACCGCGGCCCAAGAAGCCATTAAGCGATATAATCCGCAACATCTGGCCAACCCGCCACGTACCGGATTGGCACGCTTGCAGAGAATCCTGGGCTCTTCAACCAACAGTGACGGGGGGCTTATTAGGAGGATTTTTGATACGGACGCGCAACCGTCGTCAGGCAGCTTTGGAAGCCCGTCTCTCCGGATGCCAAGCTTGTTTGTGCCAATCCGGTACGTGGCGGCCGAGTTCGCTCACCTTTTTTGAATCCTCGGACGCCATAACTAACAGCCCGTTTATGGAAAGAGTATGCACTGCCTAAGGGCGGAGGGCCAAGAGTCCTCCAGGTACCGGATTGGCACGTAGGCCAGCAGAGGCCAGTCTCCGCGGTAAGTCCTAGTGCAATGGCGCTTTTTTTACCCTCGTCCTCGAGAAGAGGGGACGCCAGTGCAGATATCTTTTAATGTGGTAATTGGGGCACGTAGGCCAGTTGCCAATTCCGGTACGTGGCGTTGCATGTATTGCAGCCTCAGGGACGTCAGTGGATCATGAAGGTAGAGCATGCGTCCTCTGCTGTTAAAATCTGAGTTTCTGGACAAACTACCAATTGGCCACGTACCGGATTGGCACGAAAGTATTGCCGCAACGAGTGATGAGGTTCGCAAACATG
+
q!!OqqXqqqq1qqqqqqqqPqq^qqqN^qqq`q0q8qqU9qqqqUqi>qqRqqqqqqqqqq\q%qBqqqqqqqqqqqqq.q^qGf[qqqqqMqq,qqO1i^qqiqqqqqqqqqqbqq+qqqEqqqQqqqqqqiq;qqqFqqqqqqqqqq\fqqqiqqqq*qq>`qqqqqiRqqqqqRKqdqq]qqqiqqqqq,aa'qqqqqqOqdqqqqqOUqqcqqqqqqqqqqqTdqbqq7qqqqq<a(qqZqZqqqSqq&-Dqqqqqqqqqqqqqqqqcqqqqq`qIqq'CqqaqqqqqY\qqqqJqqq?qqdqqqqqq]qqqqqqqqq@qqqqqq`q?qqqqqqqqqqqqqCqqqNqqqqqqqq]qqqqqq&qqqiqqiq[>qqqKqqqqqcqqqZqqqqqqqqqqaqqMqqqqqqqqqqqqqq`qqq^qqqqqqqUqqqqBqqiqAqqqaQiVqqqqqqaqqYiqqqqqqqcqqbqqqq3qqqqqqqqqqfqqqJqqqqqqUqqqqqqqVqqqqLqq;[iqqqq8qCqqqqqqqqqqQqqRqPqqqqqqqqYqqqqqq%@1qqqq%qqqqq_qqqqqqqqqqqEqqqqqqqqqiqfq^qqZqqiqTqqqqqqqqqqqqqbqqq;qqP`qqqqqqqqqqqqqqqqUq1qqqqqqqqq+qqqqqqqq,qqqqqqqqqqqqq*qqqqqqqqqqqSqqqqqqqNqqqqqqqqqqqqdqqqqqqqB[fqqqEqqqq]qqqqq`
@m140306_234628_42137_c100634642550000001823117809121440_s1_p0/337/ccs
CATGTTTGCGAACCTCATCACTCGTTGCGGCAATACTTTCGTGCCAATCCGGTACGTGGTGTATGCAAGGGAAATTAACGGACGGCCTCAATTCCTGCAAGGTAACGCACCGCGGCCAAGAGCCATTAAGCGATATAATCGCACATCTGGCCAACCCGCCACGTACCGGATTGGCACGCTTGCAGAGAATCCTGGGCTCTTCAACCAACAGTGACGGGGCTTATTAGGAGGATTTTGATACGGACGCGCAACCGTCGTCAGGCAGCTTTGAAGCCCGTCTCTCCGGATGCCAAGCTTGTTGTGCCAATCCGGTACGTGGCCAATTGGTAGTTTGTCCAGAACTCAGATTTTAACAGCAGAGGACGCATGCTCTACCTTCATGATCCACTGACGTCCCTGAGGCTGCAATACATGCAACGCCACGTACCGGATTGGCACGTAGGCCAGCAGAGGCAGTCTCCGCGGTAAGTCCTAGTGCAATGGCGCTTTTTTACCCTCGTCCTCGAGAAGAGGGGACGCCAGTGCAGATATCTTTAATGTGGTAATTGGGCACGTAGGCCAGTGCCAATCCGGTACCTGGAGGACTCTTGGCCCTCCGCCCTTAGGCAGTGCATACTCTTCCATAAACGGGCTGTTAGTTATGGCGTCCGAGGATTCAAAAAGGTGAGCGAACTCGGCCGCCACGTACCGGATTGGCACGAAAGTATTGCCGGACAGCATCTTCCTTGCCTCACATG
+
K*WRGRCTWXVX6MW]VL=]W]9QR1aWGd_\ibiGTqIYX[[LqSSVLcTKcqaPB[q[SUc]^Ciq&q'%cVU_iqbTiqqVq`qf<RqqiYfqqbqqS0q[qqqcqNXqqD`*qiqdqqiqqTXqqqY`idq_aii`_iqfaEiqiq`qqq*qqqcqq`qcq`qqqq^adqqqqqcqiUqq_qqfqq<qi7qqqQqqqaRqX[Ua5qqiEq\*\qq^dii\qiXqqiqqUqZqqqdqqcqqqdiqqbqaqfqffq`qMqWWqdfqqcRqqUqiqqqqiqqqiqqqqOqib\q]qqqqqqfbqGqM[qqqqqdEDWqEiqqJqZqqqNcq_qqRq`qqqPq]qqq7YafXqqqqiqqq6qqqqqqqqqqqqQHdYqffUqiiGqqdqqq^qqNqqqBN;SLbRfqfqqqqdqqqqqSEaqqqqqdqqqq`qqq]qqQqq]qqqqqqqqqIfOqqqqqfqqqbqqcqTq6iqqZP^q@qqdqqqiBqdS]Zq6qqq@qq]qqdqqq]q_Z:dqqqqUGqqqqq?]qf]qqaPq`qqqqqBqSqU]aH`VdqB[RiYqQci_qqfqiqqqqfqqqDqqIqqUqqqqaqqRq+Mqq_iY4PqqqfqqPqcibYqqq\qqqqqqqq@JiaEqqiqq`]iES\qX_qqdqRqqqaqqqc\ZW([^E_qXqEifUqqqiKcOqq.`_LiqKGq[qqqq4XNdfq;LdqqiqqdZq`qVfq,_^qQOiC^EPTZbRV'B^cV
@m140306_234628_42137_c100634642550000001823117809121440_s1_p0/345/ccs
CATGTTGAGGCAAGGAAGATGCTGTCCGGCAATACTTTCGTGCCAATCCGGTACGTGGCGGGTTGGCCAGATGTGCGATTATATCGCTTAATGGCTCTTGGGCCGCGGTGCGTTACCTTGCAGGAATTGAGGCCGTCCGTTAATTTCCCTTGCATACACCACGTACCGGATTGGCACGTAGGCCAGCAGAGGCAGTCTCCGCGGTAAGTCCTAGTGCAATGGCGCTTTTTTACCCTCGTCCTCGAGAAGAGGGACGCCAGTGCAGATATCTTTAATGTGGTAATTGGGGCACGTAGGCCAGTGCCAATCCGGTACGTGGCGTTGCATGTATTGCAGCCTCAGGGACGTCAGTGGATCATGAAGGTAGAGCATGCGTCCTCTGCTGTTAAAATCTGAGTTCTGGACAAACTACCAATTGGCCACGTACCGGATTGGCACAACAAGCTTGGCATCCGGAGAGACGGGCTTCAAAGCTGCCTGACGACGGTTGCGCGTCCGTATCAAAATCCTCCTAATAAGCCCCCGTCACTGTTGGTTGAAGAGCCCAGGATTCTCTGCAAGCGTGCCAATCCGGTACGTGGCGGCCGAGTTCGCTCACCTTTTTGAATCCTCGGACGCCATAACTAACAGCCCGTTTATGGAAGAGTATGCACTGCCTAAGGGCGGAGGGCCAAGAGTCCTCCAGGTACCGGATTGGCACGAAAGTATTGCCGCAACGAGTGATGAGGTTCGCAAACATG
+
qqqqqqqqqqqqqqqqqqqqqqqqqqqqqqqqqqqQqqqqqqaqqqqqqqqqqqqqqqqqqqqqqqqqqqqqqqqqqqqqqqqqqqqqqqqqqqqqqqqLqqqqqqqqqqqqqqqqqqqqqqqqqqqqqqqqqqqqqqqqqqqqqqUqqqqqqqqqqqqqqqqqqqqqqqiqqqqqqqqqqqqqqqqqqqqqqqqqqqqqqqqqqqqqqqqqqqqqqqqqqqqqqqqqqqqqqqqqqqqqqqqqqqqqqq@qqqqqqqqqqqqqqqqqqqqqqqqqqqqqqqqqqQqqqqqqqqqqqqqqqqqqqqqqqqqqqqqqqqqqqqqqqqqqqqqqqqqqqqqqqqqqqqqqqqqqqqqqqqqqqqqqqqqqqqqqqqqqqqqqqqqqqqqqqqqqqqqqqqqqqqqqqqqqqqqqqqqqqqqqqqqqqqqqqqqqqqqqqqqqqqqqqqqqqqqqqqqqqqqqqqCqqqqqqqqqqqqqqqqqqqqqqqqqqqqqqqqqqqqqqqqqqqqqqqqqqqqqqqqZqqqqqqqqqqqqqqqqqqqqqqqiqqqqqqqqqqqqqqqqqqqqqqqqqqqqqqqqqqqqqqqqqqqqqqqqqqqqqqqqqqqqqqqqqqqqqqqqqqqqqqqqqqqqqqqqqqqqqqqqqqqqqqqqqqqqqqqqqqqqqqqqqqqbqqqqqqqqqqqqqqqqqqqqqqqqqqqqqqqqqqqqqqqqqqqqqqqqqqqqqqqqqqqqqqqqqqqqqqqq
@m140306_234628_42137_c100634642550000001823117809121440_s1_p0/441/ccs
CATGTTTGAGGCAAGGAAAGAATTGCTGTCCGGCAATACTTTTCGTGCCAATCCGGTTACGTGGCGGCCGAGTTTCGCTCACCTTTTTTTTGAATCCTCGGACGCCATAACTAAACAGCCCGTTTTATGGAAAGAGTATGCAACTGCCTAAGGGCGGAGGGCCAAAGAGTCCTCCAGGTAACCGGAATTTGGCACTGGCCTTACGTGCCCCAAATTTAACCAACATTAAAGAATATCTGCACTGGCGTCCCCTCTTCTCGAGGACGAGGGTTAAAAAAAAAAGCGCCATTGCAACTAGGACTTAACCGCGGAGACTGCCTCTGGCTGGCCTAACGTGCCAATTCCGGTAACGTTGGCGGGGTTTGGCCAGATGTTTGCGATTTATATCGCTTAAATGGCTCTTGGGCCGCGGTGCGTTTACCTTGCAGGAATTGAGGCCGTTCCGTTAAATTTTCCCTTGCATACACCACGTTACCGGATTGGCAACGCTTTGCAAGAGAAATCCTGGGCTTCTTTCAAACCAAAACAGTGGAACGGGGGCTTTATTTAGGAGGAATTTTTTGATACGGACGCGCAAACCGTCGTTCAGGCAGCTTTTGAAAAGCCCCGTTTCTCTCCGGATGCCAAGCTTGTTGTGCCAATCCGGTTACGTGGCGTTGCAT
+
qEQq!qqKc9q,qqPq(^Pq)q0qqqCq+qqqqq6q\qq3qqiqqTqqqGqCqqqqJc4>qK'qM)qX`qbq)qqqqi@LKqq1iqqqqiqiMqAqqWq@q1Z,<qGq1qq`+iiq)iNqqq'qiMJfXq4fUq=Ka=QX''aqq0qq.9X:qqqqqJ$qqdqRqqq/q'q]&]qq@q:5qqqqq(L'qKFfNZq`UqUq(SPqq(qdqqq<qq>qq7q^qQqqa$q2qqS$Z3fqq6iD*qqNqqqqCqq^)q+qf>q_q@qX^NqDqqB:+qqqqqqqqqqqqRq-@qfq4qq\qqq>q,q2_iY:qiq6qEqEZXq=q;8Kqdqqqqc@qdq:?)q.qYqqqqqB@q]q/_Uqq)dqG>qqqq]qqq/qqYqILQqq0R0)>G:qq=*qUqqLOqqMqEqLqqqqqq_q]JXiJqqKii%qdT):q4q;q/]Dqfqq/qqqqTq;qS7qqqqqqqqqdI,qq7qqiqK/M6qq[qd/qqqJ+^qPq:qqqG2>qEQCUifcqqqqqX'iq;qqq4qfWq,aqqqqqi']Hqq7qqqqq3qK;.qQMVbAqqqq3qqqqqqEqqqqqfqId^6IqqqqqOqq&qq*qqZEXq5qqqi%qqqq(bq>R9=Tqq_qiqqqqPqqqdqqqRqq@qqqqqq`qYqqqqqq=qqq5qqq4q!!!"
@m140306_234628_42137_c100634642550000001823117809121440_s1_p0/459/ccs
CATGTTTGCGAACCTCATCACTCGTTGCGGCAATACTTTCGTGCCAATCCGGTACGTGGCGGCCGAGTTCGCTCACCTTTTTGAATCCTCGGACGCCATAACTAACAGCCCGTTTATGGAAGAGTATGCACTGCCTAAGGGCGGAGGGCCAAGAGTCCTCCAGGTACCGGATTGGCACTGGCCTACGTGCCCCAATTACCACATTAAAGATATCTGCACTGGCGTCCCCTCTTCTCGAGGACGAGGGTAAAAAAGCGCCATTGCACTAGGACTTACCGCGGAGACTGCCTCTGCTGGCCTACGTGCCAATCCGGTACGTGGCGGGTTGGCCAGATGTGCGATTATATCGCTTAATGGCTCTTGGGCCGCGGTGCGTTACCTTGCAGGAATTGAGGCCGTCCGTTAATTTCCCTTGCATACACCACGTACCGGATTGGCACAACAAGCTTGGCATCCGGAGAGACGGGCTTCAAAGCTGCCTGACGACGGTTGCGCGTCCGTATCAAAATCCTCCTAATAAGCCCCCGTCACTGTTGGTTGAAGAGCCCAGGATTCTCTGCAAGCGTGCCAATCCGGTACGTGGCGTTGCATGTATTGCAGCCTCAGGGACGTCAGTGGATCATGAAGGTAGAGCATGCGTCCTCTGCTGTTAAAATCTGAGTTCTGGACAAACTACCAATTGGCCACGTACCGGATTGGCACGAAAGTATTGCCGGACAGCATCTTCCTTGCCTCAACATG
+
qqqqqqqqqqqqqqqqqqqqqqqqqqqqqqqqqqqqqqqqqqqqqqqqqqqqqqqqqqqqqqqqqqqqqqqqqqqqqqqqqqqqqqqqqqqqqqqqqqqqqqqqqqqqqqqqqqqqqqqqqqqqqqqqqqqqqqqqqqqqqqqqqqqqqqqqqqqqqqqqqqqqqqqqqqqqqqqqqqqqqqqqqqqqqqqqqqqqqqqqqqqqqqqqqqqqqqqqqqqqqqqqqYqqqqqqqqqqqqqqqqqqqqqqqqqqqqqqqqqqqqqqqqqqqqqqqqqqqqqqqqqqqqqqqqqqqqqqqqqqqqqqqqqqqqqqqqqqqqqqqqqqqqqqqqqqqqqqqqqqqqqqqqqqqqqqqqqqqqqqqqqqqqqqqqqqqqqqqqqqqqqqqqqqqqqqqqqqqqqqqqqqqqqqqqqqqqqqqqqqqqqqqqqqqqqqqqqqqqqqqqqqqqqqqqqqqqqqqqqqqqqqqqqqqqqqqqqqqqqqqqqqqqqqqqqqqqqqqqqqqqqqqqqqqqqqqqqqqqqqqiqqqqqqqqqqqqqqqqqqqqqqqqqqqqqqqqqqqqqqqqqqqqqqqqqqqqqqqqqqqqqqqqqqqqqqqqqqqqqqqqqqqqqqqqqqqqqqqqqqqqqqqqqqqqqqqqqqqqqqqqqqqqqqqqqqqqqqqqqqqqqqqqqqqqqqqqqqqqqqqqqqqqqqqqqqqqqqqqqqqqqqqqqqqqqqqqqqqqqqqqqqqqqqqqqqqqqqqqqqq
@m140306_234628_42137_c100634642550000001823117809121440_s1_p0/467/ccs
CATGTTGCGAACCTCATCACTCGTTGCGGCAATACTTTCGTGCCAATCCGGTACGTGGTGTATGCAAGGGAAATTAACGGACGGCCTCAATTCCTGCAAGGTAACGCACCGCGGCCCAAGAGCCATTAAGCGATATAATCGCACATCTGGCCAACCCGCCACGTACCGGATTGGCACGTAGGCCAGCAGAGGCAGTCTCCGCGGTAAGTTCCTAGTGCAATGGCGCTTTTTTACCCTCGTCCTCGAGAAGAGGGGACGCCAGTGCAGATATCTTTAATGTGGTAATTGGGGCACGTAGGCCAGTGCCAATCCGGTACCTGGAGGACTCTTGGCCCTCCGCCCTTAGGCAGTGCATACTCTTCCATAAACGGGCTGTTAGTTATGGCGTCCGAGGATTCAAAAAGGTGAGCGAACTCGGCCGCCACGTACCGGATTGGCACGCTTGCAGAGAATCCTGGGCTCTTCAACCAACAGTGACGGGGGCTTATTAGGAGGATTTTGATACGGACGCGCAACCGTCGTCAGGCAGCTTTGAAGCCCGTCTCTCCGGATGCCAAGCTTGTTGTGCCAATCCGGTACGTGGCGTTGCATGTATTGCAGCCTCAGGGACGTCAGTGGATCATGAAGGTAGAGCATGCGTCCTCTGCTGTTAAAATCTGAGTTCTGGACAAACTACCAATTGGCCACGTACCGGATTGGCACGAAAGTATTGCCGGACAGCATCTTCCTTGCCTCAACATG
+
FKL7$=I9GDLG>KKLKLLLI2GEL+G9879J9KI5FMCIL*=>KLGBLJLL8>LK?LL/J-IGFKLE=LELL>K=K;?RLH;EPR@K@WCD>XXV5?VNZWMJWXT@4X'RGR<[L@WNWELXVSX;VC1WVXVWVSXFTBM>VCEX7HNGMXDXYRHGCVVWV6aRXXWX7VIWNDQJ?^FX>7DAWWDXPWGWWUBaVOKYWBWJ'KMRVWWVVVWXXQXWVV,XWWWLB=iMVEWW;>GLKWUVXPV5XXXWWVCXWWXJBVQBUV@G;UXTXWWVBYXVXIQDXXXRVJKWWMX1RIWXUIW>WUVXIXVDVX?BWTTXDRQK@VQX3YWWEXS=XT<R>ITXXAW=TDHVVD<PXR`VW@XJXBXU1WBUXGWWXX54+VRV;XQWIXWWXFFKXXH,UURHJXBMX?@SJX:WRUXI<@KEBSAXKWXJXBUQUU?RRXXNVUQXTMLK%=6KATIXPVXRXCW:WWWRWK*WQRW4GXD/QU5XWMXV,XJQAUFWLTXXCTRFF>WP^TWSRXMWQXIFARVXXP/XRIS>IBOKIJ=JNX=XP.XBHUHFWTBWVC&<6UXWKXK^XWXVFGXSRIXCWXXVEVRXSXACJKW9C4WKTVXWOWHX%WL;ZddYQdM>aPYPIO<7CQddDU^>d]bcL>USdddcT]Od_BdadXdd[Od`TcLLqbdRdGdSc^da^4_dJdabdTqXU_a8a``[cWOPadF^[^dRTZcYcU>aKa]F_^PbddcSd
@m140306_234628_42137_c100634642550000001823117809121440_s1_p0/490/ccs
CATGTTTGCGAACCTCATCACTCGTTGCGGCAATACTTTCGTGCCAATCCGGTACGTGGCGGCCGAGTTCGCTCACCTTTTTGAATCCTCGGACGCCATAACTAACAGCCCGTTTATGGAAGAGTATGCACTGCCTAAGGGCGGAGGGCCAAGAGTCCTCCAGGTACCGGATTGGCACGCTTGCAGAGAATCCTGGGCTCTTCAACCAACAGTGACGGGGGCTTATTAGGAGGATTTTGATACGGACGCGCAACCGTCGTCAGGCAGCTTTGAAGCCCGTCTCTCCGGATGCCAAGCTTGTTGTGCCAATCCGGTACGTGGCCAATTGGTAGTTTGTCCAGAACTCAGATTTTAACAGCAGAGGACGCATGCTCTACCTTCATGATCCACTGACGTCCCTGAGGCTGCAATACATGCAACGCCACGTACCGGATTGGCACGTAGGCCAGCAGAGGCAGTCTCCGCGGTAAGTCCTAGTGCAATGGCGCTTTTTTACCCTCGTCCTCGAGAAGAGGGGACGCCAGTGCAGATATCTTTAATGTGGTAATTGGGGCACGTAGGCCAGTGCCAATCCGGTACGTGGCGGGTTGGCCAGATGTGCGATTATATCGCTTAATGGCTCTTGGGCCGCGGTGCGTTACCTTGCAGGAATTGAGGCCGTCCGTTAATTTCCCTTGCATACACCACGTACCGGATTGGCACGAAAGTATTGCCGGACAGCATCTTCCTTGCCTCAACATG
+
qq^\]qqqaODi\q`qqqqq<qHiGb`L[qbSqqCqZqqqqqXqqiqqqqqqqLqqqqqqiqZqqqqqqfiqXqfqqGqqqqqqqqaqqqqqqqVqqqiRqiqqqSqKIqqq6qqqqfqVqqqqqqaqqqqqqqqqqqCqq\^qqUqqfqqqqqqqqqqqqqPqqqVqdqqqqqqqqqqqiqqqqqqqqqqqqqqqqqqqTqqiqdqqqiqqqqqq>qqqqqaqqqqqqqqdqqqqqqqqqqqqqqqqqqqqqqqqqqqqPq^qqqqq[qqqaqqqqqqqqqqqcqOqqiqqqqqqqqqqqqqqq`qqq\qqiqqqqqqcqfqiqqqYqqqqaqqqqqqqqqqqq`qBqMqqqqqqqdqqqqaqqqqqdqqqqqqqiqiqcqqqqqMqiqqqqqqqLqqqqqZqqqqqiqqqqqqqcqqqiPqqSqqqqqbqqcqqqqqqqqqqqqqqqqiqqCqqqqq\qiqqqqqqfqqqfqqiqbqqqqqbqqqqPqqqqqq;qqq]iqqqqqqqO_qqqJqqqqqqVqqqYqiqqqqqqqdqqqqqqqqqqqq^qHqqqqqqqqq5q]qqqNqqqqqqiqqqqqqqiPqqcqqqqqqqqqqqqqqqqqqq]qqqqqqqqqqqqqqqcqqqGqq<qqqYqqdqqqqqOqcqqqqiqRqqqqqqqcqqqqqqqqqNqqqdqqqqqqqqqqqqqqqqqqqqqqqWqLqiqqcDqqqqq[qqqqqqqqqqqqqqqqqqqqq:qqqqqqqqq
@m140306_234628_42137_c100634642550000001823117809121440_s1_p0/494/ccs
CATGTTTGCGAACCTCATCACTCGTTGCGGCAATACTTTCGTGCCAATCCGGTACGTGGTGTATGCAAGGGAAATTAACGGACGGCCTCAATTCCTGCAAGGTAACGCACCGCGGCCCAAGAGCCATTAAGCGATATAATCGCACATCTGGCCAACCCGCCACGTACCGGATTGGCACGCTTGCAGAGAATCCTGGGCTCTTCAACCAACAGTGACGGGGCTTATTAGGAGGATTTTGATACGGACGCGCAACCGTCGTCAGGCAGCTTTGAAGCCCGTCTCTCCGGATGCCAAGCTTGTTGTGCCAATCCGGTACGTGGCGGCCGAGTTCGCTCACCTTTTTGAATCCTCGGACGCCATAACTAACAGCCCGTTTATGGAAGAGTATGCACTGCCTAAGGGCGGAGGGCCAAGAGTCCTCCAGGTACCGGATTGGCACTGGCCTACGTGCCCCAATTACCACATTAAAGATATCTGCACTGGCGTCCCCTCTTCTCGAGGACGAGGGTAAAAAAGCGCCATTGCACTAGGACTTACCGCGGAGACTGCCTCTGCTGGCCTACGTGCCAATCCGGTACGTGGCGTTGCATGTATTGCAGCCTCAGGGACGTCAGTGGATCATGAAGGTAGAGCATGCGTCCTCTGCTGTTAAAATCTGAGTTCTGGACAAACTACCAATTGGCCACGTACCGGATTGGCACGAAAGTATTGCCGGACAGCATCTTCCTTGCCTCAACATG
+
qqqqqqqqqqqqqqqqqqqqqqqqqqqqqqqqqqqqqqqqqqqqqqqqfqqqqqqqqqqqqqqqqqqqOqqqqqqqqqqqqqqqqqqqqqqqqqqqqqqqqqqqqqqqqqqqqqq-qqqqqqqqqqqqqqqqqqqqqqqqqqqqqqqqqqqqqqqqqqqqqqqqqqqqqqqqqqqqqqqqqqqqqqqqqqqqqqqqqqqqqqqqqqqqqqqqqqqq6qqqqqqqqqqqqqqqqqqqqqqqqqqqqqqqqqqqqqqqqqqqqqqqqqqqqqqqqqqqqqqqqqqqqqqqqqqqqqqqqqqqqqqqqqqqqqqqqqqqqqqqqqqqqqqqqqqqqqqqqqqqqqqqqqqqqqqqqqqqqqqqqqqqqqqqqWqqqqqqqqqqqqqqqqqqqqqqqqqqqqqqqqqqqqqqqqqqqqqqqqqqqqqqqqqqqqqqqqqqqqqqqqqqqqqqqqqqqqqqqqqqqqqqqqqqqqqqqqqqqqqqqqqqqqDqqqqqqqqqqqqqqqqqqqqqqqqqqqqqqqqqqqqqqqqqqqqqqqqqqqqqqqqqqqqqqqqqqqqqqqqqqqqqqqqqqqqqqqqqqqqqqqqqqqqqqqqqqqqqqqqqqqqqqqqqqqqqqqqqqqqqqqqqqqqqqqqqqqqqqqqqqqqqqqqqqqqqqqqqqqqqqqqqqqqqqqqqqqqqqqqqqqqqqqqqqqqqqqqqqqqqqqqqqqqqqqqqqqqqqqqqqqqqqqqqqqqqqqqqqqqq
@m140306_234628_42137_c100634642550000001823117809121440_s1_p0/513/ccs
CATGTTGAGGCAAGGAAGATGCTGTCCGGCAATACTTTCGTGCCAATCCGGTACGTGGCGGGTTGGCCAGATGTGCGATTATATCGCTTAATGGCTCTTGGGCCGCGGTGCGTTACCTTGCAGGAATTGAGGCCGTCCGTTAATTTCCCTTGCATACACCACGTACCGGATTGGCACTGGCCTACGTGCCCCAATTACCACATTAAAGATATCTGCACTGGCGTCCCCTCTTCTCGAGGACGAGGGTAAAAAAGCGCCATTGCACTAGGACTTACCGCGGAGACTGCCTCTGCTGGCCTACGTGCCAATCCGGTACGTGGCGTTGCATGTATTGCAGCCTCAGGGACGTCAGTGGATCATGAAGGTAGAGCATGCGTCCTCTGCTGTTAAAATCTGAGTTCTGGACAAACTACCAATTGGCCACGTACCGGATTGGCACAACAAGCTTGGCATCCGGAGAGACGGGCTTCAAAGCTGCCTGACGACGGTTGCGCGTCCGTATCAAAATCCTCCTAATAAGCCCCCGTCACTGTTGGTTGAAGAGCCCAGGATTCTCTGCAAGCGTGCCAATCCGGTACGTGGCGGCCGAGTTCGCTCACCTTTTTGAATCCTCGGACGCCATAACTAACAGCCCGTTTATGGAAGAGTATGCACTGCCTAAGGGCGGAGGGCCAAGAGTCCTCCAGGTACCGGATTGGCACGAAAGTATTGCCGCAACGAGTGATGAGGTTCGCAAACATG
+
qqqqqqqqqqqqqqqqqqqqqqqqqqqqqqqqqqqqqqqqqqqqqqqqqqqqqqqqqqqqqqqqqqqqqqqqqqqqqqqqqqqqqqqqqqqqqqqqqqqqqqqqqqqqqqqqqqqqqqqqqqqqqqqqqqqqqqqqqqqqqqqqqqqqqqqqqqqqqqqqqqqqqqqqqqqqqqqqqqqqqqqqqqqqqqqqqqqqqqqqqqqqqqqqqqqqqqqqqqqqqqqqqqqqqqqqqqqqqqqqqqqqqqqqqqqqqqqqqqqqqqqqqqqqqqqqqqqqqqqqqqqqqqqqqqqqqqqqqqqqqqqqqqqqqqqqqqqqqqqqqqqqqqqqqqqqqqqqqqqqqqqqqqqqqqqqqqqqqqqqqqqqqqqqqqqqqqqqqqqqqqqqqqqqiqqqqqqqqqqqqqqqqqqqqqqqqqqqqqqqqqqqqqqqqqqqqqqqqqqqqqqqqqqqqqqqqqqqqqqqqqqqqqqqqqqqqqqqqqqqqqqqqqqqqqqqqqqqqqqqqqqqqqqqqqqqqqqqqqqqqqqqqqqqqqqqqqqqqqqqqqqqqqqqqqqqqqqqqqqqqqqqqqqqqqqqqqqqqqqqqqqqqqqqqqqqqqqqqqqqqqqqqqqqqqqqqqqqqqqqqqqqqqqqqqqqqqqqqqqqqqqqqqqqqqqqqqqqqqqqqqqqqqqqfqqqqqqqqqqqqqqqqqqqqqqqqqqqqqqqqqqqqqqqqqqqqqqqqqqqqqqqqqqqqqqqqqqqqqqqq
@m140306_234628_42137_c100634642550000001823117809121440_s1_p0/584/ccs
CATGTTTGCGAACCTCATCACTCGTTGCGGCAATACTTTCGTGCCAATCCGGTACCTGGAGGACTCTTGGCCCTCCGCCCTTAGGCAGTGCATACTCTTCCATAAACGGGCTGTTAGTTATGGCGTCCGAGGATTCAAAAAGGTGAGCGAACTCGGCCGCCACGTACCGGATTGGCACGCTTGCAGAGAATCCTGGGCTCTTCAACCAACAGTGACGGGGGCTTATTAGGAGGATTTTGATACGGACGCGCAACCGTCGTCAGGCAGCTTTGAAGCCCGTCTCTCCGGATGCCAAGCTTGTTGTGCCAATCCGGTACGTGGCGGGTTGGCCAGATGTGCGATTATATCGCTTAATGGCTCTTGGGCCGCGGTGCGTTACCTTGCAGGAATTGAGGCCGTCCGTTAATTTCCCTTGCATACACCACGTACCGGATTGGCACTGGCCTACGTGCCCCAATTACCACATTAAAGATATCTGCACTGGCGTCCCCTCTTCTCGAGGACGAGGGTAAAAAAGCGCCATTGCACTAGGACTTACCGCGGAGACTGCCTCTGCTGGCCTACGTGCCAATCCGGTACGTGGCGTTGCATGTATTGCAGCCTCAGGGACGTCAGTGGATCATGAAGGTAGAGCATGCGTCCTCTGCTGTTAAAATCTGAGTTCTGGACAAACTACCAATTGGCCACGTACCGGATTGGCACGAAAGTATTGCCGGACAGCATCTTCCTTGCCTCAACATG
+
qqqqqqqqqqqqqqqqqqqqqqqqqqqqqqqqqqqqqqqqqqqqqqqqqqqqqqqqqqqqqqqqqqqqqqqqqqqqqqqqqqqqqqqqqqqqqqqqqqqqqqqqqqqqqqqqqqqqqqqqqqqqqqqqqqqqqqqqqqqqqqqqqqqqqqqqqqqqqqqqqqqqqqqqqqqqqqqqqqqqqqqqqqqqqqqqqqqqqqqqqqqqqqqqqqqqqqqqqqqqqqqqqqqqqqqqqqqqqqqqqqqqqqqqqqqqqqqqqqqqqqqqqqqqqqqqqqqqqqqqqqqqqqqqqqqqqqqqqqqqqqqqqqqqqqqqqqqqqqqqqqqqqqqqqqqqqqqqqqqqqqqqqqqqqqqqqqqqqqqqqqqqqqqqqqqqqqqqqqqqqqqqqqqqqqqqqqqqqqqqqqqqqqqqqqqqqqqqqqqqqqqqqqqqqqqqqqqqqqqqqqqqqqqqqqqqqqqqqqqqqqqqqqqqqqqqqqqqqqqqqqqqqqqqqqqqqqqqqqqqqqqqqqqqqqqqqqqqqqqqqqqqqqqqqqqqqqqqqqqqqqqqqqqqqqqqqqqqqqqqqqqqqqqqqqqqqqqqqqqqqqqqqqqqqqqqqqqqqqqqqqqqqqqqqqqqqqqqqqqqqqqqqqqqqqqqqqqqqqqqqqqqqqqqqqqqqqqqqqqqqqqqqqqqqqqqqqqqqqqqqqqqqqqqqqqqqqqqqqqqqqqqqqqqqqqqqqqqqqqqqqqqqqqqqqqqqqqqqqqqq
@m140306_234628_42137_c100634642550000001823117809121440_s1_p0/606/ccs
CATGTTTGCGAACCTCATCACTCGTTGCGGCAATACTTTCGTGCCAATCCGGTACGTGGTGTATGCAAGGGAAATTAACGGACGGCCTCAATTCCTGCAAGGTAACGCACCGCGGCCCAAGAGCCATTAAGCGATATAATCGCACATCTGGCCAACCCGCCACGTACCGGATTGGCACGTAGGCCAGCAGAGGCAGTCTCCGCGGTAAGTCCTAGTGCAATGGCGCTTTTTTACCCTCGTCCTCGAGAAGAGGGACGCCAGTGCAGATATCTTTAATGTGGTAATTGGGCACGTAGGCCAGTGCCAATCCGGTACCTGGAGGACTCTTGGCCCTCCGCCTTAGGCAGTGCATACTCTTCCATAAACGGGCTGTTAGTTATGGCGTCCGAGGATTCAAAAAGGTGAGCGAACTCGGCCGCCACGTACCGGATTGGCACAACAAGCTTGGCATCCGGAGAGACGGCTTCAAAGCTGCCTGACGACGGTTGCGCGTCCGTATCAAAATCCTCCTAATAAGCCCCCGTCACTGTTGGTTGAAGAGCCCAGGATTCTCTGCAAGCGTGCCAATCCGGTACGTGGCGTTGCATGTATTGCAGCCTCAGGGACGTCAGTGGATCATGAAGGTAGAGCATGCGTCCTCTGCTGTTAAAATCTGAGTTCTGGACAAACTACCAATTGGCCACGTACCGGATTGGCACGAAAGTATTGCCGGACAGCATCTTCCTTGCCTCAACATG
+
qqqqqqqqqqqqRqqqqqqqqqqqqqiqqqq\qqqqUqqqqqqqqqqq2qqqqqqqq@qqqqqqqqqq/qqqqqqqqqq9qqq<qHqqqiqqq]qqqqqqqqqqqqqqqqqqqqqYqqqqqqqqqqqqqqqqqqqqqqiqqqqqqqqqqBqqqiq%qqqRqqqqqqdqqqqZqqqqqqqqqqqTqqqqqqq<qqqqqqqqqqqqqqqqqq.qqqqqqqqqqqqqqqFqqqqqq[qqqqqqqqqqqqqfqqq&qqqqqIqqqqqqqqqqqqqqqqqqqqqXqqqqqq1qqqqqqqqfqqqqqqqqq\qq2qqqqqqqq[qqUqqqqqfqiq7qqqiqq$qdqqJqqqqqqqqqqqqqfqVqqqqqqqFqqqqqqqqqqqqqXqqqqqqqqVqqqqqbqqqqqqqqqqqqqqqqqqqqqqqqqqqqqqqqqqqqqqqqqqqqcqqqqqqqqqqqqKqqqqqqq2qqqqqqqqqqqqTqqqqqqqqXqqqqqqqqq]qqqqqqqqqqqqqqqqqqqqqqq5qqqqqqqqqqqqqHqqqqqqqqqEqqqqqqXqqqqqqqqqqqqqqqqqqqqqqqqqqqqqqqqqqqqqqqqqqqqqqqiqqqqCqqqqqqqqqq\qqqqqqqqqqqqqqqqqqqq`qqqqq[qqqqqqq4qqqqqqqqqqqqqqqqqqqqqqqqqqqqqqqqqqqqqqiqqqqqqqqqqqqqqqqqqqqqqqqqqqqqqqqqqqqqqqqqqqqqqqqqq
@m140306_234628_42137_c100634642550000001823117809121440_s1_p0/686/ccs
CATGTTTGCGAACCTCATCACTCGTTGCGGCAATACTTTCGTGCCAATCCGGTACGTGGCGGTTGGCCAGATGTGCGATTATATCGCTTAATGGCTCTTGGGCCGCGGTGCGTTACCTTGCAGGAATTGAGGCCGTCCGTTAATTTCCCTTGCATACACCACGTACCGGATTGGCACGTAGGCCAGCAGAGGCAGTCTCCGCGGTAAGTCCTAGTGCAATGGCGCTTTTTTACCCTCGTCCTCGAGAAGAGGGACGCCAGTGCAGATATCTTTAATGTGGTAATTGGGGCACGTAGGCCAGTGCCAATCCGGTACCTGGAGGACTCTTGGCCCTCCGCCCTTAGGCAGTGCATACTCTTCCATAAACGGGCTGTTAGTTATGGCGTCCGAGGATTCAAAAAGGTGAGCGAACTCGGCCGCCACGTACCGGATTGGCACGCTTGCAGAGAATCCTGGGCTCTTCAACCAACAGTGACGGGGGCTTATTAGGAGGATTTTGATACGGACGCGCAACCGTCGTCAGGCAGCTTTGAAGCCCGTCTCTCCGGATGCCAAGCTTGTTGTGCCAATCCGGTACGTGGCGTTGCATGTATTGCAGCCTCAGGGACGTCAGTGGATCATGAAGGTAGAGCATGCGTCCTCTGCTGTTAAAATCTGAGTTCTGGACAAACTACCAATTGGCCACGTACCGGATTGGCACGAAAGTATTGCCGGACAGCATCTTCCTTGCCTCAACATG
+
qqqqqqqqqqqqdqqqqqqqqqqqqqqqqqqqqqqqqqqqqqq<qqqqqqqqqqqqqqqq@qqqqqqqqqqqqqqqqqqqqqqqqqqqqqqqqqqqqqqGqqqqqqqqqqqqqqqqqqqqqqqqqqqqqqqqqqqqqqqqqqqqqqiqqqqqqqqqqqqqqqqqqqqqqqqqqqqqqqqqMqqqqqqqqqqqqqqqqqqqqqqqqqqqqqqqqqqqqqqqqqqqqPqqqqqqqqqqqqqqqqqqqqqqqq#qqqqqqqqqqqqqqqqqqqqqqqqqqqqqqqqqqIqqqqqqqqqqqqqqqqqqqqqqqqqqqqiqqqqqqqqqqqqqiqHqqqqqqdqqqqqqqqqqqqqqqqqqqqqqqqqqqqqiqqqqqqqqqqqqqqqqqqqqqqqqqqqqIqqqqqqqqqqqqqqqqqMqqqqqqqqqqqBqqqqqqqqqqqqqqqqqqqqqqqqqqqRqqqqqqqqqqqqqqqqqqqqq\qqqqqqqqqqqqqqqqqqqqqqqqqqqqqqqqqqqqqqqqqqqqqqqqqqqqqqqqqq=qqqqqqqqqqqqqqqqqqqqqqqqSqqqqqqqqqqqqqqqqqq`qqqfqqqqqqqqqqqqqqMqqqq>qqqqqqqqqqqqqqqqqqqqdqqqqqqqqqqqqqSqqqqqqqqqqqqqqqqqqqqqqqqqqqqqqqqqq[qqqqqqqqqqqqqqqqqqqqqqqqqqqqqqqqqqqqqqqqqqqqqqqqqqqqqqqqqqqfqqqqq
@m140306_234628_42137_c100634642550000001823117809121440_s1_p0/688/ccs
CATGTTGAGGCAAGGAAGATGCTGTCCGGCAATACTTTCGTGCCAATCCGGTACGTGGCCAATTGGTAGTTTGTCCAGAACTCAGATTTTAACAGCAGAGGACGCATGCTCTACCTTCATGATCCACTGACGTCCCTGAGGCTGCAATACATGCAACGCCACGTACCGGATTGGCACTGGCCTACGTGCCCCAATTACCACATTAAAGATATCTGCACTGGCGTCCCCTCTTCTCGAGGACGAGGGTAAAAAAGCGCCATTGCACTAGGACTTACCGCGGAGACTGCCTCTGCTGGCCTACGTGCCAATCCGGTACGTGGCGGGTTGGCCAGATGTGCGATTATATCGCTTAATGGCTCTTGGGCCGCGGTGCGTTACCTTGCAGGAATTGAGGCCGTCCGTTAATTTCCCTTGCATACACCACGTACCGGATTGGCACAACAAGCTTGGCATCCGGAGAGACGGGCTTCAAAGCTGCCTGACGACGGTTGCGCGTCCGTATCAAAATCCTCCTAATAAGCCCCCGTCACTGTTGGTTGAAGAGCCCAGGATTCTCTGCAAGCGTGCCAATCCGGTACCTGGAGGACTCTTGGCCCTCCGCCCTTAGGCAGTGCATACTCTTCCATAAACGGGCTGTTAGTTATGGCGTCCGAGGATTCAAAAAGGTGAGCGAACTCGGCCGCCACGTACCGGATTGGCACGAAAGTATTGCCGCAACGAGTGATGAGGTTCGCAAACATG
+
qbqW^q]qiqqqqDqHqiTqqqiqd`qqqqfqQqqUiqq_iq5qGiqWqqiqqq_ffqcqBqJqqqq\ddqqSqqqqqqqqqRqqqcqqqqqqqqqdqqiqq[iqqiqqqqiidbTqqqqqiXqqqaqqqqqqRqqq0qfqqqqqqqqqqYqqqfqiqiqqqqq^qqqqqWqqqqqqqcqqdqiqqqfWqqqcqqqqqqqqqqqYqqqqqqqqqqqqcqqq`qi_qqqqqqqqqqaqqqqqfqRqqqRaaqqqqqqqqiqqq`i`qq\qqqqqqYqqqqiqiDqqqqqfqqqqqiqcqqqqqqqqqfqqqqqqqqqqqaqq^qqqqiq[qqdqq\qJfqRNqqqqqqiqqqDqqqqqqiqq[qqT^qcJqqqqqqqqiqqqqqqqqiq\qqqqqiqqqcqqWqqqqqq1qqiqqqqqqqqdqqQqqqqqqqqiqqqWqqqqqqqqqqqqqqaqWqqqaqqqqqfqqqqqq[qqqqqqqqqqqqqqqGqqqiqqqqqqqqqqqfqqqqq_qfqqq`qifq^>qqqqqiqf[qqOqqiiqafqqqi]qqqJciSiqqqdqqZ^Fqdqa`qfqqiqfqi[iWiqqqWqqqqqiqqqJqiq?qqDiiMJb\\YqqqqqqqfqiiqqqqqqDqiqiqqqifqqqqaqqqWqqqqQqXiaqfqqiiqiqqUqdqqqqfVqaqqqqKqfaqqqqfqLqqdqqqiqffdqcqqfqqdqqqq]qVqq__qqiiqqq^qfqqqq\qqAiiq
@m140306_234628_42137_c100634642550000001823117809121440_s1_p0/692/ccs
TGGCTCTTCAACCAACAGTGACGGGGCTTATTAGGAGGATTTTGATACGGACGCGCAACCGTCGTCAGCAGCTTTGAAGCCGTCTCTCCGGATGCCAAG
+
q!!J8[DVL][8aXcP_L^bK\-iidE=YiXqqIdaI]W\\KV_KiPG(di]dPXcBq3qqqXqfZi*8]i_O\b@c\q#aS`cYiR^qqqqf'M"!!"
@m140306_234628_42137_c100634642550000001823117809121440_s1_p0/693/ccs
CATGTTTGCGAACCTCATCACTCGTTGCGGCAATACTTTCGTGCCAATCCGGTACGTGGCCAATTGGTAGTTTGTCCAGAACTCAGATTTTAACAGCAGAGGACGCATGCTCTACCTTCATGATCCACTGACGTCCCTGAGGCTGCAATACATGCAACGCCACGTACCGGATTGGCACGTAGGCCAGCAGAGGCAGTCTCCGCGGTAAGTCCTAGTGCAATGGCGCTTTTTTACCCTCGTCCTCGAGAAGAGGGGACGCCAGTGCAGATATCTTTAATGTGGTAATTGGGGCACGTAGGCCAGTGCCAATCCGGTACCTGGAGGACTCTTGGCCCTCCGCCCTTAGGCAGTGCATACTCTTCCATAAACGGGCTGTTAGTTATGGCGTCCGAGGATTCAAAAAGGTGAGCGAACTCGGCCGCCACGTACCGGATTGGCACAACAAGCTTGGCATCCGGAGAGACGGGCTTCAAAGCTGCCTGACGACGGTTGCGCGTCCGTATCAAAATCCTCCTAATAAGCCCCCGTCACTGTTGGTTGAAGAGCCCAGGATTCTCTGCAAGCGTGCCAATCCGGTACGTGGCGGGTTGGCCAGATGTGCGATTATATCGCTTAATGGCTCTTGGGCCGCGGTGCGTTACCTTGCAGGAATTGAGGCCGTCCGTTAATTTCCCTTGCATACACCACGTACCGGATTGGCACGAAAGTATTGCCGGACAGCATCTTCCTTGCCTCAACATG
+
qqqqqqqqqqqqqqqqqqqqqqqqqqqqqqqqqqqqqqqqqqqqqqqqqqqqqqqqqqqqqqqqqqqqqqqqqqqqqqqqqqqqqqqqqqqqqqqqqqqqqqqqqqqqqqqqqqqqqqqqqqqqqqqqqqqqqqqqqqqqqqqqqqqqqqqqqqqqqqqqqqqqqqqqqqqqqqqqqqqqqqqqqqqqqqqqqqqqqqq0qqqqqqqqqqqqqqqqqqqqqqqqqqiqqqqqqqqqqqqqqqqdqqqqqqqqqqqqqqqqqqqqqqqqqqqqqqqqqqqqqqqqqqqqqqqqqqqqqqqqqqqqqqqqqqqqqqqqqqqqqqqqqqqqqqVq[qqqqqqqqqqqqqqqqqqqqqqqqqqqqqqqqqqqqqqqqqqqqqqqqqqqqqqqqqqqqqqqqqqqqqqqqqqqqqqqqqqqqqqqqqqqqqqqqqqqqqqqqqqqqqqqqqqqqqqqqqqqqqqqqqqqqqqqqqqqqqqqqqqqqqqqqqqqqqqqqqqqqqqqqqqqqqqqqqqqqqqqqqqqq`qqqqqqqqqqqqqqqqqqqqqqqqqqqqqqqqqqqqqqqqqqqqqqqqqqqqqqqqqqqqqqqqqqqqqqqqqqqqqqqqqqqqqqqqqqqqqqqqqqqqqqPqqqqqqqqqqqqqqqqqqqqqqqqqqqqqqqqqqqqqqqqqqqqqqqqqqqqqqqqqqqqqqqqqqqqqqqqqqqqqqqqqqqqqqqqqqqqqqqqqqqqqqqqqqqqqqqqqqqq
@m140306_234628_42137_c100634642550000001823117809121440_s1_p0/707/ccs
CATGTGTTGCGAACCTTCATCCACTCGTTGCGAGCAATACCTTTCGTGCCAATCCGGTACGTGGTGTATGCAAGGGAAATTAACGACGGCCTCAATTCCTGCAAGGTAAACGCACCCGCGGGCCCCAAGAGCCATTAAGCGATATAATCGCACATCTGGCCAACCCGCCACGTACCGGATTGGCACGTAGGCCAGCAGAGGCAGTCTCCGCGGTAAGTCCTAGTGCAATGGCGCTTTTTTTACCCTCGTCCTCGAGAAGAGGGACGCCCAGTGCAGATATCTTTAATGTGAATGGGGGCCGTAGGCCAGTGGCCAATCCGGTACCTGGAGGACTCTTGGCCCTCCGCCCTTAGGCAGTGCATACTCTTCCATAAACGGGCTGTTAGTTATGGCGTCCGAGGATTCAAAAAGGTGAGCGAACTCGGCCGCCACGTACCGGATTGGCACAACAAGCCTTGGCATCCGGAGAGACGGGCTTCAAAGCTGCCTGACGACGGTTGCGCGTCCGTATCAAAATCCTCCTAATAAGCCCCCGTCACTGTTGGTTGAAGAGCCCAGGATTCCTCTGCAAGCGTGCCAATCCGGTACGTTGGCGTTGCATGTATTGCAGCCTCAGGGACGTCAGGTGGATCATGAAGGTAGAGCATGCGTCCTCTGCTGTTAAAATCTGAGTTCTGGACAAACTACCAATTGGCCACGTACCGGATTGGCACGAAAGTATTGCCGGACAGCATCTTCCTTGCCTCAAACATG
+
44433'33$3$'2&4#$&4.$%(4@9=,-<>-#&?3'+L'&%?LK>7'DLILK6L9>J$BL>2N>:H?DG=J=5LI:JLKLKLF1DJBF9IL7+=DK8J<9;JL/KG)?18K@(%:1B:%<4(2NC98?9AHLG<<>C>I>E<?DDLK89)<IEKCFF>EGEL.?DK4NJDJF><LFL<:L8LLK6GKG,H,?(5HJ>(4J18IJ'9298HBKKBG=FBLKKL9IK@MF=LLJ(0KD3>JLK(IL:CGL>LLD;IKJL?4%FA99D5?C>J785:F<@K?*=LLDL=:,!!?%&GII71*F/<1D@E2E>'IEL0F=7E5>9:'C2:JB9GELKL3J9B/FDBDCB*,CB=I<LF8JJ<?),9=6)$8FLK99LLF5OLKG3ELEFJF9@8B+K=2B137IL?L2CLFL?:NKF;9;$4GIK>7I<LL?F<7>I;GLDLF=I35%=:.@6/DF(<6C0FD/>8L9C6BNHWJ'=NI9P#7FQ:3=E?WBMLG2QX<C/F7H.IFM<?(CWXW@LLWV<VKIPC6FG4;C/E:'?UXWJVKLCENT.TWGW7@1EXUS/SJEO(6AS?SWRU<S:E>QXFTRTXIXXQDW-RHXH@F6DW,=RCP-JHLL71JLLK<LLLL>93J*>G6KF27I=9*4*?=:/1-<7???@2:@@@06@0<11/@@:/2@<:?<;7./@?5,(<.?>0=,7&@3;:@1;0<<2@:@.=/+@-@@.8@@>@@?@>?@6@??@><:@;-@)@?@50>9=+3??0)@
@m140306_234628_42137_c100634642550000001823117809121440_s1_p0/716/ccs
GCAACTCGCCGCCACGTACCGGATTGGCACGCTTGCAGAGAATCCTGGGCTCTTCAAGCCAACAGTGACGGGGGCTTATTAGGAGGATTTTGATACGGACGCGCAACCGTCGTCAGGCAGCTTTGAAGCCCGTCTCTCCGGATGCCAAGCTTGTTGTGCC
+
q!![OVG%<6W`iq;iFbNq[q]T_?qiqqqq-i[ZqqqiqqqqqqJqqqRqqfqqq%[qqq?G^qDqq+qqib]`qqq<qqqqqqqqqqqqdqqqqqqqYqqqiqfqqqqqqqqZqqqCidV[Kiq[IcqqQfqqiL[KcZcTHqW^bqfqXa7]!!!"
@m140306_234628_42137_c100634642550000001823117809121440_s1_p0/751/ccs
CATGTTTGCGAAACCTCATCACTCGTTGCGGCAATACTTTCGTGCCAATCCGGTACGTGGCGTTGCATGTATTGCAGCCTCAGGGACGTCAGTGGATCATGAAGGTAGAGCATGCGTCCTCTGCTGTTAAAATCTGAGTTCTGGACAAACTACCAATTGGCCACGTACCGGATTGGCACAACAAGCTTGGCATCCGGAGAGACGGCTTCAAAGCTGCCTGACGACGGTTGCGCGTCCGTATCAAAATCCTCCTAATAAGCCCCGTCACTGTTGGTTGAAGAGCCCAGGATTCTCTGCAAGCGTGCCCAATCCGGTACGTGGCGGGTTGGCCAGATGTGCGATTATATCGCTTAATGGCTCTTGGGCCGCGGTGCGTTACCTTGCAGGGAATTGAGGCCGTCCGTTAATTTCCCTTGCATACACCACGTACCGGATTGGCACTGGCCTACGTGCCCCAATTACCACATTAAAGATATCTGCACTGGCGTCCCCTCTTCTCGAGGACGAGGGTAAAAAAAGCGCCATTGCACTAGGACTTACCGCGGAGACTGCCTCTGCTGGGCCTACGTGCCAATCCGGTACCTGGAGGACTCTTGGCCCTCCGCCCTTTAGGCAGTGCATACTCTTTCCATAAACGGGCTGTTAGTTATGGCGTCCGAGGATTCAAAAAGGTGAGCGAACTCGGCCGCCACGTACCGGATTGGCACGAAAGTATTGCCGGACAGCATCT
+
PA9BSAS\H_.^dQdaabNacaa?cTdSSR=Q=_H+[LTc8YPOK]Zdb<i]dUVN]TNdWNNdbddcaSTVDHTd]EdcXb\ddP`E7McdR9M;KLVOScVEdLLbcLR^>FJTP'KbL_J[SJ9`YTdaTbcJ%R:PaMXdT?HddTaU[d<ROB:RI_cVdc>aUHdP1F8a?^b\^JLdSGPdbdNObLNLqaR`@OH#OILcA%U`LUJ^=ccVU`MLbYdMScdJFdaOddd\bP'`KFF;KRD@GBFQAIV1]NIDDA=HQCBXAJSXR@WBA9>NJP>YT6TLVJD1PKY=ON+:'IE=UEKZ<XJCVWWVXI?DJNJ7XDKWOWDSDSKXT+NVM?7@SGTXBRD=SRUXMY&W0/VUF@>TXTWKXDU8@XWKA%aLQ`;QPQ-aMWHaLdb]\NdOXSEaaa^\EP_[DJEJ5ZUDEDMN^c9UUc_:`UDZSdc\AWW`3da^]bDW^V]HbQ_dPWUMa]4^IPcJPabGVPRUJdcaU96SNMS_V]qb:SLCcdM*YU_a[[]J>TabYdV>^QT]>S:0'aa\dL^LU_4SPPST^U\0\PU7dWNWbc9\G],aPdRWqUW)?8DU9\_EZRM^VOVKP&MA`McMEdc%HMACH8DGWKEEWQOLN+HIJW289XGV=XVQW@DVWB6LWIIIG6WALFKKLKI?<8LL:?DLLII/80=;C4,=K6KK>L9JB85>@KL65>+>A9G3+=LF9C&@,,?7F?=/?@!!!"
@m140306_234628_42137_c100634642550000001823117809121440_s1_p0/775/ccs
CATGTTTGCGAACCTCATCACTCGTTGCGGCAATACTTTCGTGCCAATCCGGTACGTGGCGGCCGAGTTCGCTCACCTTTTTGAATCCTCGGACGCCATAACTAACAGCCCGTTTATGGAAGAGTATGCACTGCCTAAGGGCGGAGGGCCAAGAGTCCTCCAGGTACCGGATTGGCACTGGCCTACGTGCCCAATTACCACATTAAAGATATCTGCACTGGCGTCCCTCTTCTCGAGGACGAGGGTAAAAAAGCGCCATTGCACTAGGACTTACCGCGGAGACTGCCTCTGCTGGCTACGTGCCAATCCGGTACGTGGCGGGTTGGCCAGATGTGCGATTATATCGCTTAATGGCTCTTGGGCGCGGTGCGTTACCTTGCAGGAATTGAGGCCGTCCGTTAATTTCCTTGCATACACCACGTACCGGATTGGCACAACAAGCTTGGCATCCGGAGAGACGGGCTTCAAAGCTGCCTGACGACGGTTGCGCGTCCGTATCAAAATCCTCCTAATAAGCCCCGTCACTGTTGGTTGAAGAGCCCAGGATTCTCTGCAAGCGTGCCAATCCGGTACGTGGCGTTGCATGTATTGCAGCCTCAGGGACGTCAGTGGATCATGAAGGTAGAGCATGCGTCCTCTGCTGTTAAAATCTGAGTTCTGGACAAACTACCAATTGGCCACGTACCGGATTGGCACGAAAGTATTGCCGGACAGCATCTTCCTTGCCTCAACATG
+
qqqqfqqqqqqqqqqqqqqqqqqqqqqqqqqqqqqqPqqqqqqqqqqqZqqqqqqqq/qqRqqqqqqqqqqqqqqqq3qqqqqqqqqqqq\qqqqiqqqqqqqqqqqq3qqqqqqqq^qqqqqqqqqqqqqqqVqqqqJqqqqqq(qqYqqqqqqqqqqqqqqqqqqqqqqqqqqqqqqqqdqqqqqqq)qqiqqqqQqqqqqqqqqqqqqqqqqqqqqqqqqqDqqqqqqqqqqqiqqqqqCqqqaqqqqqqqqOqqqqqqqqqqdqqqqqqqqqqqqqqqqqqVqqqqqqqqq,qqqqqqqqqqqUqqqqqqqq.qq[qqqqqq]qqqqqqqqqqqqqqqqqqqqqqqqqfqqqqqqqqq'qqqqqqqqqqqqqqqqqqqqqqqqqqqqqqqqGqqqqqqqqq+qqqqqqqqqqqqqqqqqqqqqqqqqqqqqqqqqqqqqqqqqqq^qqqqqqqqq:qqqqqqqqqqqqqDqqqqqqqqqqqqqqqqqqfqqqqqqqqqqqqqqqqqqqqqqqPqqqqqqqqqqqqqqqqqqqqqqqqqqqqqqqqqqqqqqqqqqqqqqqqqqqqqqqqqqZqqqqqqqqqqqqqqqqqqqqqqqqqqqqqqqqqqqqqqqqqqqqqqqqqqqqqqqqqqqqqqqqqqqqqqqqqqqqqqqqqqq`qqqqqqqqqqqqqqqZqqqqqqqqqqqqqqqqqqqqq7qqqqqqqqbqqqqqqqqqqqqqqqqqqqqqqqqqqqq
@m140306_234628_42137_c100634642550000001823117809121440_s1_p0/795/ccs
CATGTTGAGGCAAGGAAGATGCTGTCCGGCAATACTTTCGTGCCAATCCGGTACGTGGCGGCCGAGTTCGCTCACCTTTTTGAATCCTCGGACGCCATAACTAACAGCCCGTTTATGGAAGAGTATGCACTGCCTAAGGGCGGAGGGCCAAGAGTCCTCCAGGTACCGGATTGGCACTGGCCTACGTGCCCCAATTACCACATTAAAGATATCTGCACTGGCGTCCCCTCTTCTCGAGGACGAGGGTAAAAAAGCGCCATTGCACTAGGACTTACCGCGGAGACTGCCTCTGCTGGCCTACGTGCCAATCCGGTACGTGGCGTTGCATGTATTGCAGCCTCAGGGACGTCAGTGGATCATGAAGGTAGAGCATGCGTCCTCTGCTGTTAAAATCTGAGTTCTGGACAAACTACCAATTGGCCACGTACCGGATTGGCACGCTTGCAGAGAATCCTGGGCTCTTCAACCAACAGTGACGGGGGCTTATTAGGAGGATTTTGATACGGACGCGCAACCGTCGTCAGGCAGCTTTGAAGCCCGTCTCTCCGGATGCCAAGCTTGTTGTGCCAATCCGGTACGTGGCGGGTTGGCCAGATGTGCGATTATATCGCTTAATGGCTCTTGGGCCGCGGTGCGTTACCTTGCAGGAATTGAGGCCGTCCGTTAATTTCCCTTGCATACACCACGTACCGGATTGGCACGAAAGTATTGCCGCAACGAGTGATGAGGTTCGCAAACATG
+
qqqqqqqqqqqqqqqqqqqqqqqqqqqqqqqqqqqiqqqqqqqqqqqqqqqqqqqqqqqqqqqqqqqqqqqqqqqqqqqqqqqqqqqqqqqqqqqqqqqqqqqqqqqqqqqqqqqqqqqqqqqqqqqqqqqqqqqqqqqqqqqqqqqqqqqqqqqqqqiqqqqqqqqqqqqqqqqqqqqqqqqqqqqqqqqqqqqqqqqqqqqqqqqqqqqqqqqqqqqqqqqqqqqqqqqqqqqqqqqqqqqqqqqqqqqqqqqqqqqqqqqqqqqqqqqqqqqqqqqqqqqqqqqqqqqqqqqqqqqqqqqqqqqqqqqqqqqqqqqqqqqqqqqqqqqqqqqqqqqqqqqqqqqqqqqqqqqqqqqqqqqqqqqqqqqqqqqqqqqqqqqqqqqqqqqqqqqqqqqqqqqqqqqqqqqqqqqqqqqqqqqqqqqqqqqqqqqqqqqqqqqqqqqqqqqqqqqqqqqqqqqqqqqqqqqqqqqqqqqqqqqqqqqqqqqq_qqqqqqqqqqqqqqqqqqqqqqqqqqqqqqqqqqqqqqqqqqqqqqqqqqqqqqqqqqqqqqqqqqqqqqqqqqqqqqqqqqqqqqqqqqqqqqqqqqqqqqqqqqqqqqqqqqqqqqqqqqqqqqqqqqqqqqqqqqqqqqqqqqqqqqqqqqqqqqqqqqqqqqqqqqqqqqqqqqqqqqqqqqqqqqqqqqqqqqqqqqqqqqqqqqqqqqqqqqqqqqqqqqqqqqqqqqqqqqqqqqqqqqqq
@m140306_234628_42137_c100634642550000001823117809121440_s1_p0/806/ccs
CATGTTTGCGAACCTCATCACTCGTTGCGGCAATACTTTCGTGCCAATCCGGTACGTGGTGTATGCAAGGGAAATTAACGGACGGCCTCAATTCCTGCAAGGTAACGCACCGCGGCCCAAGAGCCATTAAGCGATATAATCGCACATCTGGCCAACCCGCCACGTACCGGATTGGCACAACAAGCTTGGCATCCGGAGAGACGGGCTTCAAAGCTGCCTGACGACGGTTGCGCGTCCGTATCAAAATCCTCCTAATAAGCCCCCGTCACTGTTGGTTGAAGAGCCCAGGATTCTCTGCAAGCGTGCCAATCCGGTACGTGGCCAATTGGTAGTTTGTCCAGAACTCAGATTTTAACAGCAGAGGACGCATGCTCTACCTTCATGATCCACTGACGTCCCTGAGGCTGCAATACATGCAACGCCACGTACCGGATTGGCACGTAGGCCAGCAGAGGCAGTCTCCGCGGTAAGTCCTAGTGCAATGGCGCTTTTTTACCCTCGTCCTCGAGAAGAGGGGACGCCAGTGCAGATATCTTTAATGTGGTAATTGGGGCACGTAGGCCAGTGCCAATCCGGTACCTGGAGGACTCTTGGCCCTCCGCCCTTAGGCAGTGCATACTCTTCCATAAACGGGCTGTTAGTTATGGCGTCCGAGGATTCAAAAAGGTGAGCGAACTCGGCCGCCACGTACCGGATTGGCACGAAAGTATTGCCGGACAGCATCTTCCTTGCCTCAACATG
+
qqqqqqqqqqqqqqqqqqqqqqqqqqqqqqqqqqqqqqqqqqqqqqqqqqqqqqqqqqqqqqqqqqqqqqqqqqqqqqqqqqqqqqqqqqqqqqqqqqqqqqqqqqqqqqqqqqqqqqqqqqqqqqqqqqqqqqqqqqqqqqqqqqqqqqqqqqqqqqqqqqqqqqqqqqqqqqqqqqqqqqqqqqqqqqqqqqqqqqqqqqqqqqqqqqqqqqqqqqqqqqqqqqqqqqqqqqqqqqqqqqqqqqqqqqqqqqqqqqqqqqqqqqqqqqqqqqqqqqqqqqqqqqqqqqqqqqqqqqqqqqqqqqqqqqqqqqqqqqqqqqqqqqqqqqqqqqqqqqqqqqqqqqqqqqqqqqqqqqqqqqqqqqqqqqqqqqqqqqqqqqqqqqqqqqqqqqqqqqqqqqqqqqqqqqqqqqqqqqqqqqqqqqqqqqqqqqqqqqqqqqqqqqqqqqqqqqqqqqqqqqqqqqqqqqqqqqqqqqqqqqqqqqqqYqqqqqqqqqqqqqqqqqqqqqqqqiqqqqqqqqqqqqqqqqqqqqqqqqqqqqqqqqqqqqqqqqqqqqqqqqqqqqqqqqqqqqqqqqqqqqqqqqqqqqqqqqqqqqqqqqqqqqqaqqqqqqqqqqqqqqqqqqqqqqqRqqqqqqqqqqqqqqqqqqqqqqqqqqqqqqqqqqqqqqqqqqqqqqqqqqqqqqqqqqqqqqqqqqqqqqqqqqqqqqqqqqbqqqqqqqqqqqqqqqqiqqqqqqqqq
@m140306_234628_42137_c100634642550000001823117809121440_s1_p0/812/ccs
AACCTCCAATAGAGCCCCGTCACTGTTGGTTGAAGAGCCCAGATTCCTGCAAGCGTGCCAATCCGCGTACGTGGCGGCCGAGTTCGCTCACCTTTTTTGAATCCTCGGACGCCCATAGACTAACAGCCCGATTTATGGAAGAGTATGCACTGCCTAAGGGCGGAGGGCCAAGAGTCCTCCAGGTACCGGATCTGGCACTGGCTACGTGCCCCAATTACCCACATTAAAAGATATTCTGCACCTGGCGTCCCCTCTTCTCGAGGACGAGGGGTAAAAGCGCCATTGCACTAGGACTTACCGCGGAGACTGCCTCTGCTGGCCTACGTGCCAATCCGGTACGTGGCGGGTTGGCCAGATGTGCGATTATATCGCTTAATGGCTCTTGGGCCGCGGGTGAGTTACCTTGCAGGAATTG
+
q!!.4(3''1##'-%++0--2424)44+-'(32443%-443$-&%*$%/&244424'#21/-#$%($0.%/"244-(341')4/4211$%,&(44444214&&4420((/0#3/.4.&/4324434'444##(3<(/5-;>;&;'?2:5(<,6@?+72@@>(=?,@A41<?1@3>*D>+7)&7@30=>@@2$/1>023?1<$>9:>@>%8<17@?@?"/)*:;,.*476;??9)3,.,&%*570@@@;',9>?238;@?6+/1@/?>(<1:0%004.<A2:=?LL=@%,(.MJ4YNUT`CKVdOWOUV[_dR_7]KcN^J_QT)QaVQLPb]K^QdbPL>daddOdN1LCI8ibIE<NcT^NGbUa_VBURQFWL:WKXSHG2O/TT>XLR&D3=D&5AG+:?1@???-?1"!!"
@m140306_234628_42137_c100634642550000001823117809121440_s1_p0/821/ccs
CATGTTGAGGCAAGGAAGATGCTGTCCGGCAATACTTTCGTGCCAATCCGGTACGTGGTGTATGCAAGGGAAATTAACGGACGGCCTCAATTCCTGCAAGGTAACGCACCGCGGCCCAAGAGCCATTAAGCGATATAATCGCACATCTGGCCAACCCGCCACGTACCGGATTGGCACGCTTGCAGAGAATCCTGGGCTCTTCAACCAACAGTGACGGGGGCTTATTAGGAGGATTTTGATACGGACGCGCAACCGTCGTCAGGCAGCTTTGAAGCCCGTCTCTCCGGATGCCAAGCTTGTTGTGCCAATCCGGTACGTGGCGGCCGAGTTCGCTCACCTTTTTGAATCCTCGGACGCCATAACTAACAGCCCGTTTATGGAAGAGTATGCACTGCCTAAGGGCGGAGGGCCAAGAGTCCTCCAGGTACCGGATTGGCACTGGCCTACGTGCCCCAATTACCACATTAAAGATATCTGCACTGGCGTCCCCTCTTCTCGAGGACGAGGGTAAAAAAGCGCCATTGCACTAGGACTTACCGCGGAGACTGCCTCTGCTGGCCTACGTGCCAATCCGGTACGTGGCGTTGCATGTATTGCAGCCTCAGGGACGTCAGTGGATCATGAAGGTAGAGCATGCGTCCTCTGCTGTTAAAATCTGAGTTCTGGACAAACTACCAATTGGCCACGTACCGGATTGGCACGAAAGTATTGCCGCAACGAGTGATGAGGTTCGCAAACATG
+
qqqqqqqqqqqqqqqqqqqqqqqqqqqqqqqqqqqqqqqqqqqqqqqqqqqqqqqqYqqqqqqqqqqqqqqqqqqqqqqqqqqqqqqqqqqqqqqqqqqqqqqqqqqqqqqqqqqqqqqqqqqqqqqqqqqqqqqqqqqqqqqqqqqqqqqqqqqqqqqqqqqqqqqqqqqqqqqqqqqqqqqqqqqqqqqqqqqqqqqqqqqqqqqqqqqqqqq^qqqqb^qqqqqqqqqqqqqqqqqqqqqqqqqqqqqqqqqqqqqqqfqqqqqqqqqqqqqqqqqqqqqqqqqqqqqqqqqqqqqqqqqqqqqqqqqqqqqqqqqqqqqqqqqqqqqqqqqqqqqqqqqqqqqqqqqqqqqqqqqqqqqqqqqqqiqqqqqqqqqqqqqqqqqqqqqqqqqqqqq\qqqqqqqqqqqqqqqqqqqqiqqqqqqqqqqqqqqqqqqqqqqqqqqqqiKqqqqqqqqqqqqqqqqqqqqqqqqqqqqqqqqqqqqqqqqqqqqqqqqqqqqqqWqqqZqqqqqqqqqqqqqqqqqqqqqqqqqqqqqqqqqbqqqqqqqqqqqqqqqqqqqqqqqqqqqqqqqqqqqqqqqqqqqqqqqqqqqqqqqqqqqqZqqqqqqqqqqqqqqqqqqqqqqqqqqqqqqqqqqqqqqqqiqqqqqqqqqqqqqqqqqqqqqqqqqqqqqqqqqqqqqqqqqqqqqqqqqqqqqqqqqqqqqqqqqqqqqqqqqqqqqqqqqYqqqqqqqqqqqqq
@m140306_234628_42137_c100634642550000001823117809121440_s1_p0/824/ccs
CATGTTGAGGCAAGGAAGATGCTGTCCGGCAATACTTTCGTGCCAATCCGGTACGTGGCCAATTGGTAGTTTGTCCAGAACTCAGATTTTAACAGCAGAGGACGCATGCTCTACCTTCATGATCCACTGACGTCCCTGAGGCTGCAATACATGCAACGCCACGTACCGGATTGGCACGTAGGCCAGCAGAGGCAGTCTCCGCGGTAAGTCCTAGTGCAATGGCGCTTTTTTACCCTCGTCCTCGAGAAGAGGGGACGCCAGTGCAGATATCTTTAATGTGGTAATTGGGGCACGTAGGCCAGTGCCAATCCGGTACCTGGAGGACTCTTGGCCCTCCGCCCTTAGGCAGTGCATACTCTTCCATAAACGGGCTGTTAGTTATGGCGTCCGAGGATTCAAAAAGGTGAGCGAACTCGGCCGCCACGTACCGGATTGGCACGCTTGCAGAGAATCCTGGGCTCTTCAACCAACAGTGACGGGGGCTTATTAGGAGGATTTTGATACGGACGCGCAACCGTCGTCAGGCAGCTTTGAAGCCCGTCTCTCCGGATGCCAAGCTTGTTGTGCCAATCCGGTACGTGGCGGGTTGGCCAGATGTGCGATTATATCGCTTAATGGCTCTTGGGCCGCGGTGCGTTACCTTGCAGGAATTGAGGCCGTCCGTTAATTTCCCTTGCATACACCACGTACCGGATTGGCACGAAAGTATTGCCGCAACGAGTGATGAGGTTCGCAAACATG
+
qqqqqqqqqqqqqqqqqqqqqqqqqqqqqqqqqqqqqqqqqqqqqqqqqqqqqqqqqqqqqqqqqqqqqqqqqqqqqqqqqqqqqqqqqqqqqqqqqqqqqqqqqqqqqqqqqqqqqqqqqqqqqqqqqqqqqqqqqqqqqqqqqqqqqqqqqqqqqqqqqqqqqqqqqqqqqqqqqqqqqqqqqqqqqqqqqqqqqqqqqqqqqqqqqqqqqqqqqqqqqqqqqqqqqqqqqqqqqqqqqqqqqqqqqqqqqqqqqqqqqqqqqqqqqqqqqqqqqqqqqqqqqqqqqqqqqqqqqqqqqqqqqqqqqqqqqqqqqqqqqqqqqqqqqqqqqqqqqqqqqqqqqqqqqqqqqqqqqqqqqqqqqqqqqqqqqqqqqqqqqqqqqqqqqqqqqqqqqqqqqqqqqqqqqqqqqqqqqqqqqqqqqqqqqqqqqqqqqqqqqqqqqqqqqqqqqqqqqqqqqqqqqqqqqqqqqqqqqXqqqqqqqqqqqqqqqqqqqqqqqqqqqqqqqqqqqqqqqqqqqqqqqqqqqqqqqqqqqqqqqqqqqqqqqqqqqqqqqqqqqqqqqqqqqqqqqqqqqqqqqqqqqqqqqqqqqqqqqqqqqqqqqqqqqqqqqqqqqqqqqqqqqqqqqqqqqqqqqqqqqqqqqqqqqqqqqqqqqqqqqqqqqqqqqqqqqqqqqqqqqqqqqqqqqqqqqqqqqqqqqqqqqqqqqqqqqqqqqqqqqqqqqqqqqqqqqqqqqqqqq
@m140306_234628_42137_c100634642550000001823117809121440_s1_p0/825/ccs
CATGTTTGCGAACCTCATCACTCGTTGCGGCAATACTTTCGTGCCAATCCGGTACGTGGTGTATGCAAGGGAAATTAACGGACGGCCTCAATTCCTGCAAGGTAACGCACCGCGGCCCAAGAGCCATTAAGCGATATAATCGCACATCTGGCCAACCCGCCACGTACCGGATTGGCACGCTTGCAGAGAATCCTGGGCTCTTCAACCAACAGTGACGGGGGCTTATTAGGAGGATTTTGATACGGACGCGCAACCGTCGTCAGGCAGCTTTGAAGCCCGTCTCTCCGGATGCCAAGCTTGTTGTGCCAATCCGGTACGTGGCGGCCGAGTTCGCTCACCTTTTTGAATCCTCGGACGCCATAACTAACAGCCCGTTTATGGAAGAGTATGCACTGCCTAAGGGCGGAGGGCCAAGAGTCCTCCAGGTACCGGATTGGCACTGGCCTACGTGCCCCAATTACCACATTAAAGATATCTGCACTGGCGTCCCCTCTTCTCGAGGACGAGGGTAAAAAAGCGCCATTGCACTAGGACTTACCGCGGAGACTGCCTCTGCTGGCCTACGTGCCAATCCGGTACGTGGCGTTGCATGTATTGCAGCCTCAGGGACGTCAGTGGATCATGAAGGTAGAGCATGCGTCCTCTGCTGTTAAAATCTGAGTTCTGGACAAACTACCAATTGGCCACGTACCGGATTGGCACGAAAGTATTGCCGGACAGCATCTTCCTTGCCTCAACATG
+
qqqqqqqqqqqqqqqqqqqqqqqqqqqqqqqqqqqqqqqqqqqqqqqqqqqqqqqqqqqqqqqqqqqqqqqqqqqqqqqqqqqqqqqqqqqqqqqqqqqqqqqqqqqqqqqqqqqqqqqqqqqqqqqqqqqqqqqqqqqqqqqqqqqqqqqqqqqqqqqqqqqqqqqqqqqqqqqqqqqqqqqqqqqqqqqqqqqqqqqqqqqqqqqqqqqqqqqq_qqqqqqqqqqqqqqqqqqqqqqqqqqqqqqqqqqqqqqqqqqqqqqqqqqqqqqqqqqqqqqqqqqqqqqqqqqqqqqqqqqqqqqqqqqqqqqqqqqqqqqqqqqqqqqqqqqqqqqqqqqqqqqqqqqqqqqqqqqqqqqqqqqqqqqqqqqqqqqqqqqqqqqqqqqqqqqqqqqqqqqqqqqqqqqqqqqqqqqqqqqqqqqqqqqqqqqqqqqqqqqqqqqqqqqqqqqqqqqqqqqqqqqqqqqqqqqqqqqqqqqqqqqqqqqqqqqqqqqqqqqqqqqqqqqqqqqqqqqqqqqqqqqqqqqqqqqqqqqqqqqqqqqqqqqqqqqqqqqqqqqqqqqqqqqqqqqqqqqqqqqqqqqqqqqqqqqqqqqqqqqqqqqqqqqqqqqqqqqqqqqqqqqqqqqqqqqqqqqqqqqqqqqqqqqqqqqqqqqqqqqqqqqqqqqqqqqqqqqqqqqqqqqqqqqqqqqqqqqqqqqqqqqqqqqqqqqqqqqqqqqqqqqqqqqqqqqqqqqqqqqqq
@m140306_234628_42137_c100634642550000001823117809121440_s1_p0/917/ccs
CATGTTTGCGAACCTCATCACTCGTTGCGGCAATACTTTCGTGCCAATCCGGTACGTGGTGTATGCAAGGGAAATTAACGGACGGCCTCAATTCCTGCAAGGTAACGCACCGCGGCCCAAGAGCCATTAAGCGATATAATCGCACATCTGGCCAACCCGCCACGTACCGGATTGGCACGTAGGCCAGCAGAGGCAGTCTCCGCGGTAAGTCCTAGTGCAATGGCGCTTTTTTACCCTCGTCCTCGAGAAGAGGGGACGCCAGTGCAGATATCTTTAATGTGGTAATTGGGGCACGTAGGCCAGTGCCAATCCGGTACCTGGAGGACTCTTGGCCCTCCGCCCTTAGGCAGTGCATACTCTTCCATAAACGGGCTGTTAGTTATGGCGTCCGAGGATTCAAAAAGGTGAGCGAACTCGGCCGCCACGTACCGGATTGGCACGCTTGCAGAGAATCCTGGGCTCTTCAACCAACAGTGACGGGGGCTTATTAGGAGGATTTTGATACGGACGCGCAACCGTCGTCAGGCAGCTTTGAAGCCCGTCTCTCCGGATGCCAAGCTTTGTTGTGCCAATCCGGTACGTGGCGTTGCATGTATTGCAGCCTCAGGGACGTCAGTGGATCATGAAGGTAGAGCATGCGTCCTCTGCTGTTAAAATCTGAGTTCTGGACAAACTACCAATTGGCCACGTACCGGATTGGCACGAAAGTATTGCCGGACAGCATCTTCCTTGCCTCAACATG
+
qqqq_qqqqq`qqqqqqq`qqqVqqqqqqqqqqqqqcqqqqqqqqqqqcqqqqqqqqdqqqqqqqqfqqqqqqqqqqqqqqqqqqqqq]qqqqqqqqqqqqqqqqqqqqqLqq`qaqq;qqfqqqqqqiqqqqqqqqaqqqqiWqqqqqqqqqiqdqqqqqqqqqqqqqqqqqqqqqqqqqqqqqqqqqiqqqqqqqqqqqqqqqqqqqqqqqqqqqqqqqYqqqq9qqqqqqqqqqqqqNqqqiqiqqqq_qqqqqqqqqqqqqqqqqqqqqqqqqqqqqqqqqqqHqqqqqqqqqqqfqqqqqqqqqqqqqqqqqqqqqqqqqqqqqqqqqqqqiqqXqqqqqqqqqqqqqqqqqqqqqqqqqqqqqqqqqqqqqqqqqqqqqqqqqqqqqqqqqqqqqqqqqqqqqqqYqqqqqqiqqqqqqqqqqqqqqqqqqqqqqqqqqqqqqqqqqqqqIqqqqqqqiqq\qqqiqqqdqqTqqqqqqqqqqqiqiqqqQqqqqqqqqqqqqqqqqXqqq`qqqqqqqqqqqqqqqqqqqqqqqqqqqq=qqqqqiqqqqqq5qqq_qqqqUqqqqqqqqqqqqqqqqqRqqqqqqqqqqqqqqqqqqqbqqqqqqqqqqqqqqqqqqqqqqqqqqqqqqqqqqqqqqqqqqqqqiqqqqqqqqqqqqqqqqZqqqqqqqqqqqqqqJqqqqqqqqqqqqqqqqqqqqqqqqqqqqqqqqqdqqqqqqqqqqqqiqqqqqqfqQq
@m140306_234628_42137_c100634642550000001823117809121440_s1_p0/937/ccs
CATGTTGAGGCAAGGAAGATGCTGTCCGGCAATACTTTCGTGCCAATCCGGTACGTGGCCAATTGGTAGTTTGTCCAGAACTCAGATTTTAACAGCAGAGGACGCATGCTCTACCTTCATGATCCACTGACGTCCCTGAGGCTGCAATACATGCAACGCCACGTACCGGATTGGCACGCTTGCAGAGAATCCTGGGCTCTTCAACCAACAGTGACGGGGGCTTATTAGGAGGATTTTGATACGGACGCGCAACCGTCGTCAGGCAGCTTTGAAGCCCGTCTCTCCGGATGCCAAGCTTGTTGTGCCAATCCGGTACGTGGCGGCCGAGTTCGCTCACCTTTTTGAATCCTCGGACGCCATAACTAACAGCCCGTTTATGGAAGAGTATGCACTGCCTAAGGGCGGAGGGCCAAGAGTCCTCCAGGTACCGGATTGGCACTGGCCTACGTGCCCCAATTACCACATTAAAGATATCTGCACTGGCGTCCCCTCTTCTCGAGGACGAGGGTAAAAAAGCGCCATTGCACTAGGACTTACCGCGGAGACTGCCTCTGCTGGCCTACGTGCCAATCCGGTACGTGGCGGGTTGGCCAGATGTGCGATTATATCGCTTAATGGCTCTTGGGCCGCGGTGCGTTACCTTGCAGGAATTGAGGCCGTCCGTTAATTTCCCTTGCATACACCACGTACCGGATTGGCACGAAAGTATTGCCGCAACGAGTGATGAGGTTCGCAAACATG
+
qqqqqqqqqqqqqqqqqqqqqqqqq`qqqqqqqqqqqqqqqqqqqqqqqqq4qqqqRqqqqqqqqqqqqqqqqqqqqqqqqqqqqqqqqqqqqqqqqqqqqqqqqqqqqqqqqqqqqqqqqqqqqqqqqqqqqqqqqqqiqqqqqqqqqqqqqqqqqqqqqqqqqqqqqqqqaqqqqqqqqqqqqqqqqqqqqqqqqqq=qqqqPqiqqqqTqfqAqqqqqqqqqqqqqqqqqqqqqqqqqqXqqqqqqqqqqqqqqqqqqqqqqqqqqqqqqqqqqqqqqqqqqqqqqqiqqqqqqqqqqqqqqqqqqqqqqqqqqqZqqqqqqqqqqqqqqqqqqqqqqqqfqqqqqqqqqqqqqqqqqqqqqqqqqqqqqqqqqqqqqqqqqqqqqqqqqqqqqqqqqqqqqqqqqqqqqqqqqqqqqqqqqqqqqqqqqqqqVqqqqqqqqqqqqqWqqqqqqqqqqqqqHqqqqqqqqqqqqqqqqqqqqqZqqqqqqqqqqqqqqqqqqYqqqiqqqqqqqqqqqqqqqqqqqqqqqqqqiqqqaqqqqqqqqqqqqqqqqqqqqqqqqqqqqqqqqqqqqqqqqqqqqqqqqqqqqqqqqqqqqqqqqqqqqqqqqqqqqqqqqqqqqq[qqqqqqqqqqqqqqqqqqqqqqqqqqqqqqqqqYqqqqqqqqqqqqqqqqqqqqqqqqqqqqqqqqqqqqqqqqq3qqqqqqqq`qqqqqqqqqqqqqqqqqqqqqqqqqqqqq
@m140306_234628_42137_c100634642550000001823117809121440_s1_p0/940/ccs
CATGTTGAGGCAAGGAAGATGCTGTCCGGCAATACTTTCGTGCCAATCCGGTACGTGGCCAATTGGTAGTTTGTCCAGAACTCAGATTTTAACAGCAGAGGACGCATGCTCTACCTTCATGATCCACTGACGTCCCTGAGGCTGCAATACATGCAACGCCACGTACCGGATTGGCACGTAGGCCAGCAGAGGCAGTCTCCGCGGTAAGTCCTAGTGCAATGGCGCTTTTTTACCCTCGTCCTCGAGAAGAGGGGACGCCAGTGCAGATATCTTTAATGTGGTAATTGGGGCACGTAGGCCAGTGCCAATCCGGTACCTGGAGGACTCTTGGCCCTCCGCCCTTAGGCAGTGCATACTCTTCCATAAACGGGCTGTTAGTTATGGCGTCCGAGGATTCAAAAAGGTGAGCGAACTCGGCCGCCACGTACCGGATTGGCACGCTTGCAGAGAATCCTGGGCTCTTCAACCAACAGTGACGGGGGCTTATTAGGAGGATTTTGATACGGACGCGCAACCGTCGTCAGGCAGCTTTGAAGCCCGTCTCTCCGGATGCCAAGCTTGTTGTGCCAATCCGGTACGTGGCGGGTTGGCCAGATGTGCGATTATATCGCTTAATGGCTCTTGGGCCGCGGTGCGTTACCTTGCAGGAATTGAGGCCGTCCGTTAATTTCCCTTGCATACACCACGTACCGGATTGGCACGAAAGTATTGCCGCAACGAGTGATGAGGTTCGCAAACATG
+
qqqqqqqqqqqqqqqqqqqqqqqqqqqaqqqqqqqqqqqqqqqqqqqqqqqqqqqqqqqqqqqqqqqqqqqqqqqqqqqqqqqqqqqqqqqqqqqqqqqqqqqqqqqqqqqqqqqqqqqqqqqqqqqqqqqqqqqqqqqqqqqqqqqqqqqqqqqqqqqqqqqqqqqqqqqqqqqqqqqqqqqqqqqqqqqqqqqqqqqqqqqqqqqqqqqqqqqqqqqqqqqqqqqqqqqqqqqqqqqqqqqqqqqqqqqqqqqqqqqqqqqqqqqqqqqqqqqqqqqqqqqqqq6qqqqqqqqqqqqqqqqqqqqqqqqqqqqqqqqqqqqqqqqqqqqqqqq\qqYqqqqqqqqqqqqqqqqqqqqqqqqqqqqqqqqqqqqqqqqqqqqqqqqqqqqqqqqqqqqqqqqqqqqqqqqqqqqqqqqqqqqqqqqqqqqqqqqqqqqqqqqqqqqqqqqqqqq/qqqqqqqqqqqqqqqqqqqqqGqqqqqqqqqqqqqqqqqqqqqqqqqqqqqqqqqqqqqqqqqqqqqqqqqqqqqqqqqqqqqqqqqqqqqqqqqqqqqqqqqqqqqqqqqqqqqqqqqqqqqqqqqqqqqqqqqqqqqqqqqqqqqqqqqqqqqqqqqqqqqqqqqqqqqqqqqqqqqqqqqqqqqqqqqqqqqqqqqqqqqqqqqqqqqqqqqqqqqqqqqqqqqqqqqqqqqqqqqqqqqqqqqqqqqqqqqqqqqqqqqqqqqqqqqqqqqqqqqqqqqqq
@m140306_234628_42137_c100634642550000001823117809121440_s1_p0/941/ccs
CATGTTTGCGAACCTCATCACTCGTTGCGGCAATACTTTCGTGCCAATCCGGTACGTGGTGTATGCAAGGGAAATTAACGGACGGCCTCAATTCCTGCAAGGTAACGCACCGCGGCCCAAGAGCCATTAAGCGATATAATCGCACATCTGGCCAACCCGCCACGTACCGGATTGGCACTGGCCTACGTGCCCCAATTACCACATTAAAGATATCTGCACTGGCGTCCCCTCTTCTCGAGGACGAGGGTAAAAAAGCGCCATTGCACTAGGACTTACCGCGGAGACTGCCTCTGCTGGCCTACGTGCCAATCCGGTACGTGGCGTTGCATGTATTGCAGCCTCAGGGACGTCAGTGGATCATGAAGGTAGAGCATGCGTCCTCTGCTGTTAAAATCTGAGTTCTGGACAAACTACCAATTGGCCACGTACCGGATTGGCACGCTTGCAGAGAATCCTGGGCTCTTCAACCAACAGTGACGGGGGCTTATTAGGAGGATTTTGATACGGACGCGCAACCGTCGTCAGGCAGCTTTGAAGCCCGTCTCTCCGGATGCCAAGCTTGTTGTGCCAATCCGGTACCTGGAGGACTCTTGGCCCTCCGCCCTTAGGCAGTGCATACTCTTCCATAAACGGGCTGTTAGTTATGGCGTCCGAGGATTCAAAAAGGTGAGCGAACTCGGCCGCCACGTACCGGATTGGCACGAAAGTATTGCCGGACAGCATCTTCCTTGCCTCAACATG
+
qqqqqqqqqqqqqqqqqqqqqqqqqqqqqqqqqqqqqqqqqqqqqqqqqqqqqqqqqqqqqqqqqqqqqqqqqqqqqqqqqqqqqqqqqqqqqqqqqqqqqqqqqqqqqqqqqqqqqqqqqqqqqqqqqqqqqqqqqqqqqqqqqqqqqqqqqqqqqqqqqqqqqqqqqqqqqqqqqqqqqqqqqqqqqqqqqqqqqqqqqqqqqqqqqqqqqqqqqqqqqqqqqqqqqqqqqqqqqqqqqqqqqqqqqqqqqqqqqqqqqqqqqqqqqqqqqqqqqqqqqqqqqqqqqqqqqqqqqqqqqqqqqqqqqqqqqqqqqqqqqqqqqqqqqqqqqqqqqqqqqqqqqqqqqqqqqqqqqqqqqqqqqqqqqqqqqqqqqqqqqqqqqqqqqqqqqqqqqqqqqqqqqqqqqqqqqqqqqqqqqqqqqqqqqqqqqqqqqqqqqqqqqqqqqqqqqqqqqqqqqqqqqqqqqqqqqqqqqqqqqqqqqqqqqqqqqqqqqqqqqqqqqqqqqqqqqqqqqqqqqqqqqqqqqqqqqqqqqqqqqqqqqqqqqqqqqqqqqqqqqqqqqqqqqqqqqqqqqqqqqqqqqqqqqqqqqqqqqqqqqqqqqqqqqqqqqqqqqqqqqqqqqqqqqqqqqqqqqqqqqqqqqqqqqqqqqqqqqqqqqqqqqqqqqqqqqqqqqqqqqqqqqqqqqqqqqqqqqqqqqqqqqqqqqqqqqqqqqqqqqqqqqqqqqqqqqqqqqqqqq
@m140306_234628_42137_c100634642550000001823117809121440_s1_p0/1009/ccs
CATGTTTGCGAACCTCATCACTCGTTGCGGCAATACTTTCGTGCCAATCCGGTACGTGGTGTATGCAAGGGAAATTAACGGACGGCCTCAATTCCTGCAAGGTAACGCACCGCGGCCCAAGAGCCATTAAGCGATATAATCGCACATCTGGCCAACCCGCCACGTACCGGATTGGCACGTAGGCCAGCAGAGGCAGTCTCCGCGGTAAGTCCTAGTGCAATGGCGCTTTTTTACCCTCGTCCTCGAGAAGAGGGACGCCAGTGCAGATATCTTTAATGTGGTAATTGGGCACGTAGGCCAGTGCCAATCCGGTACCTGGAGGACTCTTGGCCCTCCGCCCTTAGGCAGTGCATACTCTTCCATAAACGGGCTGTTAGTTATGGCGTCCGAGGATTCAAAAAGGTGAGCGAACTCGCCGCCACGTACCGGATTGGCACGCTTGCAGAGAATCCTGGGCTCTTCAACCAACAGTGACGGGGGCTTATTAGGAGGATTTTGATACGGACGCGCAACCGTCGTCAGGCAGCTTTGAAGCCCGTCTCTCCGGATGCCAAGCTTGTTGTGCCAATCCGGTACGTGGCGTTGCATGTATTGCAGCCTCAGGGACGTCAGTGGATCATGAAGGTAGAGCATGCGTCCTCTGCTGTTAAAATCTGAGTTCTGGACAAACTACCAATTGGCCACGTACCGGATTGGCACGAAAGTATTGCCGGACAGCATCTTCCTTGCCTCAACATG
+
qqqqqqqqqqqqqqqqqqqqqqqqqqqqqqqqqqqqqqqqqqqqqqqqqqqqqqqqqqqqqqqqqqqqaqqqqqqqqqqqqqqqqqqqqqqqqqqqqqqqqqqqqqqqqqqqqqqaqqqqqqqqqqqqqqqqqqqqqqqqqqqqqqqqqqqqqqqqqqqqqqqqqqqqqqqqqqqqqqqqqqqqqqqqqqqqqqqqqqqqqqqqqqqqqqqqqqqqqqqqqqqqqqqqqqqqqqqqqqqqqqqqqqqqqqqKqqqqqqqqqqqqqqqqqqqqqqqqqqqqqqqqqq7qqqqqqqqqqqqqqqqqqqqqqqqqqqqqqqqqqqqqqqqqqq3qqqqqqqqqqqqqqqqqqqqqqqqqqqqqqqqqqqqqqqqqqqqqqqqqqqqqqqqqqqqqqqqqqqqqqqqqqqqqqqqqqq'dqqqqqqqqqqqqqqqqqqqqqqqqqqqqqqqqqqqqqYqqqqqqqqqqqqqqqqqqqqq.qqqqqqqqqqqqqqqqqqqqqqqqqqqqqqqqqqqqqqqqqqqqqqqqqqqqqqqqqqiqqqqqqqqqqqqqqqqqqqqqqqqqqqqqqqqqqqqqqqqqqqqqqqqqqqqqqqqqqqqqqqqqqqqqqqqqqqqqqqqqqqqqqqqqqqqqqqqqqqqqqqqqqqqqqqqqqqqqqqqqqqqqqqqqqqqqqqqqqqqqqqqqqqqqqqqqqqqqqqqqqqqqqqqqqqqqqqqqqqqqqqqqqqqqqqqqqqqqqqqqqq
@m140306_234628_42137_c100634642550000001823117809121440_s1_p0/1049/ccs
CATGTTTGCGAACCTCATCACTCGTTGCGGCAATACTTTCGTGCCAATCCGGTACGTGGCCAATTGGTAGTTTGTCCAGAACTCAGATTTTAACAGCAGAGGACGCATGCTCTACCTTCATGATCCACTGACGTCCCTGAGGCTGCAATACATGCAACGCCACGTACCGGATTGGCACGTAGGCCAGCAGAGGCAGTCTCCGCGGTAAGTCCTAGTGCAATGGCGCTTTTTTACCCTCGTCCTCGAGAAGAGGGGACGCCAGTGCAGATATCTTTAATGTGGTAATTGGGGCACGTAGGCCAGTGCCAATCCGGTACCTGGAGGACTCTTGGCCCTCCGCCCTTAGGCAGTGCATACTCTTCCATAAACGGGCTGTTAGTTATGGCGTCCGAGGATTCAAAAAGGTGAGCGAACTCGGCCGCCACGTACCGGATTGGCACAACAAGCTTGGCATCCGGAGAGACGGGCTTCAAAGCTGCCTGACGACGGTTGCGCGTCCGTATCAAAATCCTCCTAATAAGCCCCCGTCACTGTTGGTTGAAGAGCCCAGGATTCTCTGCAAGCGTGCCAATCCGGTACGTGGCGGGTTGGCCAGATGTGCGATTATATCGCTTAATGGCTCTTGGGCCGCGGTGCGTTACCTTGCAGGAATTGAGGCCGTCCGTTAATTTCCCTTGCATACACCACGTACCGGATTGGCACGAAAGTATTGCCGGACAGCATCTTCCTTGCCTCAACATG
+
qqqqqqqqqqqqqqqqqqqqqqqqqqqqqqqqqqqqqqqqqqqqqqqqqqqqqqqqqqqqqqqqqqqqqqqqqqqqqqqqqqqqqqqqqqqqqqqqqqqqqqqqqqqqqqqqqqqqqqqqqqqqqqqqqqqqqqqqqqqqqqqqqqqqqqqqqqqqqqqqqqqqqqqqqqqqqqqqqqqqqqqqqqqqqqqqqqqqqqqqqqqqqqqqqqqqqqqqqqqqqqqqqqqqqqqqqqqqqqqqqqqqqqqqqqqqqqqqqqqqqqqqqqqqqqqqqqqqqqqqqqqqqqqqqqqqqqqqqqqqqqqqqqqqqqqqqqqqqqqqqqqqqqqqqqqqqqqqqqqqqqqqqqqqqqqqqqqqqqqqqqqqqqqqqqqqqqqqqqqqqqqqqqqqiqqqqqqqqqqqqqqqqqqqqqqqqqqqqqqqqqqqqqqqqqqqqqqqqqqqqqqqqqqqqqqqqqqqqqqqqqqqqqqqqqqqqqqqqqqqqqqqqqqqqqqqqqqqqqqqqqqqqqqqqqqqqqqqqqqqqaqqqqqqqqqqqqqqqqqqqqqqqqqqqqqqqqqqqqqqqqqqqqqqqqqqqqqqqqqqqqqqqqqqqqqqqqqqqqqqqqqqqqqqqqqqqqqqqqqqqqqqqqqqqqqqqqqqqqqqqqqqqqqqqqqqqqqqqqqqqqqqqqqqqqqqqqqqqqqqqqqqqqqqqqqqqqqqqqqqqqqqqqqqqqqqqqqqqqqqqqqqqqqqqqqqqqqqqqqqq
@m140306_234628_42137_c100634642550000001823117809121440_s1_p0/1065/ccs
CATGTTTGCGAACCTCATCACTCGTTGCGGCAATACTTTCGTGCCAATCCGGTACGTGGCGGCCGAGTTCGCTCACCTTTTTGAATCCTCGGACGCCATAACTAACAGCCCGTTTATGGAAGAGTATGCACTGCCTAAGGGCGGAGGGCCAAGAGTCCTCCAGGTACCGGATTGGCACTGGCCTACGTGCCCCAATTACCACATTAAAGATATCTGCACTGGCGTCCCCTCTTCTCGAGGACGAGGGTAAAAAAGCGCCATTGCACTAGGACTTACCGCGGAGACTGCCTCTGCTGGCCTACGTGCCAATCCGGTACGTGGCGGGTTGGCCAGATGTGCGATTATATCGCTTAATGGCTCTTGGGCCGCGGTGCGTTACCTTGCAGGAATTGAGGCCGTCCGTTAATTTCCCTTGCATACACCACGTACCGGATTGGCACGCTTGCAGAGAATCCTGGGCTCTTCAACCAACAGTGACGGGGGCTTATTAGGAGGATTTTGATACGGACGCGCAACCGTCGTCAGGCAGCTTTGAAGCCCGTCTCTCCGGATGCCAAGCTTGTTGTGCCAATCCGGTACGTGGCGTTGCATGTATTGCAGCCTCAGGGACGTCAGTGGATCATGAAGGTAGAGCATGCGTCCTCTGCTGTTAAAATCTGAGTTCTGGACAAACTACCAATTGGCCACGTACCGGATTGGCACGAAAGTATTGCCGGACAGCATCTTCCTTGCCTCAACATG
+
qqqqqqqqqqqqqqqqqqqqqqqqqqqqqqqqqqqqqqqqqqqqqqqqqqqqqqqqqqqqqqqqqqqqqqqqqqqqqqqqqqqqqqqqqqqqqqqqqqqqqqqqqqqqqqqqqqqqqqqqqqqqqqqqqqqqqqqqqqqqqqqqqqqqqqqqqqqqqqqqqqqqqqqqqqqqqqqqqqqqqqqqqqqqqqqqqqqqqqqqqqqqqqqqqqqqqqqqqqqqqqqqqqqqqqqqqqqqqqqqqqqqaqqqqqqqqqqqqqqqqqqqqqqqqqqqqqqqqqqqqqqqqqqqqqqqqqqqqqqqqqqqqqqqqqqqqqqqqqqqqq%qqqqqqqqqqqqqqqqqqqqqqqqqqqqqqqqqqqqqqqRqqqqqqqqqqqqqqqqqqqqqqqqqqqqqqqqqqqqqqqqqqqqqqqqqqqqqqqqqqqqqqqqqqqZqqqqqqqqqqqqqqqqqqqqqqqqqqqqqqqqqqqqqqqqqqqqqqq`qqqqqqqqqqqqqqqqqqqqqqqqqqqqqqqqqqqqqqqqqqqqqqqqqqqqqqqqqqqqqqqqqqqqqqqqqqqqqqqqqqqqqqqqqqqqqqqqqqqqqqqqqqqqqqqqqqqqqqqqqqqqqq]qqqqqqqqqqqqqqqqqqqqqqqqqqqqqqqqqqqqqqqqqqqqqqqqqqqqqqqqqqqqqqqqqqqqqqqqqqqqqqqqqqqqqqqqqqqqqqqqqqqqqqqqqqqqqqqqqqqqqqqqqqqqqqqqqqqqqqq
@m140306_234628_42137_c100634642550000001823117809121440_s1_p0/1109/ccs
CATGTTGAGGCAAGGAAGATGCTGTCCGGCAATACTTTCGTGCCAATCCGGTACGTGGCGGGTTGGCCAGATGTGCGATTATATCGCTTAATGGCTCTTGGGCCGCGGTGCGTTACCTTGCAGGAATTGAGGCCGTCCGTTAATTTCCCTTGCATACACCACGTACCGGATTGGCACGTAGGCCAGCAGAGGCAGTCTCCGCGGTAAGTCCTAGTGCAATGGCGCTTTTTTACCCTCGTCCTCGAGAAGAGGGGACGCCAGTGCAGATATCTTTAATGTGGTAATTGGGGCACGTAGGCCAGTGCCAATCCGGTACCTGGAGGACTCTTGGCCCTCCGCCCTTAGGCAGTGCATACTCTTCCATAAACGGGCTGTTAGTTATGGCGTCCGAGGATTCAAAAAGGTGAGCGAACTCGGCCGCCACGTACCGGATTGGCACAACAAGCTTGGCATCCGGAGAGACGGGCTTCAAAGCTGCCTGACGACGGTTGCGCGTCCGTATCAAAATCCTCCTAATAAGCCCCCGTCACTGTTGGTTGAAGAGCCCAGGATTCTCTGCAAGCGTGCCAATCCGGTACGTGGCCAATTGGTAGTTTGTCCAGAACTCAGATTTTAACAGCAGAGGACGCATGCTCTACCTTCATGATCCACTGACGTCCCTGAGGCTGCAATACATGCAACGCCACGTACCGGATTGGCACGAAAGTATTGCCGCAACGAGTGATGAGGTTCGCAAACATG
+
qqqqqqqqqqqqqqqqqqqqqqqqqqqMqqqqqqqqqqqqqqqqqqqqqqqqqqqqqqqfqqqqqqqqqqqqqqqqqqqqqqqqqqqqqqqqqqqqqqqdqqqqqqqqqqqqqqqqqUqqqqqqqqqqqqqqqqqqqqqqqqqqqqqqqqqiqqqqqqqqqqqqqqqqqqqqqqqqqqqqqqqqqqqqqqqqfqqqqqqqqqqqqqqqqqqqqqqqqqqqqqqqqqqqqqqq]qqqqqqqqqqqqqqqqq@qqqqqqqqqqqqqqqqqqqqqqqqqqqqqqqqqqqqqqqqqqqqqqqqqqqqqqqqqqqqqqqqqqqqqqqqqqqqqqqqqqqq]qqqqqqqqqqqqqqqqqqqqqqqqqqqqqqqqqqqqqqqqqqqqqqqqqqqqqqqqqqqqqqqqqqqqqqqqqqqqqqqqqqqqqqqqqqqqqqqqqqqqqqqqqqqqqqqqqqqqqqqqqqqqqqqqqqqqqqqqqqqqqqqqqqqqqqqqqqqqqqqqqqqqqqqqqqqqqqqqqqqqqqqq,qqqqqqqqqqqqqqqqqqqqqqqqqqqqqqqqqqqqqqqqqqqqqqqqqqqqqqqqqqqqqqqqqqqqqqqqqqqqqqqqqqqqqqqqqqqqqqqqqqqqqqqqqqqqqqqqqqqqqqqqqqqqqqqqqqqqqqqqqqqqqqqqqqqqqqqqqqqqqqqqqqqqqqqqqqqqqqqqqqqqqqqqqqqqqqqqqqqqqqqqqqqqqqqqqqqqqqqqqqqq
@m140306_234628_42137_c100634642550000001823117809121440_s1_p0/1159/ccs
CATGTTGAGGCAAGGAAGATGCTGTCCGGCAATACTTTCGTGCCAATCCGGTACGTGGCGGCCGAGTTCGCTCACCTTTTTGAATCCTCGGACGCCATAACTAACAGCCCGTTTATGGAAGAGTATGCACTGCCTAAGGGCGGAGGGCCAAGAGTCCTCCAGGTACCGGATTGGCACTGGCCTACGTGCCCCAATTACCACATTAAAGATATCTGCACTGGCGTCCCCTCTTCTCGAGGACGAGGGTAAAAAAGCGCCATTGCACTAGGACTTACCGCGGAGACTGCCTCTGCTGGCCTACGTGCCAATCCGGTACGTGGTGTATGCAAGGGAAATTAACGGACGGCCTCAATTCCTGCAAGGTAACGCACCGCGGCCCAAGAGCCATTAAGCGATATAATCGCACATCTGGCCAACCCGCCACGTACCGGATTGGCACGCTTGCAGAGAATCCTGGGCTCTTCAACCAACAGTGACGGGGGCTTATTAGGAGGATTTTGATACGGACGCGCAACCGTCGTCAGGCAGCTTTGAAGCCCGTCTCTCCGGATGCCAAGCTTGTTGTGCCAATCCGGTACGTGGCCAATTGGTAGTTTGTCCAGAACTCAGATTTTAACAGCAGAGGACGCATGCTCTACCTTCATGATCCACTGACGTCCCTGAGGCTGCAATACATGCAACGCCACGTACCGGATTGGCACGAAAGTATTGCCGCAACGAGTGATGAGGTTCGCAAACATG
+
qqqqqqqqqqqqqqqqqqqqqqqqqqqqqqqqqqqqqqqqqqqqqqqqqqqqqqqqqqqqqqqqqqqqqqqqqqqqqqqqqqqqqqqqqqqqqqqqqqqqqqqqqqqqqqqqqqqqqqqqqqqqqqqqqqqqqqqqqqqqqaqqqqqqqqqqqqqqqqqqqqqqqqqqqqqqqqqqqqqqqqqqqqqqqqqqqqqqqqqqqqqqqqqqqqqqqqqqqqqqqqqqqqqqqqqqqqqqqqqqqqqqqqq]qqqqqqqqqqqqqqqqqqqqqqqqqqqqqqqqqqqqqqqqqqqqqqqqqqqqqqqqqqqqqqqqqqqqqqqqqqqqqqqqqqqqqqqqqqqqqqqqqqqqqqqqqqqqqqqqqqqqqqqqqqqqqqqq`qqqqqqqqqqqqqqqqqqqqqqqqqqqqqqqqqqqqqqqqqqqiqqqqqqqqqqqqqqqqqqqqqqqqqqqqqqqqqqqqqqqqqqqqqqqqqqqqqqqqqqqqqqqqqqqqqqqqqqqqqqqqqqqqqqqqqqqqqqqqqqqqqqqqqqqqqqqqqqqqqqqqqqqqqqqqqqqqqqqqqqqqqqqqqqqqqqqqqqqqqqqqqqqqqqqqqqqqqqqqqqqqqqqqqqqqqqqqqqqqqqqqqqqqqqqqqqqqqqqqqqqqqqqqqqqqqqqqqqqqqqqqqqqqqqqqqqqqqqqqqqqqqqqqqqqqqqqqqqqqqqqqqqqqqqqqqqqqqqqqqqqqqqqqqqqqqqqqqqqqqqqq
@m140306_234628_42137_c100634642550000001823117809121440_s1_p0/1176/ccs
CATGTTGAGCAAGGAAGATGCTGTCCGGCAATACTTTCGTGCCAATCCGGTACGTGGCGGGTTGGCCAGATGTGCGATTATATCGCTTAATGGCTCTTGGGCCGCGGTGCGTTACCTTGCAGGAATTGAGGCCGTCCGTTAATTTCCCTTGCATACACCACGTACCGGATTGGCACTGGCCTACGTGCCCCAATTACCACATTAAAGATATCTGCACTGGCGTCCCTCTTCTCGAGGACGAGGGTAAAAAAGCGCCATTGCACTAGGACTTACCGCGGAGACTGCCTCTGCTGGCCTACGTGCCAATCCGGTACGTGGCGTTGCATGTATTGCAGCCTCAGGGACGTCAGTGGATCATGAAGGTAGAGCATGCGTCCTCTGCTGTTAAAATCTGAGTTCTGGACAAACTACCAATTGGCCACGTACCGGATTGGCACGAAAGTATTGCCGCAACGAGTGATGAGGTTCGCAAACATG
+
qiTqKfqq%qqqqqqqq]qdqqqqaqLqiOqqqq6q_Wqqqdq=qqcqqqfGqG>]Z_Xqq]qGqaqqdfqqq]qqqiqqqiqifIcq=qiZqq\qqqLqqdqqiqqqqqqqqqBqqqqBaqq?qqqqqqqqqqqaqqYq9d2Xf`qqqqqqqqqqqAqqqqiiHqiqqqq]qqqqfqqdqqqNqqqQqqq^qqq]iqqqqqqSqqIqqqiqqq`qBU[qqqqBqqqqqqqqq[q_q@iiqMqqqDqaqqqqiqadqqadqqf\fQqSqqqKEiHqqqNWqfidZqqdqqJ\fqqqqNTqqqqqNqqqqqqiqifdfqqqbqqqqqqqqbqVZaXqqKfcXqqqqqqWqOqbqqWqqqqfqq\]qfqq-/ZqqdqIqqqqqqqqWq^qqqiqqqqqqqiqfqqc_qqqqqDqV`/53q^qqqqqqqqqqq]qaq`qqq[^qqq`qiqSq`fKqqiqqqKU$qqFS:]ISYLicUbq`
@m140306_234628_42137_c100634642550000001823117809121440_s1_p0/1186/ccs
CATGTTGAGGCAAGGAAGATGCTGTCCGGCAATACTTTCGTGCCAATCCGGTACGTGGCGGCCGAGTTCGCTCACCTTTTTGAATCCTCGGACGCCATAACTAACAGCCCGTTTATGGAAGAGTATGCACTGCCTAAGGGCGGAGGCCAAGAGTCCTCCAGGTACCGGATTGGCACTGGCCTACGTGCCCCAATTACCACATTAAAGATATCTGCACTGGCGTCCCCTCTTCTCGAGACGAGGTAAAAAGCGCCATTGCACTAGGACTTACCGCGGAGACTGCCTCTGCTGGCCTACGTGCCAATCCGGTACGTGGCGTTGCATGTATTGCAGCCTCAGGGACGTCAGTGGACTCATGAAGGTAGAGCATGCGTCCTCTGCTGTTAAAATCTGAGTTCTGGACAAACTACCAATTGGCCACGTACCGGATTGGCACGCTTGCAGAGAATCCTGGCTCTTCAACCAACAGTGACGGGGCTTATTAGGAGGATTTTGATACGGACGCGCAACCGTCGTCAGGCAGCTTTGAAGCCGTCTCTCCGGATGCCAAGCTTGTTGTGCCAATCCGGTACGTGGCGGTTGGCCAGATGTGCGATTATATCGCTAATGGCTCTTGGGCCGCGGTGCGTTACCTTGCAGGAATTGAGGCCGTCCGTTAATTTCCCTTGCATACACCACGTACCGGATTGGCACGAAAGTATTGCCGCAACGAGTGATGAGGTTCGCAAACATG
+
qqqqqqqq5qqqq.qDqiiqdqqqqUqqqqqqqqqfiqqqqqqqqqq:bLqqVqqqqqq`qiqqqqaqqqqqqqXqAqqqiqLqqYqqi2qiqfcqqqqqqqqqqqq*qYU`qqqcqqqiqqqqqqqqqqqq?qqi^.qqq>qq2q)qiqiqqqiqqqqqiqqqQqUqqdqqqqqqq?qPqqZfqqq*qqqqqqqqqqqXqqqqqqqqqqqqqqqqqqSqqqq@qqqqqqqqqfiq+qqqq'qq*qqqqqqq5qqqqqqqqqqqqqqqiqiqqqqqqqqqqqqqqqqqqqqqqqqb9_qqqqqqqiqqqqqfqqVqqN[iqVqJfqqqqqqqqVqq7V6qqqqqqqqqqfqqDOqqqqiqqqqqqqqqqq_qqq:qqqqqqqqqqiqqqq]qqqaqqqqqqqqdqqqqqqqqqqqqqOqqJiqqWqaqqqqiqqqqqibqqqqqqqqqqEqq4qqqqHqq\qWqqqqqiqqqq9qqqqqqqqqqbqqaqqXqqqqqqqqGqqqq^qqqqZqqqiqq`qfqqqqqPqqqqqq&qqqqqqq.qbqqqqiqdqXqiqqWqqqqqqqqqHqiqqqqqqqqq1qiqMqKqqqqqqqqqqqqdqqiffVa$Bqqqqqqqqq:qq[qqqiqqfqqQqq\qbqqqqqqqqqqqqWqIqqqiqfqqqq<%@Uqqqqqqqqqiq)qqqqqqJiNCYZfiqqqdbqqqfadbfXEUf^qqqUqSi[dqSqKq8qqibqqTqiqq
@m140306_234628_42137_c100634642550000001823117809121440_s1_p0/1200/ccs
CATGTTGAGCAAAGGAAGATGCTGTCCGGCAATACTTTCGTGCCAATCCGGTACGTGGCCAATTGGTAGTTGTCCAGAACTCAGATTTTAACAGCAGAGGACGCATGCTCTACCCTTACATGATCCACTGACGTCCCCTGAGGCGCAATACATGCAACGCCACCGTACGGATGTGGCACAACAACTTGCATCCGGAGAGACGGGCTTCAAAAGCTGCCTGACGACGGTTGCGCGTCCGTATCAAAATCCTCCTAAATAAGCCCCACGTCACTGTTGGTTGAAGAGCCCAGATTCTCTGCAAGCGTGCCAATCCGGTACGTGGCGGCCGAGTTCCGTCACCTTTTTGAATCCTCGGACGCCATAACTAACAGCCCGTTTATGGAAGAGTATGCACTGCCTAAGGCGGAGGGGCCAAGAGTCCTCCCAGGTACCGGATTGGCACTGGCCTACGTGCCCCAATTACCACATTAAAGATATCTGCACTGGCGTCCCTCTCTCTCGAGACGAGGGTAAAAAGCGCCATTGCAACTAGGACTTACCGCGGAGACTGCCTCTGCTGGCCTACGTGCCAATCCGGTACGTGGCGGGTTGGCCAGATGTGCGATTAATCGCTTAATGCTCTTGGGCCGCCGGTGCGTTTACCTTGCAGGAATTGAGGCCGTCCGTTAATTTCCCTTGGCATACACCACGTACCGGATTGGCACGAAAGTATTGCCGCAACGAGTGATGAGGTTCGCAAACATG
+
(44443%4/3)3+$21443$33)34*9244(4444243(2/&%*'343414&34&1+*'3%414/43&0.4342443%11434442444%00443$3'143(341%3243%1%3233#14434/143'34434(&24344402"$3344%3'$44441423%"'3%2$1443'./44*3344)"$+3#344441442&%242443442%2003@@<2@@<@@<?/<<.<>+==.?-@.=>+>'=@@@=@@=32.2@7/@?(<<?+<@@;@@@=%83D?:7>@?3?:@/@&?2@@@<??@?@8??01=@,@@3F*?@>/*720<+=<?=?(*@+-(1@@5G/;?@?;?@8,?@0021?:345:04,4>@1@>'020.==?>.@91,8??,@?@,>?+,@6>+$;2173#)%84D?@692:=@?)117/2=/0=659?@/@?@9@8?,>,>?@3-(?@@1@?@?)-:+2@@<@@9>//=@@?,-:@1@@83$=>1:()6/;0@=',;@?0@/+*:=@@>@13@>;@?/%02>>30?@<2)10--11@9@7@79@@@?;.@4E?@@=*@@>/>3?@7A,=/=@71)=@8@H2@12+?>:?3>@=%>0@<:%@>3@3:.=@+/,?8@+@B=@:*,,@/9>?,':@&.+?@@?6E0@=.=@2@+=22/??$JJLKLL;LLKL)PA5<KKL(IJLK;H)LE1)'>ELKLHKJLLJ40>8E5E7:9LE>>JH<LLGI6O:K??K5>>IFKL
@m140306_234628_42137_c100634642550000001823117809121440_s1_p0/1216/ccs
CATGTTTGCGAACCTCATCACTCGTTGCGGCAATACTTTCGTGCCAATCCGGTACGTGGTGTATGCAAGGGAAATTAACGGACGGCCTCAATTCCTGCAAGGTAACGCACCGCGGCCCAAGAGCCATTAAGCGATATAATCGCACATCTGGCCAACCCGCCACGTACCGGATTGGCACGTAGGCCAGCAGAGGCAGTCTCCGCGGTAAGTCCTAGTGCAATGGCGCTTTTTTACCCTCGTCCTCGAGAAGAGGGGACGCCAGTGCAGATATCTTTAATGTGGTAATTGGGGCACGTAGGCCAGTGCCAATCCGGTACCTGGAGGACTCTTGGCCCTCCGCCCTTAGGCAGTGCATACTCTTCCATAAACGGGCTGTTAGTTATGGCGTCCGAGGATTCAAAAAGGTGAGCGAACTCGGCCGCCACGTACCGGATTGGCACGCTTGCAGAGAATCCTGGGCTCTTCAACCAACAGTGACGGGGGCTTATTAGGAGGATTTTGATACGGACGCGCAACCGTCGTCAGGCAGCTTTGAAGCCCGTCTCTCCGGATGCCAAGCTTGTTGTGCCAATCCGGTACGTGGCGTTGCATGTATTGCAGCCTCAGGGACGTCAGTGGATCATGAAGGTAGAGCATGCGTCCTCTGCTGTTAAAATCTGAGTTCTGGACAAACTACCAATTGGCCACGTACCGGATTGGCACGAAAGTATTGCCGGACAGCATCTTCCTTGCCTCAACATG
+
qqqqqqqqqqqqQqqqqqqqqqqqiqqqqqcqqqqqqqqqqqfqqqqqqqqqqqqqqqqqqqqqqqqqiqqqqqqqqqqqqqqqqTqqqqqqqqqqqqqqqqqqqqqqqqqqqiqqqqqqqqqqqqqqqqqqqqqqqqqqqqqqZqqqqqqqqqqqqqqqqqqqqqqqqqqqqqqqqqqq[qqqqqqqqqqqqqqqqqqqqqqqqqqqqqqqqqqqqqqqqqqqqqqqqqqqqiqqqqqqqqqqqqqqqqq6qqqqqqqqqqqqqqqqqqqqqqqqqqqqqqqqqqqZqqqqqqqqqqqqqqqqqqqqqqqqqqqqqqqqqqfqqqqqfqqqqqqqQqq[qqqqqqqqqqqqqqqqqqqqqqqqiqqqqqqqcqqqqqqqqqqqqqqqqqqqiqqqqqqqqqqqqqqqqqqqqqqqqqqqqqqqqqqqqqqqqqqqqqqqqqqqqcqqqqqqqqqqqqqqcqqqqqqqqqqqqqqqqqHqqqqqqqqqqqqqqqqqqqqqqqqqqqqqqqqqqqqqqqqqqqqqqqqqqqqqqqqqqdqqqqqqqqiqqqqqqqqqqqqqqqqqqqqqqqqqqqqqqqqqqfqqqqqqqqqqqqqqqqqqqqqqViqqqqqqqqqqqqqqqiqqqqqqqqqqqqqqqqqqqqqqqqqqqqqqqqqqqqqqqqqqq]qqqiqqqqqqqqqqqqqqqqqiqqqqqqqqqqqfZqqqqqqqqqqqqqqqqqqqqqqqqqqqqqqqqqqqqqqqq
@m140306_234628_42137_c100634642550000001823117809121440_s1_p0/1223/ccs
GTCCGAGGATTCAACAAAGGTGAGCGAACTCGGCCGCCACGTACCGGATTGGCACAACAAGCTTGGCATCCGGAGAGACGGGCTTCAAAGCTGCCTGACGACGGTTGCGCGTCCGTATCAAAATCCTCCTAATAAGCCCCCGTCACTGTTGGTTGAAGAGCCCAGGATTCTCTGCAAGCGTGCCAATCCGGTACGTGGCGGGTTGGCCAGATGTGCGATTATATCGCTTAATGGCTCTTGGGCCCGCGGTGCGGTTACCCGTTGCAGGAATTGAGGCCGTCCGTTAATTTCCCTGTGCATACACCACGTACCGGATTGGCACGAAAGTATTGCCGCAACG
+
q!!JOK,>BGCRND00HSHX@;@QRYUF/=,Cc8aiVViD8dBfqaaqQa[qaqH2?]T]UBi`PqqqqVf^qLcqfXNBZaqIqDiq^Tqqi;qqXqXfY]J^fq[[Jqq9qqqqqqWdiOcqaqqfcfqqqXQI6fqqfVqMq[qf]iLqYqqL6\qfEqiRSqc]I7NEqaNqXZ=LfHMqYdSYqViqH`idGOJ?XNRIEG-=S:&(,CP1=)%:PTNE5EGE@>O\^`]H8J71HI'.0NE3W3PU0VU9M%SA.PPJNcRO^`7A3_>O>WVO)UQO8CF$)RAH;'0@3=B2?IQAXJKK7F@O?RH<L(4.H>E>FH6H,0/8)0G;!!!"
@m140306_234628_42137_c100634642550000001823117809121440_s1_p0/1258/ccs
CATGTTGAGGCAAGGAAGATGCTGTCCGGCAATACTTTCGTGCCAATCCGGTACGTGGCCAATTGGTAGTTTGTCCAGAACTCAGATTTTAACAGCAGAGGACGCATGCTCTACCTTCATGATCCACTGACGTCCCTGAGGCTGCAATACATGCAACGCCACGTACCGGATTGGCACGTAGGCCAGCAGAGGCAGTCTCCGCGGTAAGTCCTAGTGCAATGGCGCTTTTTTACCCTCGTCCTCGAGAAGAGGGGACGCCAGTGCAGATATCTTTAATGTGGTAATTGGGGCACGTAGGCCAGTGCCAATCCGGTACGTGGTGTATGCAAGGGAAATTAACGGACGGCCTCAATTCCTGCAAGGTAACGCACCGCGGCCCAAGAGCCATTAAGCGATATAATCGCACATCTGGCCAACCCGCCACGTACCGGATTGGCACAACAAGCTTGGCATCCGGAGAGACGGGCTTCAAAGCTGCCTGACGACGGTTGCGCGTCCGTATCAAAATCCTCCTAATAAGCCCCCGTCACTGTTGGTTGAAGAGCCCAGGATTCTCTGCAAGCGTGCCAATCCGGTACGTGGCGGCCGAGTTCGCTCACCTTTTTGAATCCTCGGACGCCATAACTAACAGCCCGTTTATGGAAGAGTATGCACTGCCTAAGGGCGGAGGGCCAAGAGTCCTCCAGGTACCGGATTGGCACGAAAGTATTGCCGCAACGAGTGATGAGGTTCGCAAACATG
+
qqqqqqqqqqqqqqqqqqqqqqqqqqqqqqqqqqqqqqqqqqqqqqqqqqqqqqqqqqqqqqqqqqqqqqqqqqqqqqqqqqqqqqqqqqqqqqqqqqqqqqqqqqqqqqqqqqqqqqqqqqqqqqqqqqqqqqqqqqqqqqqqqqqqqqqqqqqqqqqqqqqqqqqqqqqqqqqqqqqqqqqqqqqqqqqqqqqqqqqqqqqqqqqqqqqqqqqqqqqqqqqqqqqqqqqqqqqqqqqqqqqqqqqqqq]qqqqqqqqqqqqqqqqqqqqqqqqqqqqqqqqqqqqqqqqqqqqqqqqqqqqqqqqqqqqqqqqqqqqqqqqqqqqqqqqqqqqqqqqqqqqqqqqqqqqqqqqqqqqqqqqqqqqqqqqqqqqqqqqqqqqqqqqqqqqqqqqqqqqqqqqqqqqqqqqqqqqqfqqqqqqqqqqqqqqqqqqqqqqqqqqqqqqqqqqqqqqqqqqqqqqqqqqqqqqqqqqqqqqqqqqqqqqqqqqqqqqqqqqqqqqqqqqqqqqqqqqqqqqqiqqqqqqqqqqqqqqqqqqqqqqqqqqqqqqqqqqqqqqqqqqqqqqqqqqqqqqqqqqqqqqqqqqqqqqqqqqqqqqqqqqqqqqqqqqqqqqqqqqqqqqqqqqqqqqqqqqqqqqqqqqqqqqqqqqqqqqqqqqqqqqqqqqq3qqqqqqqqqqqqqqqqqqqqqqqqqqqqqqqqqqqqqqqqqqqqqqqqqqqqqqqqqqqqqqqqqYqqqqqq
@m140306_234628_42137_c100634642550000001823117809121440_s1_p0/1327/ccs
CATGTTGAGGCAAGGAAGATGCTGTCCGGCAATACTTTCGTGCCAATCCGGTACGTGGTGTATGCAAGGAAATTAACGGACGGCCTCAATTCCTGCAAGGTAACGCACCGCGGCCAAGAGCCATTAAGCGATATAATCGCACATCTGGCCAACCCGCCACGTACCGGATTGGCACGCTTGCAGAGAATCCTGGGCTCTTCAACCAACAGTGACGGGGCTTATTAGGAGGATTTTGATACGGACGCGCAACCGTCGTCAGGCAGCTTTGAAGCCCGTCTCTCCGGATGCCAAGCTTGTTGTGCCAATCCGGTACGTGGCGGCCGAGTTCGCTCACCTTTTTGAATCCTCGGACGCCATAACTAACAGCCGTTTATGGAAGAGTATGCACTGCCTAAGGGCGGAGGGCCAAGAGTCCTCCAGGTACCGGATTGGCACTGGCCTACGTGCCCAATTACCACATTAAAGATATCTGCACTGGCGTCCCTCTTCTCGAGGACGAGGGTAAAAAAGCGCCATTGCACTAGGACTTACCGCGGAGACTGCCTCTGCTGGCCTACGTGCCAATCCGGTACGTGGCGTTGCATGTATTGCAGCCTCAGGGACGTCAGTGGATCATGAAGGTAGAGCATGCGTCCTCTGCTGTTAAAATCTGAGTTCTGGACAAACTACCAATTGGCCACGTACCGGATTGGCACGAAAGTATTGCCGCAACGAGTGATGAGGTTCGCAAACATG
+
qqqqqqqqqqqqqqqqqqqqqqqqqqqfqqqqqqqqqqqqqqiqqqqqqqqqqqqq<qqqqqqqqqq+qqqqqqqqqMqqqqqKqqqqqqqqqqqqqqqqqqqqqqqqqqqqqIqqqqqqqqqqqqqqqqqqqqqqqqqqqqqqqqqqaqqq8qqq_qqqqqqqqqqqqqqqqqqqqqqqqqqqqqqqqqqqqqqqqqqqqqqqqqqqqqqqqqqqqqqqqqqqqqqiqq:qqqqqqqqqqqqqqqqqqqqqqqqqqqqqqqqqqqqqqqqqqqqqqqqqqqqqqqqqqqqqqqqqqqqqqqqqqqqqqqqqqqqqqqqqqqqqqqqqqqqqqqqqqqqqqqqqqqqqqqqqqqqqqqqqqqqqqqaqqqqqqqqqqqqqqqqqqqqqqqqqqqqdqqqqqq:qqqqqqqqqqqqqqqqqqqqqqqqqqqqqqqqqqqqqqqqqqqUqqqqqqqqqqqqqqqqqqqqqqqqqqqqqqqqqqqqqqqqqqqqqqqqqqqqqqqqqqqqqqqqqqqqqqqqqqqqqqqqqqqqqqqqqqqqqqqqqqqqqqqqqqqqqqqqqqqqqqqqqqqqqqq?qqqqqqqqqqqqqqqqqqqqqqqVqqqqqqqqqqqqqqqqqqqqqqqqqqqqqqqqqqqqqqqqqqqqqqqqqqqqqqqqqqqqqqqqqqqqqqqqqqqqqiqqqqqqqqqqqqqqqqqqqqqqqqqqqqqqqqqqqqqqqqqqqqqqqqqqqqqqqqqq
@m140306_234628_42137_c100634642550000001823117809121440_s1_p0/1336/ccs
CATGTTGAGGCAAGGAAGATGCTGTCCGGCAATACTTTCGTGCCAATCCGGTACGTGGCCAATTGGTAGTTTGTCCAGAACTCAGATTTTAACAGCAGAGGACGCATGCTCTACCTTCATGATCCACTGACGTCCCTGAGGCTGCAATACATGCAACGCCACGTACCGGATTGGCACGTAGGCCAGCAGAGGCAGTCTCCGCGGTAAGTCCTAGTGCAATGGCGCTTTTTTACCCTCGTCCTCGAGAAGAGGGGACGCCAGTGCAGATATCTTTAATGTGGTAATTGGGGCACGTAGGCCAGTGCCAATCCGGTACCTGGAGGACTCTTGGCCCTCCGCCCTTAGGCAGTGCATACTCTTCCATAAACGGGCTGTTAGTTATGGCGTCCGAGGATTCAAAAAGGTGAGCGAACTCGGCCGCCACGTACCGGATTGGCACAACAAGCTTGGCATCCGGAGAGACGGGCTTCAAAGCTGCCTGACGACGGTTGCGCGTCCGTATCAAAATCCTCCTAATAAGCCCCCGTCACTGTTGGTTGAAGAGCCCAGGATTCTCTGCAAGCGTGCCAATCCGGTACGTGGCGGGTTGGCCAGATGTGCGATTATATCGCTTAATGGCTCTTGGGCCGCGGTGCGTTACCTTGCAGGAATTGAGGCCGTCCGTTAATTTCCCTTGCATACACCACGTACCGGATTGGCACGAAAGTATTGCCGCAACGAGTGATGAGGTTCGCAAACATG
+
qqqqqqqqqqqqqqqqqqqqqqqqqqqqqqqqqqqqqqqqqqqqqqqqqqqqqqqqqqqqqqqqqqqqqqqqqqqqqqqqqqqqqqqqqqqqqqqqqqqqqqqqqqqqqqqqqqqqqqqqqqqqqqqqqqqqqqqqqqqqqqqqqqqqqqqqqqqqqqqqqqqqqqqqqqqqqqqqqqqqqqqqqqqqqqqqqqqqqqqqqqqqqqqqqqqqqqqqqqqqqqqqqqqqqqqqqqqqqqqqqqqqqqqqqqqqqqqqqqqqqqqqqqqqqqqqqqqqqqqqqqqqqqqqqqqqqqqqqqqqqqqqqqqqqqqqqqqqqqqqqqqqqqqqqqqqqqqqqqqqqqqqqqqqqqqqqqqqqqqqqqqqqqqqqqqqqqqqqqqqqqqqqqqqqqqqqqqqqqqqqqqqqqqqqqqqqqqqqqqqqqqqqqqqqqqqqqqqqqqqqqqqqqqqqqqqqqqqqqqqqqqqqqqqqqqqqqqqqqqqqqqqqqqqqqqqqqqqqqqqqqqqqqqqqqqqqqqqqqqqqqqqqqqqqqqqqqqqqqqqqqqqqqqqqqqqqqqqqqqqqqqqqqqqqqqqqqqqqqqqqqqqqqqqqqqqqqqqqqqqqqqqqqqqqqqqqqqqqqqqqqqqqqqqqqqqqqqqqqqqqqqqqqqqqqqqqqqqqqqqqqqqqqqqqqqqqqqqqqqqqqqqqqqqqqqqqqqqqqqqqqqqqqqqqqqqqqqqqqqqqqqqqqqqqqqqqqqqqqqqq
@m140306_234628_42137_c100634642550000001823117809121440_s1_p0/1361/ccs
CATGTTTGCGAACCTCATCACTCGTTGCGGCAATACTTTCGTGCCAATCCGGTACGTGGTGTATGCAAGGGAAATTAACGGACGGCCTCAATTCCTGCAAGGTAACGCACCGCGG
+
iqq[qqqqqqqqqqqqqqqqqqXqqqqqqqqqqqqqqqqqqqqqqqqqqqqqqqqqqqqqqqqqiqqq_qqqqqqqqqqqqqqqqiqqiqqqqfqqqqfqZXqZqqqXqB;!!!"
@m140306_234628_42137_c100634642550000001823117809121440_s1_p0/1381/ccs
CATGTTTGCGAACCTCATCACTCGTTGCGGCAATACTTTCGTGCCAATCCGGTACGTGGTGTATGCAAGGGAAATTAACGGACGGCCTCAATTCCTGCAAGGTAACGCACCGCGGCCCAAGAGCCATTAAGCGATATAATCGCACATCTGGCCAACCCGCCACGTACCGGATTGGCACGCTTGCAGAGAATCCTGGGCTCTTCAACCAACAGTGACGGGGGCTTATTAGGAGGATTTTGATACGGACGCGCAACCGTCGTCAGGCAGCTTTGAAGCCCGTCTCTCCGGATGCCAAGCTTGTTGTGCCAATCCGGTACGTGGCGGCCGAGTTCGCTCACCTTTTTGAATCCTCGGACGCCATAACTAACAGCCCGTTTATGGAAGAGTATGCACTGCCTAAGGGCGGAGGGCCAAGAGTCCTCCAGGTACCGGATTGGCACTGGCCTACGTGCCCCAATTACCACATTAAAGATATCTGCACTGGCGTCCCCTCTTCTCGAGGACGAGGGTAAAAAAGCGCCATTGCACTAGGACTTACCGCGGAGACTGCCTCTGCTGGCCTACGTGCCAATCCGGTACGTGGCGTTGCATGTATTGCAGCCTCAGGGACGTCAGTGGATCATGAAGGTAGAGCATGCGTCCTCTGCTGTTAAAATCTGAGTTCTGGACAAACTACCAATTGGCCACGTACCGGATTGGCACGAAAGTATTGCCGGACAGCATCTTCCTTGCCTCAACATG
+
qqqqqqqqqqqqqqqqqqqqqqqqqqqqqqqqqqqqqqqqqqqqqqqqqqqqqqqqqqqqqqqqqqqqqqqqqqqqqqqqqqqqqqqqqqqqqqqqqqqqqqqqqqqqqqqqqqqqqqqqqqqqqqqqqqqqqqqqqqqqqqqqqqqqqqqqqqqqqqqqqqqqqqqqqqqqqqqqqqqqqqqqqqqqqqqqqqqqqqqqqqqqqqqqqqqqqqqqqqqqqqqqqqqqqqqqqqqqqqqqqqqqqqqqqqqqqqqqqqqqqqqqqqqqqqqqqqqqqqqqqqqqqqqqqqqqqqqqqqqqqqqqqqqqqqqqqqqqqqqqqqqqqqqqqqqqqqqqqqqPqqqqqqqqqqqqqqqqqqqqqqqqqqqqqqqqqqqqqqqqqqqqqqqqqqqqqqqqqqqqqqqqqqqqqqqqqqqqqqqqqqqqqqqqqqqqqqqqqqqqqqqqqqqqqqqqqqqqqqqqqqqqqqqqqqqqqqqqqqqqqqqqqqqqqqqqqqqqqqqqqqqqqqqqqqqqqqqqqqqqqqqqqqqqqqqqqqqqqqqqqqqqqqqqqqqqqqqqqqqqqqqqqqqqqqqqqqqqqqqqqqqqqqqqqqqqqqqqqqqqqqqqqqqqqqqqqqqqqqqqqqqqqqqqqqqqqqqqqqqqqqqqqqqqqqqqqqqqqqqqqqqqqqqqqqqqqqqqqqqqqqqqqqqqqqqqqqqqqqqqqqqqqqqqqqqqqqqqqqqqqqqqqqqqqqqqqqqqqqqqq
@m140306_234628_42137_c100634642550000001823117809121440_s1_p0/1383/ccs
CATGTTGAGGCAAGGAAGATGCTGTCCGGCAATACTTTCGTGCCAATCCGGTACGTGGCGGCCGAGTTCGCTCACCTTTTTGAATCCTCGGACGCCATAACTAACAGCCCGTTTATGGAAGAGTATGCACTGCCTAAGGGCGGAGGGCCAAGAGTCCTCCAGGTACCGGATTGGCACTGGCCTACGTGCCCCAATTACCACATTAAAGATATCTGCACTGGCGTCCCCTCTTCTCGAGGACGAGGGTAAAAAAGCGCCATTGCACTAGGACTTACCGCGGAGACTGCCTCTGCTGGCCTACGTGCCAATCCGGTACGTGGCGTTGCATGTATTGCAGCCTCAGGGACGTCAGTGGATCATGAAGGTAGAGCATGCGTCCTCTGCTGTTAAAATCTGAGTTCTGGACAAACTACCAATTGGCCACGTACCGGATTGGCACAACAAGCTTGGCATCCGGAGAGACGGGCTTCAAAGCTGCCTGACGACGGTTGCGCGTCCGTATCAAAATCCTCCTAATAAGCCCCCGTCACTGTTGGTTGAAGAGCCCAGGATTCTCTGCAAGCGTGCCAATCCGGTACGTGGCGGGTTGGCCAGATGTGCGATTATATCGCTTAATGGCTCTTGGGCCGCGGTGCGTTACCTTGCAGGAATTGAGGCCGTCCGTTAATTTCCCTTGCATACACCACGTACCGGATTGGCACGAAAGTATTGCCGCAACGAGTGATGAGGTTCGCAAACATG
+
qqqqqqqqqqqqqqqqqqqqqqqqqqqqqqqqqqqqqqqqqqqqqqqqqqqqqqqqqqqqqMqqqqqqqqqqqqqqqqqqqqqqqqqqqqqqqqqqqqqqqqqqqqq&qqqqqqqqqqqqqqqqqqqqqqqqqqqqqqqqqqqqqqqqqqqqqqqqqqqqqqqqqqqqqqqqqqqqqqqqqqqqqqqqqqqqqqqqqqqqqqqqqqqqqqqqqqqqqqqqqqqqiqqqqqqqqqqqqqqqqqqqqqqqqqqqqqqqqqqqqqqqqqqqqqqqqqqqqqqqqqqqqqqqqqqqqqqqqqqqqqqqqqqqqqqqqqqqqqqqqqqqqqqqqqqqqqqqqqqqqqqqqqqqqqqqqqqqqqqqqqqqqqqqqqqqqqqqqqqqqqqqqqqqqqqqqqqqqqqqqqqqqqqqqqqq_qqqqqqqqqqqqqqqqqqqqqqqqqqqqqqqqqqqqqqqqqqqqqqqqqqqqqqqqqqqqqqqqqqqqqqqqqbqqqqqqqqqqqqqqqqqqqqqqqqqqqqqqqqq;qqqqqqqqqqqqqqqqqqqqqqq_qqqqqqqqqqqqqqqqqqqqqqqqqqqqqqqqqqqqqq0qqqqqqqqqqqqqqqqqqqqqqqqqqqqqqqqqqqqqqqqqqqqqqqqqqqqqqqqqqqqqqqqqqqqqqqqqqqqqqqqqqqqqqqqqqqqqqqqqqqqqqqqqqqqqqqqqqqqqqqqqqqqqqqqqqqqqqqqqqqqqqqqqqqqqqqqqqqqq
@m140306_234628_42137_c100634642550000001823117809121440_s1_p0/1417/ccs
CATGTTGAGGCAAGGAAGATGCTGTCCGGCAATACTTTCGTGCCAATCCGGTACGTGGCCAATTGGTAGTTTGTCCAGAACTCAGATTTTAACAGCAGAGGACGCATGCTCTACCTTCATGATCCACTGACGTCCCTGAGGCTGCAATACATGCAACGCCACGTACCGGATTGGCACGTAGGCCAGCAGAGGCAGTCTCCGCGGTAAGTCCTAGTGCAATGGCGCTTTTTTACCCTCGTCCTCGAGAAGAGGGGACGCCAGTGCAGATATCTTTAATGTGGTAATTGGGGCACGTAGGCCAGTGCCAATCCGGTACCTGGAGGACTCTTGGCCCTCCGCCCTTAGGCAGTGCATACTCTTCCATAAACGGGCTGTTAGTTATGGCGTCCGAGGATTCAAAAAGGTGAGCGAACTCGGCCGCCACGTACCGGATTGGCACAACAAGCTTGGCATCCGGAGAGACGGGCTTCAAAGCTGCCTGACGACGGTTGCGCGTCCGTATCAAAATCCTCCTAATAAGCCCCCGTCACTGTTGGTTGAAGAGCCCAGGATTCTCTGCAAGCGTGCCAATCCGGTACGTGGCGGGTTGGCCAGATGTGCGATTATATCGCTTAATGGCTCTTGGGCCGCGGTGCGTTACCTTGCAGGAATTGAGGCCGTCCGTTAATTTCCCTTGCATACACCACGTACCGGATTGGCACGAAAGTATTGCCGCAACGAGTGATGAGGTTCGCAAACATG
+
qqqqqqqqqqqqqqqqqqqqqqqqqqqqqqqqqqqqqqqqqqqqqqqqqqqqqqqqqqqqqqqqqqqqqqqqqqqqqqqqqqqqqqqqqqqqqqqqqqqqqqqqqqqqqqqqqqqqqqqqqqqqqqqqqqqqqqqqqqqqqqqqqqqqqqqqqqqqqqqqqqqqqqqqqqqqqqqqqqqqqqqqqqqqqqqqqqqqqqqqqqqqqqqqqqqqqqqqqqqqqqqqqqqqqqqqqqqqqqqqqqqqqqqqqqdqqqqqqqqqqqqqqqqqqqqqqqqqqqqqqqqqqq^qqqqqqqqqqqqqqqqqqqqqqqqqqqqqqqqqqqqqqqqqqqqqqqqqqqqqqqqqqqqqqqqqqqqqqqqqqqqqqqqqqqqqqqqqqqqqqqqqqqqqqqqqqqqqqqqqqqqqqqqqqqqqqqqqqqqqqqqqqqqqqqqqqqqqqqqqqqqqqqqqqqqqqqqqqqqqqqqqqqqqqqqqqqqqqqqqqqqqqqqqqqqqqqqqqqqqqqqqqqqqqqqqqqqqqqqqqqqqqqqqqqqqqqqqqqqqqqqqqqqqqqqqqqqqqqqqqqqqqqqqqqqqqqqqqqqqqqqqqqqqqqqqqqqqqqqqqqqqqqqqqqqqqqqqqqqqqqqqqqqqqqqqqqqqqqqqqqqqqqqqqqqqqqqqqqqqqqqqqqqqqqqqqqqqqqqqqqqqqqqqqqqqqqqqqqqqqqqqqqqqqqqqqqqqqqqqqqqqqqqqqqqqqqqqqqqqq
@m140306_234628_42137_c100634642550000001823117809121440_s1_p0/1435/ccs
CATGTTTGCGAACCTCATCACTCGTTGCGGCAATACTTTCGTGCCAATCCGGTACGTGGTGTATGCAAGGGAAATTAACGGACGGCCTCAATTCCTGCAAGGTAACGCACCGCGGCCCAAGAGCCATTAAGCGATATAATCGCACATCTGGCCAACCCGCCACGTACCGGATTGGCACGCTTGCAGAGAATCCTGGGCTCTTCAACCAACAGTGACGGGGCTTATTAGGAGGATTTTGATACGGACGCGCAACCGTCGTCAGGCAGCTTTGAAGCCCGTCTCTCCGGATGCCAAGCTTGTTGTGCCAATCCGGTACGTGGCGGCCGAGTTCGCTCACCTTTTTGAATCCTCGGACGCCATAACTAACAGCCCGTTTATGGAAGAGTATGCACTGCCTAAGGGCGGAGGGCCAAGAGTCCTCCAGGTACCGGATTGGCACTGGCCTACGTGCCCCAATTACCACATTAAAGATATCTGCACTGGCGTCCCCTCTTCTCGAGGACGAGGGTAAAAAAGCGCCATTGCACTAGGACTTACCGCGGAGACTGCCTCTGCTGGCCTACGTGCCAATCCGGTACGTGGCGTTGCATGTATTGCAGCCTCAGGGACGTCAGTGGATCATGAAGGTAGAGCATGCGTCCTCTGCTGTTAAAATCTGAGTTCTGGACAAACTACCAATTGGCCACGTACCGGATTGGCACGAAAGTATTGCCGGACAGCATCTTCCTTGCCTCAACATG
+
qqqqqqqqqqqqqqqqqqqqqqqqqqqqqqqqqqqqqqqqqqqqqqqqqqqqqqqqqqqqqqqqqqqqqqqqqqqqqqqqqqqqqqqqqqqqqqqqqqqqqqqqqqqqqqqqqqqqqqqqqqqqqqqqqqqqqqqqqqqqqqqqqqqqqqqqqqqqqqqqqqqqqqqqqqqqqqqqqqqqqqqqqqqqqqqqqqqqqqqqqqqqqqqqqqqqqqqq$qqqqqqqqqqqqqqqqqqqqqqqqqqqqqqqqqqqqqqqqqqqqqqqqqqqqqqqqqqqqqqqqqqqqqqqqqqqqqqqqqqqqqqqqqqqqqqqqqqqqqqqqqqqqqqqqqqqqqqqqqXqqqqqqqqqqqqqqqqqqqqqqqqqqqqqqqqqqqqqqqqqqqqqqqqqqqqqqqqqqqqcqqqqqqqqqqqqqqqqqqqqqqqqqqqqqqqqqqqqqqqqqqqqqqqqqqqqqqqqqqqqqqqqqqqqqqqqqqqqqqqqqqqqqqqqqqqqqqqqqqqqqqqqqqqqqqqqqqqqqqqqqqqqqqqqqqqqqqqqqqqqqqqqqqqqqqqqqqqqqqqqqqqqqqqqqqqqqqqqqqqqqqqqqqqqqqqqqqqqqqqqqqqqqqqqqqqqqqqqqqqqqqqqqqqqqqqqqqqqqqqqqqqqqqqqqqqqqqqqqqqqqqqqqqqqqqqqqqqqqqqqqqqqqqqqqqqqqqqqqqqqqqqqqqqqqqqqqqqqqqqqqqqqqqqqqqqqqqqqqqqq
@m140306_234628_42137_c100634642550000001823117809121440_s1_p0/1441/ccs
ACTTTGACTTGCAGAGGCAAGACGCACTCCTTCGCCAACATACTTTCGTGCCATCCCGGTACGTGGCCAATTGGTAGTTTGTCCAGAACTCAGATTTGTTACACAGCAGAGGACGCATGCCTCTACCTTCATGACACTGGACGTCCCCTGAGGCTGCAATACATGCAACGCCACGTACGATTGCACGCTTGCAGAACATCCTGGGCTCTTCACACCAACAGTGACGGGGCTTATTCAGGAGGATTATTGATACGGACGCGCAACCGTCGTCAGGCAGCTTTGAGCCCGTCTCTCCGGATGCCAAGCTTGTTGTGCCAATCCGGTACGTGGCGGCCGAGTTCGCTCACCTTTTTGAATCTCGGACGCCATAACTAACAGCCCGTTTATGGAAGAGTATGCACTGCCTAAGGGCGGAGGGCAAGATCCTCCAGGTACCGGATTGGCACTGGCCTACGTGCCCCAATTACCACATTAAAAGATATCTGCACTGGCGTCCCCTCTTCTCGAGGACGAGGGTAAAAAAGCGCCATTTGCACTAGACTTACCGCGGAGACTGCCTCTGCTGGCCTACGTGCCAAATCCGGTACGTGCGGTGGCCAGATGTGCGATCTATATCGCTTAATGGCTCTTGGGCCGCGGTGCGTTACCTTGCAGGAATTGAGGCGTCCGTTAATTTCCCTTGCATACACCACGTACCGGATTGGCACGAAAGTATTGCCGCAACGAGTGATGAGGTTCGCAAACATTTGTTTTTTGTTTTGTG
+
$%&%$$%$((((('%'%(&'#&$&&($'$('%$$#(&(&((($'444%2)22$/04(2443-'-34243(3434/(4203%2%134344444(414/(')'$&4444+'3'('13/3-3$&(443$8344440"#/'3%34413&+'-3/&344433/$/433444343##"$3244'%122#24%3334414'##"#%042$'&)-03443%4(5,304(4344*4&44344.4&4&34/4424%24(1$3404443380+@44>?>+3:@7H<@IL<GGD$I(LOJK>KKKEL+8;>K<?<KJ<0AE41BGE8K'J0<O>LLKI.H.HIAL=QGEJ;G@FC9<J5S9LLLLH<LK1KJGLKIK@=&C9J>86LLKG):6:7JBHJ<L=L(JJGF85KF6L;(DE@8:LKJ2LJBJF#:9H<$6KK3:G8MJ<;N&GLKL:L:J6A7LGLKKDCD:-LNKIL>GLKLKKL8K'+;8;>,C625EJLIL=LJ9I1?LIJJJL:LE4L8AIJ1=%?:9DLLLG7J7ICLG&:DELLDCJ%B>=LK9SC?1<7B>*,20E///0=8%B/#%-:6><%9$BA8)D2OLKKJ;#9'D#$(DVJLLLEF6?0H1(7HGF9;9D):K?FILLLKFL)OL%<KK7ILIKK,>E(9<EFCE0L*87H7I<<$A:BLEBL<L9LFILLKF>LK7E5IJL:/6KG3J)*%;LBVK;@2$2)83E8LH3L9F>JEHI)2@@:9';+0:.-@441(('((&&((((('&((((((
@m140306_234628_42137_c100634642550000001823117809121440_s1_p0/1487/ccs
CATGTTTGCGAACCTCATCACTCGTTGCGGCAATACTTTCGTGCCAATCCGGTACGTGGCCAATTGGTAGTTTGTCCAGAACTCAGATTTTAACAGCAGAGGACGCATGCTCTACCTTCATGATCCACTGACGTCCCTGAGGCTGCAATACATGCAACGCCACGTACCGGATTGGCACTGGCCTACGTGCCCCAATTACCACATTAAAGATATCTGCACTGGCGTCCCCTCTTCTCGAGGACGAGGGTAAAAAAGCGCCATTGCACTAGGACTTACCGCGGAGACTGCCTCTGCTGGCCTACGTGCCAATCCGGTACGTGGCGGGTTGGCCAGATGTGCGATTATATCGCTTAATGGCTCTTGGGCCGCGGTGCGTTACCTTGCAGGAATTGAGGCCGTCCGTTAATTTCCCTTGCATACACCACGTACCGGATTGGCACAACAAGCTTGGCATCCGGAGAGACGGGCTTCAAAGCTGCCTGACGACGGTTGCGCGTCCGTATCAAAATCCTCCTAATAAGCCCCCGTCACTGTTGGTTGAAGAGCCCAGGATTCTCTGCAAGCGTGCCAATCCGGTACCTGGAGGACTCTTGGCCCTCCGCCCTTAGGCAGTGCATACTCTTCCATAAACGGGCTGTTAGTTATGGCGTCCGAGGATTCAAAAAGGTGAGCGAACTCGGCCGCCACGTACCGGATTGGCACGAAAGTATTGCCGGACAGCATCTTCCTTGCCTCAACATG
+
qqqqqqqqqqqqqqqqqqqqqqqqqqqqqqqqqqqqqqqqqqqqqqqqqqqqqqqqqqqqqqqqqqqqqqqqqqqqqqqqqqqqqqqqqqqqqqqqqqqqqqqqqqqqqqqqqqqqqqqqqqqqqqqqqqqqqqqqqqqqqqqqqqqqqqqqqqqqqqqqqqqqqqqqqqqqqqqqqqqqqqqqqqqqqqqqqqqqqqqqqqqqqqqqqqqqqqqqqqqqqqqqqqqqqqqqqqqqqqqqqqqqqqqqqqqqqqqqqqqqqqqqqqqqqqqqqqqqqqqqqqqqqqqqqqqqqqqqqqqqqqqqqqqqqqqqqqqqqqqqqqqqqqqqqqqqqqqqqqqqqqqqqqqqqqqqqqqqqqqqqqqqqqqqqqqqqqqqqqqqqqqqqqqqqqqqqqqqqqqqqqqqqqqqqqqqqqqqqqqqqqqqqqqqqqqqqqqqqqqqqqqqqqqqqqqqqqqqqqqqqqqqqqqqqqqqqqqqqqqqqqqqqqqqqqqqqqqqqqqqqqqqqqqqqqqqqqqqqqqqqqqqqqqqqqqqqqqqqqqqqqqqqqqqqqqqqqqqqqqqqqqqqqqqqqqqqqqqqqqqqqqqqqqqqqqqqqqqqqqqqqqqqqqqqqqqqqqqqqqqqqqqqqqqqqqqqqqqqqqqqqqqqqqqqqqqqqqqqqqqqqqqqqqqqqqqqqqqqqqqqqqqqqqqqqqqqqqqqqqqqqqqqqqqqqqqqqqqqqqqqqqqqqqqqqqqqqqqqqqqq
@m140306_234628_42137_c100634642550000001823117809121440_s1_p0/1535/ccs
CATGTTTGCGAACCTCATCACTCGTTGCGGCAATACTTTCGTGCCAATCCGGTACGTGGTGTATGCAAGGGAAATTAACGGACGGCCTCAATTCCTGCAAGGTAACGCACCGCGGCCCAAGAGCCATTAAGCGATATAATCGCACATCTGGCCAACCCGCCACGTACCGGATTGGCACTGGCCTACGTGCCCCAATTACCACATTAAAGATATCTGCACTGGCGTCCCCTCTTCTCGAGGACGAGGGTAAAAAAGCGCCATTGCACTAGGACTTACCGCGGAGACTGCCTCTGCTGGCCTACGTGCCAATCCGGTACGTGGCGTTGCATGTATTGCAGCCTCAGGGACGTCAGTGGATCATGAAGGTAGAGCATGCGTCCTCTGCTGTTAAAATCTGAGTTCTGGACAAACTACCAATTGGCCACGTACCGGATTGGCACAACAAGCTTGGCATCCGGAGAGACGGGCTTCAAAGCTGCCTGACGACGGTTGCGCGTCCGTATCAAAATCCTCCTAATAAGCCCCCGTCACTGTTGGTTGAAGAGCCCAGGATTCTCTGCAAGCGTGCCAATCCGGTACCTGGAGGACTCTTGGCCCTCCGCCCTTAGGCAGTGCATACTCTTCCATAAACGGGCTGTTAGTTATGGCGTCCGAGGATTCAAAAAGGTGAGCGAACTCGGCCGCCACGTACCGGATTGGCACGAAAGTATTGCCGGACAGCATCTTCCTTGCCTCAACATG
+
qqqqqqqqqqqqiqqqqqqqqqXqqqqqqqqqqqqqqqqqqqqqqqqqqqqqqqqqqqqqqqqqqqqqqqqqqqqqqqqqqqXqqaqqSqqqqqqqqqqqqqqqqqqqqqqqqqqiqqqqqqqqqqqqqqqqqqqqqqqqqqqqqqqqqqqqqqqiqqqqqiqqqqqqqqqqqqqqqqqqqqqqqqqqV=qqqqqqqqqqqqqqqqqqqqqqqqqqqqqqqqqqq:qqqqcqqqqqZqqqqqSq`qqqqqqqqqqq`qqqqqqqqqqqqqqqqqqqqqqqqqqqqqi]qqqqqqqqqqqqqqqqfqqqqqqqqqqqqqqqqqqqqqqqqqqqqqqqqqqqqcqqqqqqqqqqqqqqqqqqqqqq]qqqqqqqqqqqqqqqqqqqqqqqqqqqqqqqqqqqqqqqqqiqqqqqqqqqqqqqqqqqqqqqqqqqqiqqqqqqqqqqqqqqqqqqqqqqVqqqqqqqqqqqqqqqqqqqqqqqqqqqdqqqqqqqqqqqqdqqqqqqfqqqqqqqcqqqqqqqqUqqqqqqqqqqqqqqqqqqqqqqRJqqqqqqqqqqqqqqqqqqqqqqqqqqqqqqqqqqqWqqqqqqqqqq]qqqqqqqq_qqqqqqqfqqqqqqqqqqqqqqqqqqqqq[qqqqqqqqqiqqqqqqqqaq^qqqqqqqqqqqqaqqqqqqqqqqqUqqqqqqqqqqqqqqqqqqq[qqqqqqqqqqqqqqqqqqqqqqqqqqqqqqqqqiqqqqqqqqq
@m140306_234628_42137_c100634642550000001823117809121440_s1_p0/1559/ccs
CATGTTGAGGCAAGGAAGATGCTGTCCGGCAATACTTTCGTGCCAATCCGGTACGTGGCGGGTTGGCCAGATGTGCGATTATATCGCTTAATGGCTCTTGGGCGCGGTGCGTTACCTTGCAGGAATTGAGGCCGTCCGTTAATTTCCCTTGCATACACCACGTAACCGGATTGGCACGTAGGCCAGCAGAGGCAGTCTCCGCGGTAAGTCCTAGTGCAATGGCGCTTTTTTACCCTCGTCCTCGAGAAGAGGGGACGCCAGTGCAGATATCTTTAATGTGGTAATTGGGGCACGTAGGCCAGTGCCAATCCGGTACCTGGAGGACTCTTGGCCCTCCGCCCTTTAGGCAGTGCATACTCTTCCATAAACGGGCTGTTAGTTATGGCGTCCGAGGATTCAAAAAGGTGAGCGAACTCGGCCGCCACGTACCGGATTGGCACGCTTGCAGAGAATCCTGGGCTCTTCAACCAACAGTGACGGGGGCTTATTAGGAGGATTTTGATACGGACGCGCAACCGTCGTCAGGCAGCTTTGAAGCCCGTCTCTCCGGATGCCAAGCTTGTTGTGCCAATCCGGTACGTGGCCAATTGGTAGTTTGTCCAGAACTCAGATTTTAACAGCAGAGGACGCATGCTCTACCTTCATGATCCACTGACGTCCCTGAGGCTGCAATACATGCAACGCCACGTACCGGATTGGCACGAAAGTATTGCCGCAACGAGTGATGAGGTTCGCAAACATG
+
FK6A/?HGA88KL-L6FEJKLLKKLKLKLLKGLKFJLGE88I?LKLK,<58897LLJLLJLL8K;NBLDJ7LJLL1CLKLKKKLFHC>JJK5:HKKHGK*B?*CG6L>FLJKLL7K=LK>KBLKLJLDLJL8K:BKFL>5@F6?J9KLCLKILGLJK9LJF<I%EJL8PHKL9.LLKEJLELELLL6K4IKLK9K:GL<@CJ7IL>LLLBVQT'EO>UXXHWT.J9XXLKXV?SRWVQ3H0VSQESVXRJ3RPRTRD=MW=WXQEWPSUBVHXKURWOWMUI0MBFJWRQVO8NCFBVLKXVW?FXQXKSX<XXWUKW>KURXXRWDTXRXFXVT8VOMXX)1DHLXTQ>EVWXWUTWEWX'XIJJLGJDLL?KJKLELJLLKHLKJH:LHDFG;JLE(KKC?;FKILLJLKLJLH'LHKF?OFKKF;JLGLL?LHK2K9LH;L>H+H=D6FGHLL:FPL?K>L?IL;N6K.JLK4:H,KKKLH>L8FL=4J:,7KJLLLK;5>5ELKKK<KL=L6LBFD>K>L=LKLID&LLA>LL9LLKKKKLF'L??KLL:@JLCLKLJKL9EL9LHL>2KJLGK<<LKLGLKLKLILI49:LJ;KELLLDLKKG;KK;GLHKLKJLJFHL:FJGLK:L<HKK?JBLAHGKLI2FJLLFK8K<LL>OLL@LC?K<BJ7KLLJLL<DK>KL>N89KF7;8IL4JLDI?;F;ILLL)=KLLFLIKKLLLLELJ9FIKJL7LJKEJL>K=KL
@m140306_234628_42137_c100634642550000001823117809121440_s1_p0/1579/ccs
CATGTTGAGGCAAGGAAGATGCTGTCCGGCAATACTTTCGTGCCAATCCGGTACGTGGTGTATGCAAGGGAAATTAACGGACGGCCTCAATTCCTGCAAGGTAACGCACCGCGGCCCAAGAGCCATTAAGCGATATAATCGCACATCTGGCCAACCCGCCACGTACCGGATTGGCACGTAGGCCAGCAGAGGCAGTCTCCGCGGTAAGTCCTAGTGCAATGGCGCTTTTTTACCCTCGTCCTCGAGAAGAGGGGACGCCAGTGCAGATATCTTTAATGTGGTAATTGGGGCACGTAGGCCAGTGCCAATCCGGTACCTGGAGGACTCTTGGCCCTCCGCCCTTAGGCAGTGCATACTCTTCCATAAACGGGCTGTTAGTTATGGCGTCCGAGGATTCAAAAAGGTGAGCGAACTCGGCCGCCACGTACCGGATTGGCACGCTTGCAGAGAATCCTGGGCTCTTCAACCAACAGTGACGGGGCTTATTAGGAGGATTTTGATACGGACGCGCAACCGTCGTCAGGCAGCTTTGAAGCCCGTCTCTCCGGATGCCAAGCTTGTTGTGCCAATCCGGTACGTGGCGTTGCATGTATTGCAGCCTCAGGGACGTCAGTGGATCATGAAGGTAGAGCATGCGTCCTCTGCTGTTAAAATCTGAGTTCTGGACAAACTACCAATTGGCCACGTACCGGATTGGCACGAAAGTATTGCCGCAACGAGTGATGAGGTTCGCAAACATG
+
qqqqqqqqqqqqqqqqqqqqqqqqqqqqqqqqqqqqqqqqqqqqqqqqqdqqqqqqqqqqqqqqqqqqqqqqqqqqqqqqqqqqqqqqqqqqqqqqqqqqqqqqqqqqfqqqqqqqqqqqqqqqqqqqqqqqqqqqqqqqqqqqqqqqqqqqqqqqqqqqqqqqqqqqqqqqqqqqqqqqqqqqqqqqqqqqqqqqTNqqqqqqqqqqqqqqqqqqqqqqqqqqqqqqqqqqiqqqqqqqqqUqqqqqqqqqqqqqqqqqqqqqqqqqqqqqqqqqqqqqqqqqqqqqqqqqqqdqqqQqqqqqqqqqqqqqqqqqqqqqqqqqqqqqqqq%qqqqqqqqqqqqqqqqqqqqqqqqqqqqqqqqqqqqqqqqqqqqqqqqqqqqqqqqqqqqqqqqqqqqqqqqqqqqqqqqqqqqqqqqqqqqqqqqqqqqqqqqqqqqqqqqqqqqqqqqqqqqqqqqqqqqqqqqqqqqqqqqq1qqqqqqqqqqqqqqqq`qqqqqqqqqqqqqqqqqqqqqqqqqqqqqqqqqqqqqqqqqqqqqqqqqqqqqqqqqqqqqqqqqqqqqqqqqqqqqqqqqqqqqqqqqqqqqqqqqqqqqqqfqqqqqqqqqqqqqqqqqqqqqqqqqqqqqqqqqqq[qqqqqqqqqqqqqqqqqqqqqqqqqqqqqqqqqqqqqqqqqqqqqqqqqqqqqqqqqqqqqqqqqqqqqqqqqqqqqqqqqqqqqqqqqqqqqqqqqqqqqqqqq
@m140306_234628_42137_c100634642550000001823117809121440_s1_p0/1596/ccs
CATGTTTGCGAACCTCATCACTCGTTGCGGCAATACTTTCGTGCCAATCCGGTACGTGGCGGCCGAGTTCGCTCACCTTTTTGAATCCTCGGACGCCATAACTAACAGCCCGTTTATGGAAGAGTATGCACTGCCTAAGGGCGGAGGGGCCAAGAGTCCTCCAGGTACCGGATTGGCACTGGCCTACGTGCCCCAATTACCACATTAAAGATATCTGCACTGGCGTCCCCTCTTCTCGAGGACGAGGGTAAAAAAGCGCCATTGCACTAGGACTTACCGCGGAGACTGCCTCTGCTGGCCTACGTGCCAATCCGGTACGTGGCGGGTTGGCCAGATGTGCGATTATATCGCTTAATGGCTCTTGGGCCGCGGTGCGTTACCTTGCAGGAATTGAGGCCGTCCGTTAATTTCCCTTGCATACACCACGTACCGGATTGGCACGCTTGCAGAGAATCCTGGGCTCTTCAACCAACAGTGACGGGGGCTTATTAGGAGGATTTTGATACGGACGCGCAACCGTCGTCAGGCAGCTTTGAAGCCCGTCTCTCCGGATGCCAAGCTTGTTGTGCCAATCCGGTACGTGGCGTTGCATGTATTGCAGCCTCAGGGACGTCAGTGGATCATGAAGGTAGAGCATGCGTCCTCTGCTGTTAAAATCTGAGTTCTGGACAAACTACCAATTGGCCACGTACCGGATTGGCACGAAAGTATTGCCGGACAGCATCTTCCTTGCCTCAACATG
+
bqqVqqqqiqqqOqqaiqqqi]7Tqq`qdqqqqqqq9qqQc`LqqiqqqqPqiqqqd_q<+iUqqqQiqqqFqiqqqWqqqqfqqq[qqfqqqqqiqqqPqqq^q\c#UqqqqqqqqqqqqqiqqqUIMqqqcqqq_qDqqqqqq)qqBEqqqqqaidqiFqfZqqqMTdqq?q[qqP:qWq`qqqqqiq+qqqqq\qqUqiqqqqqqqqqqqqqcqfdNqiPiq$@dqqfMcqTqf^qqqqfiqAqiq9qqqqq?JqaPqqqq[q^iqqqiqqqq7aiaMqqqqiqqVqq`qqqqiqFiqaqqqqdq]qqiqqqqqiLfiqq0qqfi9qdqqqqqqqOqqq\qqqqqqYfqqiqqqWqqqqqVqq[q_fbfqqqqqqqFqJqqfqqqiqqqiq2qaWHqaqWdqqqAZY9_^BM%fqqqqqcqqqq>q`qqqqqqqq6cbZOqqqqqqqqqqqqqqZqq6qqqqq\qdq\qNqiqqqb2qqqqqqqqqqq>q]qqq6qqqqqqqaqqqqaqqqiqqqqqaqqqqfq^qqiiqqqfqqqqqqcqqqqSqqqqqqSqqqIqqqqqqqqEqiqqqcqqqqqq.qqqqiqqqqqqqqqqqPqqqfqqqqJqiqqqqEqqqqqqqqqqqqqNqYqqqqqqqqqiO]qqiqEJqiJqqqqqqqq[qqqqqqqqqqqqqqqqqqqqqqNiqqqqqqiKiAqqqqZqqqqiqqqqqqqqqqqQqqfqqqiq]qqfqqqX]qqNiqqqqq
@m140306_234628_42137_c100634642550000001823117809121440_s1_p0/1603/ccs
CACTGTTGAGCAAGGAAGATGCTGTCCGGCAATACTTTCGTGCCAATCCGGTACTGGTGCGGCGAGTTCGCTCACCTTTTTGAATCCTCTGACCGCCATAACTAACAGCCCGTTTATGGAAGAGTATGCACTGCCTAAGGGGCGAGGGCCAAGAGTCCTCCAGGTACCGGATTGCACGTAGGCCAGCAGAGCAGTCTCCGCGGTAATCCTAGTGCAATGGCGCTTTTTTACCCCTCGTCCTCCGAGAAGAAGGGGACCGCCAGTGCAGATATCTTTAATGTGGTAAATTGGGGCACGTAGGCAGTGGCCATCCGGTACGTGCGTTGCATGTATTCAGCCCTCAGGGACGTCAGTGGATCATGAAGGTAGAGCATGCGTCCTCTGCTGGTTAAAATCTGAGTTCTGGACAAACTACCAATTGGCCACGTACCGGATTGGCACAACAAGCTTGGCATCCGGAGAGACGGGCTTCAAAGCTGCCTGTACGACGTTGCGCGTCCGTATCAAAATCCTCCTAATAAGCCCCGTCACTGTTGGTTGAAGAGCCCAGGATTCTCTGGCAAGCGTGCCAATCCGGTACGTGGCGGTTTGGCCAGATGTGCGATTATATCGCTTAATGGCTCTTGGGCCGCGGTGCGTTACCTTGCAGGAATTGAGGCCGTCCGTTAATTTCCCTTGCATACACCACGTACCGGATTGGCACGAAGTATTGCCGCGAACGAGTGATGAGGTTCGCAAACATG
+
34-4434444334.4343344442424(4334/41$4444.4$4343%44443#'04(,'(,$243'444131314344443244(82$#%4&031444244424)432443%2242&1343'34.3444444"$43/%2043#-.4434(43%4413%(44&13#%3(6434&'.4434&41442341%4(4.3240423)84(,&%04332'434424413%444444&33-(114&41&231/$3,%$%.241$(/#7443&34443443#)434444044%'233#40.344%(4&21444$%(2%324)8443-3%1.344/&43&423%34'32323$14431%1444344%244/34'43&34214$1444+443($.)&.&23'444443444444$D=<?@@@1?7I>@/?)11@@@>/@;@=@@?@(>9?/*??>@2@-=<@;/?.@;>?>(;@?3@H@@@@)???@@?/?@?%?=@@<&*?>-8?.-8?>?@@@>@0@@5F@=3@2@@?34%;:9@@@:728?@?@?@@>?*=87@@97@@:@@??@.B;*??>0/@3D?@??@<@;???.*4<'=.4@?@<@,/<?>@@,-@?@<@@@??6?@?@@7@9@6?@8@@9@2=5E@<<2?@?6<2@>?@=@?@:1=@<@/;@@'C6:@>@>@@4?,-@3?'/.25.22>23-5434434344443(4134344$-(.'342('(444(14.434/&-)44244(
@m140306_234628_42137_c100634642550000001823117809121440_s1_p0/1618/ccs
CATGTTGAGGCAAGGAAGATGCTGTCCGGCAATACTTTCGTGCCAATCCGGTACGTGGCCAATTGGTAGTTTGTCCAGAACTCAGATTTTAACAGCAGAGGACGCATGCTCTACCTTCATGATCCACTGACGTCCCTGAGGCTGCAATACATGCAACGCCACGTACCGGATTGGCACAACAAGCTTGGCATCCGGAGAGACGGGCTTCAAAGCTGCCTGACGACGGTTGCGCGTCCGTATCAAAATCCTCCTAATAAGCCCCCGTCACTGTTGGTTGAAGAGCCCAGGATTCTCTGCAAGCGTGCCAATCCGGTACGTGGCGGCCGAGTTCGCTCACCTTTTTGAATCCTCGGACGCCATAACTAACAGCCCGTTTATGGAAGAGTATGCACTGCCTAAGGGCGGAGGGCCAAGAGTCCTCCAGGTACCGGATTGGCACTGGCCTACGTGCCCCAATTACCACATTAAAGATATCTGCACTGGCGTCCCCTCTTCTCGAGGACGAGGGTAAAAAAGCGCCATTGCACTAGGACTTACCGCGGAGACTGCCTCTGCTGGCCTACGTGCCAATCCGGTACGTGGCGGGTTGGCCAGATGTGCGATTATATCGCTTAATGGCTCTTGGGCCGCGGTGCGTTACCTTGCAGGAATTGAGGCCGTCCGTTAATTTCCCTTGCATACACCACGTACCGGATTGGCACGAAAGTATTGCCGCAACGAGTGATGAGGTTCGCAAACATG
+
qqqqqqqqqqqqqqqqqqqqqqqqqqqqqqqqqqqqqqqqqqqqqqqqqqqqqqqqqqqqqqqqqqqqqqqqqqqqqqqqqqqqqqqqqqqqqqqqqqqqqqqqqqqqqqqqqqqqqqqqqqqqqqqqqqqqqqqqqqqqqqqqqqqqqqqqqqqqqqqqqqqqqqqqqqqqOqqqqqqqqqqqqqqqqqqqqqqqqqqqqqqqqqqqqqqqqqqqqqqqqqqqqqqqqqqqqqqqqqqqqqqqqqqqqqqqqqqqqq]qqqqqqqqqqqqqqqqqqqqqqqQqqqqqqqqqqqqqqqqqqqqqqqqqqqqqqqqqqqqqqqqqqqqqqqqqqqqqqqqqqqqqqqqqqqqqqqqqqqqqqqqqqqqqqqqqqqqqqqqqqqqqqqqqqqqqqqqqqqqiqqqqqqqqqqqqqqqqqqqqqqqqqqqqqqqqqqqqqqqqqqqqqqqqqqqqqqqqqqqqqqqqqqqqqqqqqqqqqqqqqqqqqq`qqqqqqqqqqqqqqqqqqqqqqqqqqqqqqqqqqqqqqqqqqqqqqqqqqqqqqqqqqqqqqqqqqqqqqqqqqqqqqqqqqqqqqqqqqqqqqqqqqqqqqqqqqqqqqqqqqqqqqqqqqqqqqqqqqqqqqqqqqqqqqqqqqqqqqqqqqqqqqqqqqqqqqqqqqqqqqqqqqqqqqqqqqqqqqqqqqqqqqqqqqqqqqqqqqqqqqqqqqqqqqqqqqqqqqqqqqqqqqqqqqqqqqqqqqqqqq
@m140306_234628_42137_c100634642550000001823117809121440_s1_p0/1720/ccs
CATGTTGAGGCAAGGAAGATGCTGTCCGGCAATACTTTCGTGCCAATCCGGTACGTGGTGTATGCAAGGGAAATTAACGGACGGCCTCAATTCCTGCAAGGTAACGCACCGCGGCCCAAGAGCCATTAAGCGATATAATCGCACATCTGGCCAACCCGCCACGTACCGGATTGGCACTGGCCTACGTGCCCCAATTACCACATTAAAGATATCTGCACTGGCGTCCCCTCTTCTCGAGGACGAGGGTAAAAAAGCGCCATTGCACTAGGACTTACCGCGGAGACTGCCTCTGCTGGCCTACGTGCCAATCCGGTACCTGGAGGACTCTTGGCCCTCCGCCCTTAGGCAGTGCATACTCTTCCATAAACGGGCTGTTAGTTATGGCGTCCGAGGATTCAAAAAGGTGAGCGAACTCGGCCGCCACGTACCGGATTGGCACGCTTGCAGAGAATCCTGGGCTCTTCAACCAACAGTGACGGGGGCTTATTAGGAGGATTTTGATACGGACGCGCAACCGTCGTCAGGCAGCTTTGAAGCCCGTCTCTCCGGATGCCAAGCTTGTTGTGCCAATCCGGTACGTGGCGTTGCATGTATTGCAGCCTCAGGGACGTCAGTGGATCATGAAGGTAGAGCATGCGTCCTCTGCTGTTAAAATCTGAGTTCTGGACAAACTACCAATTGGCCACGTACCGGATTGGCACGAAAGTATTGCCGCAACGAGTGATGAGGTTCGCAAACATG
+
qqqqqqqqqqqqqqqqqqqqqqqqqqqqqqqqqqqqqqqqqqqqqqqqqqqqqqqqqqqqqqqqqqqqqqqqqqqqqqqqqqqqqqqqqqqqqqqqqqqqqqqqqqqqqqqqqqqqqqqqqqqqqqqqqqqqqqqqqqqqqqqqqqqqqqqqqqqqqqqqqqqqqqqqqqqqqqqqqqqqqqqqqqqqqqqqqqqqqqqqqqqqqqqqqqqqqqqqqqqqqqqqqqqqqqqqqqqqqqqqqqqqqqqqqqqqqqqqqqqqqqqqqqqqqqqqqqqqqqqqqqqqqqqqqqqqqqqqqqqqqqqqqqqqqqqqqqqqqqqqqqqqqqqqqqqOqqqqqqqqqqqqqqqqqqqqqqqqqqqqqqqqqqqqqqqqqqqqqqqqqqqqqqqqqqqqqqqqqqqqqqqqqqqqqqqqqqqqqqqqqqqqqqqqqqqqqqqqqqqqqqqqqqqqqqqqqqqqqqqqqqqqqqqqqqqqqqqqqqqqqqqqqqqqqqqqqqqqqqqqqqqqqqqqqqqqqqqqqqqqqqqqqqqqqqqqqqqqqqqqqqqqqqqqqqqqqqqqqqqqqqqqqqqqqqqqqqqqqqqqqqqqqqqqqqqqqqqqqqqqqqqqqqqqqqqqqqqqqqqqqqqqqqqqqqqqqqqqqqqqqqqqqqqqqqqqqqqqqqqqqqqqqqqqqqqqqqqqqqqqqqqqqqqqqqqqqqqqqqqqqqqqqqqqqqqqqqqqqqqqqqqqqqqqqqqqqqqqqqqqq
@m140306_234628_42137_c100634642550000001823117809121440_s1_p0/1734/ccs
CATGTTTGCGAACCTCATCACTCGTTGCGGCAATACTTTCGTGCCAATCCGGTACGTGGCGTTGCATGTATTGCAGCCTCAGGGACGTCAGTGGATCATGAAGGTAGAGCATGCGTCCTCTGCTGTTAAAATCTGAGTTCTGGACAAACTACCAATTGGCCACGTACCGGATTGGCACAACAAGCTTGGCATCCGGAGAGACGGGCTTCAAAGCTGCCTGACGACGGTTGCGCGTCCGTATCAAAATCCTCCTAATAAGCCCCCGTCACTGTTGGTTGAAGAGCCCAGGATTCTCTGCAAGCGTGCCAATCCGGTACGTGGCGGGTTGGCCAGATGTGCGATTATATCGCTTAATGGCTCTTGGGCCGCGGTGCGTTACCTTGCAGGAATTGAGGCCGTCCGTTAATTTCCCTTGCATACACCACGTACCGGATTGGCACTGGCCTACGTGCCCCAATTACCACATTAAAGATATCTGCACTGGCGTCCCCTCTTCTCGAGGACGAGGGTAAAAAAGCGCCATTGCACTAGGACTTACCGCGGAGACTGCCTCTGCTGGCCTACGTGCCAATCCGGTACCTGGAGGACTCTTGGCCCTCCGCCCTTAGGCAGTGCATACTCTTCCATAAACGGGCTGTTAGTTATGGCGTCCGAGGATTCAAAAAGGTGAGCGAACTCGGCCGCCACGTACCGGATTGGCACGAAAGTATTGCCGGACAGCATCTTCCTTGCCTCAACATG
+
O_VVX_dcUdPdKVd]VdbcccTXUdP_Y^WbdKad=a]daQa_dTddWq_dcLaa]AddLZ_c9_UZcbcdG-QZ^dcGK.]daN[c^dcc4O_BL)c=^d\dW`]bNOddQ[bdRdcL\Wdc[cdSdd`bLONC``_PdEdQ7ad^Lc\MacdcdAc^TdPacc?d[q>ad]d\d\cdc1a^c\dQUIW[R\PPSQ`OORHXdabdaDddb^dRXdcGPcKIcAdSdSH<cNR\dcLOcUNd`dQ`cdYdb]dccd]&caddVdMddWabdXiO]&4dS^ZOddd]dccdd`OLEbcWPY\bOWW&qi.qVqZPq\iOqq^qqiq_q\qqqiq?qXif_Yq[qDiqVS[qqZ\qqq]qX_DqiOq^qUqii^i\iqXqiqfCqqqqqWi8qGq\qRqiqqZi\[\ZqEdq[qDi^qqSqHqiXM]qbi^qqCqXqiGqqFqMqq\iYiqOqqq<qiqqfq]qiMqqqqqqiqqqFqiqiq?qqJq[qqqqiZ[qqYiqNFiqXq\qq?9qqiqqZLd>q[qiYWqqqZqq^^_iqiqq\aqqWqXXb]q]a\qdq[bEdPX[cWPdqqqq$DDi^]qqi]q]WqqQqd8qKddqqVQqqfqqfq\_q^qqqqqTqfXiqqq[q]qW^qqfqqqYXqiciiqqqaqiUi`qqiiqqfqJSqqqifqqU\KdcKdc^\adUc]4dc^d]NKOJY]cdQd[ddUadda^`Gd^@_Iaa]SQXdPaFc[dPd[MaCKNcdaMa
@m140306_234628_42137_c100634642550000001823117809121440_s1_p0/1746/ccs
CATGTTGAGGCAAGGAAGATGCTGTCCGGCAATACTTTCGTGCCAATCCGGTACGTGGCGGCCGAGTTCGCTCACCTTTTTGAATCCTCGGACGCCATAACTAACAGCCCGTTTATGGAAGAGTATGCACTGCCTAAGGGCGGAGGGCCAAGAGTCCTCCAGGTACCGGATTGGCACAACAAGCTTGGCATCCGGAGAGACGGGCTTCAAAGCTGCCTGACGACGGTTGCGCGTCCGTATCAAAATCCTCCTAATAAGCCCCCGTCACTGTTGGTTGAAGAGCCCAGGATTCTCTGCAAGCGTGCCAATCCGGTACGTGGCCAATTGGTAGTTTGTCCAGAACTCAGATTTTAACAGCAGAGGACGCATGCTCTACCTTCATGATCCACTGACGTCCCTGAGGCTGCAATACATGCAACGCCACGTACCGGATTGGCACGTAGGCCAGCAGAGGCAGTCTCCGCGGTAAGTCCTAGTGCAATGGCGCTTTTTTACCCTCGTCCTCGAGAAGAGGGGACGCCAGTGCAGATATCTTTAATGTGGTAATTGGGGCACGTAGGCCAGTGCCAATCCGGTACGTGGCGGGTTGGCCAGATGTGCGATTATATCGCTTAATGGCTCTTGGGCCGCGGTGCGTTACCTTGCAGGAATTGAGGCCGTCCGTTAATTTCCCTTGCATACACCACGTACCGGATTGGCACGAAAGTATTGCCGCAACGAGTGATGAGGTTCGCAAACATG
+
biqq?qCqfqiiqSqqq^qqfqiiqVTSfIiidqdYqqqqq[Yqqqq\qqqTqq\qPfW_qWqiq=dicdqW,q^qZqqqq[GicqqqfZqciiQqqq]qqiqqNiqAqqqqqqiiJqdbq\qqqqqiqfiNiiNiqBqib7qH1qq_qiqfqqqbqqLqq\qqiqqTq`qqCqqqqqqfqqqaTqqqfqqOqMqqYqifX:qiaiqYqqq^cq,]qiP]cqq^Xqqqbqq^qq\q`qqKqdqqqqQqqK_qdqqiq7:NiqqqqSqdqZdqIqqqqdqqq`cqqqZqq@Vfiq;cqqqRqqqqQqqqq_qqqafqqqqqYqqqqqqfqqqqqqqqZqqqcqqq`qiqqqqqfqaqSaq\qFqq]ZIiqqqKq^i_qfq`qqqqqqqqqqfqqqq]qqq2XqqqqaCZqqqqqYqqUqqODq`qqiqqiiqVqq`q.qSqqf<qRqqdVqLq[qqqqiqq\qqi\qqXqqq]qiqqqqqQqWI_qqq?qqi`i]2qqqq^iaqqW\fqqqqqOqqqqqi8qqqq`qqiqqqqqqqqqqqiqQqqRqqqJqqqPqqKdqqqiqqqqWqqqqqCqqqqqqd`UqbJqqdq_i@fqUiqVOJdqqqiqqqfqqfWqqqq`qqqq;qWiqVqqqqq]iqqTqqqqqqb,qqqqqaiQqQqRqEqIqqiqYqHqq_qqqqLqqiqqqTqiqqiqiqXqqSqqqXqqq_qqqqqYqqiqqqqqqcqfqqqiiq-qqqqqdfqqqqqq
@m140306_234628_42137_c100634642550000001823117809121440_s1_p0/1757/ccs
CATGTTGAGGCAAGGAAGATGCTGTCCGGCAATACTTTCGTGCCAATCCGGTACGTGGCCAATTGGTAGTTTGTCCAGAACTCAGATTTTAACAGCAGAGGACGCATGCTCTACCTTCATGATCCACTGACGTCCCTGAGGCTGCAATACATGCAACGCCACGTACCGGATTGGCACGCTTGCAGAGAATCCTGGGCTCTTCAACCAACAGTGACGGGGGCTTATTAGGAGGATTTTGATACGGACGCGCAACCGTCGTCAGGCAGCTTTGAAGCCCGTCTCTCCGGATGCCAAGCTTGTTGTGCCAATCCGGTACGTGGTGTATGCAAGGGAAATTAACGGACGGCCTCAATTCCTGCAAGGTAACGCACCGCGGCCCAAGAGCCATTAAGCGATATAATCGCACATCTGGCCAACCCGCCACGTACCGGATTGGCACGTAGGCCAGCAGAGGCAGTCTCCGCGGTAAGTCCTAGTGCAATGGCGCTTTTTTACCCTCGTCCTCGAGAAGAGGGGACGCCAGTGCAGATATCTTTAATGTGGTAATTGGGGCACGTAGGCCAGTGCCAATCCGGTACCTGGAGGACTCTTGGCCCTCCGCCCTTAGGCAGTGCATACTCTTCCATAAACGGGCTGTTAGTTATGGCGTCCGAGGATTCAAAAAGGTGAGCGAACTCGGCCGCCACGTACCGGATTGGCACGAAAGTATTGCCGCAACGAGTGATGAGGTTCGCAAACATG
+
qqqqqqqqqqqqqqqqqqqqqqqqqqqqqqqqqqqqqqqqqqqqqqqqqqqqqqqqqqqqqqqqqqqqqqqqqqqqqqqqqqqqqqqqqqqqqqqqqqqqqqqqqqqqqqqqqqqqqqqqqqqqqqqqqqqqqqqqqqqqqqqqqqqqqqqqqqqqqqqqqqqqqqqqqqqqqqqqqqqqqqqqqqqqqqqqqqqqqqqqqqqqqqqqqqqqqqqAqqqqqqqqqqqqqqqqqqqqqqqqqqqqqqqqqqqqqqqqqqqqqqqqqqqqqqqqqqqqqqqqqqqqqqqqqqqqqqqqqqqqqqqqqqqqqqqqqqqqqqqqqqqqqqqqqqqqqqqqqqqqqqqqqqqqqqqqqqqqqqqqqqqqqqqqqqaqqqqqqqqqqqqqqqqqqqqqqqqqqqqqqqqqqqqqqqqqqqqqqqqqqqqqqqqqqqqqqqqqqqqqqqqqqqqqqqqqqqqqqqqqqqqqqqqqqqqqqqqqqqqqqqqqqqqqqqqqqqqqqqqqqqqqqqqqqqqq.qqqqqqqqqqqqqqqqqqqqqqqqqqqqqqqqqqqfqqqqqqqqqqqqqqqqqqqqqqqqqqqqqqqqqqqqqqqqqqqqqqqqqqqqqqqqqqqqqqqqqqqqqqqqqqqqqqqqqqqqqqqqqqqqqqqqqqqqqqqqqqqqqqVqqqqqqqqqqqqqqqqqqqqqqqqqqqqqqqqqqqqqqqqqqqqqqqqqqqqqqqqqqqqqqqqqqqqqqqqqqqqqqqqq
@m140306_234628_42137_c100634642550000001823117809121440_s1_p0/1762/ccs
CATGTTGAGGCAAGGAAGATGCTGTCCGGCAATACTTTCGTGCCAATCCGGTACGTGGCCAATTGGTAGTTTGTCCAGAACTCAGATTTTAACAGCAGAGGACGCATGCTCTACCTTCATGATCCACTGACGTCCCTGAGGCTGCAATACATGCAACGCCACGTACCGGATTGGCACGTAGGCCAGCAGAGGCAGTCTCCGCGGTAAGTCCTAGTGCAATGGCGCTTTTTTACCCTCGTCCTCGAGAAGAGGGGACGCCAGTGCAGATATCTTTAATGTGGTAATTGGGGCACGTAGGCCAGTGCCAATCCGGTACCTGGAGGACTCTTGGCCCTCCGCCCTTAGGCAGTGCATACTCTTCCATAAACGGGCTGTTAGTTATGGCGTCCGAGGATTCAAAAAGGTGAGCGAACTCGGCCGCCACGTACCGGATTGGCACAACAAGCTTGGCATCCGGAGAGACGGGCTTCAAAGCTGCCTGACGACGGTTGCGCGTCCGTATCAAAATCCTCCTAATAAGCCCCCGTCACTGTTGGTTGAAGAGCCCAGGATTCTCTGCAAGCGTGCCAATCCGGTACGTGGCGGGTTGGCCAGATGTGCGATTATATCGCTTAATGGCTCTTGGGCCGCGGTGCGTTACTTGCAGGAATTGAGGCCGTCCGTTAATTTCCCTTGCATACACCACGTACCGGATTGGCACGAAAGTATTGCCGCAACGAGTGATGAGGTTCGCAAACATG
+
qqqqqqqqqqqqq%qiqqqqqqqqqiqqqqqqqqqqqqqqqqfqqqqqqqqqqqqqqqTq9qqqiqqqMqqqqqqqqqqqqqqqqqiqqqqqqqqqqqqqqqqqqqqqqqqqq]qfqqqqqqqqqqVqqqqqqqqqqqqqqqqqqqqqqqqqqqqqqqUqqqqqqqqqqqqqqqqqqqqqqqYqqqqqqqqqqqqqqqqqqqqqqqqqqqqqqqqqqqqqWqqqqfqqqqqqIqqqqqqdqqqqqqqqqqZqqqqqqqqqqqqqqqqqqqqqqqiqqqqqqqqqqqqqqqqqqqqqfqqqqqqqqqqqqqqqqqqqqqqqqqqqqqqqqOq'qqqqqq`qqqqq[qqqqqqqqqqqqqqqqqqqqqqqYqqqqqqqqqqqqqqqqqqRqqqYqqqqqFqqqqqqqqqqqqqqqqqqqqqq[qqqqqqqqfqqqqqqqqqqqqqqqqqqqqqqqqqqqqqqqqq[qqqqqqqqqqqqqaqqqqqqqqqqqqqqqqqqqqqqqqqqqqqqqqqqqqqqqqqqUqqqqqqqqqqqqqqqiqqqqqqq^qqqiqqqqqqqqqqqqqqqqqqqqqqqqfqqqqqq=qq@qqqqqqqqqqqqqqqqqqqqqqqqqqqqqqqqUqqqqqqqqqqqqq_qqqqqqqq4qqqqqqqqqqqqqdqqqqqqqqqqqqcqqqqqqqqqqqqqqqqqqqqqqqqqqqqqqqqqqqqqqqqqqqqqqqqqqqqqqqqqqqqqqqqqqqqqqqqq
@m140306_234628_42137_c100634642550000001823117809121440_s1_p0/1771/ccs
CATGTTGAGGCAAGGAAGATGCTGTCCGGCAATACTTTCGTGCCAATCCGGTACGTGGCCAATTGGTAGTTTGTCCAGAACTCAGATTTTAACAGCAGAGGACGCATGCTCTACCTTCATGATCCACTGACGTCCCTGAGGCTGCAATACATGCAACGCCACGTACCGGATTGGCACGTAGGCCAGCAGAGGCAGTCTCCGCGGTAAGTCCTAGTGCAATGGCGCTTTTTTACCCTCGTCCTCGAGAAGAGGGGACGCCAGTGCAGATATCTTTAATGTGGTAATTGGGGCACGTAGGCCAGTGCCAATCCGGTACGTGGTGTATGCAAGGGAAATTAACGGACGGCCTCAATTCCTGCAAGGTAACGCACCGCGGCCCAAGAGCCATTAAGCGATATAATCGCACATCTGGCCAACCCGCCACGTACCGGATTGGCACGCTTGCAGAGAATCCTGGGCTCTTCAACCAACAGTGACGGGGGCTTATTAGGAGGATTTTGATACGGACGCGCAACCGTCGTCAGGCAGCTTTGAAGCCCGTCTCTCCGGATGCCAAGCTTGTTGTGCCAATCCGGTACGTGGCGGCCGAGTTCGCTCACCTTTTTGAATCCTCGGACGCCATAACTAACAGCCCGTTTATGGAAGAGTATGCACTGCCTAAGGGCGGAGGGCCAAGAGTCCTCCAGGTACCGGATTGGCACGAAAGTATTGCCGCAACGAGTGATGAGGTTCGCAAACATG
+
qqqqqqqqqqqqqqqqqqqqqqqqqqqqqqqqqqqqqqqqqqqqqqqqqqqqqqqqqqqqqqqqqqqqqqqqqqqqqqqqqqqqqqqqqqqqqqqqqqqqqqqqqqqqqqqqqqqqqqqqqqqqqqqqqqqqqqqqqqqqqqqqqqqqqqqqqqqqqqqqqqqqqqqqqqqqqqqqqqqqqqqqqqqqqqqqqqqqqqqqqqqqqqqqqqqqqqqqqqqqqqqqqqqqqqqqqqqqqqqqqqqqqqqqqqqqqqqqqqqqqqqqqqqqqqqqqqqqqqqqqqqqqqqqqqqqqqqqqqqqqqqqqqqqqqqqqqqqqqqqqqqqqqqqqqqqqqqqqqqqqqqqqqqqqqqqqqqqqqqqqqqqqqqqqqqqqqqqqqqqqqqqqqqqqqqqqqqqqqqqqqqqqqqqqqqqqqqqqqqqqqqqqqqqqqqqqqqqqqqqqqqqqqqqqqqqqqqqqqqqqqqqqqqqqqqqqqqqq&qqqqqqqqqqqqqqqqqqqqqqqqqqqqqqqqqqqqqqqqqqqqqqqqqqqqqqqqqqqqqqqqqqqqqqqqqqqqqqqqqqqqqqqqqqqqqqqqqqqqqqqqqqqqqqqqqqqqqqqqqqqqqqqqqqqqqqqqqqqqqqqqqqqqqqqqqqqqqqqqqqqqqqqqqqqqqqqqqqqqqqqqqqqqqqqqqqqqqqqqqqqqqqqqqqqqqqqqqqqqqqqqqqqqqqqqqqqqqqqqqqqqqqqqqqqqqqqqqqqqqqq
@m140306_234628_42137_c100634642550000001823117809121440_s1_p0/1792/ccs
CATGTTGAGGCAAGGAAGATGCTGTCCGGCAATACTTTCGTGCCAATCCGGTACGTGGCGGCCGAGTTCGCTCACCTTTTTGAATCCTCGGACGCCATAACTAACAGCCCGTTTATGGAAGAGTATGCACTGCCTAAGGGCGGAGGGCCAAGAGTCCTCCAGGTACCGGATTGGCACTGGCCTACGTGCCCCAATTACCACATTAAAGATATCTGCACTGGCGTCCCCTCTTCTCGAGGACGAGGGTAAAAAAGCGCCATTGCACTAGGACTTACCGCGGAGACTGCCTCTGCTGGCCTACGTGCCAATCCGGTACGTGGCGTTGCATGTATTGCAGCCTCAGGGACGTCAGTGGATCATGAAGGTAGAGCATGCGTCCTCTGCTGTTAAAATCTGAGTTCTGGACAAACTACCAATTGGCCACGTACCGGATTGGCACGCTTGCAGAGAATCCTGGGCTCTTCAACCAACAGTGACGGGGGCTTATTAGGAGGATTTTGATACGGACGCGCAACCGTCGTCAGGCAGCTTTGAAGCCCGTCTCTCCGGATGCCAAGCTTGTTGTGCCAATCCGGTACGTGGCGGGTTGGCCAGATGTGCGATTATATCGCTTAATGGCTCTTGGGCCGCGGTGCGTTACCTTGCAGGAATTGAGGCCGTCCGTTAATTTCCCTTGCATACACCACGTACCGGATTGGCACGAAAGTATTGCCGCAACGAGTGATGAGGTTCGCAAACATG
+
qqqqqqqqqqqqqqqqqqqqqqqqqqqqqqqqqqqqqqqqqqqqqqqqqqqqqqqqqqqqqqqqqqqqqqqqqqqqqqqqqqqqqqqqqqqqqqqqqqqqqqqqqqqqqqqqqqqqqqqqqqqqqqqqqqqqqqqqqqqqqqqqqqqqqqqqqqqqqqqqqqqqqqqqqqqqqqqqqqqqqqqqqqqqqqqqqqqqqqqqqqqqqqqqqqqqqqqqqqqqqqqqqqqqqqqqqqqqqqqqqqqqqqqqqqqqqqqqqqqqqqqqqqqqqqqqqqqqqqqqqqqqqqqqqqqqqqqqqqqqqqqqqqqqqqqqqqqqqqqqqqqqqqqqqqqqqqqqqqqqqqqqqqqqqqqqqqqqqqqqqqqqqqqqqqqqqqqqqqqqqqqqqqqqqqqqqqqqqqqqqqqqqqqqqqqqqqqqqqqqqqqqqqqqqqqqqqqqqqqqqqqqqqqqqqqqqqqqqqqqqqqqqqqqqqqqqqqqqSqqqqqqqqqqqqqqqqqqqqqqqqqqqqqqqqqqqqqqqqqqqqqqqqqqqqqqqqqqqqqqqqqqqqqqqqqqqqqqqqqqqqqqqqqqqqqqqqqqqqqqqqqqqqqqqqqqqqqqqqqqqqqqqqqqqqqqqqqqqqqqqqqqqqWqqqqqqqqqqqqqqqqqqqqqqqqqqqqqqqqqqqqqqqqqqqqqqqqqqqqqqqqqqqqqqqqqqqqqqqqqqqqqqqqqqqqqqqqqqqqqqqqqqqqqqqqqqqqqqqqqq
@m140306_234628_42137_c100634642550000001823117809121440_s1_p0/1807/ccs
CATGTTGAGGCAAGGAAGATGCTGTCCGGCAATACTTTCGTGCCAATCCGGTACGTGGTGTATGCAAGGGAAATTAACGGACGGCCTCAATTCCTGCAAGGTAACGCACCGCGGCCCAAGAGCCATTAAGCGATATAATCGCACATCTGGCCAACCCGCCACGTACCGGATTGGCACGTAGGCCAGCAGAGGCAGTCTCCGCGGTAAGTCCTAGTGCAATGGCGCTTTTTTACCCTCGTCCTCGAGAAGAGGGGACGCCAGTGCAGATATCTTTAATGTGGTAATTGGGGCACGTAGGCCAGTGCCAATCCGGTACGTGGCCAATTGGTAGTTTGTCCAGAACTCAGATTTTAACAGCAGAGGACGCATGCTCTACCTTCATGATCCACTGACGTCCCTGAGGCTGCAATACATGCAACGCCACGTACCGGATTGGCACAACAAGCTTGGCATCCGGAGAGACGGGCTTCAAAGCTGCCTGACGACGGTTGCGCGTCCGTATCAAAATCCTCCTAATAAGCCCCCGTCACTGTTGGTTGAAGAGCCCAGGATTCTCTGCAAGCGTGCCAATCCGGTACGTGGCGGCCGAGTTCGCTCACCTTTTTGAATCCTCGGACGCCATAACTAACAGCCCGTTTATGGAAGAGTATGCACTGCCTAAGGGCGGAGGGCCAAGAGTCCTCCAGGTACCGGATTGGCACGAAAGTATTGCCGCAACGAGTGATGAGGTTCGCAAACATG
+
qqqqqqqqqqqqqqqqqqqqqqqqqqqqqqqqqqqqqqqqqqqqqqqqqqqqqqqqqqqqqqqqqqqqqqqqqqqqqqqqqqqqqqqqqqqqqqqqqqqqqqqqqqqqqqqqqqqqqqqqqqqqqqqqqqqqqqqqqqqqqqqqqqqqqqqqqqqqqqqqqqqqqqqqqqqqqqqqqqqqqqqqqqqqqqqqqqqqqqqqqqqqqqqqqqqqqqqqqqqqqqqqqqqqqqqqqqqqqqqqqqqqqqqqqqqqqqqqqqqqqqqqqqqqqqqqqqqqqqqqqqqqqqqqqqqqqqqqqqqqqqqqqqqqqqqqqqqqqqqqqqqqqqqqqqqqqqqqqqqqqqqqqqqqqqqqqqqqqqqqqqqqqqqqqqqqqqqqqqqqqqqqqqqqqqqqqqqqqqqqqqqqqqqqqqqqqqqqqqqqqqqqqqqqqqqqqqqqqqqqqqqqqqqqqqqqqqqqqqqqqqqqqqqqqqqqqqqqqqqqqqqqqqqqqqqqqqqqqqqqqqqqqqqqqqqqqqqqqqqqqqqqqqqqqqqqqqqqqqqqqqqqqqqqqqqqqqqqqqqqqqqqqqqqqqqqqqqqqqqqqqqqqqqqqqqqqqqqqqqqqqqqqqqqqqqqqqqqqqqqqqqqqqqqqqqqqqqqqqqqqqqqqqqqqqqqqqqqqqqqqqqqqqqqqqqqqqqqqqqqqqqqqqqqqqqqqqqqqqqqqqqqqqqqqqqqqqqqqqqqqqqqqqqqqqqqqqqqqqqqq
@m140306_234628_42137_c100634642550000001823117809121440_s1_p0/1808/ccs
CATGTTGAGGCAAGGAAGATGCTGTCCGGCAATACTTTCGTGCCAATCCGGTACGTGGCCAATTGGTAGTTTGTCCAGAACTCAGATTTTAACAGCAGAGGACGCATGCTCTACCTTCATGATCCACTGACGTCCCTGAGGCTGCAATACATGCAACGCCACGTACCGGATTGGCACGTAGGCCAGCAGAGGCAGTCTCCGCGGTAAGTCCTAGTGCAATGGCGCTTTTTTACCCTCGTCCTCGAGAAGAGGGGACGCCAGTGCAGATATCTTTAATGTGGTAATTGGGGCACGTAGGCCAGTGCCAATCCGGTACCTGGAGGACTCTTGGCCCTCCGCCCTTAGGCAGTGCATACTCTTCCATAAACGGGCTGTTAGTTATGGCGTCCGAGGATTCAAAAAGGTGAGCGAACTCGGCCGCCACGTACCGGATTGGCACAACAAGCTTGGCATCCGGAGAGACGGGCTTCAAAGCTGCCTGACGACGGTTGCGCGTCCGTATCAAAATCCTCCTAATAAGCCCCCGTCACTGTTGGTTGAAGAGCCCAGGATTCTCTGCAAGCGTGCCAATCCGGTACGTGGCGGGTTGGCCAGATGTGCGATTATATCGCTTAATGGCTCTTGGGCCGCGGTGCGTTACCTTGCAGGAATTGAGGCCGTCCGTTAATTTCCCTTGCATACACCACGTACCGGATTGGCACGAAAGTATTGCCGCAACGAGTGATGAGGTTCGCAAACATG
+
qqqqqqqqqqqqqqqqqqqqqqqqqqqqqqqqqqqqqqqqqqqqqqqqqqqqqqqqqqqqqqqqqqqqqqqqqqqqqqqqqqqqqqSqqqqqqqqqqqqqqqqqqqqqqqqqqqqqqqqqqqqqqqqqqqqqqRqqqqqqqqqqqqqqqfqqfqqqqqqqqqqqqqqqqqqqfqqqqqqqqqqqqqqqqq=qqqqqqqqqqqqqqqqqqqqqqqqqqqqqqqqqqqqqqqqqiqqqqqqqqqqqqqqqqqfqqqqqqqqqqqqqqqqqqqqqqqqqqqqqqqqqqqqqqqqqqqqqqqqqqqqqqqqqqqqqqqqqqqqqqqqqqqqqqqq`qqqqqqqqqqqqqqqqqqqqqqqqqqqqqqqqqqqqHqqqqqqqqqqqqqqqqqqqqqqqqqqqqqqqqqqqqqqqqqqqqqqqqqqqqqqqqqqqqqqq`qqqqqqqqqqqqqqqqqqqqqqqqqqqqqq`qqqqqqqqqqqqqqqqqqqqqqqqTqqqqqqqqqqqqqqqqqqqqqqqqqqqqqqqHqqqqqqqqqqqqqqqqqqqqqqqqqqqqqqqqqqqqqqqqqqqqqqqqqqqqqqqqqqqiqqqqqqq]qqqqqqqqqqqqqqqqqqqqqqqqqqqqqqqqcqXqqqqqqqqqqqqqqqqqqqqqqqqqqcqqqqqqqqqqqqqqqqqqqqqqqqqqqqqqqqqqqqqqqqqqqqqqqqqqqqqqqqqqqqqqqqqqqqqqqqqqqqqqqqqqqqqqqqqq
@m140306_234628_42137_c100634642550000001823117809121440_s1_p0/1822/ccs
CATGTTGAGGCAAGGAAGATGCTGTCCGGCAATACTTTCGTGCCAATCCGGTTACGTGGCCAATGGTAGTTTGTCCGAGAACTCAGATTTTAACAGCAGAGGACGCATGCGTCTACCTTCATGATCCACTGACGTCCCTGAGGCTGCAATAACATGCAACGCCACGTACCGGATTGGCACGTAGGCCAGCAGAGGCAGTCTCCGCGTAAGTCCTAGTGCAATGGCGCTTTTTTACCCTCGTCCTCCGAGAAGAGGGGACGCCAGTGCAGATATCTTTAATGTGGTAATTGGGCACGTAGCCAGTGCCAATCCGGTACAACTGGAGGACTCTTGGCCCTCCGCCCTTAGGCAGTGCATACTCTTCCATAAACGGCTGTTAGTTATGGCGTCCGAGGATTCAAAAAGGTGAGCGAACTCGGCCGCCACGTACGGATTGCACAACAATGCTTGGCATCCGGAGAGACGGGCTTCAAAGCTGCCTGACGACGGTTGCGCGTCCGTATCAAATCCTCTAATTAAGCCCCCGTCACTGTTGGTTGAAGAGCCCAGGATTCTCTGCAAGCGTGCCAATCCGGTACGTGGCGGGTTTGGCCAGGATGTGCGATTATATCGCTTAATGGCTCTTGGCCGCGGTGCGTTACCTTGCAGGAATTGAGGGCCGTCGTTATTTCCTTGCATACACCACGTACCGGATTGGCACTGAAGTATTGCCGCAACGAGTGATGGGGAGGGTTTCGCAAACATG
+
2444343424244(7344342,*43&(#(*24442(2%#""$&4343'1.4&14244%0/422#/3#3434.4334%2(3.340334042%34)),44&00234.432%.$%444(44433444424&44/434(.44414,#%403&/%#&%43'23441+43344444043#%'24)/14--4143#044414444444,432%234443&43'443344244443444444-443/1414)'&%'434240444443$13-441%124.44'34/4344/2$4433$4..44434'23&33424244$3+/$""#(+(1443434441%+3/444,42(443'4'644/434444433%2$14434441424343$/1444.43).342)34*341)44443444*03424440'0)1(344$(44&)443.%(3&24434&3334-%(%414'7444440144,34'&2%$'4&$#%-.#$-203#23%1423.44344'$444/41$434&/340&4/03/$$'33+2'44344%1334-443244341334443442444&1.3&342443&"%244&32$1124.44%34*'')4(3/&433404*343442424333#(144-34334)1443434334/4343444%210444&433#043$9344444344&5'113(.4/443414443%"$402&3402(44(43444/(((&((((&%,'334133443/43
@m140306_234628_42137_c100634642550000001823117809121440_s1_p0/1831/ccs
CATGTTGAGGCAAGGGAAGATAGCTGTCCGGCAATACTTTCGTGCCAATCCGGTACGTGGCCAATTGGTAGTTTGTCCCAGAACTCAGATTTTAACCAGCAGAGGGACGCATGCTCTACCTTCATGATCCACTGACGTCCCTGAGGCTGCAATACATGCAACGCCACGTACCGGATTGGCAACTGGCCTACGTGCCCCAATTACCACATTAAAGATAGTCTGCACTGGCGTCCCCTCTTCTCGAGGACGAGGGTAAAAAAGCGCCATTGCACTAGGACTTACCGCGGAGACTGCTCTGCTGGCCTACGTGCCAATCCGGTACCTGGAGGACTCTTGCCCTCCGCCCTTAGGCAGTGCATACTCTTCCATAAACGGGCTGTTAGTTATGCGTCCGAGGATTCAAAAAGGTGAGCGAACTCGGCCGCCACGTACCGGATTGGCACAACAAGCTTGGCATCCGGAGAGACGGGCTTCAAAGCTGCCTGACGACGGTTGCGCGTCCGTATCAAAATCCTCCTAATAAGCCCCGTCACTGTTGGTTGAAGAGCCCCAGGATTCTCTGCAAGCGTGCCAATCCGGTACGTGGCGGGTTGGCCAGATGTGCGATTATATCGCTTAATGGCTCTTGGGCCGCGGTGCGTTACCTTGCAGGAATTGAGGCCGTCCGTTAATTCCCTTGCATACACCACGTACCGGATTGGCACGAAAGTATTGCCGCAACGAGTGATGAGGTTCGCAAACATG
+
&/4.34//(30,*$3*&-*))$"&3$0/1343343$//&43$3'&*)4404340'3&'.4/4-//4343$0*4)&.&374444.%143&%/0.34-4//&4&4'234/%1.4443.4-00)303(./-&244/24414.44/24044443.443-4/44$33%#34444024)A?.:<@>+6?@7@*8;?3>?:=@;@-?<@<=@3<;0;:@??,5%#5>;=@:@;6@@8?$@<4:7)>.:?9?9@-3<@2@;:$???<??.?:>;2@?9@3;?6@9.9@/<>2?&<05?@49/8/9/@@>@;@@@3:@@?@?@@01%??2:@:83@>@.>@3?@&3>>15283@@?@;<@D<4LL?3AGLEEJ?:L>D;CCG.G>?;F;HAI*;EJ%2G,3HJLALLKLF2LFGL9CKC?GKI3FH?E2KCJ;?:K?D=L7?=LF6FJLL?EKLLFL);:H:LHFC>81LKGF1LL.BKH<I;JHGLELG2EGJHEK>2=GAGLKKK7H>ELFFLH/LLLK8LK<G;DF@;J2%ENLF=:EGK@$JGL7LA?ADF%#9HCF0KBJL7E88G:GGK2<B+97>FLHLDJ?>KBE3CB3K?5KGK9GGLFJD:H5K,48&IC;K?FELKGLELCF68FEGL9A5JGLFHDK>?8CK@G0=$DK,B1E4G=L<J1H2I0DL5G%,%:=9IC;2@GIFDGF?L9FDJ<C2BL:L?<;G>LL?LLKL35F;5JLF<DLL?FG838IJLDD?5HEKEFF
@m140306_234628_42137_c100634642550000001823117809121440_s1_p0/1882/ccs
TTAACCAACAGTGACGGGGGCTTATTAGGAGGATTTTGATACGGACGCGCAACCGTCGTCAGGCAGCTTTGAAGCCCGTCTCTCCGGATGCCAAGCTTGTTGTGCCAATCCGGTACGTGGCGTTGCATGTATTGCAGCCTCAGGGACGTCAGTGGATCATGAAGGTAGAGCATGCGTCCTCTGCTGTTAAAATCTGAGTTCTGGACAAACTACCAATTGGCCACGTACCGGATTGGCACGAAAGTATTGCCGCAACGAGTGATGAGGTTCGCAAACATG
+
q!!JiiZqqqbcqcq'qqqqqqqqqqqqqqqqqqqqqqqqqqqqqqqqqqqqqqqqqqqqqqqqqqqqqqqqqqqqqqqqqqqqqqqqqqqqWqqqqqqqqqqqqqqqqqqqqqqqqqqqqqqqqqqqqqqqqqqqqqqqqqqqqqqqqqqqqqqqqqqqqqqXqqqqqqqqd`Yqqqqqqqqqqqqqfqqqqqqqqqqqqqqqqqqqqqqqqqqqqqqqqqqqqqqqqqqqqqqqqqqqqqqqqqqqqqqqqqqqqqqqqqqqqqqqqqqqqqqqqqq
@m140306_234628_42137_c100634642550000001823117809121440_s1_p0/1897/ccs
CATGTTGAGGCAAGGAAGATGCTGTCCGGCAATACTTTCGTGCCAATCCGGTACGTGGCCAATTGGTAGTTTGTCCAGAACTCAGATTTTAACAGCAGAGGACGCATGCTCTACCTTCATGATCCACTGACGTCCCTGAGGCTGCAATACATGCAACGCCACGTACCGGATTGGCACGTAGGCCAGCAGAGGCAGTCTCCGCGGTAAAGTCCTAGTGCAATGGCGCTTTTTTTACCCTCGTCCTCGAGAAGAGGGGACGCCAGTGCAGATATCTTTAATGTGGTAATTGGGGCACGTAGGCCAGTGCCAATCCGGTACCTGGAGGACTCTTGGCCCTCCGCCCTTTAGGCAGTGGCATACTCTTCCATAAACGGGCTGTTAGTTATGGCGTCCGAGGATTCAAAAAGGTGAGCGAACTCGGCCGCCACGTACCGGATTGGCACGCTTGCAGAGAATCCTGGGCTCTTCAACCAACAGTGACGGGGGCTTATTAGGAGGATTTTGATACGGACGCGCAACCGTCGTCAGGCAGCTTTTGAAGCCCGTCTCTCCGGATGCCAAGCTTGTTGTGCCAATCCGGTACGTGGCGGGTTGGCCAGATGTGCGATTATATCGCTTAATGGCTCTTGGGCCGCGGTGCGTTACCTTGCAGGAATTGAGGCCGTCCGTTAATTTCCCTTGCATACACCACGTACCGGATTGGCACGAAAGTATTGCCGCAACGAGTGATGAGGTTCGCAAACATG
+
HF<DKL;I9LLKLLLKLKKLILL5KDL>LK8J7KJ2L4LKLJ@L6LFKL6JKFK:JJFAL>F>KJL7GK7LFFEKLK>IGK?LLIK<FGLKLLELDG'G<IK>GGLGJIH19;A29LL<DL>D=FKLKKLI5CHLFK(F6JII@45LLK>F9BJ:JF7HLK?7J90/KFKKLILDKBLKKHLBLKLJLKK150KKEALKLL@BLL5LLAFILKJ2AE7GL:;F-I;5AG3GF8:ALLKH>>3LJ:7IG><<LALLLKLK;L>JFJ<GLJLL9E5?JJLLLL;LH3JKL/LLLGF6LLK>LILL9KL4GGL3<F@KLF8L66JG$L8F5JJ:1L6LLL=LV@XX*SWWQX8DXW'SPSVEEENIQBXWGGRXX?XXHHTLXXSRSWWWXTFWEXD?#VPVXS-XXSTFX?QWXRUWXSRP8M8PCINRRXH?<?)OEOFTXXWVVFQXTPXXX91HQORW>KRUWUXXRAEJRUSXWWWKQB2VXRIO>XXVXWFTWUXQFSSRNXWWSUXXXXXWWBVCRSH:VWRBTVUWXX?IXS=CUATXXVR9UWCJYUXRXWSXEXXWPW??NRRHCXUXS@RO@:JM;ALVW8XXDXSX=XWVWFBV.PP/QXXVBLRUQOXNSSGXWCFQXOSX3QUS4JNBRG0BI>XM<8COMdadddTT9;`dVSKqd']YScddVVVX^O;^FQIdYdc]X_c^^KddVcMTYG3`]ddP_R]d_[Wc`QdbXdd\R]HaTNq6OPddcdd`d_[
@m140306_234628_42137_c100634642550000001823117809121440_s1_p0/1907/ccs
CATGTTGAGGCAAGGAAGATGCTGTCCGGCAATACTTTCGTGCCAATCCGGTACGTGGTGTATGCAAGGGAAATTAACGGACGGCCTCAATTCCTGCAAGGTAACGCACCGCGGCCCAAGAGCCATTAAGCGATATAATCGCACATCTGGCCAACCCGCCACGTACCGGATTGGCACAACAAGCTTGGCATCCGGAGAGACGGGCTTCAAAGCTGCCTGACGACGGTTGCGCGTCCGTATCAAAATCCTCCTAATAAGCCCCCGTCACTGTTGGTTGAAGAGCCCAGGATTCTCTGCAAGCGTGCCAATCCGGTACGTGGCGGCCGAGTTCGCTCACCTTTTTGAATCCTCGGACGCCATAACTAACAGCCCGTTTATGGAAGAGTATGCACTGCCTAAGGGCGGAGGGCCAAGAGTCCTCCAGGTACCGGATTGGCACTGGCCTACGTGCCCCAATTACCACATTAAAGATATCTGCACTGGCGTCCCCTCTTCTCGAGGACGAGGGTAAAAAAGCGCCATTGCACTAGGACTTACCGCGGAGACTGCCTCTGCTGGCCTACGTGCCAATCCGGTACGTGGCGTTGCATGTATTGCAGCCTCAGGGACGTCAGTGGATCATGAAGGTAGAGCATGCGTCCTCTGCTGTTAAAATCTGAGTTCTGGACAAACTACCAATTGGCCACGTACCGGATTGGCACGAAAGTATTGCCGCAACGAGTGATGAGGTTCGCAAACATG
+
qqqqqqqqqqqqqqqqqqqqqqqqqqqqqqqqqqqqqqqqqqqqqqqqqqqqqqqqqqqqqqqqqqqqqqqqqqqqqqqqqqqqqqqqqqqqqqqqqqqqqqqqqqqqqqqqqqqqqqqqqqqqqqqqqqqqqqqqqqqqqqqqqqqqqqqqqqSqqqqqqqqqqqqqqqqqqqqqqqqqqqqqqqqqqqqqqqqqqqqqqqqqqqqqqqqqqqqqqqqqqqqqqqqqqqqqqqqqqqqqqqqqqqqqqqqqqqqqqqqqqqqqqqqqqqqqqqqqqqqqqqqqqqqqqqqqqqqqqqqqqqqqqqqqqqqqqqqqqqqqqqqqqqqqqqqqqqqqqqqqqqqqqqqqqqqqqqqqqqqqqqqqqqqqqqqqqqqqqqqqqqqqqqqqqqqqqqqqqqqqqqqqqqqqqqqqqqqqqqqqqqqqqqqqqqqqqqqqqqqqqqqqqqqqqqqqqqqqqqqqqqqqqqqqqqqqqqqqqqqqqqqqqqqqqqqqqqqqqqqqqqqqqqqqqqqqqqqqqqqqqqqqqqqqqqqqqqqqqqqqqqqqqqqqqqqqqqqqqqqqqqqqqqqqqqqqqqqqqqqqqqqqqqqqqqqqqqqqqqqqqqqqqqqqqqqqqqqqqqqqqqqqqqqqqqqqqqqqqqqqqqqqqqqqqqqqqqqqqqqqqqqqqqqqqqqqqqqqqqqqqqqqqqqqqqqqqqqqqqqqqqqqqqqqqqqqqqqqqqqqqqqqqqqqqqqqqqqqqqqqq
@m140306_234628_42137_c100634642550000001823117809121440_s1_p0/1918/ccs
CATGTTGAGGCAAGGAAGATGCTGTCCGGCAATACTTTCGTGCCAATCCGGTACGTGGCCAATTGGTAGTTTGTCCAGAACTCAGATTTTAACAGCAGAGGACGCATGCTCTACCTTCATGATCCACTGACGTCCCTGAGGCTGCAATACATGCAACGCCACGTACCGGATTGGCACGCTTGCAGAGAATCCTGGGCTCTTCAACCAACAGTGACGGGGGCTTATTAGGAGGATTTTGATACGGACGCGCAACCGTCGTCAGGCAGCTTTGAAGCCCGTCTCTCCGGATGCCAAGCTTGTTGTGCCAATCCGGTACGTGGCGGCCGAGTTCGCTCACCTTTTGAATCCTCGGACGCCATAACTAACAGCCCGTTTATGGAAGAGTATGCACTGCCTAAGGGCGGAGGCCAAGAGTCCTCCAGGTACCGGATTGGCACTGGCCTACGTGCCCCAATTACCACATTAAAGATATCTGCACTGGCGTCCCCTCTTCTCGAGGACGAGGGTAAAAAAGCGCCATTGCACTAGGACTTACCGCGGAGACTGCCTCTGCTGGCCTACGTGCCAATCCGGTACG
+
qqqqqqqqqqqqqqqqqqqqqqqqqSq?qqfqqqq@qqqqqqqqqqqqqqqqqqqqcqqqqqqqqqqqqqqqqqqqqiqq\qqqqqiqqqVqqqqqqqqqqqqqqqqqqqqqqfqqqqqqqq<qqqqqqqqqqOqqqqqiqqqqqqqqqqqqqqqqqqqqqqqqqqqqqqqcqqqqqqqqqqqqqqqqqaqqq^qqqqqqqqqqqqqqqqqqqqqAqqdqqqqq\qqTqqqqqqqqqqqqqqOqqqqqqqqqqqcqUqqqq`qqqiqqqqaqqq`qqqqqqqqqqqqqqqqqiqqqqqqqqqqqqqqqqqqqqqqqiqqqqqqqqqqqcqqqqqaqqq&qqqqqqqiqqqqqqqqqqqqqqqqiqqqqqqqqqqqqqqqqqqqqqqqqqqqqqqqqiqfqqqqqq#qKqqqqqqqfqqqqqqqqifqqqqqqqqqqqqqqqqqqiqqi?qqqqqqqqqqqqqqqLqqqqqqqqqqqqqqPqGcq]qqqqqiqqqqqqQqqqMqFqqq/qqqdO\SqqqqqqqqqqqqYqqqqdq^Iqqaqqqqcqicqqqqqqqbqqqq_]qqqqqqq`iq^q!!!"
@m140306_234628_42137_c100634642550000001823117809121440_s1_p0/1961/ccs
CATGTTTGCGAACCTCATCACTCGTTGCGGCAATACTTTCGTGCCAATCCGGTACGTGGCGGCCGAGTTCGCTCACCTTTTTGAATCCTCGGACGCCATAACTAACAGCCCGTTTATGGAAGAGTATGCACTGCCTAAGGGCGGAGGGCCAAGAGTCCTCCAGGTACCGGATTGGCACTGGCCTACGTGCCCCAATTACCACATTAAAGATATCTGCACTGGCGTCCCCTCTTCTCGAGGACGAGGGTAAAAAAGCGCCATTGCACTAGGACTTACCGCGGAGACTGCCTCTGCTGGCCTACGTGCCAATCCGGTACGTGGCGGGTTGGCCAGATGTGCGATTATATCGCTTAATGGCTCTTGGGCCGCGGTGCGTTACCTTGCAGGAATTGAGGCCGTCCGTTAATTTCCCTTGCATACACCACGTACCGGATTGGCACAACAAGCTTGGCATCCGGAGAGACGGGCTTCAAAGCTGCCTGACGACGGTTGCGCGTCCGTATCAAAATCCTCCTAATAAGCCCCCGTCACTGTTGGTTGAAGAGCCCAGGATTCTCTGCAAGCGTGCCAATCCGGTACGTGGCGTTGCATGTATTGCAGCCTCAGGGACGTCAGTGGATCATGAAGGTAGAGCATGCGTCCTCTGCTGTTAAAATCTGAGTTCTGGACAAACTACCAATTGGCCACGTACCGGATTGGCACGAAAGTATTGCCGGACAGCATCTTCCTTGCCTCAACATG
+
qqqqqqqqqqqqqqqqqqqqqqqqqqqqqqqqqqqqqqqqqqqqqqqqqqqqqqqqqqqqqqqqqqqqqqqqqqqqqqqqqqqqqqqqqqqqqqqqqqqqqqqqqqqqqqqqqqqqqqqqqqqqqqqqqqqqqqqqqqqqqqqqqqqqqqqqqqqqqqqqqqqqqqqqqqqqqqqqqqqqqqqqqqqqqSqqqqqqqqqqqqqqqqqqqqqqqqqqqqqqqqqqqqqqqqqqqqqqqqqqqqqqqqqqqqqqqqqqqqqqqqqqqqqqqqqqqqqqqqqqqqqqqqqqqqqqqqqqqqqqqqqqqqqqqqqqqqqqqqqqqqqqqqqqqqqqqqqqqqqqqqqqqqqqqqqqqqqqqqqqqqqqqqqqqqqqqqqqqqqqqqqqqqqqqqqqqqqqqqqqqqqqqqqqqqqqqqqqqqqqqqqqqqqqqqqqqqqqqqqqqqqqqqqqqqqqqqqqqqqqqqqqqqqqqqqqqqqqqqqqqqqqqqqqqqqqqqqqqqqqqqqqqqqqqqqqqqqqqqqqqFqqqqqqqqqqqqqqqqqqqqqqqqqqqqqqqqqqqqqqqqqqqqqqqqqqqqqqqqqqqqqqqqqqqqqqqqqqqqqqqqqqqqqqqqqqqqqqqqqqqqqqqqqqqqqqqqqqqqqqqqqqqqqqqqqqqqqqqqqqqqqqqqqqqqqqqqqqqqqqqqqqqqqqqqqqqqqqqqqqqqqqqqqqqqqqqqqqqqqqqqqqqqqqqqqqqqqqqqqqq
@m140306_234628_42137_c100634642550000001823117809121440_s1_p0/2010/ccs
CATGTTGAGGCAAGGAAGATGCTGTCCGGCAATACTTTCGTGCCAATCCGGTACGTGGCGGCCGAGTTCGCTCACCTTTTTGAATCCTCGGACGCCATAACTAACAGCCCGTTTATGGAAGAGTATGCACTGCCTAAGGGCGGAGGGCCAAGAGTCCTCCAGGTACCGGATTGGCACTGGCCTACGTGCCCCAATTACCACATTAAAGATATCTGCACTGGCGTCCCCTCTTCTCGAGGACGAGGGTAAAAAAGCGCCATTGCACTAGGACTTACCGCGGAGACTGCCTCTGCTGGCCTACGTGCCAATCCGGTACGTGGCGTTGCATGTATTGCAGCCTCAGGGACGTCAGTGGATCATGAAGGTAGAGCATGCGTCCTCTGCTGTTAAAATCTGAGTTCTGGACAAACTACCAATTGGCCACGTACCGGATTGGCACAACAAGCTTGGCATCCGGAGAGACGGGCTTCAAAGCTGCCTGACGACGGTTGCGCGTCCGTATCAAAATCCTCCTAATAAGCCCCCGTCACTGTTGGTTGAAGAGCCCAGGATTCTCTGCAAGCGTGCCAATCCGGTACGTGGCGGGTTGGCCAGATGTGCGATTATATCGCTTAATGGCTCTTGGGCCGCGGTGCGTTACCTTGCAGGAATTGAGGCCGTCCGTTAATTTCCCTTGCATACACCACGTACCGGATTGGCACGAAAGTATTGCCGCAACGAGTGATGAGGTTCGCAAACATG
+
qqqqRq`qqqqqqqqqqqqqqqqq_qq`qqSqqq^Kqqiqqqqqqqqqqqqqqqqqqqq\qqqqqqqqqqqqqqqqqqqqqqqqqqqqqaqqqqqqqqqqqqqqqqqYqqqqqqqqqqqqqqqqqqqqqqqqqqqqqiqqqiqqqqqdqqqqqqqqqqqqqqqqqqqqqqqqqqqqqqqqqqqqqqqq\qqqqqqqqqqqqqqqqqqqqqiqqqqqqqqqqqqq1qqqqqqqqqqqqqqqqqqOqqqfqqqqqqiqqqqqqqqqqiqqqqqqqqqqqqiqqqqqqqiqqqqqqqqqqqqqqqqqqqqqqqqqqqqqqqRqqqiqqqqqqqqqqqqqq]qqqq\qqqqqqqqqqqqqqqqqqqqqqqqqqqqqqqqqqqqqqqqqqqqqcqqqUqqqqqqqqqqqqqqqqqqqqqqqqqiqcqqqqqqqqqqqqqqqqqq`qqqqqiqqqqqqqiqqqqqqqqqOqqqfqqqqqqqqiqqqqqqqqqqqaqqqqqqqqqqqqqqqqqqqqqqqqqqqqqqq;qqqqqqqqqqqqqqqqqqqqqqqqqqqqqqqqqqqqqqqqqqqqqqqqqqiqqqqqqqqqqq_qqqqqqqqqqqqqqqqqqqqqqqqqqqqqqqqqqqqqqqfqqWqqqqqqqqqqqqqq]qqqqiqqqqqqqqqqqqqqqqqqqqQqqqqqqqaqqqqqqqqqqqqqqqqqqqqqqqOqqqqqqqqqqqqqqqqqqqqqqqqq`qqqqqqqqTqqqqqq
@m140306_234628_42137_c100634642550000001823117809121440_s1_p0/2013/ccs
CATGTTGAGGCAAGGAAGATGCTGTCCGGCAATACTTTCGTGCCAATCCGGTACGTGGCCAATTGGTAGTTTGTCCAGAACTCAGATTTTAACAGCAGAGGACGCATGCTCTACCTTCATGATCCACTGACGTCCCTGAGGCTGCAATACATGCAACGCCACGTACCGGATTGGCACGTAGGCCAGCAGAGGCAGTCTCCGCGGTAAGTCCTAGTGCAATGGCGCTTTTTTACCCTCGTCCTCGAGAAGAGGGGACGCCAGTGCAGATATCTTTAATGTGGTAATTGGGGCACGTAGGCCAGTGCCAATCCGGTACCTGGAGGACTCTTGGCCCTCCGCCCTTAGGCAGTGCATACTCTTCCATAAACGGGCTGTTAGTTATGGCGTCCGAGGATTCAAAAAGGTGAGCGAACTCGGCCGCCACGTACCGGATTGGCACGCTTGCAGAGAATCCTGGGCTCTTCAACCAACAGTGACGGGGGCTTATTAGGAGGATTTTGATACGGACGCGCAACCGTCGTCAGGCAGCTTTGAAGCCCGTCTCTCCGGATGCCAAGCTTGTTGTGCCAATCCGGTACGTGGCGGGTTGGCCAGATGTGCGATTATATCGCTTAATGGCTCTTGGGCCGCGGTGCGTTACCTTGCAGGAATTGAGGCCGTCCGTTAATTTCCCTTGCATACACCACGTACCGGATTGGCACGAAAGTATTGCCGCAACGAGTGATGAGGTTCGCAAACATG
+
qqqqqqqqqqqqqqqqqqqqqqqqqqqqqqqqqqqqqqqqqqqqqqqqqqqqqqqqqq[qqqqqqqqqqqqqqqqqqqqqqqqqqqqqqqqqqqq\qqqqqqqqqqqqqqqqqqqqqqqqqqqqqqqqqqqqqqqqqqqqqqqqqqqqqqqqqqqqqiqqqqqqqqqqqqqqqqqqqqqqqqqqqqqqqqqqiqqqqqcqqqqqqqqqqiqqqqqqqqqqqqqqqHqqqqqqQqqqqqqqqqiqqqqqqq\qqqqqqqqqqqqqqqqqqqqqqqqqqqqqqqqqqqTqqqqqqqqqqqiqqqqqiqqqqqqqqqqqqqqqqqqqqqqqqqqcqqqqqqiqqqqqqqqqqqqqqqqqqqqqqqqqqqqq]qqqqqqqqqqqqqqqqqqqqcqqqqqqqqqqqqqqqiqqqqqqqqqNqqqqqqqqqqqqqqqqqqqqqqqqqqqqqqqqqqqqqqqqqqqqqqqqqqqqqqqqqqqqqWqqqqqqqqqqqiqqqqqqqqqqqqqqqqqqqqqqqqqqiqqqqqqqqqqqqqqqqqqqqqqiqqqqqQqqqqqqqqqqqqqqqqqqqqqqqqqqqqqqqqqqqqq]qqqqqqqqqqqqqqqqqqqqqqqqqqqqqqqqqqqqqqqqqqqqqdqqqqqqqqqqqqqqqqqqqqqqqqqqqqqqqqqqqqqqqqfqqqqqqqqqqqqqqqqqqqqqqqqqqqqqqqqqqqqqqqqqqqqqqqqqqqqqqqqqqqqqqqqqqqqqq
@m140306_234628_42137_c100634642550000001823117809121440_s1_p0/2033/ccs
CTAACGGCTGTTAGTTATGGCGTCCGAGGATTCAAAAGGTGAGCGAACTCGGCCGCCACGTACCGGATTGGCACGCTTGCAGAGAATCCTGGGCTCTTCAACAACAGTGACGGGGCTTATTAGGAGGATTTTGATACGGACGCGCAACCGTCGTCAGGCAGCTTTGAAGCCCGTCTCTCCGGATGCCAAGCTTGTTGTGCCAATCCGGTACGTGGCGTTGCATGTATTGCAGCCTCAGGACGTCAGTGGATCATGAAGGTAGAGCATGCGTCTCTGCTGTTAAAATCTGAGTTCTGGACAAACTACCAATTGGCCACGTACCGGATT
+
q!!6q_qqqqqqqqqqqqJqqqq5qqqqqqqqq*qqqqqqqqqqqqqqqqfq]qqqqqqqqqqqqqqqq7qqqqqqqqqqqqqqqqqqqqqqqqqqqqqqq.qqqqqqqqqPqqqqqqqqqqqqq]qqqqqqqqqqqqqqqqqqqqqCqqqqqqqqqqqqqqqqqqqqq@qqqqqqqqqqqqqqqqqqqqqqqqqqqqqqqqqq>q`qqqqqqZqqqqqqqqqqqqqqqqqqIqqqq(qqqqqqqqqqqqqqqqqqqqqqqqqqqqqqqqq'qqqqqqqqqqqqqqqqqqqqqqqqqqqqqqqqqqqqqqq*qGqqqqqqqqq"!!"
@m140306_234628_42137_c100634642550000001823117809121440_s1_p0/2056/ccs
CATGTTTGCGAACCTCATCACTCGTTGCGGCAATACTTTCGTGCCAATCCGGTACGTGGCCAATTGGTAGTTTGTCCAGAACTCAGATTTTAACAGCAGAGGACGCATGCTCTACCTTCATGATCCACTGACGTCCCTGAGGCTGCAATACATGCAACGCCACGTACCGGATTGGCACGTAGGCCAGCAGAGGCAGTCTCCGCGGTAAGTCCTAGTGCAATGGCGCTTTTTTACCCTCGTCCTCGAGAAGAGGGGACGCCAGTGCAGATATCTTTAATGTGGTAATTGGGGCACGTAGGCCAGTGCCAATCCGGTACGTGGCGGGTTGGCCAGATGTGCGATTATATCGCTTAATGGCTCTTGGGCCGCGGTGCGTTACCTTGCAGGAATTGAGGCCGTCCGTTAATTTCCCTTGCATACACCACGTACCGGATTGGCACGCTTGCAGAGAATCCTGGGCTCTTCAACCAACAGTGACGGGGGCTTATTAGGAGGATTTTGATACGGACGCGCAACCGTCGTCAGGCAGCTTTGAAGCCCGTCTCTCCGGATGCCAAGCTTGTTGTGCCAATCCGGTACCTGGAGGACTCTTGGCCCTCCGCCCTTAGGCAGTGCATACTCTTCCATAAACGGGCTGTTAGTTATGGCGTCCGAGGATTCAAAAAGGTGAGCGAACTCGGCCGCCACGTACCGGATTGGCACGAAAGTATTGCCGGACAGCATCTTCCTTGCCTCAACATG
+
qqqqbqqqqqqqqqqqqqqqqqqiYqqqqqqqqqqqiqqqqqqdqqqqqqqqqqqqqqqUqqqqqqqqqqqqqqqqqqqqqqqqqqqqqqqqqqqqqqq_qqqqqqqqqqqqqqqqqqqqqqqqZqqqqqqqqqfqqqqqqqqqqqqqqqqqqqqqqqqqqqqqqqqqqqqqqqqqqqqqqqqqqqbqqqqqqqqqqqqaqqqqqqqqqiqqqqqqqqqqqbqqqqqqqqqqqiqqqqqqqqqqqqqqqqqWqqqqqqqqqqqqqqqqqqqq8qqqqqqqqqqqqqqZqqqqqqqqqqqqqqqq_XqqqqqqqqqaqqQqqqOqqqqqqqqqqqqqqqqqqqqqqqqqqqqqqqqqqqqqqqfqqqqqqqqqqqqqqqqqqqqqqqqqqqqqqqqqqqqqqqqqiqqqqNqqqqqqqqqqqqqqqqqqqqqqqqqqqqqqqqqqqqqqqqqqqqqqdqqqqqqqqKqZqqqqqqqqqqJqqqqqqqqqqqqqqqqqqqqqqqqqqqqqqqqqqqqqqqqqqqqqqqqqqqqqqqYqqqqfqqqqqqqqqqqqqqqqqqqqqqqqqqqqqqqqqqqqqqqqqqqqqqqqqqqqqq_qqqqqqiqqqqqqqqqqqqqqqqqqqqqqqqqqqqqTqqqqqqqqqqqiqqqqqqqqqqqqqqqqqqqqqqqqqqqqqqqqqqdqqqqqqqqqqqqqqqqqq]qRqqqqqqqqqqqqqqqqqqqqqqqqqqqqqqqqqqqqqqqqq
@m140306_234628_42137_c100634642550000001823117809121440_s1_p0/2073/ccs
CATGTTTGCGAACCTCATCACTCGTTGCGGCAATACTTTCGTGCCAATCCGGTACGTGGCGGCCGAGTTCGCTCACCTTTTTGAATCCTCGGACGCCATAACTAACAGCCCGTTTATGGAAGAGTATGCACTGCCTAAGGGCGGAGGGCCAAGAGTCCTCCAGGTACCGGATTGGCACTGGCCTACGTGCCCCAATTACCACATTAAAGATATCTGCACTGGCGTCCCCTCTTCTCGAGGACGAGGGTAAAAAAGCGCCATTGCACTAGGACTTACCGCGGAGACTGCCTCTGCTGGCCTACGTGCCAATCCGGTACGTGGCGTTGCATGTATTGCAGCCTCAGGGACGTCAGTGGATCATGAAGGTAGAGCATGCGTCCTCTGCTGTTAAAATCTGAGTTCTGGACAAACTACCAATTGGCCACGTACCGGATTGGCACAACAAGCTTGGCATCCGGAGAGACGGGCTTCAAAGCTGCCTGACGACGGTTGCGCGTCCGTATCAAAATCCTCCTAATAAGCCCCCGTCACTGTTGGTTGAAGAGCCCAGGATTCTCTGCAAGCGTGCCAATCCGGTACGTGGCGGGTTGGCCAGATGTGCGATTATATCGCTTAATGGCTCTTGGGCCGCGGTGCGTTACCTTGCAGGAATTGAGGCCGTCCGTTAATTTCCCTTGCATACACCACGTACCGGATTGGCACGAAAGTATTGCCGGACAGCATCTTCCTTGCCTCAACATG
+
qqqqqqqqqqqqqqqqqqqqqqqqqqqqqqqqqqqqqqqqqqqqqqqqqqqqqqqqqqqqqqqqqqqqqqqqqqqqqqqqqqqqqqqqqqqqqqqqqqqqqqqqqqqqqqqqqqqqqqqqqqqqqqqqqqqqqqqqqqqqqqqqqqqqqqqqqqqqqqqqqqqqqqqqqqqqqqqqqqqqqqqqqqqqqqqqqqqqqqqqqqqqqqqqqqqqqqqqqqqqqqqqqqqqqqqqqqqqqqqqqqqqqqqqqqqqqqqqqqqqqqqqqqqqqqqqqqqqqqqqqqqqqqqqqqqqqqqqqqqqqqqqqqqqqqqqqqqqqqqqqqqqqqqqqqqqqqqqqqqqqqqqqqqqqqqqqqqqqqqqqqqqqqqqqqqqqqqqqqqqqqqqqqqqqqqqqqqqqqqqqqqqqqqqqqqqqqqqqqqqqqqqqqqqqqqqqqqqqqqqqqqqqqqqqqqqqqqqqqqqqqqqqqqqqqqqqqqqqqqqqqqqqqqqqqqqqqqqqqqqqqqqqqqqqqqqqqqqqqqqqqqqqqqqqqqqqqqqqqqqqqqqqqqqqqqqqqqqqqqqqqqqqqqqqqqqqqqqqqqqqqqqqqqqqqqqqqqqqqqqqqqqqqqqqqqqqqqqqqqqqqqqqqqqqqqqqqqqqqqqqqqqqqqqqqqqqqqqqqqqqqqqqqqqqqqqqqqqqqqqqqqqqqqqqqqqqqqqqqqqqqqqqqqqqqqqqqqqqqqqqqqqqqqqqqqqqqqqqqqqq
@m140306_234628_42137_c100634642550000001823117809121440_s1_p0/2075/ccs
CATGTTGAGGCAAGGAAGATGCTGTCCGGCAATACTTTCGTGCCAATCCGGTACGTGGCCAATTGGTAGTTTGTCCAGAACTCAGATTTTAACAGCAGAGGACGCATGCTCTACCTTCATGATCCACTGACGTCCCTGAGGCTGCAATACATGCAACGCCACGTACCGGATTGGCACAACAAGCTTGGCATCCGGAGAGACGGGCTTCAAAGCTGCCTGACGACGGTTGCGCGTCCGTATCAAAATCCTCCTAATAAGCCCCGTCACTGTTGGTTGAAGAGCCCAGGATTCTCTGCAAGCGTGCCAATCCGGTACGTGGTGTATGCAAGGGAAATTAACGGACGGCCTCAATTCCTGCAAGGTAACGCACCGCGGCCCAAGAGCCATTAAGCGATATAATCGCACATCTGGCCAACCCGCCACGTACCGGATTGGCACGTAGGCCAGCAGAGGCAGTCTCCGCGGTAAGTCCTAGTGCAATGGCGCTTTTTTACCCTCGTCCTCGAGAAGAGGGGACGCCAGTGCAGATATCTTTAATGTGGTAATTGGGGCACGTAGGCCAGTGCCAATCCGGTACCTGGAGGACTCTTGGCCCTCCGCCCTTAGGCAGTGCATACTCTTCCATAAACGGGCTGTTAGTTATGGCGTCCGAGGATTCAAAAAGGTGAGCGAACTCGGCCGCCACGTACCGGATTGGCACGAAAGTATTGCCGCAACGAGTGATGAGGTTCGCAAACATG
+
qqqqqqqqqqqqqqqqqqqqqqqqqqqqqqqqqqqqqqqqqqqqqqqqqqqqqqqqqqqqqqqqqqqqqqqqqqqqqqqqqqqqqqqqqqqqqqqqqqqqqqqqqqqqqqqqqqqqqqqqqqqqqqqqqqqqqqqqqqqqqqqqqqqqqqqqqqqqqqqqqqqqqqqqqqqqqqqqqqqqqqqqqqqqqqqqqqqqqqqqqqqqqqqqqqqqqqqqqqqqqqqqqqqqqqqqqqqqqqqqqqqqqqqqqqqqqqqqqq-qqqqqqqqqqqqqqqqqqqqqqqqqqqqqqqqqqqqqqqqqqqqqqqqqqqqqqqqqqqqqqqqqqqqqqqqqqqqqqqqqqqqqqqqqqqqqqqqqqqqqqqqqqqqqqqqqqqqqqqqqqqqqqqqqqqqqqqqqqqqqqqqqqqqqqqqiqqqqqqqqqqqqqqqqqqqqqqqqqqqqqqqqqqqqqqqqqqqqqqqqqqqqqqqqqqqqqqqqqqqqqqqqqqcqqqqqqqqqqqqqqqqqqqqqqqqqqqqqqqqqqqqqqqqqqqqqqqqqqqqqqqqqqqqqqqqqqqqqqqqqqqqqqqqqqqqqqqqqqqqqqqqqqqqqqqqqqqqqqqqqqqqqqqqqqqqqqqqqqqqqqqqqqqqqqqqqqqqqqqqqqqqqqqqqqqqqqqqqqqqqqqqqqqqqqqqqqqqqqqqqqqqqqqqqqqqqqqqqqqqqqqqqqqqqqqqqqqqqqqqqqqqqqqqqqqqqqqqqqqqq
@m140306_234628_42137_c100634642550000001823117809121440_s1_p0/2096/ccs
CATGTTGAGGCAAGGAAGATGCTGTCCGGCAATACTTTCGTGCCAATCCGGTACGTGGTGTATGCAAGGGAAATTAACGGACGGCCTCAATTCCTGCAAGGTAACGCACCGCGGCCCAAGAGCCATTAAGCGATATAATCGCACATCTGGCCAACCCGCCACGTACCGGATTGGCACGCTTGCAGAGAATCCTGGGCTCTTCAACCAACAGTGACGGGGGCTTATTAGGAGGATTTTGATACGGACGCGCAACCGTCGTCAGGCAGCTTTGAAGCCCGTCTCTCCGGATGCCAAGCTTGTTGTGCCAATCCGGTACGTGGCGGCCGAGTTCGCTCACCTTTTTGAATCCTCGGACGCCATAACTAACAGCCCGTTTATGGAAGAGTATGCACTGCCTAAGGGCGGAGGGCCAAGAGTCCTCCAGGTACCGGATTGGCACTGGCCTACGTGCCCCAATTACCACATTAAAGATATCTGCACTGGCGTCCCCTCTTCTCGAGGACGAGGGTAAAAAAGCGCCATTGCACTAGGACTTACCGCGGAGACTGCCTCTGCTGGCCTACGTGCCAATCCGGTACGTGGCGTTGCATGTATTGCAGCCTCAGGGACGTCAGTGGATCATGAAGGTAGAGCATGCGTCCTCTGCTGTTAAAATCTGAGTTCTGGACAAACTACCAATTGGCCACGTACCGGATTGGCACGAAAGTATTGCCGCAACGAGTGATGAGGTTCGCAAACATG
+
qqqqqqqqqqqqqqqqqqqqqqqqqqqqqqqqqqqqqqqqqqqqqqqqqqqqqqqqqqqqqqqqqqqqqqqqqqqqqqqqqqqqqqqqqqqqqqqqqqqqqqqqqqqqqqqqqqqqqqqqqqqqqqqqqqqqqqqqqqqqqqqqqqqqqqqqqqqqqqqqqqqqqqqqqqqqqqqqqqqqqqqqqqqqqqqqqqqqqqqqqqqqqqqqqqqqqqqqqqqqqqqqqqqqqqqqqqqqqqqqqqqqqqqqqqqqqqqqqqqqqqqqqqqqqqqqqqqqqqqqqqqqqqqqqqqqqqqqqqqqqqqqqqqqqqqqqqqqqqqqqqqqqqqqqqqqqqqqqqqqqqqqqqqqqqqqqqqqqqqqqqqqqqqqqqqqqqqqqqqqqqqqqqqqqqqqqqqqqqqqqqqqqqqqqqqqqqqqqqqqqqqqqqqqqqqqqqqqqqqqqqqqqqqqqqqqqqqqqqqqqqqqqqqqqqqqqqqqqqqqqqqqqq0qqqqqqqqqqqqqqqqqqqqqqqqqqqqqqqqqqqqqqqqqqqqqqqqqqqqqqqqqqqqqqqqqqqqqqqqqqqqqqqqqqqqqqqqqqqqqqqqqqqqqqqqqqqqqqqqqqqqqqqqqqqqqqqqqqqqqqqqqqqqqqqqqqqqqqqqqqqqqqqqqqqqqqqqqqqqqqqqqqqqqqqqqqqqqqqqqqqqqqqqqqqqqqqqqqqqqqqqqqqqqqqqqqqqqqqqqqqqqqqqqqqqqqqqqqqqqq
@m140306_234628_42137_c100634642550000001823117809121440_s1_p0/2100/ccs
CATGTTGAGGCAAGGAAGATGGCTGTCCGGCAATACTTTCGTGCCAATCCGGTACGTGGCCAATTGGTAGTTTGTCCAGAACTCAGATTTTAACAGCAGAGGACGCATGCTCTACCTTCATGATCCACTGACGTCCCTGAGGCTGCAATACATGCAACGCCACGTACCGGATTGGCACGCTTGCAGAGAATCCTGGGCTCTTCAACCAACAG
+
TBOWYiqq`V>qdNffqqdi%MKdSqJqRd:ALUqS5WfqqqiqqqqqqqYqiqc`qEVIdqqqqqqZqqfiqqqqqqq]qqqqqbqLFEW]qMqqqq@qqqqqqqfqd]iqqi^ifiDiWKqMJqqV[]qXiqDqqqViqqcqQifZiqqqiqiqqqXqqqiqdqqqqqqqqqqqq`qqqqqqqqqqqqcWqq>qq\qqqqqqf`qT"!!"
@m140306_234628_42137_c100634642550000001823117809121440_s1_p0/2172/ccs
CATGTTGAGGCAAGGAAGATGCTGTCCGGCAATACTTTCGTGCCAATCCGGTACGTGGCGGCCGAGTTCGCTCACCTTTTTGAATCCTCGGACGCCATAACTAACAGCCCGTTTATGGAAGAGTATGCACTGCCTAAGGGCGGAGGGCCAAGAGTCCTCCAGGTACCGGATTGGCACTGGCCTACGTGCCCCAATTACCACATTAAAGATATCTGCACTGGCGTCCCCTCTTCTCGAGGACGAGGGTAAAAAAGCGCCATTGCACTAGGACTTACCGCGGAGACTGCCTCTGCTGGCCTACGTGCCAATCCGGTACGTGGCGGGTTGGCCAGATGTGCGATTATATCGCTTAATGGCTCTTGGGCCGCGGTGCGTTACCTTGCAGGAATTGAGGCCGTCCGTTAATTTCCCTTGCATACACCACGTACCGGATTGGCACGCTTGCAGAGAATCCTGGGCTCTTCAACCAACAGTGACGGGGGCTTATTAGGAGGATTTTGATACGGACGCGCAACCGTCGTCAGGCAGCTTTGAAGCCCGTCTCTCCGGATGCCAAGCTTGTTGTGCCAATCCGGTACGTGGCGTTGCATGTATTGCAGCCTCAGGGACGTCAGTGGATCATGAAGGTAGAGCATGCGTCCTCTGCTGTTAAAATCTGAGTTCTGGACAAACTACCAATTGGCCACGTACCGGATTGGCACGAAAGTATTGCCGCAACGAGTGATGAGGTTCGCAAACATG
+
qqqqqqdqqqqqqqqqqqqqqqqqqqqqqqqqqqqqqqqqqqqqqqqqqqqqqqqqqqqqqqqqqqqqqqqqWqqqqqqqqqqqqqqqqqqqqqqqqqqqqqqqqqqiqqqqqqqqqqqqqqqqqqqqqqqqqqqqqiqqqqqqcqqqqqqqqqqqqqqqqqqqqqqqqqqqqqqqqqFqqqqqqqqqEqqqqqqqqqqqqqqqqqqqqqqqqqqqqqqqqqqq&qqqqqqqqqqqqqqqqqq:qqqqqqqqqqqqqqqqqqqqqqqqqqqqqqqqqqqqqqqqqqqqqqqqqqqqqqqqqqqqqqqqqqqqqqqqqqqqqqqqqqqqqqqqqqqqqqqqqqqqqqqqqqqqqqqqqqqqqqqqqqqqqqqqqqqqqqqqqqqqqqqqqqqqqqqqqqqqqqqqqqqqqqqqqqqqqqqqqqqqqqqqqqqqqqqqqqqqqqqqqqqqqqqqqqqKqq]qqqqqqqqqqqqqqqqqqCqqqqqqqqqqqqqqqqqqqqqqqqqqqqqqqqqqqqqqqqqqqqqqqqqqq`qqqqqqqqqqqqqqq_qqqqqqqqqqqqqqqqqqqqqqqqqqqqqqqqqqqqqqqqqqqqqqqqqqqqOiqqEqqqqqqqqqqqqqqqqqqqqqqqqqqqqqqqqqqqqqqqqqqqqbqqqqqqqqqqqqqqqqqqqiqqqqqqqqqqqqVqqqqqqqqqqqqqqqqqqqqqqqqqqqqqqqqqqqqqfqqqqqqqqqqqqqqqqqqqqqq
@m140306_234628_42137_c100634642550000001823117809121440_s1_p0/2173/ccs
CATGTTGAGGCAAGGAACGATGCTGTCCGGCACAATACTTTCGTGCAATCCGGTACGTGGGCAATTGGTAGTTTGTCCAGAACTCAGATTTTAACAGCAGAGGACCGCTGCTCTACCTTCATGATCCACTGACGTCCCTGAGGCTGCAATACATGCAAACGCCACGTACCGGATGGCACGCTTGCAGAGAATCCTGGCTCTTCAACCAACAGTGACGGGGGCTTATTAGGAGGGATTTTGATACGGACGCGCAACCGTCGTCAGGCAGCTTTGAAGCCCGTCTCTCCGGATGCACAAGCTTGTTGTGCCAATCCGGTACGTGGCGGCCGAGTTCGGCTCACCTTTTTTGAATCCTCGGACGCATAAACTACAGCCCGTTTATGGAAGAGTATGCACTGCCTAAGGGCGGAGGGCCAAGAGTCCTCCCAGGTACCGGATTGGCACGTAGGCCAGCAGAGCAGTCTCCGCGGTAAGTCCTAGTGCAATGGCGCTTTTTTACCCTCGTCCTTCGAGAAGAGGGGAACGCCCAGTGCAGATAATCTTTAATGTGGTAATTGGGGCACGTAGGCCAGTGCCATCCGGTACGGTGGCGGGTTGGCCAGATGTGCGATTATATCGCTTAATGGCTCTTGGGCCGCGGTGCGTTACCTTGCAGGAATTGAGCCGTCCGTTAATTTCCCTTGCATACACCACGTACCGGATTGGCACGAAAGTCATTGCCGCAACGAGTGATGAGGTTCGCAAACATGCATGTTTTGCGAACCTATCACTCGTTGCGGCAATACTTTCGTGCCAATCCGGTACGTGGCGGCCGAGTTCGCTCACCTTTTTGAATCCTCGGACGCCATAACTAACAGCCCGTTTTATGGAAGAGTATGCACTGCCTAGGGCGGAGGGCCAAGAGTCCTCCAGGTACCGGATTGGCACTGGCCTACGTGCCCCAATTACCACATTAAAGATATCTGCACTGGCGTCCCCTCTTCTCGGAGGACGAGGGTAAAAAAGCGCCATTGCACTTAGGACTTACCGCGGAGACTGCCTCTGCTGGCCTACGTGCCAATCCGGTACGTGGCGGGTTGGCCAGATGTGCGATTATATCGCTTAATGGCTCTTGGGCCGCGGTGCGTTACCTTGCAGAATTGAGGCCGTCCGTTAATTTCCCTTGCATACACCACGTACCGGGATTGGCACGCTTGCAGAGAATCCTGGGCTCTTCAACCAACAGTGACGGGGGCTATTAGGAGGATTTTGATACGGACGCGCAAACCGTCGTCAGGCAGCTTTGAAGCCCGTCTCTCCGGATGCCAAGCTTGTTGTGCCAATCCGGTACGTGGCGTTGCATGTATTGCAGCCTCAGGGACGTCAGTGGATCATGAAGGTAGAGCATGCGTCCTCTGCTGTTAAAATCTGAGTTCTGGACAAAACTACCAATTTGGCCACGTACCGGATTGGCACGAAAGTATTGCCGGACAGCATCTTCCTTGGCCTCAACATG
+
03432434*4434+434&034313443434+'/044443(/4/%0#243$3((3344%#)%#24.40443%-43%.%44344443330-444%))44442'144),%0#3/23/3#234444440344440333%/244$.$/%43334'%/4444%2233.444443$424'$14444%134.44442'4%'44&4442341441434034444.-44444344344344&25433$4%1#312.444444&-,434443%4344444-443343144)334443424443%'+%24433(3443&#&3/&14244*444144(+%%%1%244'22&2434%22122444(3444%40%(#342403&$444)394%13442434442342&4443(343%21444244/42$42434)3244%324244/04/42$30424443434(8444443.44(42433$0044344434441/40344$100424444441443%24)3$*.444343%%243&,44%3233/444444&134&-(344243444/34/444243/34.4,444(322#.'224443%$(244&2324'+&24444344104",334*434-4343343%134244240134%1-,343-0%232424(44444/3444344&4%2/44)(03(444@?8@7D9@:@@535@@?@=@6.04?@@??)@?@;=@>..@3<@3?&:3?3(@=@9;7-/-&-@@??+)%@@@@?@?@>@>+:>@@?>??@@?*?'>;?::*?:2@?&?@@@@7@)>+?4',40?>@*@6@/=@>@;:=-?@0;>3;.2@@@@@@6@?>?>@?>+:>??@3@:9@@?.@8/@?0?<@@@=1--@:(:<81@?%5@@@+?272@+9?@;@7@8@?9@:-6?@2@'>?>@8@:>;*%?;@?/;@?@&B>?>@+:=;@2?@>@+;<<@@@9@@@>@<.0<-4@+@?>:?>3*5?+@@>@@@108@@@.@@?@3;<@>@?:@@?@-(;;)?@=?@?;@3?9@@7?@@@,?:>@?2?=@=@@@;@:@/@;?<.@>@@%=@@:@@1@@?;>@9@@??*=@:>@3.*05,,8?@*',&-,=?)=?0,3?;2@=,@>@0?8@@9@:@>>@'11,<#=,?;@0>>@@?@:@<@@/82?@=@@@:@?=@?8@:2<@%>>@<@0:<1?@@1@@=???;@@@0@</@2+@@3@$121@@@9@@@@@;1@@@@9*6.=@>@,>@@=@@@@8?3@?@@<;/(=.?8/@*?,@>+-=@@@??9*@?%@=(@:,>?@>@?:/=@@<?@@@2*1@?194@//9:@@?@.?3-'(?3+.?9@@@@8:?.2?:>>1((%(.,==>9.;?08:>@:7.::;?:+;>/=3@?2,/,@/);@;3?3@@?@?3@@?@:;@>?@/+)=@6,@@?:@@9@->)-?/:;@1?@?.=@:@:8@,@0@@>=;@?>0>@>/?+.?.@KLLKHKL,LKL&,)LLJ<IHLLK
@m140306_234628_42137_c100634642550000001823117809121440_s1_p0/2189/ccs
CATGTTTGCGAACCTCATCACTCGTTGCGGCAATACTTTCGTGCCAATCCGGTACGTGGTGTATGCAAGGGAAATTAACGGACGGCCTCAATTCCTGCAAGGTAACGCACCGCGGCCCAAGAGCCATTAAGCGATATAATCGCACATCTGGCCAACCCGCCACGTACCGGATTGGCACGCTTGCAGAGAATCCTGGGCTCTTCAACCAACAGTGACGGGGGCTTATTAGGAGGATTTTGATACGGACGCGCAACCGTCGTCAGGCAGCTTTGAAGCCCGTCTCTCCGGATGCCAAGCTTGTTGTGCCAATCCGGTACGTGGCGGCCGAGTTCGCTCACCTTTTTGAATCCTCGGACGCCATAACTAACAGCCCGTTTATGGAAGAGTATGCACTGCCTAAGGGCGGAGGGCCAAGAGTCCTCCAGGTACCGGATTGGCACTGGCCTACGTGCCCCAATTACCACATTAAAGATATCTGCACTGGCGTCCCCTCTTCTCGAGGACGAGGGTAAAAAAGCGCCATTGCACTAGGACTTACCGCGGAGACTGCCTCTGCTGGCCTACGTGCCAATCCGGTACGTGGCGTTGCATGTATTGCAGCCTCAGGGACGTCAGTGGATCATGAAGGTAGAGCATGCGTCCTCTGCTGTTAAAATCTGAGTTCTGGACAAACTACCAATTGGCCACGTACCGGATTGGCACGAAAGTATTGCCGGACAGCATCTTCCTTGCCTCAACATG
+
qqqqqqqqqqqqqqqqqqqqqqqqqqqqqqqqqqqqqqqqqqqqqqqqqqqqqqqqqqqqqqqqqqqqqqqqqqqqqqqqqqqqqqqqqqqqqqqqqqqqqqqqqqqqqqqqqqqqqqqqqqqqqqqqqqqqqqqqqqqqqqqqqqqqqqqqqqqqqqqqqqqqqqqqqqqqqqqqqqqqqqqqqqqqqqqqqqqqqqqqqqqqqqqqqqqqqqqqSqqqqqqqqqqqqqqqqqqqqqqqqqqqqqqqqqqqqqqqqqqqqqqqqqqqqqqqqqqqqqqqqqqqqqqqqqqqqqqqqqqqqqqqqqqqqqqqqqqqqqqqqqqqqqqqqqqqqqqqqqqqqqqqqqqqqqqqqqqqqqqqqqqqqqqqqqqqqqqqqqqqqqqqqqqqqqqqqqqqqqqqqqqqqqqqqqqqqqqqqqqqqqqqqqqqqqqqqqqqqqqqqqqqqqqqqqqqqqqqqqqqqqqqqqqqqqqqqqqqqqqqqqqqqqqqqqqqqqqqqqqqqqqqqqqqqqqqqqqqqqqqqqqqqqqqqqqqqqqqqqqqqqqqqqqqqqqqqqqqqqqqqqqqqqqqqqqqqqqqqqqqqqqqqqqqqqqqqqqqqqqqqqqqqqqqqqqqqqqqqqqqqqqqqqqqqqqqqqqqqqqqqqqqqqqqqqqqqqqqqqqqqqqqqqqqqqqqqqqqqqqqqqqqqqqqqqqqqqqqqqqqqqqqqqqqqqqqqqqqqqqqqqqqqqqqqqqqqqqqqqqqq
@m140306_234628_42137_c100634642550000001823117809121440_s1_p0/2204/ccs
CATGTTGAGGCAAGGAAGATGCTGTCCGGCCAATACTTTCGTGCCAATCCGGTACGTGGCCAATTGGTAGTTTGTCCAGAACTCAGATTTTAACAGCAGAGGACGCATGCTCTACCTTCATGAGCTCCACTGACGTCCCTGGAGGCTGCAATACATGCAACGCCACGTACCGGATGCACTAGGCCCAGGCAGACAGGCAGTCTCCGCGGGTAAGTCCTAGTGCAATGGCGCTTTTTTACCCTCGTCCTCGAGAAGAGGGACGCCCAGTGCAGATATCTTTAATGTGGTAATTGGGGCACGTAGGCCAAGTGCCAACTCCGGTACCCTGGAGGACTCTTGGCCCTCCGCCCTTAGGCCACGTGCATACGTCTTCCATAAAACGGGGCTGTTAGTTAGTGGCGTCGCAGGATCAAAAGGTGCAAGCGAAACTCGGCCACGTACCGGACTGTGGCACGCTTGCAGAGAATCTGGCTCTTTCAAGCAACAGTGACGGGGGCTTATTAGGGGATTTTGATACGGACGCGCAACCGTCGTCAGGCAGCTTTGAAGCCCCGTTCTCCGGATGCCAAGCTTGTCGTGCCATCCGGTAGCTGCGGGGTTGGCCAGATGTGCGATTATATCGCTAATGCCTTTGGGCCGCGGTGCGTTACCTTGCAGGAATTGAGGCCGTCGTTAATTTCCCTTGCATACACCACGTACCGGATTGGCACGAAAGTATTGCCGCAACGAGTGATGAGGTTTCCAAACATG
+
87H5BK)H<G?:L=88@-I7KF13%"78N*>@LJKL@LK5JKKDK*E>24026KL(7%43K>E/-3?FK8/448K03/29F69K9=?=LE5K>JK9IKHK;L7K;H6HIJLKLK-;<LJKKF91/)4L>EKEK9GJ>AKK6L95?->0?,)@@?;2@8+::>2@@11,+&=9+@$-?@7'3+?&<0,'/)2.+(&=6-:@.6:2;82.&;?7/.(=@??1.->@@?7I>3@<@33;<'/@A66@?-=>0(33244-&42$(1&-3)44344141%1&343&4433"%334340442'#(#.4/4140'44*$6$$#32.*440144.144(74'4434)5)82/#/1'/334414%43'43&.4%(%(/&2(%42+%0./3$10#%41342&2$4#',4'0.$0%434(33$443%141&&"$$$#$$$$&$$##&1&3$%*-43.4%3%43444434404.4/343$3)42$1%&0233"$%#$4)'043$23322.4(3$3#$"##1444+)/43144#%444343444.1)14',(4*22443344&536($1343.(0442&43434341(&(31/434342.4%#!%&0,42(34340444/242'/,3*4)-1*441$042"#%$1""$0&23404)1&334@%@06*1@=@>@4A>?7@/A4='=0/;@-??.G@?@8:@@@@@;@>@:?;1G8H@?@5@@@>@>;@*>/=?=;>.=->?-:;@:@@4@:@->:-%6)?;/@<
@m140306_234628_42137_c100634642550000001823117809121440_s1_p0/2226/ccs
CATGTTTGCGAACCTCATCACTCGTTGCGGCAATACTTTCGTGCCAATCCGGTACGTGGCGGCCGAGTTCGCTCACCTTTTTGAATCCTCGGACGCCATAACTAACAGCCCGTTTATGGAAGAGTATGCACTGCCTAAGGGCGGAGGGCCAAGAGTCCTCCAGGTACCGGATTGGCACTGGCCTACGTGCCCCAATTACCACATTAAAGATATCTGCACTGGCGTCCCCTCTTCTCGAGGACGAGGGTAAAAAAGCGCCATTGCACTAGGACTTACCGCGGAGACTGCCTCTGCTGGCCTACGTGCCAATCCGGTACGTGGCGGGTTGGCCAGATGTGCGATTATATCGCTTAATGGCTCTTGGGCCGCGGTGCGTTACCTTGCAGGAATTGAGGCCGTCCGTTAATTTCCCTTGCATACACCACGTACCGGATTGGCACAACAAGCTTGGCATCCGGAGAGACGGGCTTCAAAGCTGCCTGACGACGGTTGCGCGTCCGTATCAAAATCCTCCTAATAAGCCCCCCGTCACTGTTGGTTGAAGAGCCCAGGATTCTCTGCAAGCGTGCCAATCCGGTACGTGGCGTTGCATGTATTGCAGCCTCAGGGACGTCAGTGGATCATGAAGGTAGAGCATGCGTCCTCTGCTGTTAAAATCTGAGTTCTGGACAAACTACCAATTGGCCACGTACCGGATTGGCACGAAAGTATTGCCGGACAGCATCTTCCTTGCCTCAACATG
+
qqqqqqqqqqOqqqqqqqqqqqqqqqqqEqiqqqqq^qqqqqqqqqqqqqbqqqqqqqqqqqqq_qqqqqqqqqqqqqqqqqqqqqqqqqqqqqqqqqqqqqqqqqqqfqqqfqqqqqqiqqq^qqqqq`qqqqqqqqqqqqqqq`qqqqqqqqqqZqqqqfqqqqqqqqqqqqqiqqqIqqqqqqqqq`qqqqqqqqqqqqqqqqqqqqqqqqqqqqqqqqqqqiqqqqqqqqqqiqqqqqqqTqqqOqqqqqqqqqqqqqqqqqqqqqqqqqqqqqqdqqIqqqqqqqqqqqqqqqqqqqqqqqqqqqVqqqqqqqqqqiqqqqq[qqqqqqqqqqqqqqqqqqqqqqqqqqqqqqqqYqaqqiqqqqqqqqqqqqqqqqqqqqqqqqqqqfqqqqqqqqqqqqqqqIqqqqqqqqqqqqqqqqqqqqqqqqqqqqqqqqqqqqqqqqqqqqqqqqqqqqqqqqqqqqqqqqqqqqqqqqqqqqqqqqqqqqqqqRqqqqqqqqqqqqqqqqqqqqqqq-qqqqqqqqqqqqqqaqqqqqqqqqfqqqqqqqqqqqqqqqqqqqqqqqqqqqqqqqqqqqiqqqqqqqqqqqqPqqqqqqqqqqqqqqqqqqqqqqqqqqqqq_qqqqqqqqqqqqqqqqqqqqqqqq^qqqqqqqqqqqqqqq@qqqqqqqqqqqqqqqqqqqqqqqqqqqqqqqqqiqqqqqqqqqqqqqqqqqqqqqqqqqqqqqqqqqqqqqqqqq
@m140306_234628_42137_c100634642550000001823117809121440_s1_p0/2241/ccs
AGTTGCGACTCATCACTCGTTGCGGCAATACTTTCGTGCCAATCCGGTACGTGGCGGCCGAGTTCGCTCACCTTTTTGAATCCTCGGACGCCATAACTAACAGCCCGTTTATGGAAGAGATG
+
!!!&4J]!!qqqqqqqqiqqqqqqqqqqqqqqqqqqqqqqqqqqqqqqqqqqqqqqqqqqqqqqqqqqqqqqaqqqqqqqqqqqqqqqqq)qqqbqiqqqqqq9qiqqqYqc`^qZqc!!!"
@m140306_234628_42137_c100634642550000001823117809121440_s1_p0/2253/ccs
CATGTTTGCGAACCTCATCACTCGTTGCGGCAATACTTTCGTGCCAATCCGGTACGTGGTGTATGCAAGGGAAATTAACGGACGGCCTCAATTCCTGCAAGGTAACGCACCGCGGCCCAAGAGCCATTAAGCGATATAATCGCACATTCTGGCCAACCCGCCACGTACCGGATTGGCACGCTTGCAGAGAATCCTGGGCTCTTCAACCAACAGTGACGGGGGCTTATTAGGAGGATTTTGATACGGACGCGCAACCGTCGTCAGGCAGCTTTGAAGCCCGTCTCTCCGGATGCCAAGCTTGTTGTGCCAATCCGGTACGTGGCGGCCGAGTTCGCTCACCTTTTTGAATCCTCGGACGCCATAACTAACAGCCCGTTTATGGAAGAGTATGCACTGCCTAAGGGCGGAGGGCCAAGAGTCCTCCAGGTACCGGATTGGCACTGGCCTACGTGCCCCAATTACCACATTAAAGATATCTGCACTGGCGTCCCCTCTTCTCGAGGACGAGGGTAAAAAAGCGCCATTGCACTAGGACTTACCGCGGAGACTGCCTCTGCTGGCCTACGTGCCAATCCGGTACGTGGCGTTGCATGTATTGCAGCCTCAGGGACGTCAGTGGATCATGAAGGTAGAGCATGCGTCCTCTGCTGTTAAAAATCTGAGTTCTGGACAAACTACCAATTGGCCACGTACCGGATTGGCACGAAAGTATTGCCGGACAGCATCTTCCCTTGCCTCAACATG
+
9L>C;GLLKK<LCLKL?GJL?LIL>GE7EG>9KGLL7LLKGL>HL?>7BK7=:GI8>KLLLL=LLK8LGLL8GL?8KLGKLKL8FELLL8J/43RLJLEL5QLLLLEJ)=LID7K;LEI>GKK8LL3JKLKFLG>>;<?KLLLLLK(7C4EK?C4H5;882LLLFLLBLHLL<L?>7LL727H<GLLLJ6KK:VWTRXEWXWXWWXPXQRRXRXQFA'KVYLIKSSQSXJR2SWX-WJD=VVXRJXWXVVWWWXHX@DVXWWXWXXXIRDVX6I__;ddc_I\U\HdIaFPbWcQ_^UcdTMd`c^OdHdS8`Jc[GadcQd_Yd7\SZa[dbd]VWVK^Odd`^PadWWdaQRa^R^]dM]M_dccdVdVAWW`DdaM]cdcddTRbdV_bd]^^DibM`LbddOcO-`a3dc^GQ^dUdc>T]`^_bIiIQUOdQddddNU^NddccddWD]PPadVdcTqc_dcd6TVMQab^dd_NMQc]ddc<HQKKFM2U^bQ`b8aJXI`<daP4dd_aaYa_1`dd_bJdcbMVVc]TCd:q[cO@LT_cPVSdc`R^c^'aNcccaPS\Ad^dPUdZ^F6ad]Kc\SS^R`cb^ccV\KNU\NOaBd0ada_]cFO\^9d[ccPa_ddHdPXdcdbdMLdcMTc]RL<^]\cd(`EUYVbccd\c^dcYdddMdWW6`.qcSHRVdadcQcQP`dYdbMW)dVK^dKddcW_Zdda^M^[_cdd_O`Td%S\ddHXd^HcdVdcd
@m140306_234628_42137_c100634642550000001823117809121440_s1_p0/2259/ccs
CATGTTGAGGCAAGGAAGATGCTGTCCGGCAATACTTTCGTGCCAATCCGGTACGTGGTGTATGCAAGGGAAATTAACGGACGGCCTCAATTCCTGCAAGGTAACGCACCGCGGCCCAAGAGCCATTAAGCGATATAATCGCACATCTGGCCAACCCGCCACGTACCGGATTGGCACGCTTGCAGAGAATCCTGGGCTCTTCAACCAACAGTGACGGGGGCTTATTAGGAGGATTTTGATACGGACGCGCAACCGTCGTCAGGCAGCTTTGAAGCCCGTCTCTCCGGATGCCAAGCTTGTTGTGCCAATCCGGTACGTGGCGGCCGAGTTCGCTCACCTTTTTGAATCCTCGGACGCCATAACTAACAGCCCGTTTATGGAAGAGTATGCACTGCCTAAGGGCGGAGGGCCAAGAGTCCTCCAGGTACCGGATTGGCACTGGCCTACGTGCCCCAATTACCACATTAAAGATATCTGCACTGGCGTCCCCTCTTCTCGAGGACGAGGGTAAAAAAGCGCCATTGCACTAGGACTTACCGCGGAGACTGCCTCTGCTGGCCTACGTGCCAATCCGGTACGTGGCGTTGCATGTATTGCAGCCTCAGGGACGTCAGTGGATCATGAAGGTAGAGCATGCGTCCTCTGCTGTTAAAATCTGAGTTCTGGACAAACTACCAATTGGCCACGTACCGGATTGGCACGAAAGTATTGCCGCAACGAGTGATGAGGTTCGCAAACATG
+
qqqqqqqqqqqqqqqqqqqqqqqqqqqqqqqqqqqqqqqqqqqqqqqqqqqqqqqqqqqqqqqqqqqqqqqqqqqqqqqqqqqqqqqqqqqqqqqqqqqqqqqqqqqqqqqqqqqqqqqqqqqqqqqqqqqqqqqqqqqqqqqqqqqqqqqqqqqqqqqqqqqqqqqqqqqqqqqqqqqqqqqqqqqqqqqqqqqqqqqqqqqqqqqqqqqqqqqqqqqqqqqqqqqqqqqqqqqqqqqqqqqqqqqqqqqqqqqqqqqqqqqqqqqqqqqqqqqqqqqqqqqqqqqqqqqqqqqqqqqqqqqqqqqqqqqqqqqqqqqqqqqqqqqqqqqqqqqqqqqqqqqqqqqqqqqqqqqqqqqqqqqqqqqqqqqqqqqqqqqqqqqqqqqqqqqqqqqqqqqqqqqqqqqqqqqqqqqqqqqqqqqqqqqqqqqqqqqqqqqqqqqqqqqqqqqqqqqqqqqqqqqqqqqqqqqqqqqqqqqqqqqqqqqqqqqqqqqqqqqqqqqqqqqqqqqqqqqqqqqqqqqqqqqqqqqqqqqqqqqqqqqqqqqqqqqqqqqqqqqqqqqqqqqqqqqqqqqqqqqqqqqqqqqqqqqqqqqqqqqqqqqqqqqqqqqqqqqqqqqqqqqqqqqqqqqqqqqqqqqqqqqqqqqqqqqqqqqqqqqqqqqqqqqqqqqqqqqqqqqqqqqqqqqqqqqqqqqqqqqqqqqqqqqqqqqqqqqqqqqqqqqqqqqqqqqqqqqqqqqqq
@m140306_234628_42137_c100634642550000001823117809121440_s1_p0/2277/ccs
CATGTTGAGCAAGGAAGATGCTTGTCCGGCCAATACTTTCGTGCAAATCCGGTACGTGGCGGCCGAGTTCGCTCACCTTTTGGAATCCTCGGACCGCCATAAACTAAGCAGGCCCGTTTTATGGAAGAGTATGCACTGCCTAAGGGCGGAGGGCCCAAGAGTCGCTCCAGGTACCGGAGTTGGCACTGGCCTACGTCGCCCCAATTACGCACATTAAAGCTATCTGCACTGGCGTCCCTCTTCTCGGAGGACGAGCGTAAAAAAGCGCGCATTGCACTAAGGACTTACCGCGGAGACTGCCTCTGGCTGGCCCTACGTGCCCAATTCCGGTACGTGGCGGTTGCATGTATTGCCAGCGCTCAGGGGACGTCCAGTGGATCATGAAGGTAGAGCATCGCGTCCTCTGCTGTTAAAAATGCTGAGTTCTGGACAAACTACCAATTGCCACGTACCGGATTGGCACACACAAGCTTGGCATCCGGAGAGACGGGCCTTCCAAAGCTGGCCTGACGACGGTTGCGCGTCCGTATCAAAATCCTCCTAATAAGCCCCCGTCACTGTTGGTTGAAGAGCCCAGGATTCTCTGCCAAGCGTGGCGCAATCGCGGTACGTGGCGGGGTTGGGCCAGATGTGCGATTATATCGCTTAATGGCTCTTGGGCCGCGGTGCGTTACTTGCAGGAATTGAGGGCCGTCCGTTAATTTCCCTTGCATACCACCACGTAGCCGGATTGGCACGAAAGGTATTGCCGCAACGAGTGATTGAGGTTCGCAGAACATG
+
4441%-44..#%&4344'344144414'6&*3'343244444&$"%2434243332%#//24)4&24'4221333$3"2+&"$.44)340(43&1/1.34&1.34$$#"$%)')$3$0014.*,(44444344(3&4324434)(4'%,4)4,#,124'/441$),/44(344'$.33"$'(%&('4#&$&2'/43(3,444,4344.'/44434(4(4"$4.-443,44-4443%24&12(44'$+..4(223$$$324444433#1344-.4*423%""41.2(:2<8<@1?(>3@-5E31@':/-7@%00>0(;*>'?D-,$67-:@@@503:=:-1(.-253<+:(-+##$;4&7&),$4>=?;?+*,@(6301*33/;JF5:>>.-+B'=788FJEJ5BLKLKBKH'<<E>>%5>DK>=/>GALG3;;;7JECMIJ&;%GLLKJKKGL;6>JLBL<6H=#&GFKI8<><LHKL7=FJKEJFKJ;LM)>7H'2BLLHG;%65LK5<=L>7ILCHILHDIK4D;KJDH:I8CL66:)?EJL??LD9HG>LGI4EEC77H4L;=L)><9E8K:.),73?13>@;*??@-.+/<?=$&'//&#%26?*+8,'@.-06>7@(:=73@>??8?>2*32:?3:1$??3@=@,"*??>?@2@@./7%/>,%:563-&+*&274@?3,&+=%-'%-/...-79>@(:?;<&.:-6?/9/3?6@?.=*6*?@3@@:@)@6>*?>@@'>?9:@>&>3;>;<244.1,'334-..4.$01'24,340
@m140306_234628_42137_c100634642550000001823117809121440_s1_p0/2287/ccs
CATGTTGAGGCAAGGAAGATGCTGTCCGGCAATACTTTCGTGCCAATCCGGTACGTGGCGGCCGAGTTCGCTCACCTTTTTGAATCCTCGGACGCCATAACTAACAGCCCGTTTATGGAAGAGTATGCACTGCCTAAGGGCGGAGGGCCAAGAGTCCCTCCAGGTACCGGATTGGCACGTAGGCCAGCAGAGGCAGTCTCCGCGGTAAGTCCTAGTGCAATGGCGCTTTTTTTACCCTCGTCCTCGAGAAGAGGGGACGCCAGTGCAGATATCTTTAATGTGGTAATTGGGGCACGTAGGCCAGTGCCAATCCGTACGTGGCGTTGCATGTATTGCAGCCTCAGGGACGTCAGTGGATCATGAAGGTAGAGCATGCGTCCTCTGCTGTTAAAATCTGAGTTCTGGACAAACTACCAATTGGCCACGTACCGGATTGGCACGCTTGCAGAGAATCCTGGGCTCTTCAACCAACAGTGACGGGGGCTTATTAGGAGGATTTTGATACGGACGCGCAACCGTCGTCAGGCAGCTTTGAAGCCCGTCTCTCCGGATGCCAAGCTTGTTGTGCCAATCCGGTACGTGGCGGGTTGGCCAGATGTGCGATTATATCGCTTAATGGCTCTTGGGCCGCGGTGCGTTACCTTGCAGGAATTGAGGCGTCCGTTAATTTCCCTTGCATACACCACGTACCGGATTGGCACGAAAGTATTGCCGCAACGAGTGATGAGGTTCGCAAACATG
+
.8J%>LKL;F.7J+@6K>;)DFQDRVXCSEKXSO7B?>AU1F-LBGG<XIVJIIXD7AS0U3I9QWCU;EUE5RTX?JSVWXNXP2PWL=XI+EDVAWEVUR(>0COJRM/MXLBUVXWWCMG8CANQXSR(OUV@X*OWRGWWAXT(R2WUB/D&JVXTXHLXOHSX@C25PJ\@WA9+T=XALWHA=D<=N>WISEDBYTQTX@FWDC>8GGRRKRVXF;FBWX/URTXEDDEBK9VXS)XWWPRRDRJW3ZK[XP3CNWRR9CXWWRWXXAXD/UYa\=dcJaP[7Tdd^C`a^L@]2WS`S`]WDd^Va'YcdZ`$``O5a_L7FZdY+cHRcaD[OY`Ad_`c`cGIPcY_=._Q^E_UZdAF-UIcGdQGa79c]_9H`2Fad;cUPNJOcdaHa`^Zdb3`b^d]O5VNdMd/OEda9I[^]dKZ2ER>fKcL]C]dcF^[.PSPPSddMdd\c\D^U:a`d<cGVHN5ab+dda]SMd^[WXHSaadc9^OVM_d]F'd\[U]ZR;^1dZ`O^cN\Qd[ORNNdc7;`I5cd`K/R_dW`Kad]d_dOcGM:aDHZA,J>fOddada],;]\bBd^FqaIdPd\dcRLHbcM\VdYdc8^ONMP;`Ida;aRRT[d-SR7c`NO[E-TGXddK^?YDab^d[VKdK<LT,9KGcc0dddCd_9cdRdaRb7NVVY^ddE=S_dLY>S`'addba7^ZE59M^AQc^`QVJ:KDaSaVPdQUMVZJM@\`Q[WE
@m140306_234628_42137_c100634642550000001823117809121440_s1_p0/2298/ccs
CATGTTGAGGCAAGGGAAGATGCTGTCCGGCAATACTTTCGTGCCAATCCGGTACGTGGCCAATTGGTAGTTTGTCCAGAACTCAGATTTTAACAGCAGAGGACGCATGCTCTACCTTCATGATCCACTGACGTCCCTGAGGCTGCAATACATGCAACGCCACGTACCGGATTGGCACGTAGGCCAGCAGAGGCAGTCTCCGCGGTAAGTCCTAGTGCAATGGCGCTTTTTTACCCTCGTCCTCGAGAAGAGGGGACGCCAGTGCAGATATCTTTAATGTGGTAATTGGGGCACGTAGGCCAGTGCCAATCCGGTACCTGGAGGACTCTTGGCCCTCCGCCCTTAGGCAGTGCATACTCTTCCATAAACGGGCTGTTAGTTATGGCGTCCGAGGATTCAAAAAGGTGAGCGAACTCGGCCGCCACGTACCGGATTGGCACGCTTGCAGAGAATCCTGGGCTCTTCAACCAACAGTGACGGGGGGCTTATTAGGAGGATTTTGATACGGACGCGCAACCGTCGTCAGGCAGCTTTGAAGCCCGTCTCTCCGGATGCCAAGCTTGTTGTGCCAATCCGGTACGTGGCCGGGTTGGCCAGATGTGCGATTATATCGCTTAATGGCTCTTGGGCCGCGGTGCGTTACCTTGGCAGGAATTGAGGCCGTCCGTTAATTTCCCCTTGCATACACCACGTACCGGATTGGCACGAAAGTATTGCCGCAACGAGTGATGAGGTTCGCAAACATG
+
KKLLKLK6<>JHL&HLJL88LLJ;KF8L@G<>DEKK5KLGK8:5J;KLF>HK<KLLG<L;>JLJL6LJLL8LL3J=LLLLLL:FLGL;LLLKL;I4IK6I7L;?FF49FJF6-HBF'FWFWD:=.B=8.V06SWSTXXTFK[5?AORXXXWXWE2EVGUTIWQIFHTKIS>PXEX?WXBCVAVQXWKJGCCCXLWRWXVGXJKPXV.VVM3RGL/RUXPZX<M=TXEXXXXXW@JVJKGEAXV?QEBJQHS?WXXDDWIXRXSXXWVWFVWWVXXWXQ=HSKRWXFULWSX=UE?RWMXUXWVF?%VRXQAT0XRWVXHERAGXTSW33X9M6MJWERWNVABW@?RLPSJ@PC?SKWVVXMXVXUSXXNXRRXVEXT<SK?XJXH-S+XWQTRWDWWBXWXWJBAPSJ>;QWWAQOR%XURXS;WDVEX6PANX?ECDM8<WXPWXHUTGXVVXDTXXV<QQRXBVFZQSVQXWURV0KWJYWPKXWWXXHXTPXVVXXRUWFVWVXWS9ISXDXJXSACRWRWDJEEWVCKXTFV7'XOXV'VUV=AQHM:VGXWXOAWX>DRAURUXKXW*RSXEWEWU6W0E1RFCUGODIWTWVUWUXSEBU1TWWXRR>VVXWQXBWJWX;VU+WWW/U,NAWWXXHTWX.QSWHSRXWXA&4VUX?C>TNWX?XEWX-PWUPXAWXWWVXWDWWVUGWXEXXDWMXE@PVPXXDUXVXR=NNXSRJ>KKJ967LLELKL3LLBLF>KKK
@m140306_234628_42137_c100634642550000001823117809121440_s1_p0/2301/ccs
CATGTTTGCGAACCTCATCACTCGTTGCGGCAATACTTTCGTGCCAATCCGGTACGTGGTGTATGCAAGGGAAATTAACGGACGGCCTCAATTCCTGCAAGGTAACGCACCGCGGCCCAAGAGCCATTAAGCGATATAATCGCACATCTGGCCAACCCGCCACGTACCGGATTGGCACGTAGGCCAGCAGAGGCAGTCTCCGCGGTAAGTCCTAGTGCAATGGCGCTTTTTTACCCTCGTCCTCGAGAAGAGGGGACGCCAGTGCAGATATCTTTAATGTGGTAATTGGGGCACGTAGGCCAGTGCCAATCCGGTACCTGGAGGACTCTTGGCCCTCCGCCCTTAGGCAGTGCATACTCTTCCATAAACGGGCTGTTAGTTATGGCGTCCGAGGATTCAAAAAGGTGAGCGAACTCGGCCGCCACGTACCGGATTGGCACGCTTGCAGAGAATCCTGGGCTCTTCAACCAACAGTGACGGGGGCTTATTAGGAGGATTTTGATACGGACGCGCAACCGTCGTCAGGCAGCTTTGAAGCCCGTCTCTCCGGATGCCAAGCTTGTTGTGCCAATCCGGTACGTGGCGTTGCATGTATTGCAGCCTCAGGGACGTCAGTGGATCATGAAGGTAGAGCATGCGTCCTCTGCTGTTAAAATCTGAGTTCTGGACAAACTACCAATTGGCCACGTACCGGATTGGCACGAAAGTATTGCCGGACAGCATCTTCCTTGCCTCAACATG
+
qqqqqqqqqqqqqqqqqqqqqqqqqqqqqqqqqqqqqqqqqqqqqqqqqqqqqqqqqqqqqqqqqqqqqqqqqqqqqqqqqqqqqqqqqqqqqqqqqqqqqqqqqqqqqqqqqqqqqqqqqqqqqqqqqqqqqqqqqqqqqqqqqqqqqqqqqqqqqqqqqqqqqqqqqqqqqqqqqqqqqqqqqqqqqqqqqqqqqqqqqqqqqqqqqqqqqqqqqqqqqqqqqqqqqqqqqqqqqqqqqqqqqqqqqqqqqqqqqqqqqqqqqqqqqqqqqqqqqqqqqqqqqqqqqqqqqqqqqqqqqqqqqqqqqqqqqqqqqqqqqqqqqqqqqqqqqqqqqqqqqqqqqqqqqqqqqqqqqqqqqqqqqqqqqqqqqqqqqqqqqqqqqqqqqqqqqqqqqqqqqqqqqqqqqqqqqqqqqqqqqqqqqqqqqqqqqqqqqqqqqqqqqqqqqqqqqqqqqqqqqqqqqqqqqqqqqqqqqqqqqqqqqqqqqqqqqqqqqqqqqqqqqqqqqqqqqqqqqqqqqqqqqqqqqqqqqqqqqqqqqqqqqqqqqqqqqqqqqqqqqqqqqqqqqqqqqqqqqqqqqqqqqqqqqqqqqqqqqqqqqqqqqqqqqqqqqqqqqqqqqqqqqqqqqqqqqqqqqqqqqqqqqqqqqqqqqqqqqqqqqqqqqqqqqqqqqqqqqqqqqqqqqqqqqqqqqqqqqqqqqqqqqqqqqqqqqqqqqqqqqqqqqqqqqqqqqqqqqqqqq
@m140306_234628_42137_c100634642550000001823117809121440_s1_p0/2322/ccs
CATGTTTGCGAACCTCATCACTCGTTGCGGCAATACTTTCGTGCCAATCCGGTACCTGGAGGACTCTTGGCCCTCCGCCCTTAGGCAGTGCATACTCTTCCATAAACGGGCTGTTAGTTATGGCGTCCGAGGATTCAAAAAGGTGAGCGAACTCGGCCGCCACGTACCGGATTGGCACTGGCCTACGTGCCCCAATTACCACATTAAAGATATCTGCACTGGCGTCCCCTCTTCTCGAGGACGAGGGTAAAAAAGCGCCATTGCACTAGGACTTACCGCGGAGACTGCCTCTGCTGGCCTACGTGCCAATCCGGTACGTGGCGTTGCATGTATTGCAGCCTCAGGGACGTCAGTGGATCATGAAGGTAGAGCATGCGTCCTCTGCTGTTAAAATCTGAGTTCTGGACAAACTACCAATTGGCCACGTACCGGATTGGCACAACAAGCTTGGCATCCGGAGAGACGGGCTTCAAAGCTGCCTGACGACGGTTGCGCGTCCGTATCAAAATCCTCCTAATAAGCCCCCGTCACTGTTGGTTGAAGAGCCCAGGATTCTCTGCAAGCGTGCCAATCCGGTACGTGGTGTATGCAAGGGAAATTAACGGACGGCCTCAATTCCTGCAAGGTAACGCACCGCGGCCCAAGAGCCATTAAGCGATATAATCGCACATCTGGCCAACCCGCCACGTACCGGATTGGCACGAAAGTATTGCCGGACAGCATCTTCCTTGCCTCAACATG
+
qqqqqqqqqqqqqqqqqqqqqqqqqqqqqqqqqqqqqqqqqqqqqqqqqqqqqqqqqqqqqqqqqqqqqq-qqqqqqqqqqqqqqqqqqqqqqqqqqqqqqqqqqqqqqqqqqZqqqqqqqqqqqqqqqqqqqqqqqqqqqqqqqqqqqqqqqqqqqqqqqqqqqqqqqqqqqqqqqqqqqqqqqqqqqiqqqqqqqqqqqqqqqqqqqqqqqqqqqqqqqqqqqRqqqqqqqqqqqqqqqqqqqqqqqqqqqqqqqqqqqqqqqqqqqqqqqqqqqqqqqqqqqqqqqqqqqqqqqqqqqqqqqqqqqqqqqqqqqqqqqqqqqqqqqqqqqqqqqqqqqqqqqqqqqqqqqqqqqqqqqqqqqqqqqqqqqqqqqqqqqqqqqqqqqqqqqqqqqqqqqqqqqqqqqqqqqqqqqqqqqqqqqqqqqqqqqqqqqqqqqqqqqqqqqqqqqqqqqqqqqqqqqqqqqqqqqqqqqqqqqqqqqqqqqqqqqqqqqqqqqqqqqqqqqqqqqqqqqqqqq^qqqqqqqqqqqqqqqqqqqqqqqqqqqqqqqqqqqqqqqqqqqqqqqqqqqqqqqqqqqqqqqqqqqqqqiqqqqqqqqqqqqqqqqqqqqqqqqqqqqqqqqqqqqqqqqqqqqqq-qqqqqqqqqqqqqqqqqqqqqqqqqqqqqqqqqqqqqqqfqqqqqqqqqqqqqqqqqqqqqqqqqqqqqqqqqqqqqqqqqqqqqqqqqqqqqqqqqqqqq
@m140306_234628_42137_c100634642550000001823117809121440_s1_p0/2323/ccs
CATGTTTGCGAACCCTCATTCACTCGTTGCGGCAATACTTTCGTGCCAATCCCGGTAACCTGGGAGGAACTCTGGCCCTCCGCCCTTAGCAGTGCATACTCTTCCATAAACGGGCTGTTAGTTATGGCGTCCGAGGATTCAAAAAGGTGAGCGAACTCGGGCCGCCACGTACCGGATTGGCACGTAGGCCAGCAGAGGCAGTCTCCGCGGTAAGTCCTAGTGCAATGGCGCTTTTTTACCCTCGTCCTCGGAGAAGGAGGGGACGCCAGTGCAGATATCTTTAAATGTGGGTAATTGGGGCACGTAGGCCCAGTGCCAATCCGGTTACGTGGTGTATGCAAGGGAAATTAACGGACGGCCTCAATTCCTGCAAGGTAACGCACCGCGGCCCAAGAGCCATTAAGCGATATAATCGCACCATCTGGCCAACCCGCCACCGTACCGGATTGGACAACAAAGCTTGGCATCCGGAGGACGGGCTTCAAAGCTGCCTGACGACGGCTTGCGCGTCCGTATCAAAATCCTCCTAAATAAGCCCCCCGTCACTGTTGGTTGAAGAGCCCCAGGATTCTCTGCAAGCGTGCCAATCCGGTACGTGGCGTTGCATGTATTGCAGCCTCAGCGGACGTCAGGTGGATCATGAAGGTAGAGCATGCGTCCTCTGCTGTTAAAATCTGAGTTCTGGACCAAACTACCAATTGGGCCACGCTACCGGATTGGCACGAAAGTATTGCGCGGACAGCATCTTCCTTGCCTCAACATG
+
1432343%2,34.423&3%(0(344.#21-04434433'1&'44334343$1%(%3##1(0$3.,13#%2%2$%3$-44044$4334'$/444('4434&424&44424440.43424/443$/4*4412$444()%*43.@?@?&@=.=(?@88.9%*@?/5/)8--@@3,'4B@>@>@8?;*%>(35;@?;@>@28(@@?18(=63=3@?@?;1@?:/9/=@:?>@@>/+/???33*=??>@@1@@@0=2-2@%;@8:@@@:=&::?@@9@?@?+:99@@$97:?-)00@@@>@03:6%3@@:@5@&=@<826>@?@@%&%;(<?/3?(@=&=0:=;?@:@@>@@>@?@3'@:<'>1@:6?@3:->@@??@-@?;@??3@;@@>5@9@@?@;@?<@4/?,?62-8;<@?;?:.=@0<.?2?>@02.:)788>?3&.:@3:?&B?*3*-&&*29)2???:2(?=@@3@?>9+&=:7;24EF?6;#FB+6<&A)K>;=936,3AGKAC:?0>9KL?L7K6GIFL;<FK%D7.+;D'I55IKK:7KLL<?LJL789H?DI7'7:HE@G>;FEJ4LFG4=:>EBFAFKK/8;;K>66G?6G5@>FHKGFG/:9:9==+(<<3E'"$D><.91K&/-6=88K:K)<;>LD@E;HB>15)@64FJ@K-HLH=67KL@?FI?L4<9:G887(2:;>;K?7C=?:J,FH?G;2C$=L.I?=;$J/CDK68'L6BKLLLI+$81<IJJAGLK=-H4FJ?$8DB:JJLGKA
@m140306_234628_42137_c100634642550000001823117809121440_s1_p0/2328/ccs
CATGTTGAGGCAAGGAAGATGCTGTCCGGCAATACTTTCGTGCCAATCCGGTACGTGGCCAATTGGTAGTTTGTCCAGAACTCAGATTTTAACAGCAGAGGACGCATGCTCTACCTTCATGATCCACTGACGTCCCTGAGGCTGCAATACATGCAACGCCACGTACCGGATTGGCACTGGCCTACGTGCCCCAATTACCACATTAAAGATATCTGCACTGGCGTCCCCTCTTCTCGAGGACGAGGGTAAAAAAGCGCCATTGCACTAGGACTTACCGCGGAGACTGCCTCTGCTGGCCTACGTGCCAATCCGGTACCTGGAGGACTCTTGGCCCTCCGCCCTTAGGCAGTGCATACTCTTCCATAAACGGGCTGTTAGTTATGGCGTCCGAGGATTCAAAAAGGTGAGCGAACTCGGCCGCCACGTACCGGATTGGCACGCTTGCAGAGAATCCTGGGCTCTTCAACCAACAGTGACGGGGGCTTATTAGGAGGATTTTGATACGGACGCGCAACCGTCGTCAGGCAGCTTTGAAGCCCGTCTCTCCGGATGCCAAGCTTGTTGTGCCAATCCGGTACGTGGCGGGTTGGCCAGATGTGCGATTATATCGCTTAATGGCTCTTGGGCCGCGGTGCGTTACCTTGCAGGAATTGAGGCCGTCCGTTAATTTCCCTTGCATACACCACGTACCGGATTGGCACGAAAGTATTGCCGCAACGAGTGATGAGGTTCGCAAACATG
+
qqqqqqqqqqq[qqqqqqqqqqqqqqqqqqqqqqqqqqqqqqqqqqqqqqqqqqqqqqqqqqqqqqqqqqqqqqqqqqqqqqqqqqqqqqqqqqqqqqqqqqqqqqqqqqqqqqqqqqqqiqqqqqqqqqqqqqqqqqqqqqqqqqqqqqqqqqqqqqqqqqqqqqqqqqqqqqqqqqqqqqqqqqqq]qqqqqqqqfqqqqqqqqqqqqqqqqqqqqqqqqqqYqqqqqqqqqqqqqqqqqqqqqq<qqqqqqqqqqqqqqqqqqqqqqqqqqqqqqqqqqqqq^qqqqqqqqqqqqqqqqqqqqqqqqqqqqqqqqqqqqqqqqqqqqqqqqqqqqqqqqqqqqqqqqqqqqqqqqqqqqqqqqqqqqqqqqqqqqqqqqqqqqqqqqqqqqqqqqqqqqqqqqqqqqqqqqqqqqqqqqqqqqqqqqqqqqqqqqqqqqqqqqqqqqqqqqqfqqqqqqqqiqqqqqqqqqqqqOqqqqqqqqqqqqqqqqqqqqqqqqqqqqqqqqqqqqqqqqqqqqqqqqqqqqqqqqqqqqqqqqqqqqqqqqqqqqqqqqqqqqqqqqqqqqqqqqqqqqqqqqqqqqqqqqqqqqqqqqqqqqqqqqqqqqqqqqqqqqqqqqqqqqiqqqqqqqqqqqqIqqqqqqqqqqqqqqqqqqqqqqqqqqqqqqqqqqqqqqqqqqqqqqqqqqqqqqqqqqqqqqqqqqqqqqqqqqqqqqqqcqqqqfq^qqqqqqqqqfqqq
@m140306_234628_42137_c100634642550000001823117809121440_s1_p0/2351/ccs
CATGTTTGCGAACCTCATCACTCGTTGCGGCAATACTTTCGTGCCAATCCGGTACCTGGAGGACTCTTGGCCCTCCGCCCTTAGGCAGTGCATACTCTTCCATAAACGGGCTGTTAGTTATGGCGTCCGAGGATTCAAAAAGGTGAGCGAACTCGGCCGCCACGTACCGGATTGGCACAACAAGCTTGGCATCCGGAGAGACGGGCTTCAAAGCTGCCTGACGACGGTTGCGCGTCCGTATCAAAATCCTCCTAATAAGCCCCCGTCACTGTTGGTTGAAGAGCCCAGGATTCTCTGCAAGCGTGCCAATCCGGTACGTGGCCAATTGGTAGTTTGTCCAGAACTCAGATTTTAACAGCAGAGGACGCATGCTCTACCTTCATGAGTCCACTGACGTCCCTGAGGCTGCAATACATGCAACGCCACGTACCGGATTGGCACTGGCCTACGTGCCCCAATTACCACATTAAAGATATCTGCACTGGCGTCCCCTCTTCTCGAGGACGAGGGTAAAAAAGCGCCATTGCACTAGGACTTACCGCGGAGACTGCCTCTGCTGGCCTACGTGCCAATCCGGGTACGTGGTGTATGCAAGGGAAATTAACGGACGGCCTCAATTCCTGCAAGGTAACGCACCGCGGCCCAAGAGCCATTAAGCGATATAATCGCACATCTGGCCAACCCGCCACGTACCGGATTGGCACGAAAGTATTGCCGGACAGCATCTTCCTTGCCTCAACATG
+
qqqqqqqdqqqqqqqqqqbqqqqqqqqqfqqqqqqqqqqqqqqqqqqqqqqqqqqqqqqqqqqqqiqqqqqqqqqqqiqqaqqqqqqqqqqqqqqqqqqqqqqqqqqqqqqqqqqqqqdqqqqqqqqqqqqqqqqqqqqqqqqqqqqqqqqqqqdqRqqqqqcqqqqqqqqqqcqqqqqqqqqqqqqqqqqqqqqqqqqqqqqqqqqqqqqqqqqqqqqqqqqqqqqqqqqqqqqqqqqqqqqqqqqqqqqqqqqqqqqHqqqqqqqqqqqqqqqqqSqqqqqqqqqqqqiqqqqqqqiqqqqqqKqqqqqqqqqqqqqqqqqqqqqqqqqqqqqqqYqqqqqqqqqqqqqqqqaqqqqqqqqqqqqqqqiqqqqqKqqqqqWqq(qqqqIqqqaqqqqqqqqqqqqqqqqqqqqqqqqqqqiqqqqqqqqqqqqqqqqqqqqqqqqqqqqqOqqqqqqqqdqqqqNqqqqqqqq`qqqqqqqqqqqq?qqqqqRqqqqqq]qqqqqqqqqqqqqqqqqqqqqqqqqqqqqqqqqqqqiqqqqqqqqqqqqqqqqqqqqqqqqqqqqqqqqqqqq0qqqqqqfqqqqqqqqqqqqqqqqqqqqqqqqqqqqqqqqqqqqqqqqqqq`qqqqqqqqqqqqqqqqqqqqqqqqqqqqqqqqqqq[iqqqqqqqqqqqqqqqZqZqqqaqqqaqqqqqqqqqqqqqqcqqqqqqqqqqqqqqqdiqIqqiqqqqqq>qqqRqqqqq
@m140306_234628_42137_c100634642550000001823117809121440_s1_p0/2358/ccs
GCCTGGCGTCCCCTCTTCTCGAGGACGAGGGTAAAAAAGCGCCATTGCACTAGGACTTACCGCGGAGACTGCCTCTGCTGGCCTACGTGCCAATCCGGTACCTGGAGGACTCTTGGCCTCCGCCCTTAGGCAGTGCATACTCTTCCATAAACGGGCTGTTAGTTATGGCGTCCGAGGATTCAAAAAGGTGAGCGAACTCGGCCGCCACGTACCGGATTGGCACAACAAGCTTGGCATCCGGAGAGACGGGCTTCAAAGCTGCCTGACGACGGTTGCGCGTCCGTATCAAAATCCTCCTAATAAGCCCCCGTCACTGTTGGTTGAAGAGCCCAGGATTCTCTGCAAGCGTGCCAATCCGGTACGTGGCGTTGCATGTATTGCAGCCTCAGGGACGTCAGTGGATCATGAAGGTAGAGCATGCGTCCTCTGCTGTTAAAATCTGAGTTCTGGACAAACTACCAATTGGCCACGTACCGGATTGGCACGAAAGTATTGCCGGACAGCATCTTCCTTGCCTCAACATG
+
q!!>qqqqq-qqqqaqqqq4qqfqqqqqqqqqKqqqqqqqqqqqqqqqqiqQqqqqqqqqqqqqqqqqqqqUqqqqqqqqqqqqqqqq\qqiqq^qqqqqCqqqqqqqqqqqqqqi#qqEqq>qqqqqqqqqqqqqqqqqqqqqdqqqqqqq5qqqqqqqqqqqqqqqqqqqqqqqqqqqqqqciqqqqqqqqqqqqqqqqqqqqqqqqqqqqqqqqqqqqqqqqqqqqqqqqqqqqqqJqqqqqqqqqqqqqq]qqqqqqqqqqqqqqq[qqqqYqqqqqaqqqqqqqqqqqqqqqqqqqqqqEqqqqqqqqqqqqqfqqqqqqqqqqqqqqqqqqqqqqqqqqqqqqqqqqqqqiHqqqPqDiqqqqqqqqqqqqqqqqqqqqqqqiqqqqqqqqqqqqq6qqqqqqqqqqqqqqqqqqqqqqqqqqqqqqqRqqUqqqqqqqqqqqqqqqqqqqqqqqqqqqqVqqqqqqqqqqqqqqqqqqqqqqqqqqqqqqqqqqqqqqqqqqqqqqqqqqqqqqfqq
@m140306_234628_42137_c100634642550000001823117809121440_s1_p0/2363/ccs
CATGTTTGCGAACCTCATCACTCGTTGCGGCAATACTTTCGTGCCAATCCGGTACGTGGCGTTGCATGTATTGCAGCCTCAGGGACGTCAGTGGATCATGAAGGTAGAGCATGCGTCCTCTGCTGTTAAAATCTGAGTTCTGGACAAACTACCAATTGGCCACGTACCGGATTGGCACAACAAGCTTGGCATCCGGAGAGACGGGCTTCAAAGCTGCCTGACGACGGTTGCGCGTCCGTATCAAAATCCTCCTAATAAGCCCCCGTCACTGTTGGTTGAAGAGCCCAGGATTCTCTGCAAGCGTGCCAATCCGGTACGTGGCGGCCGAGTTCGCTCACCTTTTTGAATCCTCGGACGCCATAACTAACAGCCCGTTTATGGAAGAGTATGCACTGCCTAAGGGCGGAGGGCCAAGAGTCCTCCAGGTACCGGATTGGCACTGGCCTACGTGCCCCAATTACCACATTAAAGATATCTGCACTGGCGTCCCCTCTTCTCGAGGACGAGGGTAAAAAAGCGCCATTGCACTAGGACTTACCGCGGAGACTGCCTCTGCTGGCCTACGTGCCAATCCGGTACGTGGTGTATGCAAGGGAAATTAACGGACGGCCTCAATTCCTGCAAGGTAACGCACCGCGGCCCAAGAGCCATTAAGCGATATAATCGCACATCTGGCCAACCCGCCACGTACCGGATTGGCACGAAAGTATTGCCGGACAGCATCTTCCTTGCCTCAACATG
+
qqqqqqqqqqqqqqqqqqqqqqqqqqqqqqqqqqqqqqqqqqqqqqqqqqqqqqqqqqqqqqqqqqqqqqqqqqqqqqqqqqqqqqqqqqqqqqqqqqqqqqqqqqqqqqqqqqqqqqqqqqqqqqqqqqqqqqqqqqqqqqqqqqqqqqqqqqqqqqqqqqqqqqqqqqqqqqqqqqqqqqqqqqqqqqqqqqqqqqqqqqqqqqqqqqqqqqqqqqqqqqqqqqqqqqqqqqqqqqqqqqqqqqqqqqqqqqqqqqqTqqqqqqqqqqqqqqqqqqqqqqqqqqqqqqqqqqqqqqqqqqqqqqqqqqqqqqqqqqqqqqqqqqqqqqqqqqqqqqqqqqqqqqqqqqqqqqqqqqqqqqqqqqqqqqqqqqqqqqqqqqqqqqqqqqqqqqqqqqqqqqqqqqqqqqqqqqqqqqqqqqqqqqqqqqqqqqqqqqqqqqqqqqqqqqqqqqqqqqqqqqqqqqqqqqqqqqqqqqqqqqqqqqqqqqqqqqqqqqqqqqqqqqqqqqqqqqqqqqqqqqqqqqqqqqqqqq`qqqqqqqqqqqqqqqqqqqqqqqqqqqqqqqqqqqqqqqqqqqqqqqqqqqqqqqqqqqqqqqqqqqqqqqqqqqqqqqqqqqqqqqqqqqqqqqqqqqqqqqqqqqqqqqqqqqqqqqqqqqqqqqqqqqqqqqqqqqqqqqqqqqqqqqqqqqqqqqqqqqqqqqqqqqqqqqqqqqqqqqqqqqqqqqqqqqqqqqqqqqqqq
@m140306_234628_42137_c100634642550000001823117809121440_s1_p0/2396/ccs
CGTGGTGTATGCAAGGGAAATTAACGGACGGCCTCAATTCCTGCAAGGTAACGCACCGCGGCCCAAGAGCCATTAAGCGATATAATCGCACATCTGGCCAACCCGCCACGTACCGGATTGGCACGCTTGCAGAGAATCCTGGGCTCTTCAACCAACAGTGACGGGGGCTTATTAGGAGATTTTGATACGGACGCGCAACCGTCGTCAGGCAGCTTTGAAGCCCGTCTCTCCGGATGCCAAGCTTGTTGTGCCAATCCGGTACGTGGGCGGCCGAGTTCGCTCACCTTTTTGAATCCTCGGACGCCATAACTAACAGCCCGTTTATGGAAGAGTATGCACTGCCTAAGGGGCGGAGGGCCAAGAGTCCTCCAGGTACCGGATTGGCACTGGCCTACGTGCCCAATTACCACATTAAAGATATCTGCACTGGCGTCCCCGCTCTTCTCGGAGGACGAGGGTAAAAAAAGCGCCATTGCACTAGGACTTACCGCGGAGACTGCTCTGCTGGCCTACGTGCCAATCCGGTACGTGGCGTTGCATGTATTGCAGCCTCAGGGACGTCAGTGGATCATGAAGGTAGAGCCTGCGTCCTCTGCTGTTAAAATCTGAGTTCTGGACAAACTACC
+
q!!3HR3J\9%R:K/XaZ^FNS[^NJOQRL`TNOUN=P\1RVVM;cDQHKS=U>UJUKQJa:fS=K<aUZfqD[Efb\<\Z[[bafNqf_9WNU_aq_VXfR^IabiNKBqqiqqqbqqQfi<VqqqqqKTSO)JPiaMbWqJ^icZq[qqIiLqWafRZfV+8N^TMOEQ/;[RFT%qPiTqAOWRI`iiHqZcLWq=aVdUZqidfqdqaqMfiOqqEHPDOR?WKPTi_di^iNq\iM_abfYPTCP\bVWLiqiqqfQqq$JQi8qGqiqZqqqqi?qqiq3qTNcfiqq@HIqJ]iqJWq`VNdVqqqqqH.UBPLU8`cBqDdZq_aqWS5qqqYcfiM[&KRqdHiqG^fqqKqZ:qiidqqqq:iqqqiWqqHiPXfqffTfdqqqMq`K)qqqciqaTqqDq]iEGdIqqYNdqAic[q5qiH^9qdX'4O'2CU;<,8c5M=7>\(TJT8JQIXV9:@''IX8;GEXG?F=LL+FJ3+9L<7.?+D;8=$9;@GE.2H7HKK7GKI:8115(>0?.6??<A3FH<?FGF?7>K%=GGL$-4A&()9;J?FI'L=LJLL?;2<KK88C(708C*&4ED1C2JLHK(GK7DL4CD=4HLJ81-,+KATK>?K(>!!!"
@m140306_234628_42137_c100634642550000001823117809121440_s1_p0/2403/ccs
CATGTTGAGGCAAGGAAGATGCTGTCCGGCAATACTTTCGTGCCAATCCGGTACGTGGCGGCCGAGTTCGCTCACCTTTTTTGAATCCTCGGACGCCATAACTAACAGCCCGTTTATGGAAGAGTAATGCACTGCCTAAGGGCGGAGGGCCAAGAGTCCTCCAGGTACCGGATTGGCACGCTTGCAGAGAATCCTGGGCTCTTCAACCAACAGTGACGGGGGCTTATTAGGAGGATTTTGATACGGACGCGCAACCGTCGTCAGGCAGCTTTGAAGCCCGTCTCTCCGGATGCCAAGCTTGTTGTGCCAATCCGGTACGTGGCCAATTGGTAGTTTGTCCAGAACTCAGATTTTAACAGCAGAGGACGCATGCTCTACCTTCATGATCCACTGACGTCCCTGAGGCTGCAATACATGCAACGCCACGTACCGGATTGGCACGTAGGCCAGCAGAGGCAGTCTCCGCGGTAAGTCCTAGTGCAATGGCGCTTTTTTACCCTCGTCCTCGAGAAGAGGGGACGCCAGTGCAGATATCTTTAATGTGGTAATTGGGGCACGTAGGCCAGTGCCAATCCGGTACGTGGCGGGTTGGCCAGATGTGCGATTATATCGCTTAATGGCTCTTGGGCCGCGGTGCGTTACCTTGCAGGAATTGAGGCCGTCCGTTAATTTCCCTTGCATACACCACGTACCGGATTGGCACGAAAGTATTGCCGCAACGAGTGATGAGGTTCGCAAACATG
+
fq`qdqqfLq^iqGiqqqqfbqqiqdqiqqiqccq8qqNqiqac4qqdqdqiqqqqXqiaqJN]qqfqiffqqqqq'qqqi96afSiqqq\qiiqiqqfM`qq9bqiF.qqq\qqqqqqqqqqif%iqqqfqqqcqqSqVqqqiqq@qq>qqqqbqqLqqqqqZqqqcqqqqqq@qqfVQifqiMfqqqiqqiqqUqq_i^Jqqdq]q\qqqqqaiq=qqqqiiqiqqqqqfbi`JqWq]icqq]qi\qqqq\iKqqqUqqCqXiBXb\aqqiaiLLfidfqqaR\q[qqqqccJ_qSqqqqqf\qqqqqdqq[qqbqqq^qqqiiZq^^WqqqiqR\iqqq]qqqiqNqWcqqHq_qbiqqqPiZqqXGqT;Iq9qXq\c^qEQMq[q_iZiiqBqQ^q\_iMqcqq`+q^P:iqfiqqqq`qqqaiq]q[iC`c_qqqdqiqif^qqqcq^a]ffqffiq_qqq\iqqcdffibidqq_P`cqqiqfRqqqqTR5qqq\qqSqqQiqidqUqMqqqqqqFqqiqdIifiiSMc^qqiqqqqVqqqqiqiqqiqq_ZqqcqQqqqcUUf\a]DqWa^qATqTqqWa`qq\_Zqq_@qfWqiaq?YqDqa[]`qqqq[ifY`]WqWqqLqf0[qqicq^q\T`Vdc^dFPcdb_W=5\IdQd`qcZR`c&QP:OOMM7\SR\]dL`\QSU9\[XdOad-KGVJ\QCd?JF-^MIQ`bNUYT]a__6Q[dSdO`d_CNTd]^Sa
@m140306_234628_42137_c100634642550000001823117809121440_s1_p0/2404/ccs
CGTGCCAATCCGGTACGTGGTGTATGCAGAGGAAATTAACGGACGGCCTCAATTCCTGCAAGGTAACGCACCGCGGCCAAGAGCCATTAAGCGATATAATCGCAATCTGGCCACCGCCACGTACCGGATTGGCACGCTTGCAGAGATCCTGGGCTCTTCACACCAACAGTGACGGG
+
q!!1'<<@@>@*?@?@:?2:229*@?0&&));+:;09+@849+5.:*+/*1A=@=@?;-)0*-+?:?@6,8?@13@3@<@<??1@@?@>@@5<+5<@<:(.<:2*%/:7F:000G4>N.6AKKEL/UK<FELLK>LLKL<FI*IA$<0LL<LLCBD(11)-208*<7@@=(1!!!"
@m140306_234628_42137_c100634642550000001823117809121440_s1_p0/2461/ccs
CATGTTGAGGCAAGGAAGATGCTGTCCGGCAATACTTTCGTGCCAATCCGGTACGTGGCCAATTGGTAGTTTGTCCAAGAACTCAGATTTTAACAGCAGAGGACGCATGCTCTACCTTCATGATCCACTGACGTCCCTGGAGGCTGCAATACATGCAACGCCACGTACCGGATTGGCACAACAAGCTTTGGCATCCGGAGAGACGGGCTTCAAAGCTGCCTGACGACGGTTGCGCGTCCGTATCAAAATCCTCCTAATAAGCCCCCGTCACTGTTGGTTGAAGAGCCCAGGATTCTCTGCAAGCGTGCCAATCCGGTACGTGGTGTATGCAAGGGAAATTAACGGACGGCCTCAATTCCTGCAAGGTAACGCACCGCGGCCCAAGAGCCATTAAGCGATATAATCGCACATCTGGCCAACCCGCCACGTACCGGATTGGCACGTAGGCCAGCAGAGGCAGTCTCCGCGGTAAGTCCTAGTGCAATGGCGCTTTTTTACCCTCGTCCTCGAGAAGAGGGGACGCCAGTGCAGATATCTTTAATGTGGTAATTGGGGCACGTAGGCCAGTGCCAATCCGGTACCTGGAGGACTCTTGGCCCTCCGCCCTTAGGCAGTGCATACTCTTCCATAAACGGGCTGTTAGTTATGGCGTCCGAGGATTCAAAAAGGTGAGCGAACTCGGCCGCCACGTACCGGATTGGCACGAAAGTATTGCCGCAACGAGTGATGAGGTTCGCAAACATG
+
K?KLJL;G<LHKDGFKJ24EILK6J?L9GD;JLKJ8@?L>JG?L@NLAR4TF9K+DAF#MJL2I:KLLFJFLKLHL&ILK?LLFKJKJLLL6K8LIGLFLAL;LKHLL;IKEKFGK0:$8JK9JKLJ2KKLLJE>LLF-QKHXGQOGDUWWWWPPR=PLOEXVDUV>,QRXRQX7FHER?WUKXSW/YWK]CQXSXAPRWWU@DNXXR<WEFHYVNFNNWC/RWWRQ>CFHR&GXXV@WJAJVGDXXRR2RS9RXPRWPRV9XPXXUWXWUWQWXNZXXWVXVDU;XSWPXQVXWVEHPSST=FWRDDR@UWBXJXXWWMFWXWRUDWPUWKJXXLXXRXWXVLXWX8VPXV<IHWX7LGB6MOGTRVXXROEOW?RJXRXXDV;BGHPWWXBWWWUWXWWDNKT>HBUQRKXQX=U>V<XTSEGOL=ADTXQXG<VWXX0WETE@XO?PUPWWWMW5:RSWXLXVUOMWPXWSCWNCWWFW@VVGW>KK'LVWVVWHXXWGDCKJTXTWXBVQK6XUUVST@[XRPR0FJXWXRXDXW?TWPRRQ.IRSSNXXXPWJWRVNX?WXRXVUXGXXIILHWQ8K-OUXTXW<VGWXG[FXXU>UXLXXDQ<EYKWKJVRRWDQQGJXMSWRQSKV9XR.*GTRXXSXXW;WS>PDVTXWXWWXQQXSXXLFWUWU0WJXTVC=IVXEPSW;SRWRH+RMMXJXGTTXIXSWWKWXNBXSP,KM<UKXDRXHWMR.TWW?TWRU9FL
@m140306_234628_42137_c100634642550000001823117809121440_s1_p0/2467/ccs
AATAACGGACGCCTCAATTCCTGCAAGGTAACGCACCGCGGCCCAAGAGCCATTAAGCGATATAATCGCACATCTGGCCAACCCGCCACGTACCGGATTGGCACGCTTGCA
+
q!!KaZKicf&BKqaqq[MfqqVqiq7.RLafq?\.TqqqqUqqSiYRfW\`LiqfUqqq_qQCZ[c`iqWfqdq6JQZESN^qqfqq4ficGL`qY=qNq[fqaqP"!!"
@m140306_234628_42137_c100634642550000001823117809121440_s1_p0/2525/ccs
CATGTTGAGGCAAGGAAGATGCTGTCCGGCAATACTTTCGTGCCAATCCGGTACGTGGCGGCCGAGTTCGCTCACCTTTTTGAATCCTCGGACGCCATAACTAACAGCCCGTTTATGGAAGAGTATGCACTGCCTAAGGGCGGAGGGCCAAGAGTCCTCCAGGTACCGGATTGGCACTGGCCTACGTGCCCCAATTACCACATTAAAGATATCTGCACTGGCGTCCCCTCTTCTCGAGGACGAGGGTAAAAAAGCGCCATTGCACTAGGACTTACCGCGGAGACTGCTCTGCTGGCCTACGTGCCAATCCGGTACGTGGCGTTGCATGTATTGCAGCCTCAGGGACGTCAGTGGATCATGAAGGTAGAGCATGCGTCCTCTGCTGTTAAAATCTGAGTTCTGGACAAACTACCAATTGGCCACGTACCGGATTGGCACAACAAGCTTGGCATCCGGAGAGACGGGCTTCAAAGCTGCCTGACGACGGTTGCGCGTCCGTATCAAAATCCTCCTAATAAGCCCCGTCACTGTTGGTTGAAGAGCCCAGGATTCTCTGCAAGCGTGCCAATCCGGTACGTGGCGGGTTGGCCAGATGTGCGATTATATCGCTTAATGGCTCTTGGGCCGCGGTGCGTTACCTTGCAGGAATTGAGGCCGTCCGTTAATTTCCCTTGCATACACCACGTACCGGATTGGCACGAAAGTATTGCCGCAACGAGTGATGAGGTTCGCAAACATG
+
@NbRO\dc;dWJaIZadaaJ^`c^cWd9^Tbdc`OOdadSS_QdcddUq[iQ\+?VadT+fUdbcc:YaS^dcaYd@ddCY`L`QCZcaVdcMdadbB#SC7NV`cdQddcWbSccId<aPZabcV]cddb>WXcMaCdd_Kfc4b`>dM\MZGJJdQTibMddcWVRdc^aLdASddSd^dcNccc^;\\`YQ/a^`dcVTQd3dadV_O_`cRa^UaMqc]c1qXDbJ%[MP`PPCqdPFaA]ELDbUP`aaPPQab;\bbddccL^UV`dbUdZ^JLaaddd_)a[VbdcQdYdcbW`O^B^NadZqSca7a\\Xc]ccd^cQQdbVcVaJJRLLqKqYbfqfq^aaZ_Xb]aiiiq[qcqfqbqqqq[qii^i_YiqW`aiYqZqqqXqqYqqqqqqaqqbQicqqcbifq]cNiai\qq\qiqciqaqNqPcqXqqJqqqOq`qq[iZqLOq]ab_fJqqaQqVaqbqR^XIiq@cZfqfCiR_[VTb[qMqiqiqqqqqqi_`qbqqWqEcfY$qqqaNa_cqfZqfq`qqaqY]fBqqqUqqaqiiqXWqQdfbqifMqbq^BiXqZ\qdqZqfCqqYqKqiqqbqqfqqqqiqqq^dqfcqqqqqWUiqWiqq\qiGqqq-biSbYfqqVqdqqqqSqqqRq]`qqiqiiHYdqqfq9di;fqqiqqqqqiqqqqqqOqBqqqiPqRqq_qq\qiqcfqiqqqqqPi_iqqfqfXqqKq^qfqqBqqdqdq
@m140306_234628_42137_c100634642550000001823117809121440_s1_p0/2560/ccs
CATGTTTGCGAACCTCATCACTCGTTGCGGCAATACTTTCGTGCCAATCCGGTACGTGGTGTATGCAAGGGAAAATTAACGGACGGCCTCAATTCCTGCAAGGTAACGCACCGCGGCCCAACGAGCCATTAAGCGATGATAATCCGCACATCTGGCCAACCCGCCACGTACCGGATTGGCACGCTTGCAGAGAATCCTGGGCTCTTCAACCAACAGTGACGGGGGGGCTTATTAGGAGGATTTTGATACGGGACGCGCAACCGTCGTCAGGCAGCTTTGAAGCCCGTCTCTCCGGATGCCAAGCTTGTTGTGCCAATCCGGTACGTGGCCAATTGGTAGTTTGTCCAGAACTCAGATTTTAACAGCAGAGGACGCATGCTCTACCTTCATGATCCACTGACGTCCCTGAGGCTGCAATACATGCAACGCCACGTACCGGATTGGCACGTAGGCCAGCAGAGGCAGTCTCCGCGGTAAGTCCTAGTGCAATGGCGCTTTTTTACCCTCGTCCTCGAGAAGAGGGGACGCAGTGCAGATATCTTTAATGTGGTAATTGGGGCACGGTAGGCCAGTGCCAATCCGGTACCTGGAGGACTCTTGGCCCTCCGCCCTTAGGCAGTGCATACTCTTCCATAAACGGGCTGTTAGTTATGGCGTCCGAGGATTCAAAAAGGTGAGGCGAACTCGGCCGCCACGTACCGGATTGGCACGAAAGTATTGCCGGACAGCATCTTCCTGTGCCTCAACATG
+
LFKL6L3AI67K8OKILL1EIC.H<;B?;/9/LI6LJLLK75DJLJLK8L@LKI4KK2JJ4G;#(;69(;I3>J78FI8LF68L366I2:>/<$09.6<G5,?>9>>I8D<LHKHL6NI6L+8L:?GLD:J>7XH>A<U055C$F@B8IDBPVGANHMP7QWHSXR.63@@I7B@EUAV.C;NITXV8DFUWQJ9(VO7RL<T&P>IVXCW7ERX/K>1>%EFMB?LHPPBCCJAIFJWX<JOO1=EW:1JWRWLQ=N*>1KRVQ<CXWUXVW>OUWCW6:>9WSXW;H;F<TWRXK,OKWXETAVQUW-VWWCBBCGW7XIWX92)-:SN/?QDR@V>;LDIAJKWX@2+AAOOW49CF?H2WRRW)ISWWGSFFD6DOHF.8EBBDDR8K@1CU/QRWADG6Y:OB7JTOKPQKSFASXAEWJECJ@W@*J>$HXGXTPR9Q79@B:T;H.7-1BR=T4=*VD/,5RJTXCWQKIC@HL;HNWQD2J2?BBMF+:BMA>>EEF<FLLLL;GIKJ;LE:)B11K6J$8IKE<F;L??LK&33>?K98)91BK$1.1;JJ<L1A4/:K4VPWXRCCRXKRRIVDB2TH?1G5CF=R<CWRW0]VWOPF1XVPHWBG6FXXRG1WVBCVWIKXV>>RX@(RRUHDBSWWVX=7CBVAX<IDT+F@QXTUXXWD;SIBW,KTAKFFVD0H>CH(LGK?;L<J6LJKLJL::LE:L86JLBHK<:CLLKL:>LKJ:L:L7'7C<ALJ7@I:9G
@m140306_234628_42137_c100634642550000001823117809121440_s1_p0/2581/ccs
CATGTTTGCGAACCTCATCACTCGTTGCGGCAATACTTTCGTGCCAATCCCGGTACGTGGCCAATTGGTAGTTTGTCCAGAACTCAGATTTTAACAGCAGAGGACGCAATGCTCTACCTTCATGATCCACTGACGTCCCTGAGGCTGCAATACATGCAACGCCACGTACCGGATTGGCACGTAGGCCAGCAGAGGCAGTCTCCGCGGTAAGTCCTAGTGCAATGGCGCTTTTTTACCCTCGTCCTCGAGAAGAGGGGACGCCAGTGCAGATATCTTTAATGTGGTAATTGGGGGCACGTAGGCCAGTGCCAATCCGGTACCTGGAGGACTCTTGGCCCTCCGCCCTTAGGCAGTGCATACTCTTCCATAAACGGGCTGTTAGTTATGGCGTCCGAGGATTCAAAAAGGTGAGCGAACTCGGCCGCCACGTACCGGATTGGCACAACAAGCTTGGCATCCGGAGAGACGGGCTTCAAAGCTGCCTGACGACGGTTGCGCGTCCGTATCAAAATCCTCCTAATAAGCCCCCCGTCACTGTTGGTTGAAGAGCCCAGGATTCTCTGCAAGCGTGCCAATCCGGTACGTGGCGGGTTGGCCAGATGTGCGATTATATCGCTTAATGGCTCTTGGGCCGCGGTGCGTTACCTTGCAGGAATTGAGGCCGTCCGTTAATTTCCCTTGCATACACCACGTACCGGATTGGCACGAAAGTATTGCCGGACAGCATCTTCCTTGCCTCAACATG
+
RKWMUSXXRUOI<RPAWJJWTDDIBJVG<UCGXFNVCNd``N0/HYaT&HKHdVd]QMAd4MPQ'DVSN]dANX+G?iQR7a]=+d:M6RKZJMF`UO;AOVLW=Y+%:R<LN4,P=>$RMWLOILDdcNcIZ.Z=FcqqPZUbHq@R<UOUSii\MUq[if_\DSiVViFi`Sd9qqZ\XDT[UDDaWMIIMJ_iqWbR[_i]IG\idqqf=\q>2b`A9WD:UTi]3dM[Uiq4cqYFWbdqq1_qSFVWS2Kbd]H\7]aCW&WaZqcYqibXqWiLKZ\c\Tf4W,HRSQXq7+MR[q2a:i]H:VfiiM\JFdiFfP]RZ]qi\cOFMER0J(K?a[<iiaZVT_3q?f:qqZqT_R[a/q\\U]cfPqcYq9]`T`fYaq\Zqiq7aTABBaiZi=fa]aUWYZ[@YD>P+?5[cI`8)Y6S=TDTqTq\TWRYKC/-AFMYWNaaD`SLCMiRWb`O[fAGM]Iqq=^Qbi\]XKi\Ri<TR9E]`VUS]`?YDiK]a`^4aY^Y>iadqia_GNJ_'a\fqf`Z`qiOM[dE^K\YIbicP?iX[LM^iUXqEiqiB\D=Yc.WWTcNT]OcqTIR>=PT0[q`iXi:qqH_>YW^Kq`VUfq[YNMiXfHYU[iiUcaW,d5,dKJ]dc_cTdQd;\C_[PO@DW]SW?MHaD]T;YaN7aXaCEbEadSU.MSPSJAK\SMTUT9VFcNZd3UOXd`RV\OMVSQPUdV\K```MNcMRPQ^MSH1_U.RWD?GL
@m140306_234628_42137_c100634642550000001823117809121440_s1_p0/2587/ccs
CATGTTTGCGAACCTCATCACTCGTTGCGGCAATACTTTCGTGCCAATCCGGTACGTGGCGGCCGAGTTCGCTCACCTTTTTGAATCCTCGGACGCCATAACTAACAGCCGTTTATGGAAGAGTATGCACTGCCTAAGGGCGGAGGGCCAAGAGTCCTCCAGGTACCGGATTGGCACGTAGGCCAGCAGAGGCAGTCTCCGCGGTAAGTCCTAGTGCAATGGCGCTTTTTTACCCTCGTCCTCGAGAAGAGGGGACGCCAGTGCAGATATCTTTAATGTGGTAATTGGGGCACGTAGGCCAGTGCCAATCCGGTACGTGGCGGGTTGGCCAGATGTGCGATTATATCGCTTAATGGCTCTTGGGCCGCGGTGCGTTACCTTGCAGGAATTGAGGCCGTCCGTTAATTTCCCTTGCATACACCACGTACCGGATTGGCACGCTTGCAGAGAATCCTGGGCTCTTCAACCAACAGTGACGGGGGCTTATTAGGAGGATTTTGATACGGACGCGCAACCGTCGTCAGGCAGCTTTGAAGCCCGTCTCTCCGGATGCCAAGCTTGTTGTGCCAATCCGGTACGTGGCGTTGCATGTATTGCAGCCTCAGGGACGTCAGTGGATCATGAAGGTAGAGCATGCGTCCTCTGCTGTTAAAATCTGAGTTCTGGACAAACTACCAATTGGCCACGTACCGGATTGGCACGAAAGTATTGCCGGACAGCATCTTCCTTGCCTCAACATG
+
qqqqiqqqqcqqfqqWqqiqqqiqqqqqqqFqqqqqqqqqqqqZqaqqqqqqqqqqqfqqGqqqqqaVqqqqqqqqq[qqqqqqqqqqqq^qqqq[qaqqqfqqqqqq'qqaqqqqqqqqXqqqqqiqqqqqQqq?q]qqqfqqiqqqqqqqqqfqqqaqqqqqqiqqqqqqqqqqqqqqqqqqqcfqqqqqqqqqqqQqqqqqqWqidKiqqqqqqqqqqqqqiEqqqqqb]qqqqqqfqqqqqqqqqq8qqqqqqqqqqqqPqqqqqqqMqqqqqqq_qqqqqq.qqqqqqqqqFqqqqqqqqqqqqTqqqqqfqqiqqqqqfq[qqqqqqqqqqqqqqqqqqqqqqqqqqqqqqqqqq-qqiqqqqqqqqqqqqdqNqqqqqqqqqqqqqq[qqqZqqqqqqXqqJqq[qqqqqqqqKqqqqqqqqqqqqqiqqqqqfGqfqqqqq`qqqqqQqqqqqqqqfqqiOqq;qqqqqNqqqqqqqqqqqqqqqqqaqqqqqiqqfqqqqqqi^qqqqqiqZqqiqqqqq@qqq\qUaqqqqqqqqqqqqqqq2qfqqqqqqqqdaqXqIqqqqiq]qqqq`qqq;qqqqqqYqqqqqqqfqbqq'qqqqqqUqqqTqqqqqqqqq\qqqqqqiqqqqqqqqqiqqqqqqqNqqcqqqWqqRqqiJqqq[qqqqiCbUqqqfqPqqqqqqqqqqqqqiqqqqiaqqqqqqqqqq_qqqqqq]qqqqqqqqqNqcVFqqqqq
@m140306_234628_42137_c100634642550000001823117809121440_s1_p0/2594/ccs
CATGTTTGCGAACCTCATCACTCGTTGCGGCAATACTTTCGTGCCAATCCGGTACGTGGCCAATTGGTAGTTTGTCCAGAACTCAGATTTTAACAGCAGAGGACGCATGCTCTACCTTCATGATCCACTGACGTCCCTGAGGCTGCAATACATGCAACGCCACGTACCGGATTGGCACGCTTGCAGAGAATCCTGGGCTCTTCAACCAACAGTGACGGGGGCTTATTAGGAGGATTTTGATACGGACGCGCAACCGTCGTCAGGCAGCTTTGAAGCCCGTCTCTCCGGATGCCAAGCTTGTTGTGCCAATCCGGTACGTGGCGGCCGAGTTCGCTCACCTTTTTGAATCCTCGGACGCCATAACTAACAGCCCGTTTATGGAAGAGTATGCACTGCCTAAGGGCGGAGGGCCAAGAGTCCTCCAGGTACCGGATTGGCACTGGCCTACGTGCCCCAATTACCACATTAAAGATATCTGCACTGGCGTCCCCTCTTCTCGAGGACGAGGGGTAAAAAAGCGCCATTGCACTAGGACTTACCGCGGAGACTGCCTCTGCTGGCCTACGTGCCAATCCGGTACGTGGCGGGTTGGCCAGATGTGCGATTATATCGCTTAATGGCTCTTGGGCCGCGGTGCGTTACCTTGCAGGAATTGAGGCCGTCCGTTAATTTCCCTTGCATACACCACGTACCGGATTGGCACGAAAGTATTGCCGGACAGCATCTTCCTTGCCTCAACATG
+
qiqL,PqPOVfqqqq`if\fq\EfZqGaiqbqqqqqfqqdqqT^q>iqqiOffqqH`Zi<qci=q<qqddWqTcf7qqfiqqq8qqi\bqqIqqq4RiPqfiifqSqqZciqqqIqPqfiq]iiBqqqq[I`EY3qqR/q<qROqqqqqiPqb_\qqiqKq^RqqqDq]iq_q`qKqiAiQq__qfKiqqd^qqXqq?qqiq@QqNqqqqqqq`qi<qqqqaiqqZ_UNiREPiDq]qiqqqqM\_qX]qcHqqq][\qfqqfqqqq/-qq_qqq\qqJqiqLqfqqqqqqHqqqiqqqqfq^qdiqqqqfqYqqqqqqqqqiqqqEq`Xqqqi^fqiiJqqqqW\qqNqiqiif\qqibqaqTqfq[i9DWqqXqq.qdqqqqqdXqqqqqqqG)qMqq@qqq0q^TiqbqqqJqqqqqqYqifqqqaqUqiiiiqMqiq4f^qqqiiiQ<qqqZqPqcqiqXqZqfqqidqqqaqqaqqiNqbiqMqqqqVqqbiTJq`qdiqq*WiqqiqqqqqiiQqqqiqqiq]iqbqZqdqqqqRqXqqdiVi>Jqd_q?qqcicqq]ffqDMqfiqTq]PqqqqqUqiTqqqqdq`qqqqqRqYq^qaqUqqdfqfaqqqQqqqZifqMqqPqXRMaacfW7iqOiii=Wqqqqqqqqqqq8qqqiqqbqiqiqqXqqqqqEqcqqqiqdfq\TfqfiqfqiqdqqqSqqcqqqqqQqVOWaqdqqd^]q]qfqTLqcQdqRiqq
@m140306_234628_42137_c100634642550000001823117809121440_s1_p0/2642/ccs
CATGTTTGCGAACCTCATCACTCGTTGCGGCAATACTTTCGTGCCAATCCGGTACGTGGCGGCCGAGTTCGCTCACCTTTTTGAATCCTCGGACGCCATAACTAACAGCCCGTTTATGGAAGAGTATGCACTGCCTAAGGGCGGAGGGCCAAGAGTCCTCCAGGTACCGGATTGGCACTGGCCTACGTGCCCCAATTACCACATTAAAGATATCTGCACTGGCGTCCCCTCTTCTCGAGGACGAGGGTAAAAAAGCGCCATTGCACTAGGACTTACCGCGGAGACTGCTCTGCTGGCCTACGTGCCAATCCGGTACGTGGCGGGTTGGCCAGATGTGCGATTATATCGCTTAATGGCTCTTGGGCCGCGGTGCGTTACCTTGCAGGAATTGAGGCCGTCCGTTAATTTCCCTTGCATACACCACGTACCGGATTGGCACAACAAGCTTGGCATCCGGAGAGACGGGCTTCAAAGCTGCCTGACGACGGTTGCGCGTCCGTATCAAAATCCTCCTAATAAGCCCCCGTCACTGTTGGTTGAAGAGCCCAGGATTCTCTGCAAGCGTGCCAATCCGGTACGTGGCGTTGCATGTATTGCAGCCTCAGGGACGTCAGTGGATCATGAAGGTAGAGCATGCGTCCTCTGCTGTTAAAATCTGAGTTCTGGACAAACTACCAATTGGCCACGTACCGGATTGGCACGAAAGTATTGCCGGACAGCATCTTCCTTGCCTCAACATG
+
PNS_VdddMdPa9dcDQ^_KPOE\bdcWVd`TddcPRdacV<EVdQadVXDDCWXXSWXS)]QX]ddcdOdbcYOTOFaddd`Od^CddaadbSdJ]d]\ddJQ\d_TLf^d9d]cG=^aLZcdXSd^A\RJ\RdcOS;caa`dW+qYPqad^cWLFd^Y[QJdHKa]adc6a`cMN\c=dRb7`Ta^L9c^^Yc^dc\dRV]cdcddUPRdddcacd`c[d_aa2d`d_Z2aaccac:c\P_d'[qd3addaad[dTdc_VWd]PQKadSWb`O[^YOSad^a9<[.[cFWRdTdcdc]dRKdadHac^d:acNP\bXdb/adZ^UiZddP_ccI6R^c[`dAaccc;ddEd]cd\Q\\WUPV[ddcIaa\TSSdaXdUd`_\Sd]dRS6OMHGaac_Wd]W_d^ddYdd]dad]b]^S[dE_^cb8a]^ccd@dT_ccdAK^HNMWZcdd^b^^dcd^I]dPddHNcVCdddbL]KdcP`cIdRYdQ^\c^cWO_dcUb\dBd^adbdcdddcdcOdW+ddaddcI`\c2[[OdaddbdccaQdaaGdXPdYcIcbFcc^dd^cYdNdc^dSdPadaFKa_[cdbc0cdcccdL[dHadbKdJdda\aaPdc^^McW\cdJ:dWdaOcMad_]RacMGbbNSaddccWbWdV^bdaR[cddc[dc\bddccJYdRd]dPaSdd^^cPISYa\EdQibcaS6da\caQd`Pdbd_dcdddcd_dcd<a`TdWbcdbcbJ
@m140306_234628_42137_c100634642550000001823117809121440_s1_p0/2666/ccs
CATGTTGAGGCAAGGAAGATGCTGTCCGGCAATACTTTCGTGCCAATCCGGTACGTGGCCAATTGGTAGTTTGTCCAGAACTCAGATTTTAACAGCAGAGGACGCATGCTCTACCTTCATGATCCACTGACGTCCCTGAGGCTGCAATACATGCAACGCCACGTACCGGATTGGCACAACAAGCTTGGCATCCGGAGAGACGGGCTTCAAAGCTGCCTGACGACGGTTGCGCGTCCGTATCAAAATCCTCCTAATAAGCCCCCGTCACTGTTGGTTGAAGAGCCCAGGATTCTCTGCAAGCGTGCCAATCCGGTACGTGGCGGCCGAGTTCGCTCACCTTTTTGAATCCTCGGACGCCATAACTAACAGCCCGTTTATGGAAGAGTATGCACTGCCTAAGGGCGGAGGGCCAAGAGTCCTCCAGGTACCGGATTGGCACTGGCCTACGTGCCCCAATTACCACATTAAAGATATCTGCACTGGCGTCCCCTCTTCTCGAGGACGAGGGTAAAAAAGCGCCATTGCACTAGGACTTACCGCGGAGACTGCCTCTGCTGGCCTACGTGCCAATCCGGTACGTGGCGGGTTGGCCAGATGTGCGATTATATCGCTTAATGGCTCTTGGGCCGCGGTGCGTTACCTTGCAGGAATTGAGGCCGTCCGTTAATTTCCCTTGCATACACCACGTACCGGATTGGCACGAAAGTATTGCCGCAACGAGTGATGAGGTTCGCAAACATG
+
qqqqqqqqqqqqqqqqqqqqqqqqqqqqqqqqqqqqqqqqqqqqqqqqqqqqqqqqqqqqqqqqqqqqqqqqqqqqqqqqqqqqqqqqqqqqqqqqqqqqqqqqqqqqqqqqqqqqqqqqqqqqqqqqqqqqqqqqqqqqqqqqqqqqqqqqqqqqqqqqqqqqqqqqqqqqqqqqqqqqqqqqqqqqqqqqqqqqqqqqqqqqqqqqqqqqqqqqqqqqqqqqqqqqqqqqqqqqqqqqqqqqqqqqqqqqqqqqqqqqqqqqqqqqqqqqqqqqqqqqqqqqqqqqqqqqqqqqqqqqqqqqqqqqqqqqqqqqqqqqqqqqqqqqqqqqqqqqqqqqqqqqqqqqqqqqqqqqqqqqqqqqqqqqqqqqqqqqqqqqqqqqqqqqqqqqqqqqqqqqqqqqqqqqqqqqqqqqqqqqqqqqqqqqqqqqqqqqqqqqqqqqqqqqqq`qqqqqqqqqqqqqqqqqqqqqqqqqqqqqqqqqqqqqqqqqqqqqqqqqqqqqqqqqq`qqqqqqqqqqqqqqqqqqqqqqqqqqqqqqqqqqqqqqqqqqqqqqqqqqqqqqqqqqqqqqqqqqqqqqqqqqqqqqqqqqqqqqqqqqqqqqqqqqqqqqqqqqqqqqqqqqqqqqqqqqqqqqqqqqqqqqqqqqqqqqqqqqqqqqqqqqqqqqqqqqqqqqqqqqqqqqqqqqqqqqqqqqqqqqqqqqqqqqqqqqqqqqqqqqqqqqqqqqqqqqqqqqqqqqq
@m140306_234628_42137_c100634642550000001823117809121440_s1_p0/2684/ccs
CATGTTGAGGCAAGGAAGATGCTGTCCGGCAATACTTTCGTGCCAATCCGGTACGTGGTGTATGCAAGGGAAATTAACGGACGGCCTCAATTCCTGCAAGGTAACGCACCGCGGCCCAAGAGCCATTAAGCGATATAATCGCACATCTGGCCAACCCGCCACGTACCGGATTGGCACGCTTGCAGAGAATCCTGGGCTCTTCAACCAACAGTGACGGGGGCTTATTAGGAGGATTTTGATACGGACGCGCAACCGTCGTCAGGCAGCTTTGAAGCCCGTCTCTCCGGATGCCAAGCTTGTTGTGCCAATCCGGTACGTGGCGGCCGAGTTCGCTCACCTTTTTGAATCCTCGGACGCCATAACTAACAGCCCGTTTATGGAAGAGTATGCACTGCCTAAGGGCGGAGGGCCAAGAGTCCTCCAGGTACCGGATTGGCACTGGCCTACGTGCCCCAATTACCACATTAAAGATATCTGCACTGGCGTCCCCTCTTCTCGAGGACGAGGGTAAAAAAGCGCCATTGCACTAGGACTTACCGCGGAGACTGCCTCTGCTGGCCTACGTGCCAATCCGGTACGTGGCGTTGCATGTATTGCAGCCTCAGGGACGTCAGTGGATCATGAAGGTAGAGCATGCGTCCTCTGCTGTTAAAATCTGAGTTCTGGACAAACTACCAATTGGCCACGTACCGGATTGGCACGAAAGTATTGCCGCAACGAGTGATGAGGTTCGCAAACATG
+
qqqqqqqqqqqqqqqqqqqqqqqaqqqqqqqqqqqqqqqqqqqqqqqqqqqqqqqqqqqqqqqqqqq[qqqqqqqqqqqqqqqqqqqqqqqqqqqqqqqqqqqqqqqqqqqqqqqqqqqqqqqqqqqqqqqqqqqqqqqqqqqqqqqqqqqqqqqqqqqqqqqqqqqqqqqqqqqqqqqqqqqqqqqqqqqqq\qqUqqqqqqqqqqqqqqqqqq;qqqqqqqqqqqqqqqqqAqqqqqqqqqqqqqqqqqqqqqqqqqqqqqqqqqqqqqqqqqqqqqqqqqqqqqqqqqqqqqqqqqqqqqqqqqqqqqqqqqqqqqqWqqqqqqqqqqqqqqqqqqqqqqqqqqqqqqqqqqqqqqqqqqqqqqqqqqqqqqqqqqqqqqqqqqqqqqqqqqqqqqqqqqHqqqqqqqqqqqqqqqqSqqqqqqqqqqqqqqqqqqqqqqqqqqqqqfqqqqqqqqqqqqqqqqqqqqqqqqqqqqqqZqqqqqqqqq^qqqqqqqqqqqqqdqqq1qqqqqqqqqqqqqqqqqqqqqqqqqqqqqqqqqqqqqqqqqqqqqqqqqqqqqqqqqqqqqqqqqqqqqqqqqqqqqqqqqqqqqqqqqqqqqqqqqqqqqqqqqqqqqqqqqqqqqqqqqqqqqqqqqqqqqqqqqqqqqqqqqqqqqqqqqqqqqqqqqqqqqqqqqqqqqqqqqqqqqqqqqqqqqqqqqqqqqqqqqqqqqqqqqqqqqqqqqHqqqqqqqqqqqqq
@m140306_234628_42137_c100634642550000001823117809121440_s1_p0/2696/ccs
CATGTTTGCGAACCTCATCACTCGTTGCGGCAATACTTTCGTGCCAATCCGGTACGTGGCCAATTGGTAGTTTGTCCAGAACTCAGATTTTAACAGCAGAGGACGCATGCTCTACCTTCATGATCCACTGACGTCCCTGAGGCTGCAATACATGCAACGCCACGTACCGGATTGGCACTGGCCTACGTGCCCCAATTACCACATTAAAGATATCTGCACTGGCGTCCCCTCTTCTCGAGGACGAGGGTAAAAAAGCGCCATTGCACTAGGACTTACCGCGGAGACTGCCTCTGCTGGCCTACGTGCCAATCCGGTACCTGGAGGACTCTTGGCCCTCCGCCCTTAGGCAGTGCATACTCTTCCATAAACGGGCTGTTAGTTATGGCGTCCGAGGATTCAAAAAGGTGAGCGAACTCGGCCGCCACGTACCGGATTGGCACAACAAGCTTGGCATCCGGAGAGACGGGCTTCAAAGCTGCCTGACGACGGTTGCGCGTCCGTATCAAAATCCTCCTAATAAGCCCCCGTCACTGTTGGTTGAAGAGCCCAGGATTCTCTGCAAGCGTGCCAATCCGGTACGTGGCGGGTTGGCCAGATGTGCGATTATATCGCTTAATGGCTCTTGGGCCGCGGTGCGTTACCTTGCAGGAATTGAGGCCGTCCGTTAATTTCCCTTGCATACACCACGTACCGGATTGGCACGAAAGTATTGCCGGACAGCATCTTCCTTGCCTCAACATG
+
qqqqqqqqqqqqqqqqqqqqqqqqqqqqqqqqqqqqqqqqqqqqqqqqqqqqqqqqqqqqqqqqqqqqqqqqqqqqqqqqqqqqqqqqqqqqqqqqqqqqqqqqqqqqqqqqqqqqqqqqqqqqqqqqqqqqqqqqqqqqqqqqqqqqqqqqqqqqqqqqqqqqqqqqqqqqqqqqqqqqqqqqqqqqqqqqqqqqqqqqqqqqqqqqqqqqqqqqqqqqqqqqqqqqqqqqqqqqqqqqqqqqqqqqqqqqqqqqqqqqqqqqqqqqqqqqqqqqqqqqqqqqqqqqqqqqqqqqqqqqqqqqqqqqqqqqqqqqqqqqqqqqqqqqqqqqqqqqqqqqqqqqqqqqqqqqqqqqqqqqqqqqqqqqqqqqqqqqqqqqqqqqqqqqqqqqqqqqqqqqqqqqqqqqqqqqqqqqqqqqqqqqqqqqqqqqqqqqqqqqqqqqqqqqqqqqqqqqqqqqqqqqqqqqqqqqqqqqqqqqqqqqqqqqqqqqqqqqqqqqqqqqqqqqqqqqqqqqqqqqq<qqqqqqqqqqqqqqqqqqqqqqqqqqqqqqqqqqqqqqqqqqqqqqqqqqqqqqqqqqqqqqqqqqqqqqqqqqqqqqqqqqqqqqqqqqqqqqqqqqqqqqqqqqqqqqqqqqqqqqqqqqqqqqqqqqqqqqqqqqqqqqqqqqqqqqqqqqqqqqqqqqqqqqqqqqqqqqqqqqqqqqqqqqqqqqqqqqqqqqqqqqqqqqqqqqqqqqqqqqq
@m140306_234628_42137_c100634642550000001823117809121440_s1_p0/2767/ccs
CATGTTGAGGCAAGGAAGATGCTGTCCGGCAATACTTTCGTGCCAATCCGGTACGTGGCCAATTGGTAGTTTGTCCAGAACTCAGATTTTAACAGCAGAGGACGCATGCTCTACCTTCATGATCCACTGACGTCCCTGAGGCTGCAATACATGCAACGCCACGTACCGGATTGGCACAACAAGCTTGGCATCCGGAGAGACGGGCTTCAAAGCTGCCTGACGACGGTTGCGCGTCCGTATCAAAATCCTCCTAATAAGCCCCCGTCACTGTTGGTTGAAGAGCCCAGGATTCTCTGCAAGCGTGCCAATCCGGTACGTGGCGGCCGAGTTCGCTCACCTTTTTGAATCCTCGGACGCCATAACTAACAGCCCGTTTATGGAAGAGTATGCACTGCCTAAGGGCGGAGGGCCAAGAGTCCTCCAGGTACCGGATTGGCACGTAGGCCAGCAGAGGCAGTCTCCGCGGTAAGTCCTAGTGCAATGGCGCTTTTTTACCCTCGTCCTCGAGAAGAGGGGACGCCAGTGCAGATATCTTTAATGTGGTAATTGGGGCACGTAGGCCAGTGCCAATCCGGTACGTGGCGGGTTGGCCAGATGTGCGATTATATCGCTTAATGGCTCTTGGGCCGCGGTGCGTTACCTTGCAGGAATTGAGGCCGTCCGTTAATTTCCCTTGCATACACCACGTACCGGATTGGCACGAAAGTATTGCCGCAACGAGTGATGAGGTTCGCAAACATG
+
qqqqqqqq.qqqq_qqqqqqqqqqqiqqq9qqqqq`qqqfqqqqqqqqqcqqqqqqqqqqqqqqqqqqqqqqqqiqqqqqqqqqqqLqqqqqqqqdqNqqqqqbqqqqYqqqqPqqqqqqqqqMqqdqqqqqqqqqqfVqqqqqfiqqqqqqqqqqqqqqqqqqqqqqqqiqqqqqqqqqqqqqqqqqqqqqqqqqqqqqiVqqqqqdYqqqqYqqqqqqqiqqdqqqdqqqqqqqqqqqqqqqqqqqqqqqfqqqqq-qqqqqqqqqqqiqqqTqqqqqqHqqqqqqqqqqqqqqqqqUVqqqqqqqqqqqqqqqqqqqqQqqqZqqqqqqqqqqqq^qqqqqqqqiqqqqqqqqbqPqqqqqqqqqqdqqiAqqqqdqqqqqqqqqqqqqqqqqq[q^qqq?qq:qqiqqqqqqqcqqcqqfqfqiiiqqqqqqqqqqqqiqqqqqqqiqfqYq_qqqaqiqcqqqqqqqqqqqqfqqqqaqqiq'qqqqqqOiqqqqqfqqqqqqqqiqTqqqqqqaqqqqqqqqqqqqqaqqqqq^qqqqqq[qLqqqqqqqqqPqWqqqqqqq`qqqqqqqqqqdqqZTqqqq_qqqqqqqJqPqqqqqqqqqqqiqqqqqqqqb[qqPqqDqq\iqqqqqfqq_qqqqqqqqqqqqaqdqHf[qqqqqqqqqqqqqqqqdiqqqqqqqqqqq^qqaqqqqqqaqqqcqqqqq]qq\qdqcqqqqqqqqqiqqq:qqqq)qqUqqi
@m140306_234628_42137_c100634642550000001823117809121440_s1_p0/2811/ccs
CATGTTGAGGCAAGGAAGATGCTGTCCGGCAATACTTTCGTGCCAATCCGGTACGTGGCCAATTGGTAGTTTGTCCAGAACTCAGATTTTAACAGCAGAGGACGCATGCTCTACCTTCATGATCCACTGACGTCCCTGAGGCTGCAATACATGCAACGCCACGTACCGGATTGGCACGCTTGCAGAGAATCCTGGGCTCTTCAACCAACAGTGACGGGGGCTTATTAGGAGGATTTTGATACGGACGCGCAACCGTCGTCAGGCAGCTTTGAAGCCCGTCTCTCCGGATGCCAAGCTTGTTGTGCCAATCCGGTACGTGGTGTATGCAAGGGAAATTAACGGACGGCCTCAATTCCTGCAAGGTAACGCACCGCGGCCCAAGAGCCATTAAGCGATATAATCGCACATCTGGCCAACCCGCCACGTACCGGATTGGCACGTAGGCCAGCAGAGGCAGTCTCCGCGGTAAGTCCTAGTGCAATGGCGCTTTTTTACCCTCGTCCTCGAGAAGAGGGGACGCCAGTGCAGATATCTTTAATGTGGTAATTGGGGCACGTAGGCCAGTGCCAATCCGGTACCTGGAGGACTCTTGGCCCTCCGCCCTTAGGCAGTGCATACTCTTCCATAAACGGGCTGTTAGTTATGGCGTCCGAGGATTCAAAAAGGTGAGCGAACTCGGCCGCCACGTACCGGATTGGCACGAAAGTATTGCCGCAACGAGTGATGAGGTTCGCAAACATG
+
qqqqqqqqqqqqqqqqqqqqqqqqqqqqqqqqqqqqqqqqqqqqqqqqqqqqqqqqqqqqqqqqqqqqqqqqqqqqqqqqqqqqqqqqqqqqqqqqqqqqqqqqqqqqqqqqqqqqqqqqqqUqqqqqqqqqqqqqqqqqqqqqqqqqqqqqqqqqqq`qqqqqqqqqqqqqqqqqqqqqqqqqqqqqqqqqqqqqqqqqqqqqqqqqqqqqqqqZqqqqqqqqqqqiqqqqqqqqqqqqqqqqqqqqqqqqqqqqqqqqqqqqqqqqqqqqqqqqqqqqqqqqqqqqqqqqqqqqqqqqqqqqqqqqqqqqqqqqqqqqqqqqqqqqqqqqqqqqqqqqqqqqqqqqqqqqqqqqqqqqqqqqqqqqqqqqqqqqqqqqqqqqqqqqqqqqqqqqqqqqqqqqqqqqqqqqqqqqqqqqqqqqqqqqqqqqqqqqqqqqqqqqqqqqqqqqqqqqqqqqqqqqqqqqqqqqqqqqqqqqqqqqqqqNqqqqqqqqqqqqqqqqqqqqqqqqqqqqqqqqqqqqqqqqqqqqqqqqqqqqqqqqqqqqqqqqqqqqqqqqqqqqqqqqqqqqqqqqqqqqqqqqqqqqqqqqqqqqqqqqqqqqqqqqqqqqqqqqqqqqqqqqqqqqqqqqqqqqqqqqqqqqqqqqqqqqqqqqqqqiqqqqqqqqqqqqqqqqqqqqqqqqqqqqqqqqqqqqqqqqqqqqqqqqqqqqqqqqqqqqqqqqqqqqqqqqqqqqqqqqq
@m140306_234628_42137_c100634642550000001823117809121440_s1_p0/2815/ccs
CATGTTTGCGAACCTCATCACTCGTTGCGGCAATACTTTCGTGCCAATCCGGTACGTGGTGTATGCAAGGGAAATTAACGGACGGCCTCAATTCCTGCAAGGTAACGCACCGCGGCCCAAGAGCCATTAAGCGATATAATCGCACATCTGGCCAACCCGCCACGTACCGGATTGGCACGCTTGCAGAGAATCCTGGGCTCTTCAACCAACAGTGACGGGGGCTTATTAGGAGGATTTTGATACGGACGCGCAACCGTCGTCAGGCAGCTTTGAAGCCCGTCTCTCCGGATGCCAAGCTTGTTGTGCCAATCCGGTACGTGGCGGCCGAGTTCGCTCACCTTTTTGAATCCTCGGACGCCATAACTAACAGCCCGTTTATGGAAGAGTATGCACTGCCTAAGGGCGGAGGGCCAAGAGTCCTCCAGGTACCGGATTGGCACGTAGGCCAGCAGAGGCAGTCTCCGCGGTAAGTCCTAGTGCAATGGCGCTTTTTTACCCTCGTCCTCGAGAAGAGGGGACGCCAGTGCAGATATCTTTAATGTGGTAATTGGGGCACGTAGGCCAGTGCCAATCCGGTACGTGGCGTTGCATGTATTGCAGCCTCAGGGACGTCAGTGGATCATGAAGGTAGAGCATGCGTCCTCTGCTGTTAAAATCTGAGTTCTGGACAAACTACCAATTGGCCACGTACCGGATTGGCACGAAAGTATTGCCGGACAGCATCTTCCTTGCCTCAACATG
+
qqqqqqqqqqqqqqqqqqqqqqqqqqqqqqqqqqqqqqqqqqqqqqqqqqqqqqqqqqqqqqqqqqqqqqqqqqqqqqqqqqqqqqqqqqqqqqqqqqqqqqqqqqqqqqqqqqqqqqqqqqqqqqqqqqqqqqqqqqqqqqqqqqqqqqqqqqqqqqqqqqqqqqqqqqqqqqqqqqqqqqqqqqqqqqqqqqiqqqqqqqqqqqqqqqqqqqqq_qqqqqqqqqqqqqqqqqqqqqqqqqqqqqqqqqqqqqqqqqqqqqqqqqqqqqqqqqqqqqqqqqqqqqqqqqqqqqqqqqqqqqqqqqqqqqqqqqqqqqqqqqqqqqqqqqqqqqqqqqqqqqqqqqqqqqqqqqqqqqqqqqqqqqqqqqqqqqqqqqqqqqqqqqqqqqqqqqqqqqqqqqqqqqqiqqqqqqqqqqqqqqqqqqqqqqqqqqqqqqqqqqqqqqqqqqqqqqqqqqqqqqqqqqqqqqqqqqqqqqqqqqqqqqqqqqqqqqqqqqqqqqqqqqqqqqqqqTqqqqqqqqqqqqqqqqqqqqqqqqqqqqqqqqqqqqqqqqqqqqqqqqqqqqqqqqqqqqqqqqqqqqqqqqqqqqqqqqqqqqqqqqqqqqqqqqqqqqqqqqqqqqqqqqqqqqqqqqqqqqqqqqqqqqqqqqqqqqqqqqqqqqqqqqqqqqqqqqqqqqqqqqqqqqqqqqqqqqqqqqqqqqqqqqqqqqqqqqqqqqqqqqqqqqqqqqqqqqqqqqqqq
@m140306_234628_42137_c100634642550000001823117809121440_s1_p0/2833/ccs
CATGTTGAGGCAAGGAAGATGCTGTCCGGCAATACTTTCGTGCCAATCCGGTACGTGGCCAATTGGTAGTTTGTCCAGAACTCAGATTTTAACAGCAGAGGACGCATGCTCTACCTTCATGATCCACTGACGTCCCTGAGGCTGCAATACATGCAACGCCACGTACCGGATTGGCACGCTTGCAGAGAATCCTGGGCTCTTCAACCAACAGTGACGGGGGCTTATTAGGAGGATTTTGATACGGACGCGCAACCGTCGTCAGGCAGCTTTGAAGCCCGTCTCTCCGGATGCCAAGCTTGTTGTGCCAATCCGGTACGTGGCGGCCGAGTTCGCTCACCTTTTTGAATCCTCGGACGCCATAACTAACAGCCCGTTTATGGAAGAGTATGCACTGCCTAAGGGCGGAGGGCCAAGAGTCCTCCAGGTACCGGATTGGCACGTAGGCCAGCAGAGGCAGTCTCCGCGGTAAGTCCTAGTGCAATGGCGCTTTTTTACCCTCGTCCTCGAGAAGAGGGGACGCCAGTGCAGATATCTTTAATGTGGTAATTGGGGCACGTAGGCCAGTGCCAATCCGGTACGTGGCGGGTTGGCCAGATGTGCGATTATATCGCTTAATGGCTCTTGGGCCGCGGTGCGTTACCTTGCAGGAATTGAGGCCGTCCGTTAATTTCCCTTGCATACACCACGTACCGGATTGGCACGAAAGTATTGCCGCAACGAGTGATGAGGTTCGCAAACATG
+
qqqqqqqqqqqqqqqqqqqqqqqqqqqqqqqqqqqqqqqqqqqqqqqqqqqqqqqqqqqqqqqqqqqqqqqqqqqqqqqqqqqqqqqqqqqqqqqqqqqqqqqqqqqqqqqqqqqqqqqqqqqqqqqqqqqqqqqqqqqqqqqqqqqqqqqqqqqqqqqqqqqqqqqqqqqqqqqqqqqqqqqqqqqqqqqqqiqqqqqqqqqqqqqqqqqqqqqiqqqqqqqqdqqqqqqqqqqqqqqqqqqqqqqqqqqqqqqqqqqqqqqqqqqqqqqqqqqqqqqqqqqqqqqqqqqqqqqqqqqqqqqqqqqqqqqqqqqqqqqqqqqqqqqqqqqqqqqqqqqqqqqqqqqqqqqqqqqqqqqqqqqqqqqqqqqqqqqqqqqqqqqqqqqqqqqqqqqqqqqqqqqqqqqqqqqqqqqqqqqqqqqqqqqqqqqqqqqqqqqqqqqqqqqqqqqqqqqqqqqqqqqqqqqqqqqqqqqqqqqqqqqqqqqqqqqqqqqqqqqqqqqqqqqqPqqqqqqqqqqqqqqqqqqqqqqqqqqqqqqqqqqqqqqqiqqqqqqqqqqqqqqqqqqqqqqqqqqqqqqqqqqqqqqqqq_qqqqqqqqqqqqqqqqqqqqqqqqqqqqqqqqqqqqqqqqqqqqqqqqqqqqqqqqqqqqqqqqqqqqqqqqqqqqqqqqqqqqqqqqqqqqqqqqqqqqqqqqqqqqqqqqqqqqqqqqqqqqqqqqqqqqqqqqqqqqqqqqqqqqqq
@m140306_234628_42137_c100634642550000001823117809121440_s1_p0/2845/ccs
CATGTTGAGGCAAGGAAGATGCTGTCCGGCAATACTTTCGTGCCAATCCGGTACGTGGTGTATGCAAGGGAAATTAACGGACGGCCTCAATTCCTGCAAGGTAACGCACCGCGGCCCAAGAGCCATTAAGCGATATAATCGCACATCTGGCCAACCCGCCACGTACCGGATTGGCACAACAAGCTTGGCATCCGGAGAGACGGGCTTCAAAGCTGCCTGACGACGGTTGCGCGTCCGTATCAAAATCCTCCTAATAAGCCCCCGTCACTGTTGGTTGAAGAGCCCAGGATTCTCTGCAAGCGTGCCAATCCGGTACGTGGCGGCCGAGTTCGCTCACCTTTTTGAATCCTCGGACGCCATAACTAACAGCCCGTTTATGGAAGAGTATGCACTGCCTAAGGGCGGAGGGCCAAGAGTCCTCCAGGTACCGGATTGGCACTGGCCTACGTGCCCCAATTACCACATTAAAGATATCTGCACTGGCGTCCCCTCTTCTCGAGGACGAGGGTAAAAAAGCGCCATTGCACTAGGACTTACCGCGGAGACTGCCTCTGCTGGCCTACGTGCCAATCCGGTACGTGGCGTTGCATGTATTGCAGCCTCAGGGACGTCAGTGGATCATGAAGGTAGAGCATGCGTCCTCTGCTGTTAAAATCTGAGTTCTGGACAAACTACCAATTGGCCACGTACCGGATTGGCACGAAAGTATTGCCGCAACGAGTGATGAGGTTCGCAAACATG
+
qqqqqqqqqqqqqqqqqqqqqqqqqqqqqqqqqqqWqqqqqqqqqqqqqqqqqqqqqqqqqqqqqqqqqqqqqqqqqqqqqqqqqqqqqqqqqqqqqqqqqqqqqqqqqqqqqqqqqqqqqqqqqqqqqqqqqqqqqqqqqqqqqqqqqqqqqqqqqqqqqqqqqqqqqqqqqqqqqqqqqqqqqqqqqqqqqqqqqqqqqqqqqqqqqqqqqqqqqqqqqqqqqqqqqqqqqqqqqqqqqqqqqqqqqqqqqqqqqq_qqqqqqqqqqqqqqqqqqqqqqqqqqqqqqqqqqqqqqqqqqqqqqqqqqqqqqqqqqqqqqqqqqqqqqqqqqqqqqqqqqqqqqqqqqqqqqqqqqqqqqqqqqqqqqqqqqqqqqqqqqqqqqqqqqqqqqqqqqqqqqqqqqqfqqqqqqqqqqqqqqqqqqqqqqqqqqqqqqqqqqqqqqqqqqqiqqqqqqqqqqqqqqqqqqqqqqqqqqqqqqqqqqqbqqqqqqqqqqqqqqqqqqqqqqqqqqqqqqqqqqqqqqqqqqqqqqqqqqqqqqqqqqqqqqqqqqqqqqqqqqqqqqqqqqqqqqqqqqqqqqqqqqqqqqqqqqqqqqqqqqqqqqqqqqqqqqqqqqqqqqqqqqqqqqqqqqqqqqqqqqqqqqqqqqqqqqqqqqqqqqqqqqqqqqqqqqqqqqqqqqqqqqqqqqqqqqqqqqqqqqqqqqqqqqqqqqqqqqqqqqqqqqqqqqqqqqqqqqqqqq
@m140306_234628_42137_c100634642550000001823117809121440_s1_p0/2870/ccs
CATGTTTGCGAACCTCATCACTCGTTGCGGCAATACTTTTCCATGCCAATCCGGTACGTGGTGTATGCAAGGGAAATTAACGGACGCCTCAATTCCTGCAAGGTAACGCACCGCGGCCCAGAGCCATTAAGCGATATATCGCACATCTGGCCAACCCGCCACGTACGGATTGGCACGCTTGCAGAGAATCGCTGGGCTCTTCAACAACAGTGACGGGGGCTTATTAGGAGGATTTGATACGGACGCGCAACAGTCGTCAGGCAGCTTTGAAGCCCGTCTCTCCGGATGCCAAGCTTGTGTGCCAATCCGGTACGTGGCCAATTGGTAGTTTGTCCAGAACCTCAGATTTTAAACAGCAGAGGACGCATGCTCTACCTTCATGATCCACTGCCGTCCCTGAGGCTTGCAATACATGCAACGCCACGTACCGATTGGCAACGTAGGCCAGCAGAGGCAGTCTCCGCGGTAAGTCCTAGTGCCAATGGCGCTTTTTACCCTCGTCCTCGAGAAGAGGGACGCCAGTGCAGATATCTTTAATGTGGTAATTGGGGCACGTAGGCCAGTGCCAATCCGGTACCTGGAGGACTCTTGGCCCTCCGCCCTTAGCAGTGCATACCTCGTTCCATAAACGGGACTTGTTAGTTTATGGCGTCCGAGGATTCAAAAAGGTGAGCGAACTCGGCCGCCACGTACCGGATTGGCACGAAAGTATTGCCGGACAGCAATCTTCCTTGCCTCAACATG
+
344/344/3"$4/44444'44343444414433#30$(((%((((((0-,02$#*,24433%4344443434434434*4-(444$1444,3+3244334424444(4443444.4040$132344$40/4434&04#3%402%43442414.4'334.4434)3$24431$/14443.434444'%'44)4404424434433%343444344'33324344+44#2/.23$''4444)144333%44/$#$433/.4342443$4'0344'332(243.242444%0434/%243$042143443434-%4.41404343424443344/4244/44(74444&3444*44444343&(44)3343244/%'2434.44440343%4&"$442444444.4&24444'3444(4343433$%44(14/4.4/44'2444414044%34&4+4,43443$44.44434.43444043'6444043"$&14444%304244144234433%%%44333)4/%0%44444343$4/2442414-3434-444044444.404444$'3343143443&43&3034442%34/4.4443421442(&$3444434$3%443(.40444$-14044'2%143444%22443444334&.+-2%44244443443%/24344/424342344343#,43440424044/$34344.44-4344434)*43,342(34414423444%2
@m140306_234628_42137_c100634642550000001823117809121440_s1_p0/2918/ccs
CATCGTTGCGGCAATACTTTCGTGCCAATCCGGTACGTGGCGGGTTGGCCAGATGTGCGATTATATCGCTTAATGGCTCTTGGGCCGCGGTGCGTTACCTTGCAGGAATTGAGGCCGTCCGTTAATTTCCCTTGCATACACCACGTACCGGATTGGCACTGGCCTACGTGCCCCAATTACCACATTAAAGATATCTGCACTGGCGTCCCCTCTTCTCGAGGACGAGGGTAAAAAAGCGCCATTGCACTAGGACTTACCGCGGAGACTGCCTCTGCTGGCCTACGTGCCAATCCGGTACGTGGCGGCCGAGTTCGCTCACCTTTTTGAATCCTCGGACGCCATAACTAACAGCCCGTTTATGGAAGAGTATGCACTGCCTAAGGGCGGAGGGCCAAGAGTCCTCCAGGTACCGGATTGGCACGCTTGCAGAGAATCCTGGGCTCTTCAACCAACAGTGACGGGGGCTTATTAGGAGGATTTTGATACGGACGCGCAACCGTCGTCAGGCAGCTTTGAAGCCCGTCTCTCCGGATGCCAAGCTTGTTGTGCCAATCCGGTACGTGGCGTTGCATGTATTGCAGCCTCAGGGACGTCAGTGGATCATGAAGGTAGAGCATGCGTCCTCTGCTGTTAAAATCTGAGTTCTGGACAAACTACGCACATCTGGCCACCGCACGTACCGGATTGGCACGAAAGTATTGCCGCAACGAG
+
q!!cqqqqqbqqqqqq^qqqqqqqqqqqqqq`qqqqqqqqqqqqqqqqqqqqqqqqqqqqqqqqqqqqqqqqqqqqqqqqqKqqqiqqqqqqqqqqqdqqq_qqqqqqqqqqqqqqqqqq^qqqqqqqqqqqqEqqqqiqqqqiiqqqqqqqqqqqqqqqqqqqqqqqqqiqqqqqqqYqqqqqqqqqq^qqqqqqqqqqqJqqqqqqqqqqqqqqi>qRqqqqqcqqqZqqqqqqqqqqqqqqqqqqqqqqqqqqqqqqqqqqqqqiqqqqqqqqqqqqqqqqiqqqqqqqqqqqqdqqqqqKqqqqqqqqqq\qqqqq/qqqqqqqqqqqSqqqqqqqqqqiqqqqqqqiqqqqqqqqqqqqqqqqqqfqqqqiqqqqqVqqqqqqiqqqqqqqqqqqqqNqqqq,qqqqqqqqqqqqqqqqqqqqqqqqqqiqqqqq]qqqqqqqqqqqqqqqqqq2qqqqqqqqqqqqqqqqqqqqqqqqq`qqqqqqqqqqqqqqqqqqqqqqqqqqqqqqqWqqqqqqqqqqqqqqqqqqqqiqqqqqqqqqqqqqqqqqqqqqqqqqqqqqqqqWqqqqqddqqKqqaqqqqqqqqqqqqqqq4qqqqqqqqqqqqqqqq]qqqqqqqqqqq_Miqqqqqqqqqqqqqqqqqqqqqqqq3Tqq*qqqqqqcqqCqf?qqqqqqqqqqqqqqqqqqqqqqqqqqqqq91L\!!!"
@m140306_234628_42137_c100634642550000001823117809121440_s1_p0/2951/ccs
CATGTTGAGGCAAGGAAGATGCTGTCCGGCAATACTTTCGTGCCAATCCGGTACGTGGCGGCCGAGTTCGCTCACCTTTTTGAATCCTCGGACGCCATAACTAACAGCCCGTTTATGGAAGAGTATGCACTGCCTAAGGGCGGAGGGCCAAGAGTCCTCCAGGTACCGGATTGGCACGTAGGCCAGCAGAGGCAGTCTCCGCGGTAAGTCCTAGTGCAATGGCGCTTTTTTACCCTCGTCCTCGAGAAGAGGGGACGCCAGTGCAGATATCTTTAATGTGGTAATTGGGGCACGTAGGCCAGTGCCAATCCGGTACGTGGCGTTGCATGTATTGCAGCCTCAGGGACGTCAGTGGATCATGAAGGTAGAGCATGCGTCCTCTGCTGTTAAAATCTGAGTTCTGGACAAACTACCAATTGGCCACGTACCGGATTGGCACGCTTGCAGAGAATCCTGGGCTCTTCAACCAACAGTGACGGGGGCTTATTAGGAGGATTTTGATACGGACGCGCAACCGTCGTCAGGCAGCTTTGAAGCCCGTCTCTCCGGATGCCAAGCTTGTTGTGCCAATCCGGTACGTGGCGGGTTGGCCAGATGTGCGATTATATCGCTTAATGGCTCTTGGGCCGCGGTGCGTTACCTTGCAGGAATTGAGGCCGTCCGTTAATTTCCCTTGCATACACCACGTACCGGATTGGCACGAAAGTATTGCCGCAACGAGTGATGAGGTTCGCAAACATG
+
qqq]qqqfqqqqqqqqqqqqqaqRqU\qqqqqqq\qqqqqi_qqqqqqqIqqqqfqqqqUq:qqqqqqqqqqqqqiVqqiqqqqqqqqqZqqUqqqqqqqqqqqqqfqqqqqqqqqiqqqqqqqqqqXqqqaOqqqqCqqq%qq<qqOqqqcqqqqqqIqqqqqqqqYqqqqqqqqqqqqqqqqqqqqMqiqVqqqqq;qqqqqqqqiqqqqqiqqqqqqqqfqqqqqqqqq(qqqqqqqqqqaqqqqXqWqqqqqqqqqqWqqqqqqqqqqqqqqqqqqqqqqqqAqqbCqqqqqGq:qqqqqqqqqqqqqqqqqqqqqqqqqqqqqqqqqqiqqqJqq9qiqqqqqqaqqqqqqqqqqqqqqqqiqqqqqqqqqqqqqqqqqqqqqqqqqqqqqqqqqqqQqqqqqqdqqqqqqqqqqqqqqqqqqqqqqbqqqqqqqqqqqqqqqqqqqqqqfqqqqqqqqqqiqqqqqqqqqq7qqqqqqqqqqqqqqaqqqqqqqqqqqqqqqqqqqRqqqqqqqqqqUqiqqqqqqqqqZiqqqqqqqqfqqqqqqYqqqifqqqqqqqqqqqqqqqqqqqqqqqqqqqqqq^qRqqqqqqqqqqqqqqqqqdqqqqqqqqqqqqqqUqqiqq[qqqqqqqqqqqqqqqqqqqqqqqq/qqqqqqqqqqqqqqq,qcqqqqqqqqqqqqqqqqqqqqqqqVqqqqqiqqqqqqq^VqqqqqqWqqqiqqqqaqqqqqqKqqqqqq
@m140306_234628_42137_c100634642550000001823117809121440_s1_p0/2979/ccs
CATGTTTTGCGAACCTCATCACTCGTTGCGGCAATATCTTTCGTCGCCAATCCGGTACGTGGCGGCCGGAGTTCGCTCACCTTTTTGAATCCTCGGACCGCCATAACTAACAGCCCGTTTATGGAAGAGTATGCACTGCCTAAGGGCGGAGGGCCAAGAGTCCTCCAGGTACCGGATTGGCACTGGCCTACGTGCCCCAATTACCCACATTAAAGATATCTGCACTGGCGTCCCCTCTTCTCGAGGACGAGGGTAAAAAAGCGCCATTGCACTAGGACTTAACCGCGGAGACTGCCTCTGCTGGCCTACGTGCCAATCCGGTACGTGCGCGGGTTGGCCAGATGTGCGATTATATCGCTTAATGGCTCTTGGGCCGCGGTGCGTTACCTTGCAGGAATTGAGGCCGTCCGTCTAATTTCCCTTGCATACCACCACGTACCGGATTGGCACGCTTGCAGAGAATCCTGGGCTCTTCAACCAACAGTGACGGGGGGCTTATTAGGAGGATTTTGATACGGACGCGCAACCGTCGTCAGGCAGCTTTGAAGCCCGTCTCTCCGGATGCCAAGCTTGTTGTGCCAATCCGGTACGTGGCGTTGCATGTATTGCAGCCTCAGGGACGTCAGTGGATCATGAAAGGTAGAGCATGCGTCCTCTGCTGTTAAAATCTGAGTTCTGGACAAACTACCAAATTGGCCACGTACGGATTGGCCACGAAAGTATATGCCGGACAGCATCTTCCCTTGCCCTCAACATG
+
/40..4442%4342(3/3$*,234.3443)41.44/%03444+(%(343/4140(44(4%/0//4,4&24430/44(24.424/.49;3@9>>*;<5&+=><;:23.?:10@7:;@1+392@:4-24.?<283::;;<'@?-/+684;?@7@@<<?;?).@7@;<3?2@;@?@2@;0@<@:0<@?@:@@?.=@34@@?+1?;8'@?,*.;@:@@@;@0@@:>5@@@100;?&3==,:9:9?:@9?@???@2@@;(?>???=/;+.??@?06-79>;9>-9*:9@<7+4,;85*72@?'@:3@;@:@0;)9*08@/@<?@4;)<;?;7'0%6;=+?4B62@@@?@@?@8@@@?@@::?/=@?@@?;9@9?@93?1@@@>3:>@<):=9<&22=3;@?@;;@?4@;@?@<@@/%*.??@;)?9:@?>?@@+;@:@?:?@:1@?@@?@=@<2:@:.>,:@0==?@;>@?9@@></?@:?@<@?@9?9;/=@&6.;@>??@2:<@8;?9)<>;@?)@?:+34,<>@+<?@?@=8.?:(?9:8@@00@?6,@9;@@@>>293(55<;;90>,<8<?;<8?@@9,@?;@>@>@@?@=;=@-@3@<%@9)?>>))$.=1>;?@-:1:39@3.<@>@?@:.43)333444444444.34434424444.3/34(.34424)343%$&43(44&34#3'),(4343444443%24/3434%134234444(4#('01%./3444441/4%12342#2'(134&14&
@m140306_234628_42137_c100634642550000001823117809121440_s1_p0/3002/ccs
CATGTTTGCGAACCTCATCACTCGTTGCGGCAATACTTTCGTGCCAATCCGGTACGTGGTGTATGCAAGGGAAATTAACGGACGGCCTCAATTCCTGCAAGGTAACGCACCGCGGCCCAAGAGCCATTAAGCGATATAATCGCACATCTGGCCAACCCGCCACGTACCGGATTGGCACAACAAGCTTGGCATCCGGAGAGACGGGCTTCAAAGCTGCCTGACGACGGTTGCGCGTCCGTATCAAAATCCTCCTAATAAGCCCCCGTCACTGTTGGTTGAAGAGCCCAGGATTCTCTGCAAGCGTGCCAATCCGGTACGTGGCGGCCGAGTTCGCTCACCTTTTTGAATCCTCGGACGCCATAACTAACAGCCCGTTTATGGAAGAGTATGCACTGCCTAAGGGCGGAGGGCCAAGAGTCCTCCAGGTACCGGATTGGCACTGGCCTACGTGCCCCAATTACCACATTAAAGATATCTGCACTGGCGTCCCCTCTTCTCGAGGACGAGGGTAAAAAAGCGCCATTGCACTAGGACTTACCGCGGAGACTGCCTCTGCTGGCCTACGTGCCAATCCGGTACGTGGCGTTGCATGTATTGCAGCCTCAGGGACGTCAGTGGATCATGAAGGTAGAGCATGCGTCCTCTGCTGTTAAAATCTGAGTTCTGGACAAACTACCAATTGGCCACGTACCGGATTGGCACGAAAGTATTGCCGGACAGCATCTTCCTTGCCTCAACATG
+
qqqqqqqqqqqqqqqqqqqqqqqqqqqqqqqqqqqqqqqqqqqqqqqqqqqqqqqqq_qqqqqqqqqqqqqqqqqqqqqqqqqqqqqqqqqqqqqqqqqqqqqqqqqqqqqqqqqXqqqqqqqqqqqqqqqqqqqqqqqqqqqqqqqqqqqqqqqqqqqqqqqqqqqqqqqqqqqqqqqqqqqqqqqqqqqqqqqqqqqqqqqqqqqqqqqqqqqqqqqqqqqqqqqqqqqqqqqqqqqqqqqqqqqqqqqqqqqqqqqqqqqqqqqqqqqfqqqqqqqqqqqqqqqqqqqqqqqqqqqqqqqq?qqqqqqqqqqqqqqqqqqqqqqqqqqqqqqqqcqRqqqqqqqqqqqqqqqqqqqqqqqqqqqqqqqqqqqqqqqqqqqqqqqqqqqqqqqqqqqqqqqqqqqiqqqqqqqqqqqqqqqqqqqqqqqqqqqqqqqqqiqqqqqqqqqqqqqqqqqqqqqqqqqqqqqqqqqqqqqqqqbqqqqcqqqqqqqqqqqqqqqqqqfqqqqqqqqqqqqqqqqqqqqqqqqqqqqqqqqqqqqqqqqqqqqqqqqqqqqqqqqqqqqqqqqqqqqqqqqqqqqqqqqqqqqqqqqqqqqqqqqqqqqqqqqqqqqqqqqqqqqqqqfqqqqqqqqqiqqqqqqqqqqqqqqqqqqqqqqqqqqqqqqqqqqqqqqqqqqqqPqqqqqqqqqqqqqqqqqqqqqqqqqqqqqqqqqqqqqqqqqqqqqqqqqqqqqqqqqqq
@m140306_234628_42137_c100634642550000001823117809121440_s1_p0/3010/ccs
GATATGCACTGCCTAAGGGCGGAGGGCCAAGAGTCCTCCAGGTACCGGATTGGCACTGGCCTACGTGCCCCAATTACCACATTAAA
+
q!!qq^qqqqq0qqqqEqqiqqqNqqiqMqfqqq]qq\qTBqqqFq]qfqqqqqqqqXqqqqqPqfq.qq[]qqqqZqfNMq"!!"
@m140306_234628_42137_c100634642550000001823117809121440_s1_p0/3038/ccs
AGCTTGTGAAGCCGCGTCTCTCGGATGCCAAGGTTGTTGTGGCCAATCCGGTACGTGGCGGCCGAGTTCGCTCACCTTTTTGAATCCTCGGACGCCATAACTAACAGCCCGTTTATGGAGAAGAGTATGCACTGCCTAAGGGCGGA
+
q!!99'0+32=&2&%-:0'==(89@@.=?;;&(%',//=>(7.5)+?B8E;REHRG)-6+44NKJA5XSP5WCS(.&=><ARDD<6HIJFQWJH9XFL=NIWVRVWDFR@V=EJVDCU6,%&438GB@>?@?@=/4'*%*5#!!!"
@m140306_234628_42137_c100634642550000001823117809121440_s1_p0/3066/ccs
CATGTTGAGGCAAGGAAGATGCTGTCCGGCAATACTTTCGTGCCAATCCGGTACGTGGCCAATTGGTAGTTTGTCCAGAACTCAGATTTTAACAGCAGAGGACGCATGCTCTACCTTCATGATCCACTGACGTCCCTGAGGCTGCAATACATGCAACGCCACGTACCGGATTGGCACAACAAGCTTGGCATCCGGAGAGACGGGCTTCAAAGCTGCCTGACGACGGTTGCGCGTCCGTATCAAAATCCTCCTAATAAGCCCCCGTCACTGTTGGTTGAAGAGCCCAGGATTCTCTGCAAGCGTGCCAATCCGGTACGTGGTGTATGCAAGGGAAATTAACGGACGGCCTCAATTCCTGCAAGGTAACGCACCGCGGCCCAAGAGCCATTAAGCGATATAATCGCACATCTGGCCAACCCGCCACGTACCGGATTGGCACGTAGGCCAGCAGAGGCAGTCTCCGCGGTAAGTCCTAGTGCAATGGCGCTTTTTTACCCTCGTCCTCGAGAAGAGGGGACGCCAGTGCAGATATCTTTAATGTGGTAATTGGGGCACGTAGGCCAGTGCCAATCCGGTACCTGGAGGACTCTTGGCCCTCCGCCCTTAGGCAGTGCATACTCTTCCATAAACGGGCTGTTAGTTATGGCGTCCGAGGATTCAAAAAGGTGAGCGAACTCGGCCGCCACGTACCGGATTGGCACGAAAGTATTGCCGCAACGAGTGATGAGGTTCGCAAACATG
+
qqqqqqqqqqqqqqqqqqqqqqqqqqqqqqqqqqqqqqqqqqqqqqqqqqqqqqqqqqqqqqqqqqqqqqqqqqqqqqqqqqqqqqqqqqqqqqqqqqqqqqqqqqqqqqqqqqqqqqqqqqqqqqqqqqqqqqqqqqqqqqqqqqqqqqqqqqqqqqqqqqqqqqqqqqqqqqqqqqqqqqqqqqqqqqqqqqqqqqqqqqqqqqqqqqqqqqqqqqqqqqqqqqqqqqqqqqqqqqqqqqqqqqqqqqqqqqqqqqqqqqqqqqqqqqqqqqqqqqqqqqdqqqqqqqqqqqqqqqqqqqqqqqqqqqqqqqqqqqqqqqqqqqqqqqqqqqqqqqqqqqqqqqqqqqqqqqqqqqqqqqqqqqqqqqqqqqqqqqqqqqqqqqqqqqqqqqqqqqqqqqqqqqqqqqqqqqqqqqqqqqqqqqqqqqqqqqqqqqqqqqqqqqqqqqqqqqqqqqqqqqqqqqqqqqqqqqqqqqqqqqqqqqqqqqqqqqqqqqqqqqqqqqqqqqqqqqqqqqqqqqqqqqqqqqqqqqqqqqqqqqqqqqqqqqqqqqqqqqqqqqqqqqqqqqqqqqqqqqqqqqqqqqqqqqqqqqqqqqqqqqqqqqqqqqqqqqqqqqqqqqqqqqqqqqqqqqqqqqqqqqqqqqqqqqqqqqqqqqqqqqqqqqqqqqqqqqqqqqqqqqqqqqqqqqqqqqqqqqqqqqqqqqqqqqqqqqqqqqqqqqqqqqqqqqqqqqqqqqqqq
@m140306_234628_42137_c100634642550000001823117809121440_s1_p0/3070/ccs
CATGTTGAGGCAAGGAAGATGCTGTCCGGCAATACTTTCGTGCCAATCCGGGTACGTGGTGTATGCAAGGGAAATTAACGACGGCCTCAATTCCTGCAAGGTAACGCACCGCGGCCCAAGAGCCATTAAGCGATATAATCGCACATCTGGCCAACCCGCCACGTACCGGATTGGCACGCTTGCAGAGAATCCTGGGCTCTTCAACCGAACAGTGACGGGGGCTTATTAGGAGGATTTTGATACGGACGCGCAACCGTCGTCAGGCAGCTTTGAAGCCCGTCTCTCCGGATGCCAAGCTTGTTGTGCCAATCCGGTACGTGGCCAATTGGTAGTTTGTCCAGAACTCAGATTTTAACAGCAGAGGACGCATGCTCTACCTTCATAGATCCACTGACGTCCCTGAGGCTGCAATACATGCAACGCCACGTACCGGATTGGCACGTAGGCCAGCAGAGGCAGTCTCCGCGGTAAGTCCTAGTGCAATGGCGCTTTTTTTACCCTCGTCCTCGAGAAGAGGGGACGCCAGTGCAGATATCTTTAATGTGGTAATTGGGGCACGTAGGCCAGTGCCAATCCGGTACCTGGAGGACTCTTGGCCCTCCGCCCTTAGGCAGTGCATACTCTTCCATAAACGGGCTGTTAGTTATGGCGTCCGAGGATTCAAAAAGGTGAGCGAACTCGGCCGCCACGTACCGGATTGGCACGAAAGTATTGCCGCAACGAGTGATGAGGTTCGCAAACATG
+
)/R5VE/G?RRWRCWDTRDWX?EKWCXQFUOH/WJG>F3E,4RXNGSPX(JHWFHJ9HJHUVHSWRVX7*I<?AKW'@P,9?@6BD>H8>@X?ED,;=<*SXI8,=LD51G6OPIMQER[FA;\dHUKC@G>aMUEVVUIXc[ET1?UO_U\9H7dS\L]cUW]KC\1P50EKS^Q?[A>SSOUVSSN_BI^EEacZ7EDJH<P;L&5IE[_LPNJ=UONXJM8H<Pc>^OFTP0QNURc^=Q8K[M^6\RT^-2KOX^cTHBOS^GQ]RKJDd4<ZU*P2cAaU_a^^]`5]7BI]P^^^OVM[LTCEPL`F`QVL<S)ST`XV*<D^QVUAOZLXAdbGWdLP)dWbAICFV;Lb5&?K>?V^VdVVUVE`UX^9ML\\QC+VMNTWNRST:=LL8HJJ<TCX8Z<Q+BUSJNM9BJR^ERYcLOHR5WWTU>O8dQ^K'NV4E?NM;HdSa@PA]cb>SA\bBR\[LL[;Racc]dANScHD\MbM7J0=JECQU^iDL^bJbaBLH;:+6>-6>XE8ZV]`dW[ad?bC]GdQ_8A^HK^BQ[Q^U93XFCEPWJWd?]GW]VSRKP&QJNYSd9UDSN_VqDIcYdSJEE\CUbiH^i:^FFU:`qiqXq=^C^\qqDY]R`c\>^qq_q[QViq[RHYcE@<LRNfYqqq;Pb\i[[qKfqfqSdi`qqqqiqf[qcqii`q<UUN^qqqqfi]qfq[ffqqqqQfqd\qBf&aFiqqqqq[aqG^qq\qUfdqYfi\
@m140306_234628_42137_c100634642550000001823117809121440_s1_p0/3112/ccs
CATGTTTGCGAACCTCAGGTCACTCGTTGCGGCAGATACTTTCGTGCCAATCCGGTACGTGGCCAATTGGTAGTTTGTCCAGAACTCAGATTTTAACAGCAGAGGACGCATGCTCTACCTTCATGATCCACTGACGTCCCTGAGGCTGCAATACATGCAACGCCACGTACCGGATTGGCACGTAGGCCAGCAGAGGCAGTCTCCGCGGTAAGTCCTAGTGCAATGGCGCTTTTTTACCCTCGTCCTCGAGAAGAGGGGACGCCAGTGCAGATATCTTTAATGTGGTAATTGGGGCACGTAGGCCAGTGCCAATCCGGTACCTGGAGGACTCTTGGCCCTCCGCCCTTAGGCAGTGCATACTCTTCCATAAACGGGCTGTTAGTTATGGCGTCCGAGGATTCAAAAAGGTGAGCGAACTCGGCCGCCACGTACCGGATTGGCACAACAAGCTTGGCATCCGGAGAGACGGGCTTCAAAGCTGCCTGACGACGGTTGCGCGTCCGTATCAAAATCCTCCTAATAAGCCCCCGTCACTGTTGGTTGAAGAGCCCAGGATTCTCTGCAAGCGTGCCAATCCGGTACGTGGCGGGTTGGCCAGATGTGCGATTATATCGCTTAATGGCTCTTGGGCCGCGGTGCGTTACCTTGCAGGAATTGAGGCCGTCCGTTAATTTCCCTTGCATACACCACGTACCGGATTGGCACGAAAGTATTGCCGGACAGCATCTTCCTTGCCTCAACATG
+
EC]W.BB?qZaqMqqqb*62Yqqq>aqqiF\Lqq*qqqbaqqQqqHqqqqfqqVqqqUGqPqqqqdVqGqTYqqqqYqiqqqqqqqqqqqfqqqqcqqqqqfqfqqXfiqq;qRqqqqqqqqWqqqVqqqfqqqqqqqqqq[qdqqqqqqqqqqqqDqqqqqqqqMqaqqqfqqqqqqqqqGqqqqqqqqqq^qqq>RqqqqfqqOqqqqqqqdqqqqqqqqqqidq_q[qqR/QdIqqqqqqqqqqqqqdqVfDqqqqqqqqqqqfqfiqqqqi$qqbqqqqCqqbI_]4qiqqqqqqqqqqqqqqqWqZqqfqfqqqcqqYqqqqqqqqaqqq6qqqqqqRqqYqqqqqqqqqqqqqqqq^qqqqqfcqdCqaPqaqqqqqYqfqqqqqqqqqqqqqqqqqqqqqqqqqqqqqqqqqqq:qqqqq^fqqQqqqqqqqqBdVqTqqqqqqqqqqqfqqqqqqqiqqqqqqqqqZqqqqqJiqqqqq8qqTqqqVqqqiqdqqqqZqqqOqq]qiqqqiqqqqq9qqqqcqiqqq_qaRiqiqqqqqqPqqqYqqqqqqqq`qqqqqqqPqqqdqqqqqqqqqSqqq?qqqqqqqqqqcqqqcqqqb(qqqqqqqqiqqqqqqqqqqdqqqcqqqqqqqiqqqqqqqqqqqqqqqqqqcqqqqqiqqqqqqifqiqqqqqqqqqdqaqqqqqqqq]qqqqLqdcqqqqqqcY>qqqqqqqqqiqqqqqaqqqqqi[fqqiqqqq
@m140306_234628_42137_c100634642550000001823117809121440_s1_p0/3114/ccs
CATGTTGAGGCAAGGAAGATGCTGTCCGGCAATACTTTCGTGCCAATCCGGTACGTGGTGTATGCAAGGGAAATTAACGGACGGCCTCAATTCCTGCAAGGTAACGCACCGCGGCCCAAGAGCCATTAAGCGATATAATCGCACATCTGGCCAACCCGCCACGTACCGGATTGGCACAACAAGCTTGGCATCCGGAGAGACGGGCTTCAAAGCTGCCTGACGACGGTTGCGCGTCCGTATCAAAATCCTCCTAATAAGCCCCCGTCACTGTTGGTTGAAGAGCCCAGGATTCTCTGCAAGCGTGCCAATCCGGTACGTGGCGGCCGAGTTCGCTCACCTTTTTGAATCCTCGGACGCCATAACTAACAGCCCGTTTATGGAAGAGTATGCACTGCCTAAGGGCGGAGGCCAAGAGTCCTCCAGGTACCGGATTGGCACTGGCCTACGTGCCCCAATTACCACATTAAAGATATCTGCACTGGCGTCCCCTCTTCTCGAGGACGAGGGTAAAAAAGCGCCATTGCACTAGGACTTACCGCGGAGACTGCCTCTGCTGGCCTACGTGCCAATCCGGTACGTGGCGTTGCATGTATTGCAGCCTCAGGGACGTCAGTGGATCATGAAGGTAGAGCATGCGTCCTCTGCTGTTAAAATCTGAGTTCTGGACAAACTACCAATTGGCCACGTACCGGATTGGCACGAAAGTATTGCCGGACAGCATCTTCCTTGCCTCAACATG
+
qqqqqqiqdqqqqiiZqfqqqqqqqqqqqqqqqqqqqqqqqqqqqqqZqdqqqqqqqqqqqqqqqfqiqqqqqqqqqqqqqqJqqqq^qqqqiqqqqqqqqqqqfqqqqqqqqq^qqiqqqqqqqqqqqqiqqqqqqqqqqqqqqqqqqqDqqq'qqqqqqq_qqqqqqqqqqqqqqqqqqqq\qqqqqqqqqqqqaqqqq_qqqqqqdqqqqqqKqqaqqqqqiqqqqqqqqqqqqqqGqMqiqqqqqqqqqqqqqqKqqqqqqqqqqqqqqqqqqqqqqqqqqqqqqqqqqqqqqqqqqqqqqqqqqqqbqqqqqqaqqqqqqbqqqqqqqqXqqqqqqqqqqqqqqqiqqqqqqqqq`qqqbqfqq:qqq]qqqqqqqiqqqqqqqqqqqqfqqqiqqqqMqq-q[qqqqqqqqqqqqqQqqqqqqqqqqiqqqqqqq9qqq\qqq8qqqiqaqqqqqqqqqqqqiqqqqqqqqqqqqqqiqDqqqqiqXqqViq^qqqqqXqqqTqq_qqqqqiqqqqqqqqqqqqq^qfqqqqqqqqqqqq_fqqqqqYqLq1qqqqqqqLqqqqBqVqqqqqqqdqqSqqqqqiqdqqqqqqiqqYqiqqqqqqqqqq`qqiqqqqqqfq`fqVqqqqiV]qqqq`qqqqqqqqqqqiqfiqOfqMqQqq\i[iqqqqqWqqqiqqqqqqqqHqqqqqqqqiqPqqqqqqqHfJNi[qqqqqqqqqqqqqqqiqqqqiqqqqq
@m140306_234628_42137_c100634642550000001823117809121440_s1_p0/3115/ccs
CATGTTTGCGAACCTCATCACTCGTTGCGGCAATACTTTCGTGCCAATCCGGTACGTGGCCAATTGGTAGTTTGTCCAGAACTCAGATTTTAACAGCAGAGGACGCATGCTCTACCTTCATGATCCACTGACGTCCCTGAGGCTGCAATACATGCAACGCCACGTACCGGATTGGCACGTAGGCCAGCAGAGGCAGTCTCCGCGGTAAGTCCTAGTGCAATGGCGCTTTTTTACCCTCGTCCTCGAGAAGAGGGGGACGCCAGTGCAGATATCTTTAATGTGGTAATTGGGGCACGTAGGCCAGTGCCAATCCGGTACGTGGTGTATGCAAGGGAAATTAACGGACGGCCTCAATTCCTGCAAGGTAACGCACCGCGGCCCAAGAGCCATTAAGCGATATAATCGCACATCTGGCCAACCCGCCACGTACCGGATTGGCACAACAAGCTTGGCATCCGGAGAGACGGGCTTCAAAGCTGCCTGACGACGGTTGCGCGTCCGTATCAAAATCCTCCTAATAAGCCCCCCGTCACTGTTGGTTGAAGAGCCCAGGATTCTCTGCAAGCGTGCCAATCCGGTACGTGGCGGCCGAGTTCGCTCACCTTTTTGAATCCTCGGACGCCATAACTAACAGCCCGTTTATGGAAGAGTATGCACTGCCTAAGGGCGGAGGGCCAAGAGTCCTCCAGGTACCGGATTGGCACGAAAGTATTGCCGGACAGCATCTTCCTTGCCTCAACATG
+
qqqAqqqZqqqqqqqqqqqqqqdqqqqqqqqqqqqqqqqqqq]qqqqqiqqqqqqqqAqqqqqqqqqqqqqqqqq`qqqqqqqqqqqqqqqqqqqqqqqqqqqqqqqqqqqqqqLqqqqqqqqqqqqqqqqqqqJqqq\qVqqqqqqqqqqqqqqqqqqqqqqqqqqqqqqqqqqqqqqqqqqNqqqqqqqqqJqqqqqKqqqqqqqqqqqqqqqqqqqqqqqqqqqqqqqqqfqqqUqqqqqGqqqqqfq.qqqqqqqqqqqqqqqqqqqqqRqqYqqqqOqqqqqqGqqqqqqKqqqqqqqqqqqqqqqqqqqqqqqqqqqqqqqqqqqZqqqqqqqqqqqqqqbq^qqqqqqqqqqqqqqqqqqqqqqqqqqqqqcqq;qqqqqqqqqiqqqqqqqqqqqqqqqqqqqqiqqqqq[qq`qqqqqqqqqqqqqqqqqqqiqqqqqqqqqqqqqqqSqqiqiqqVqq]qqqqqqqqq\qqqJqqqqqYqqqqqqqqqqqqqqqqqqqqqqqqiqqqqqqqq1qqqqqqqqqqqqqqiqqqqqqqqq8qqqqqqqqqqqqqqqq]qqqqqqqqqqqiqqqq_qqqqqqqqqqqqqqqqqfqqqqqqqqqqqqqqqqqqqqq]qqqqqqqqqqqqqqqqqqqqqqqqqqqqqqqqqqqqaqqqZqNqqqqqqVqqdqqqqqqqqqqIqq`qqqqqqqqqqqqqqqqqqqqqqqqqqqqqqqqqqqqqqqqqqqqqqqqqqqqqq
@m140306_234628_42137_c100634642550000001823117809121440_s1_p0/3189/ccs
CATGTTTGCGAACCTCATCACTCGTTGCGGCAATACTTTCGTGCCAATCCGGTACGTGGTGTATGCAAGGGAAATTAACGGACGGCCTCAATTCCTGCAAGGTAACGCACCGCGGCCCAAGAGCCATTAAGCGATATAATCGCACATCTGGCCAACCCGCCACGTACCGGATTGGCACAACAAGCTTGGCATCCGGAGAGACGGGCTTCAAAGCTGCCTGACGACGGTTGCGCGTCCGTATCAAAATCCTCCTAATAAGCCCCCGTCACTGTTGGTTGAAGAGCCCAGGATTCTCTGCAAGCGTGCCAATCCGGTACGTGGCGGCCGAGTTCGCTCACCTTTTTGAATCCTCGGACGCCATAACTAACAGCCCGTTTATGGAAGAGTATGCACTGCCTAAGGGCGGAGGGCCAAGAGTCCTCCAGGTACCGGATTGGCACTGGCCTACGTGCCCCAATTACCACATTAAAGATATCTGCACTGGCGTCCCTCTTCTCGAGGACGAGGGTAAAAAAGCGCCATTGCACTAGGACTTACCGCGGAGACTGCCTCTGCTGGCCTACGTGCCAATCCGGTACGTGGCGTTGCATGTATTGCAGCCTCAGGGACGTCAGTGGATCATGAAGGTAGAGCATGCGTCCTCTGCTGTTAAAATCTGAGTTCTGGACAAACTACCAATTGGCCACGTACCGGATTGGCACGAAAGTATTGCCGGACAGCATCTTCCTTGCCTCAACATG
+
qqqqqqqqqqqqqqqqqqqqqqqqqqqqqqqqqqqqqqqqqqqqqqqqqqqqqqqqqqqqqqqqqqqqbqqqqqqqqqqqqqqqqqqqqqqqqqqqqqqqqqqqqqqqqqqqqqqfqqqqqqqqqqqqqqqqqqqqqqqqqqqqqqqqqqqqqqqdqqqqqqqqqqqqqqqqqqqqqqqqqqqqqqqqqqqqqqqqqqqqqqqqqqqqqqqqqqqqqqqqqqqqqqqqqqqqqqqqqqqqqqqqqqqqqqqqqqqqqqq(qqqqqqqqqqqqqqqqqqqqqqqqqqqqqqqqqqqqqqqqqqqqqqqqqqqqqqqqqqqqqqfqqqqqqqqqqqqqqqqqqqqqqqqqqqqqqqqqqqqqqqqqqqqqqqqqqqqqqqqqqqqqqqqqqqqqqqqqqqqqqqqqqqqqqqqqqqqqqqqqqqqqqqqqqqqqqqqqqqqqqqqqqqqqqqqqqqqqqqqqqqqqqqqqqqqqqqqqqqqqqqqqqqq-qqqqqqqqqqqqqqqqqqqqqqqqqqqqqqqqqqqqqqqqqqqqqqqqqqqqqqqqqqqqqqqqqqqqqqqqqqqqqqqqqqqqqqqqqqqqqqqqqqqqqqqqqqqqqqqqqqqqqqqqqqqqqqqqqqqqqqqqqqqqqqqqqqqqqqqqqqqqqqqqqqqqqqqqqqqqqqqqqqqqqqqqqqqqqqqqqqqqqqqqqqqqqqqqqqqqqqqqqqqqqqqqqqqqqqqqqqqqqqqqqqqqqqqqqqqq
@m140306_234628_42137_c100634642550000001823117809121440_s1_p0/3243/ccs
CATGTTGAGGCAAGGAAGATGCTGTCCGGCAATACTTTCGTGCCAATCCGGTACGTGGCCAATTGGTAGTTTGTCCAGAACTCAGATTTTAACAGCAGAGGACGCATGCTCTACCTTCATGATCCACTGACGTCCCTGAGGCTGCAATACATGCAACGCCACGTACCGGATTGGCACTGGCCTACGTGCCCCAATTACCACATTAAAGATATCTGCACTGGCGTCCCCTCTTCTCGAGGACGAGGGTAAAAAAGCGCCATTGCACTAGGACTTACCGCGGAGACTGCCTCTGCTGGCCTACGTGCCAATCCGGTACCTGGAGGACTCTTGGCCCTCCGCCCTTAGGCAGTGCATACTCTTCCATAAACGGGCTGTTAGTTATGGCGTCCGAGGATTCAAAAAGGTGAGCGAACTCGGCCGCCACGTACCGGATTGGCACGCTTGCAGAGAATCCTGGCTCTTCAACCAACAGTGACGGGGGCTTATTAGGAGGATTTTGATACGGACGCGCAACCGTCGTCAGGCAGCTTTGAAGCCCGTCTCTCCGGATGCCAAGCTTGTTGTGCCAATCCGGTACGTGGCGGTTGGCCAGATGTGCGATTATATCGCTTAATGGCTCTTGGGCCGCGGTGCGTTACCTTGCAGGAATTGAGGCCGTCCGTTAATTTCCCTTGCATACACCACGTACCGGATTGGCACGAAAGTATTGCCGCAACGAGTGATGAGGTTCGCAAACATG
+
qqqdqqqqqqqqqVqUqqqqqqqfqAqqqb0qqqqqqqqqqq]qZqq]q^qqqqqqqqiqqqiq5qqqqdqqqqqqqqqqqiiqqqTqqqqqcqqdqqq$qqqqqqqqY^qqqcqqqiqqqqqqqqqqqqqqqHqqqPq^qqqqqqqqqqqq_qSqqddqqZqqqqqUqqEqqqqqqqSqqqqqqqqqFqqqiqqqqqqqqqqqiqqqqqqqqqqqqqicqqqq:qqqqqCqfqqqq[qqqqq/qqq,qqqqqqqqqqqqqqqqqqqTqqqiqqqqqqqqqqqqqqqqqqqqqq[q]qiqqqqqqqqqqqqMqqqRqqqqqqqqqqqqqRqIqqqiqq4qqqqq`qqqqqqdqqqqqq`qiqqqqqqq<qqiqqqqqiiqqqqqqqaqqqqEqqqqqJqqqq`qqqqqqqqqqqqqqfqqJqqqqqa5qSqqLqiqqqqqqqqqqqqqqqqqqqq%qqqqqqqqqMqqqqqqqqqq>qqqqqqqqqqqqqqYqqqqqqqqqqqAqqqqqqqqqqqqqqqqfqqqqqqqfqqqqqq=qqqqqqqqUqqqqqqqqqqqqqqXqqqqqqqqqqqqqqqqqcq`qq*qiqqqqqqqqqqqqqqqqqqqqqqqqqqqqqfqqqqqqRqqFqqqqqqqqqqqqqqqqqqq]q^qqqqqqqiqqqqqqqqqqqqqqqqqqqqqqqqq%qqqqqqqqqqqqqqqqqqqqqqqqqqqqqqqqqqqqqqqqqqqqqqqqqqqqqqqqqq
@m140306_234628_42137_c100634642550000001823117809121440_s1_p0/3249/ccs
CATGTTTGCGAACCTCATCACTCGTTGCGGCAATACTTTCGTGCCAATCCGGTACGTGGTGTATGCAAGGGAAATTAACGGACGGCCTCAATTCCTGCAAGGTAACGCACCGCGGCCCAAGAGCCATTAAGCGATATAATCGCACATCTGGCCAACCCGCCACGTACCGGATTGGCACGCTTGCAGAGAATCCTGGGCTCTTCAACCAACAGTGACGGGGGCTTATTAGGAGGATTTTGATACGGACGCGCAACCGTCGTCAGGCAGCTTTGAAGCCCGTCTCTCCGGATGCCAAGCTTGTTGTGCCAATCCGGTACGTGGCGGCCGAGTTCGCTCACCTTTTTGAATCCTCGGACGCCATAACTAACAGCCCGTTTATGGAAGAGTATGCACTGCCTAAGGGCGGAGGGCCAAAGAGTCCTCCAGGTACCGGATTGGCACTGGCCTACGTGCCCCAATTACCACATTAAAGATATCTGCACTGGCGTCCCCTCTTCTCGAGGACGAGGGTAAAAAAGCGCCATTGCACTAGGACTTACCGCGGAGACTGCCTCTGCTGGCCTACGTGCCAATCCGGTACGTGGCGTTGCATGTATTGCAGCCTCAGGGACGTCAGTGGATCATGAAGGTAGAGCATGCGTCCTCTGCTGTTAAAAATCTGAGTTCTGGACAAACTACCAATTGGCCACGTACCGGATTGGGCACGAAAGTATTGCCGGACAGCATCTTCCTTGCCTCAACATG
+
dcccOa^a`a[`_dcacWcP]bK^_dbVSSVSXXXW9WRVODPMXWXRSV-SQ@SXWUXXWXXRXFCGAWK;XVHF=XU:CUTFIBQCKWXHTTXXUVKXHGGOXSUWAFXUDKX@DD:XRQVHXXFVQXRGUWBWSJX<FSBARXDS:IJ<UFT$<HIDIO@PG>FS>RD4IFYABE)8BTFI:OSRLRNKSPDXXTNNMXWHPUREJAJCV+B84TVPNQQRXPWHGPI>IO%SVVTWRSPCRL<.UAF3NGF(<TXVCG/TQX1QAWWLGV@0XF6?TATN<UFXUHGCSQIXRSXPUNURD8UMTFUX=XUIINWAT<<R;SOABRVBVU@6,LCSJXXSVSSVGTRSED=VV=XO>WJWC?WWG2DHSD;KLPSOPKL;L9F9L<ELH8J-C:AK<LL<7LH,LLHL%HILFLK-LHILK>LK9KLELKKL;LHFL))B>LLI<HKI:LLLFLKHLKLLE?FL:6KE8B1BF:J>LKKFL?FL+=FJF?KK?K4?BDJ;E;HBLLE$IFKGFKJKJ?LDFLKLKKK8LL>:=KJL?L@LLMD1S)5RSWWRQKQW:CI<QR,S5XGXSAIHVWCQWOLRFPVQ?TWWECDXSEP=DOXHI=8WXQQTRAXI+VW;JWWXVCP>QA2F9;DXW*VWQGRT1WGTSR'P(LLRVT?RGASBROD(RP5JRGHD0FEENSTOTGUMQKHPD\RSODQ,SPMFL/0QD6RKFS7:VJHGTWPWQNG0Q7TWJEKQWQRSSW@Q
@m140306_234628_42137_c100634642550000001823117809121440_s1_p0/3290/ccs
CATGTTGCGAACCTCATCACTCGTTGCGGCAATACTTTTCGTGCCAATCCGGTACGTGGCCAATTGGTAGTTTGTCCAGAACTTCAGATTTTAACAGCAGAGGACGCATGCTCTACCTTCATGATCCACTGACGTCCCTGAGGGCTGCAATACATGCAACGCCACGTACCGGATTGGGCACAACAAGCTTGGCATCCGGAGAGACGGGCTTCAAAAGCTGCCTGGACGACGGTTGCGCGTCCGTATCAAAATCCTCCTAATACAAAGCCCCCGTCACTGTTGGTGTGAAGAGCCAGGATTCTCTGCAAGCGTGCCAATCCGGTACGTTGGCGGCCGAGTTCGCTCACGCGTTTTTGGAATCTCGGACGCCATAACTAACAGCCGTTTATGGAAGAGTATGCACTGCCATAAGGGCGGAGGGCCAAGAGTCCTCCAGGTACCGGATTGGCACTGGCCTACCGTGCCCAATTACCCACATTAAAGATATCTGCACTGGCGTCCCCTCTTCTCGAGGACGAGGGTAAGAAAAGCGCCATTGCACTAGGACTTACCGCGGAGACTGCCTCTGCTGGCCTACGTGCCAATCGGTACGTGGCGGGTTTGGCCAGATGTGCGATTATATCGCTTAATGGCTCTTGGCCGCGGTGCGTTACCTTGCAGGAATTGAGGCCGTCCGTTAATTTCCCTTGCATACCACCACGTACCGGATTGGCACGAAAGTATTGCCGGACAGCATCTTCCTTGCCTCAACAGTG
+
F4?='L<<HJL:K<LFLJLKLIKHL1IJ6KJK78B5FGI?JI;;4FLK5IFL05KK;-F+L8FF?1HK>$A78JLGLK>KL<#25LJF5>L1JL@KHAL*;8FLKL@KJ7K49434<8LCLLH:<CSLD,JKCEC-@=K:4)0PLILD,F=JJK%>)/KHKGL;ILLLEL;=FEL,?</,+4391&:=&<*/'?14/:::?*)%*%=;:8:5'=3,**@(:3@%?@?@?@:@?@2=@.,:0</:1(8(3@@:+2/&2/+5//'1)2#,**38.-90.,(21,1()06.4:?0$3@.@=*2??>?<)+;>@@??2?0=/99./*347(0=@<::>@@;3+1=+>(4:2(/-0..*.'-5.@.-=8@@9@<@;;0<@;->>=))2@?@@;?)@<2@@):@708@?>0.:)=:37=(<9@3/@@<@??(>:+(:?;39/1@-'=5:12@=@@@,><@6+@@(>?1?%@@<.&>*5??02@00&;>(@@0=8::?@??/A@<@*????=?@1:0,@0=50007@@29@'9@;@988+=:?@:0/@??,/@?>@@45<.,@=?@?78)<?'><@@)@1)/+9@@7+>-:2(06,?1@9=@*;@<(:><;4@@?31@/>9@@2@/30=;@$&-1@3+1</?>@*@=@@/3F@??>%(=&>:I5:=6GF>KL?I<M.BF>ALGFL;(JL?5LLIFICD;@-/3*HHI8K7=L<J'HFI=DF>G.?DG/G$DBEL5M=KEFC8F=?@1</2/6@<@2@62'1@
@m140306_234628_42137_c100634642550000001823117809121440_s1_p0/3303/ccs
CATGTTTGCGAACCTCATCACTCGTTGCGGCAATACTTTCGTGCCAATCCGGTACGTGGCCAATTGGTAGTTTGTCCAGAACTCAGATTTTAACAGCAGAGGACGCATGCTCTACCTTCATGATCCACTGACGTCCCTGAGGCTGCAATACATGCAACGCCACGTACCGGATTGGCACGTAGGCCAGCAGAGGCAGTCTCCGCGGTAAGTCCTAGTGCAATGGCGCTTTTTTACCCTCGTCCTCGAGAAGAGGGGACGCCAGTGCAGATATCTTTAATGTGGTAATTGGGGCACGTAGGCCAGTGCCAATCCGGTACCTGGAGGACTCTTGGCCCTCCGCCCTTAGGCAGTGCATACTCTTCCATAAACGGGCTGTTAGTTATGGCGTCCGAGGATTCAAAAAGGTGAGCGAACTCGGGCCGCCACGTACCGGATTGGCACGCTTGCAGAGAATCCTGGGCTCTTCAACCAACAGTGACGGGGGCTTATTAGGAGGATTTTGATACGGACGCGCAACCGTCGTCAGGCAGCTTTGAAGCCCGTCTCTCCGGATGCCAAGCTTGTTGTGCCAATCCGGTACGTGGCGGGTTGGCCAGATGTGCGATTATATCGCTTAATGGCTCTTGGGCCGCGGTGCGTTACCTTGCAGGAATTGAGGCCGTCCGTTAATTTCCCTTGCATACACCACGTACCGGATTGGCACGAAAGTATTGCCGGACAGCATCTTCCTTGCCTCAACATG
+
d_.[E^aTdT>RTWSN:U]bOGYc[_F?ETHLQHcDMVUZ5ad\c<_\Zq^dNccaPGdNc_dXWQTU]T9SdOaYqdc5a^\McR^R`UdMW@NUOYPO^bSPG]Mc3NL]GSE]VdQQbHV]OdO^PM=La]ISdcSdFa?^NQCP_bIaURbQaQa4`cNU:bYJE`c;dVdRaTV_bDZ:dMN]:Q`MV?c_c[c3a]`Y_bSUcNU_(bZ_aA\YVFd^GT[Kddqbq/qqYi_\MVq`BfCBqqiBcqaDaAGYaq\Yaqq]SqqffqiqqfWiLq[b`Sq0HR=Uq`C[T@\NKif1RdqVqNi_fRiaPiqMbW@qiWfN_X`iMqia@cQ9ZdPSb\dQ^^^`fD[bWq_SqTqa[NiiiCq[,bqq]_qBiqqLq`iq]NqbCU>Ia^VqiUqJ\aWOF?c_f`bX%qBBqqKiiUqqiNPH\cfiPb8`cqqacWiqJViiqbqiFKVi4qiVqqFdJaJiOqKiTcZ3]SHF`Oqq[iqT[qcqYqqYqiqiiaJ7]XdqqqJiR[qqi]qRqiq<fqqqqqifq-qqqqdqqiiqqdqqqqEqaqaqqqibqqqfLbqqqCq[qY_`qq6qq[qqqqiqSqiQqqq`qYqqq[M_ibb?dZq\qq&qSqq@qSqqCaf?Zf[QqfWqq%qZqqdqWqqqdacqCFEGYq9aIqqYqZ`qcqqqqafqbqqqiqYqqifidqqq^qbqOdqqfqqZi_iqU`c_qqKqUJdqi[qPqqq>6qqqqqqqqb
@m140306_234628_42137_c100634642550000001823117809121440_s1_p0/3365/ccs
CATGTTTGCGAACCTCATCACTCGTTGCGGCAATACTTTCGTGCCAATCCGGTACGTGGTGTATGCAAGGGAAATTAACGGACGGCCTCCAATTCCTGCAAGGTAACGCACCGCGGCCCAAGAGCCATTAAGCGATATAATCGCACATCTGGCCAACCCGCCACGTACCGGATTGGCACAACAAGCTTGGCATCCGGAGAGACGGGCTTCAAAGCTGCCTGACGACGGTTGCGCGTCCGTATCAAAATCCTCCTAATAAGCCCCCGTCACTGTTGGTTGAAGAGCCCAGGATTCTCTGCAAGCGTGCCAATCCGGTACGTGGCGGCCGAGTTCGCTCACCTTTTTGAATCCTCGGACGCCATAACTAACAGCCCGTTTATGGAAGAGTATGCACTGCCTAAGGGCGGAGGGCCAAGAGTCCTCCAGGTACCGGATTGGCACTGGCCTACGTGCCCCAATTACCACATTAAAGATATCTGCACTGGCGTCCCCTCTTCTCGAGGACGAGGGTAAAAAAGCGCCATTGCACTAGGACTTACCGCGGAGACTGCCTCTGCTGGCCTACGTGCCAATCCGGTACGTGGCGTTGCATGTATTGCAGCCTCAGGGACGTCAGTGGATCATGAAGGTAGAGCATGCGTCCTCTGCTGTTAAAATCTGAGTTCTGGACAAACTACCAATTGGCCACGTACCGGATTGGCACGAAAGTATTGCCGGACAGCATCTTCCTTGCCTCAACATG
+
q[_aK`iXqqqqqi`c[WqqicqfZqYb1WTqqqUi]qqfcqqqqqq`[qUXWXqqqqqqqqq]\[qqiqqVqqQqb`aMq[q\qIqi'Wfq^iqq^qc\iKqqiqbciiKaiiNqWqqZqq][QqqqqqcS1fq^qb7iiqqq+qZqiiTiNiiqCqqQqqq_i`qUqOqqRqqqqHqYqQqqfiiqqqqcqiqVqqZq`qaZ`qdJqc.qqidiMbqiqibi_qfbaqbWq_^i?q]qqXiMqiqqqqqPdqiq`qqd/qqiqqqi_qaWqq[qiqqcqiV.FaiqVi_TicqfacfZqiMU\qKqqfiNqbqi`qcq_qq[i^c^ZiBqbqXqqqfqSqqqqqqqqYd]qiiIicYqia<q`WfqqqqXqqqZqqqifqqqifq^iqqaqqqqqqqqqKqfiiqqIqqfqqq_qqqqqqqqqLiqiqqqqd[qiqqqqqHqiqqPqqqdDqqqqq^qqqqqfqqqqqqqqqqqqiqqifqqqqqfOqqqqO]iqqUEd_qqD`i_qqqqqXqqqqqqqqqqqfqfqiq^qqfqfqcqqqdiqiLiq]RibdQqqqiqiqiaqqVciqffqLqfqqqqqT`qqqqqqqqiiqq[qqqffqqqfq_qqfq_qqqQqcqqqqYq[ZqiqiqqqqqqqqqdfqfqqqqYqqVqqqqqZqqqqqdqqqqqqqqqfqZi[qqqqq`T4qqqi_qqqaqqqqqq]aYfqqqdqffqqiqiqqqqbfqq\fqfqqqNiqqIbqqiqq
@m140306_234628_42137_c100634642550000001823117809121440_s1_p0/3367/ccs
CATGTTGAGGCAAGGAAGATGCTGTCCGGCAATACTTTCGTGCCAATCCGGTACCTGGAGGACTCTTGGCCCTCCGCCCTTAGGCAGTGCATACTCTTCCATAAACGGGCTGTTAGTTATGGCGTCCGAGGATTCAAAAAGGTGAGCGAACTCGGCCGCCACGTACCGGATTGGCACGCTTGCAGAGAATCCTGGGCTCTTCAACCAACAGTGACGGGGGCTTATTAGGAGGATTTTGATACGGACGCGCAACCGTCGTCAGGCAGCTTGAAGCCCGTCTCTCCGGATGCCAAGCTTGTTGTGCCAATCCGGTACGTGGCGTTGCATGTATTGCAGCCCTCAGGGACGTCAGTGGATCATGAAGGTAGAGCATGCGTCCTCTGCTGTTAAAATCTGAGTTCTGGACAAACTACCAATTGGCCACGTACCGGATTGGCACTGGCCTACGTGCCCCAATTACCACATTAAAGATATCTGCACTGGCGTCCCCTCTTCTCGAGGACGAGGGTAAAAAAGCGCCATTGCACTAGGACTTACCGCGGAGACTGCCTCTGCTGGCCTACGTGCCAATCCGGTACGTGGCGGGTTGGCCAGATGTGCGATTATATCGCTTAATGGCTCTTGGGCCGCGGTGCGTTACCTTGCAGGAATTGAGGCCGTCCGTTAATTTCCCTTGCATACACCACGTACCGGATTGGCACGAAAGTATTGCCGCAACGAGTGATGAGGTTCGCAAACATG
+
q[qqfqfqCqiqd]q4IRqqqqqJq_KRfiTbqq`IKCKqqqiqqqqLYqqiqqqqaqQiqqfqYqqOq_qqqPqiTiqqqqiqbqqqiYqq_qqiqq)qqqciqq(qqfqiqqqqqqqqqqqqqfqqqiqiqqqNqqqqfqqiqqqqqqiq`KqMqd6qi\qZYN7aiqqqfqi]qqqqqicqqqiTqqqqqZqqqqqdqiqqqqqqHqqqqqq8qqqqQqqqRqq;qqWqq`qqqqqqqqiqqqqiq>qqqqLqaqqLqqq\qqC;^qfqqqqqqqBqaqqqqqqqqJqWiqqqqqqqqqUcqMqq\qqqqqcqiiqqqqqqqqqqqqqqqqqf/qqq\qfqqqqqqqqqqqqqqqqqbqqSqqqqqqqiqWqqiqqqqqZ`qqqqiqqqqqqqiqqqqqRqqqqqqqqq`qqqcqqqqqqqqqq_qbqqqqqqq`qqZqfqqq`qqT;qqqqqqqq7qS^qqqiqqqqqqiqqqqq[qUqqqq'iqqqPqqqq^qqqqqq(]@Xqq_qqqqqUqqEqiqqdqqqqX\qaqqqAXqqKqqqqfqqqqqqqdqqq_qBqqqqqqqqqfqqXqdqqqqbqDqUSqqqqiqqqqqqqqqAqZq\^qqqqqqqqqqqq?q^qq_iBbqVqqffqqiqqqqqqqqqbqqNiqqqqWqqqqqaqDqqqqiq^qq:qqqq[qqqfiqQqqEcqqqqKqcqq_qfqVqiqqWqaqf_Qqqfqqq'qq[Fd`cq?qq`qqScqffXqq
@m140306_234628_42137_c100634642550000001823117809121440_s1_p0/3404/ccs
CATGTTGAGGCAAGGAAGATGCTGTCCGGCAATACTTTCGTGCCAATCCGGTACGTGGCGGCCGAGTTCGCTCACCTTTTTGAATCCTCGGACGCCATAACTAACAGCCCGTTTATGGAAGAGTATGCACTGCCTAAGGGCGGAGGGCCAAGAGTCCTCCAGGTACCGGATTGGCACGCTTGCAGAGAATCCTGGGCTCTTCAACCAACAGTGACGGGGGCTTATTAGGAGGATTTTGATACGGACGCGCAACCGTCGTCAGGCAGCTTTGAAGCCCGTCTCTCCGGATGCCAAGCTTGTTGTGCCAATCCGGTACGTGGTGTATGCAAGGGAAATTAACGGACGGCCTCAATTCCTGCAAGGTAACGCACCGCGGCCCAAAGAGCCATTAAGCGATATAATCGCACATCTGGCCAACCCGCCACGTACCGGATTGGCACTGGCCTACGTGCCCCAATTACCACATTAAAGATATCTGCACTGGCGTCCCCTCTTCTCGAGGACGAGGGTAAAAAAGCGCCATTGCACTAGGACTTACCGCGGAGACTGCCTCTGCTGGCCTACGTGCCAATCCGGTACGTGGCGTTGCATGTATTGCAGCCTCAGGGACGTCAGTGGATCATGAAGGTAGAGCATGCGTCCTCTGCTGTTAAAATCTGAGTTCTGGACAAACTACCAATTGGCCACGTACCGGATTGGCACGAAAGTATTGCCGCAACGAGTGATGAGGTTCGCAAACATG
+
qqqqqqqqqqqqqqqqqqqqqqqqqqqqqqqqqqqqqqqqqqqqqqqqqqqqqqqq?qqqqqqqqqqqqqqqqqqqqqqqqqqqqqqqqqqqqqqqqqqqqqfqqqqqqqqqqqqqqqqqqqqqqqqqqqqqqqqqqqqqqqqqdqqqqqqqqqqqqqqqqqqqqqqqqqqqqqqqqqqqqqqqqqqqqqqqqqqqqqqqqqqqqqqqqqqqqqqiqqqqqqqqqqqqqqqqqqqqqqqqqqqqqqqqqqqqqqqqiqqqqqqqqqqqqqqqqqbqqqqqqqqqqfqqqqqqqqqqqqqqqqqqUqqqqqqqqqqqqqqqqqqqqqqqqqqqqqqqqqqqqqqqfqqqqqqqqqqqqqqqqqqqqqqqqqqqqqqqIqq%qqqqqqqqqqqqqqqqqqqqqqqqqqqqqqqqqqqqqqqqqqqqqqqqqqqqqqqqqqqqqqqYqqqqqqq,qqqqqqqqdqqqqqqqqqqqqqqqqqqqqqqqqqqqqqqqqqqqqqqqqqqqqqqqqqcqqqqqqqqqqqqqqqqqqqqqqqqqqqqqqqqqqqqqqqqqqqqqqqqqqqqqqqqqqqqqqqqqqqqqqqqqqqqqqqqqqqqqqqqqqqqqqZqqqqqqqqqqqqqqqqqqqqqqqqqqqqqqqqqqqqqqqqqqqqqqqqqqqqcqqqqqqqqqqqqqqqqqqqqqqqqqqqqqqqqqqqqqqqqqqqq^qqqqqqqqqqqqqqqqqqqqqqqYqqqqqqqqqqqqqq
@m140306_234628_42137_c100634642550000001823117809121440_s1_p0/3436/ccs
GTCCCTCTTCTCGAGGACGAGGGTAAAAAAAGCGCCATTGCACTAGGACTTACCGCGGAGACTGCCTCTGCTGGCCTACGTGCCAATCCGGTACGTGGCGTTGCATGTATTGCAGCCTCCAGGGACTC
+
q!!GGJ;9LK>%&?)6'2.;4BFJ+26=5IB8JUBOQ'Q8EL*GE,=57MDTMJ@Q&XWXJ<=;9@I5KD38&)@PK9L@L7G6)97.8?L=J9JF&=F0<LIK78H9I)-&G8;'LH&BI4L?!!!"
@m140306_234628_42137_c100634642550000001823117809121440_s1_p0/3533/ccs
CATGTTTGCGAACCTCATCACTCGTTGCGGCAATACTTTCGTGCCAATCCGGTACGTGGCGGCCGAGTTCGCTCACCTTTTTGAATCCTCGGACGCCATAACTAACAGCCCGTTTATGGAAGAGTATGCACTGCCTAAGGGCGGAGGGCCAAGAGTCCTCCAGGTACCGGATTGGCACAACAAGCTTGGCATCCGGAGAGACGGGCTTCAAAGCTGCCTGACGACGGTTGCGCGTCCGTATCAAAATCCTCCTAATAAGCCCCCGTCACTGTTGGTTGAAGAGCCCAGGATTCTCTGCAAGCGTGCCAATCCGGTACGTGGTGTATGCAAGGGAAATTAACGGACGGCCTCAATTCCTGCAAGGTAACGCACCGCGGCCCAAGAGCCATTAAGCGATATAATCGCACATCTGGCCAACCCGCCACGTACCGGATTGGCACTGGCCTACGTGCCCCAATTACCACATTAAAGATATCTGCACTGGCGTCCCCTCTTCTCGAGGACGAGGGTAAAAAAGCGCCATTGCACTAGGACTTACCGCGGAGACTGCCTCTGCTGGCCTACGTGCCAATCCGGTACGTGGCGTTGCATGTATTGCAGCCTCAGGGACGTCAGTGGATCATGAAGGTAGAGCATGCGTCCTCTGCTGTTAAAATCTGAGTTCTGGACAAACTACCAATTGGCCACGTACCGGATTGGCACGAAAGTATTGCCGGACAGCATCTTCCTTGCCTCAACATG
+
qqqqqqqqqqqqqqqqqqqqqqqqqqqqqqqqqqqqqqqqqqqqqqqqqqqqqqqqqqqqqqfqqqqqqqqqqqqqqAqqqqqqqqqqqqqqqqqqqqqqqqqqqqqqqqqqiqqqqqqqqqqqqqqqqqqqqqqqqqqqqqqqqqqqqqqqqqqqqqqqqqqqqqqqqqqqqqqqqqqqqqqqqqqqqqqqqqqqqqqqqqVqqqqqq`qqqqqqqqqqqqqqqqqqqqqqqqqqqqqqqqqqqqqqqqqqqqqqqqqqqqqqqqqqqqqqqqqqqqqqqqqqqqqqqqqqqqqqqqqqqqqqqqqqqqqqqqqqqqqqqqqqqqqqqqqqqqqqqqqqqqqqqTqqqqqqqqqqqqqqqqqqqqqqqqqqqqqqq`qqqqqqqqqqqqqqqqqqqaqqqqqRqqqqqqqqqqqqqqqqqqqqqqqqqqqqqqqqqqqqqqqqqqqqqqqiqqqqqqqqqqqqqqqfqqqqqqqqqqqqqqqqqqqiqqqqqqqqqqqqqqqqqqqqqq@qqqqqqqqqqqqqqqqqqqqqqqqqqqqqqqqqqqqqqqqqqqqqqqqqqqqqqqqqqqqqqqqqqqqqqqqqqqqqqqqqqqqqqqqqqqqqqqqqqqqqqqqqqqqqqqqqqqqqqqqqqqqqqqqqqqqqqqqqqqqqqqqqqqqqqqqqqqqqqqqqqqqqqqq\qqqqqqqqqqqqqqqqqqqqqqqqqqqqqqqqqqqqqqqqqqqqqqqqqqqqqqqqqqqqq
@m140306_234628_42137_c100634642550000001823117809121440_s1_p0/3589/ccs
CATGTTTTGCGAACCTCATCACTCGTTGCGGCAATACTTTCCGTGCCAATCCGGTACGTGGTGTATTGCAAGGGGAAATTAACGGACGGCCTCAATTCCTGCAAGGGTAACTGCACCGCCGGCCCAAGAGCCATTAAGCGATATAATCGCACTCCTGGCCAACCCGCCACGGTACCGGATTGGCACGCTTTGCAGAGAATCCTGGGCGTCTCACCCAACCAGTGACGGGGGGCTTATTAGGAGGATTTTGATACGGACGCGCAAACCGTCGTCAGGCAGCTTTGAAGCCCGTCTCTCCGGATGCCAAGCTTGTTGTGCCAATCCGGTACGTGGCCAATTGGTAGTTTGTCCAGAACTCAGATTTAACAGCAGAGGACGCATGCTCCTACCTTCATGATCCACTGACGGTCCCTGAGTGCTGCAATACATGCAACGCCACGTACCGGATTGGCACGTAGGCCAGCAGAGGCAGTTCTCCGCGGTAAGTCCTAGTGCAATGGCGCTTTTTTACCCTCGTCCTCGAGAAGAGGGGACGCCAGTGCAGATATCTTTAAATGTGGTAATTGGGGCACGTAGGCCAGTGCCAATCCGGTACCATGGAGGGACTCTTGGCCCTCCGCCCTTAGGCAGTGCATACTCTTCCATAAACGGGCTGTTAGTTATGGCGTCCGAGGATTCAAAAAGGTGAGCGAACTCGGCCGCCACGTAACGGATTGGCACGAAAGTATTGCCGGACAGCATCTTCCTTGCCTCAACATGCATGTTGAGGCAAGGAAGATGCTGTCCGGCCAATACTTTCGTGCCAATCCGGTACGTGGTGTATGCAAGGAAATTAACGGACGGCCCTCAATTCCTGCAAGGTAACGCACCGCGGCCCAAAGAGCCATTAAGCGATATAATGCACATCTGGCCAACCCGCCACGTACCGGATTGGCACAACAAGCTTGGCATCCGGACAGACGGGCCTTCAAAGCTGCCTGACGACGGTTGCGCGTCCGTATCAAAAATCCTCCTAATAAGCCCCCGTCACTGTTGGTTGAAAGAGCCCAGGATTCTCTGCAGCGATGCCAATCCGGTACAGTGGCGGCCGAGTTCGCTCACCTTTTTGAATCCTCCGGACGCCATAACTAACAAGCCCGTTTATGGAAGAGTATGCACTGCCTTAAGGGCGGAGGCCAAGAGTCCTCCAAGGGTACCGGATTGGCAACTGGCGCTACGTGCCCCAATTAGCACCATTAAAGATATCTGCACTGGCGTCCCCTCTTCTCCGAGGACGAGGGTAAAAAGCGCCATTGCACTAGGACTTAACCGCGGAGACTGCCCTCTGCTGGCCTACGTGCAAGCTCCGGTACAGTGGCGTTGCATGTATTGCAGCCTCAGGGACGTCAGTGGAGTCATGAAGGTAGAGCATGCGGTCCTTGCTGTTAAAATCTGAGTGTCTGGACAAACTACCAATTGCCACGTAGCCGGCATTGGCACGAAAGTTATTGCCGCACGATGTGATTGAGGTTCCGCAAACATG
+
/40+(/2/44134(+&-3.44'4343'43,4,3/.44($-!#.0+&%$&434'%$%444*44444+&04//$114(43/.30#0444')%44..444.4434.4$/64'4/&144/43)(2424/$1.43143(4244044444&4/44(-%(#$4342404(0.1&4.(%.&3$(144-424433%0%'%4'4$/4$0##44/440(10#2$(3424%//34.440444444343343&41144%4444444434442334%2&(.244%44.340.443443&4424433$34.2444442143443340.434-34+'%143444.3$-43(3434'#%42%(424$433%14444:?-63.;8?0$?;@+@+@6@?98)0+0,-&;/;*<@;;93@<:@.>?)?@<.3+)?%368?:/>1@???@@=0@??4@@@@;9;@&+,#@3=8@<-:/;@7@?@@5':5@?@@5@9;;@?-=@;.@8?.@<?/9@@?@@=@;;:%@@@2*?*</.>>>.@>0@@@?@.8,0@??@>*?8=29;?@<9;<@3@@-7-@?@?@::@;;/;=3@@@93@?@.0%<$>;=&@?.?:<@8/@7<>@@,??@@@)/?<@6@@@41+40@:@?=@3@?@@=:,8@@?@@>@@@:@:@>@@?-@'@.23@?@=@@@@:@/==@??@=>@3@@-0@?-@@:-@@@@?@>@=6(?+/>*3(8=0=@=@@@@@6@@;@@2?<,@??@@@0@@>.)8>@@@?.?>'?@@@@?@2@9+?->3,9+?9@7:.=?@?@@;1?#"!#,&-.,%%*4444243433434&0444&4444444%3434*4433%2-1444(0(334433$4343(434.443.4/44.44424044&3234/3443444'1444443.4%343444/2424).$'+.$-%1444*4*743424433$343434.%24/4/24(3&!$0$3&44'333$24442%034344403.33'44432,.2443#0-$1-20024434434434,&333)%24444234*/2(2%/,3/-/44433&0444244($'$3'44'2.43.43443/%4/#2/$%&44443/4('44444344'43.4404)/424/0324343/44344&14.444%420$24/434440(444.4424$##4142$03%#4+42424(4143'1($-/4442424424*702044'/.#*044434-443(43#0"34&0&34(44444'.3$.432%.444/*44440/444'(4434.4442444(44444$""&434244443344034$1&03414424/4/%1#$2344404143&344,#14(%-&43444.'43'2%2%..24444434443&2444/244,#+/3)+3.(4+04.4(34/4/4442444(3#/&.42'$.00.3%11/34)1424%3(4$40422#$34%133&3%244/2/("34(4-4-2$13444-4(/%-30423'03&-23$2434%%(/0430$%(32/4/-&&
@m140306_234628_42137_c100634642550000001823117809121440_s1_p0/3590/ccs
CATGTTTGCGAACCTCATCACTCGTTGCGGCAATACTTTCGTGCCAATCCGTACGTGGTGTATGCAAGGGAAATTAACGGACGGCCTCAATTCCTGCAAGGTAACGCACCGAGGCCCAAGGAGCCATTAAGCGATAATAATTCGCACATCTGGCCAACCCGCCACGTACCGGATTGGCACGCTTGCAGAGAATCCTGGGCTCTTCAACCAACAGTGACGGGGGCTTATTAGGAGGATTTTGATACGGACGGCGCAACCGTCGTCAGGCAGCTTTGAAGCCGTCTCTCCGGATGCCCAAGCTTGTTGTGCCAATCCGGTACGTGGCGTGCCGAGTTCGCTCACCTTTTTGAATCCTCGGACGCCATAACTAACAGCCCGTTATGGAAGAGTCATGCACTGCCTAAGGGCGGAGGGCCAAGAGTCCTCCAGGTACCGATTGGCACTGGCCTACGTGCCCCAATTACCACATTAAAGATTATCTGCACTGGCGTCCCCTCTTCTCGAGGAACGAGGGTAAAAAAGCGCCATTGCACTAGGACTTACCGCGGAGACTGCCTCTGCTGGCCTACGTGCCCAATCCGGTACGTGGCGTTGCATGTATTGCAGCCTCAGGGAACGTCAGTGGATCATGAAGGTAAGAGCATGCGTCCTCTGCTGTTAAAATCTGAGTTCTGGACAAACTACCAATTGGCCACGTACCGGATTGGCACGAAAGTTATTGCCGGACAGCATCTTCCCTTGCCTCAACATG
+
2.4424403404/#23442$21%4444312$23444344444/3(34334$33$$3'44244444$4-443443431#(4320-%((((($4+3411%1344-43444242"$3.4434%34434*24%142043%3%3/$0244414(34(33423$14.14443-43434/342414344444342)4344344244444$24343434&1(4444,4444+$4434/14/344-44440+%42444%,44444244433#%4(42444344&041%404034.141/434%243444343343&1244442444444%%%,4.##%4444%24434+433#434433443(.4%3434444/3444343)23442#33424344444(444/4&40244(40444.44$43',34/424)34144/43%14.(3424/44414-44/2444-4443424&14421+$%)/44%1443/+4444'6344/444-134444.4$4#&124/442$43244344/44344$344434433444444144444.334.&44-4343443/443$061443444442443444&24,44434/44(.424424%'4.44%424,('6444444%1344&234444.*432%24443434&1244444444434.34442344044343434(3&44&4/4243443424(434.444%13(44$42443$3.4.434%11344243%*-4443
@m140306_234628_42137_c100634642550000001823117809121440_s1_p0/3591/ccs
CATGTTGAGGCAAGGAAGATGCTGTCCGGCAATACTTTCGTGCCAATCCGGTACGTGGCCAATTGGTAGTTTGTCCAGAACTCAGATTTTAACAGCAGAGGACGCATGCTCTACCTTCATGATCCACTGACGTCCCTGAGGCTGCAATACATGCAACGCCACGTACCGGATTGGCACGTAGGCCAGCAGAGGCAGTCTCCGCGGTAAGTCCTAGTGCAATGGCGCTTTTTTACCCTCGTCCTCGAGAAGAGGGGACGCCAGTGCAGATATCTTTAATGTGGTAATTGGGGCACGTAGGCCAGTGCCAATCCGGTACCTGGAGGACTCTTGGCCCTCCGCCCTTAGGCAGTGCATACTCTTCCATAAACGGCTGTTAGTTATGGCGTCCGAGGATTCAAAAAGGTGAGCGAACTCGGCCGCCACGTACCGGATTGGCACAACAAGCTTGGCATCCGGAGAGACGGGCTTCAAAGCTGCCTGACGACGGTTGCGCGTCCGTATCAAAATCCTCCTAATAAGCCCCCGTCACTGTTGGTTGAAGAGCCCAGGATTCTCTGCAAGCGTGCCAATCCGGTACGTGGCGGGTTGGCCAGATGTGCGATTATATCGCTTAATGGCTCTTGGGCCGCGGTGCGTTACCTTGCAGGAATTGAGGCCGTCCGTTAATTTCCCTTGCATACACCACGTACCGGATTGGCACGAAAGTATTGCCGCAACGAGTGATGAGGTTCGCAAACATG
+
ciqq7[Eqdqd.cKqUqfqq]qqqqfqqqqqqqdiCiqqqqqiq(qqiqqqqqfqdAqfqqqdqiqqqqTqqqqqqqq*qqqd;qq'qqq1URqq^qqqqqqqqqqqqqqqqqqqqqcqqqqDZqqqqcqq[qfqqq]qqqfDqqfqqqqqqqqqqqq:qqqqqqqqqqqGqqqqqqiqqcqqqqqqqqqqqqqqqqqqqqq*qqqqqqqqqqqqqqqqqqqqqqqqqqqqq?qqqqqqqqqqqqqqqqqqqqqqqqqqqqqqqqqqqqqqqqqqqqqqqqqiqqqVqqqqqqq[qqqqqqqqqqqTq8MqqqqqaqiqqqqqqqqqqqqqbqqqqqqSqqqqqqqqqqqqqqqqqqqqqqqqqqqqq3qqqqqqqqfqqqqqqqqLqqqqqqAqqHqqqqqqqqqqqqqqqqq4qcqq+qqqqqqqqqqqqqfqqqqqqqfqqqQqqqqqqqqqqqqqqqqqqqqUqqqqqqqqqUqqiqqqqqqq[qqqqqqqqqqqqqqqqqqqqqqiqqqqqqqq3qqqqqqqqqqqqqqqqqqqqqqqqqqqqqq]qqqqqqq9qqqqqqqqqqqqqqqqqqqqqqq\qqFqGqdqqqqqqqqqqqqqqqqqqqqqqqqqqqqqqqqAqqfqqqqqqqqqqqqqqiqqqqqqqqKqqqqqqqqqbqqqqqqiqqWqqqqqqqqqqqiqqqqqqqqqqqqqqqqqqqDqqqqqqqqqqqq^qqqqqiqqqqq2qGqqqqaqqiqqq
@m140306_234628_42137_c100634642550000001823117809121440_s1_p0/3607/ccs
CATGTTTGCGAACCTCATCACTCGTTGCGGCAATACTTTCGTGCCAATCCGGTACGTGGTGTATGCAAGGGAAATTAACGGACGGCCTCAATTCCTGCAAGGTAACGCACCGCGGCCCAAGAGCCATTAAGCGATATAATCGCACATCTGGCCAACCCGCCACGTACCGGATTGGCACGCTTGCAGAGAATCCTGGGCTCTTCAACCAACAGTGACGGGGGCTTATTAGGAGGATTTTGATACGGACGCGCAACCGTCGTCAGGCAGCTTTGAAGCCCGTCTCTCCGGATGCCAAGCTTGTTGTGCCAATCCGGTACGTGGCGGCCGAGTTCGCTCACCTTTTTGAATCCTCGGACGCCATAACTAACAGCCCGTTTATGGAAGAGTATGCACTGCCTAAGGGCGGAGGGCCAAGAGTCCTCCAGGTACCGGATTGGCACTGGCCTACGTGCCCCAATTACCACATTAAAGATATCTGCACTGGCGTCCCCTCTTCTCGAGGACGAGGGTAAAAAAGCGCCATTGCACTAGGACTTACCGCGGAGACTGCCTCTGCTGGCCTACGTGCCAATCCGGTACGTGGCGTTGCATGTATTGCAGCCTCAGGGACGTCA
+
cqiqZqqqqqZqGq^a=ifqiqaiqbc]O`YSqTbqdqqRPqQQq]qq[qKq>`_ZiMa_bRiiUA`_Pqqqiaaiqqa_qqfTq^bqfBqbdLqqUV=^QJiiqNCYqbdcqUq?qqCqRTRqq^iqcq]i\\qcbbLLc^aqiqiZqbqLbLaGqqabqiZFOaUqiqqZqI_RfdiYVqBa\iiEYiiPTR7fqSfT`^iW]Idcq;qY_UiV-qiiqTO]qBq^^di5qiOqq^`iqaqK\];],5a^qZaNq_q^Iq?qbqKW_ii_fa[BXqqXZZTq>qOTR\CUfSqa`Xa`dqiqCqqfccZqfq]ibqfPii^qSqXq@Wqiq?qdqVdAiqqVciqq[qqfTqqXq[qdiZqqqfqqOiTqqqZqqqfiqiq\iqqqdbiqqqZ_dNqqWifqQqqHqqJfEqqqqqqiq^qqZqqq\qqqfqq]qqqiiMqfqidbq\WN_qqiqfqq_qfZiNifqqi`q]qqfZq]q`iq`aqUqqf^Na\\d3Nq\qqd^i<qqNFqqqqiid_qqqqqqqiiqLqqqqcqqiqfqiqqqqiiiVqcqqVqqDqSqqfGqqafqEiqTqaqfcaq[XqqqqqViqqqqq[qU^iaWL]5qCiqqqqq`q
@m140306_234628_42137_c100634642550000001823117809121440_s1_p0/3613/ccs
CATGTTTGCGAACCTCATCACTCGTTGCGGCAATACTTTCGTGCCAATCCGGTACGTGGCCAATTGGTAGTTTGTCCAGAACTCAGATTTTAACAGCAGAGGACGCATGCTCTACCTTCATGATCCACTGACGTCCCTGAGGCTGCAATACATGCAACGCCACGTACCGGATTGGCACGTAGGCCAGCAGAGGCAGTCTCCGCGGTAAGTCCTAGTGCAATGGCGCTTTTTTACCCTCGTCCTCGAGAAGAGGGGACGCCAGTGCAGATATCTTTAATGTGGTAATTGGGGCACGTAGGCCAGTGCCAATCCGGTACGTGGCGGGTTGGCCAGATGTGCGATTATATCGCTTAATGGCTCTTGGGCCGCGGTGCGTTACCTTGCAGGAATTGAGGCCGTCCGTTAATTTCCCTTGCATACACCACGTACCGGATTGGCACAACAAGCTTGGCATCCGGAGAGACGGGCTTCAAAGCTGCCTGACGACGGTTGCGCGTCCGTATCAAAATCCTCCTAATAAGCCCCCGTCACTGTTGGTTGAAGAGCCCAGGATTCTCTGCAAGCGTGCCAATCCGGTACCTGGAGGACTCTTGGCCCTCCGCCCTTAGGCAGTGCATACTCTTCCATAAACGGGCTGTTAGTTATGGCGTCCGAGGATTCAAAAAGGTGAGCGAACTCGGCCGCCACGTACCGGATTGGCACGAAAGTATTGCCGGACAGCATCTTCCTTGCCTCAACATG
+
qqqqqqqqqqqqqqqqqqqqqqqqqqqqqqqqqqqqqqqqqqqqqqqqqqqqqqqqqqqqqqqqqqqqqqqqqqqqqqqqqqqqqqqqqqqqqqqqqqqqqqqqqqqqqqqqqqqqqqqqqqqqqqqqqqqqqqqqqqqqqqqqqqqqqqqqqqqqqqqcqqqqqqqqqqqqqqqqqqqqqqqqqqqqqqqbqqqqqqqqqqqqqqqqqqqqqqqqqqqqqqqqqqqqqqqqqqqqqqqqqqqqqqqqqqqqqqqqqqqqqqqqqqqqqqqqqqqqqqqqYqqqqqqqqqqqqqqqqqqqqqqqqqqqqqqqqqqqqqqqqqqqqqqqqqqqqqqqqqqqqqqqqqqqqqqqqqqqqqqqqqqqqqqqqqqqqqqqqqqqqqqqqqqqqqqqqqqqqqqqqqqqqqqqqqqqqqqqqqqqqqqqqqqqqqqqqqqqqqqqqqqqqqqqqqqqqqqqqqqqqqqqqqqqqqqqqqqqqqqqqqqqqqqqqqqqqqqqqqqqqqqqqqqqqqqqqqqqqqqqqqqqqqqqqqqqqqqqqqqqqqqqqqqqqqqqqqqqqqqqqqqqqqqqqqqqqqqqqqqqqqqqqqqqqqqqqqfqqqqqqqqqqqqqqqqqqqqqqqqqqqqqqqqqqqqqqqqqqqqqqqqqqqqqqqqqqqqqqqqqqqqqqqqqqqqqqqqqqqqqqqqqqqqqqqqqqqqqqqqqqqqqqqqqqqqqqqqqqqqqqqqqqqqqqqqqqqqqqqqqq
@m140306_234628_42137_c100634642550000001823117809121440_s1_p0/3645/ccs
CATGTTTGCGAACCTCATCACTCGTTGCGGCAATACTTTCGTGCCAATCCGGTACGTGGTGTATGCAAGGGAAATTAACGGACGGCCTCAATTCCTGCAAGGTAACGCACCGCGGCCCAAGAGCCATTAAGCGATATAATCGCACATCTGGCCAACCCGCCACGTACCGGATTGGCACTGGCCTACGTGCCCCAATTACCACATTAAAGATATCTGCACTGGCGTCCCCTCTTCTCGAGGACGAGGGTAAAAAAGCGCCATTGCACTAGGACTTACCGCGGAGACTGCCTCTGCTGGCCTACGTGCCAATCCGGTACGTGGCGTTGCATGTATTGCAGCCTCAGGGACGTCAGTGGATCATGAAGGTAGAGCATGCGTCCTCTGCTGTTAAAATCTGAGTTCTGGACAAACTACCAATTGGCCACGTACCGGATTGGCACGCTTGCAGAGAATCCTGGGCTCTTCAACCAACAGTGACGGGGGCTTATTAGGAGGATTTTGATACGGACGCGCAACCGTCGTCAGGCAGCTTTGAAGCCCGTCTCTCCGGATGCCAAGCTTGTTGTGCCAATCCGGTACCTGGAGGACTCTTGGCCCTCCGCCCTTAGGCAGTGCATACTCTTCCATAAACGGGCTGTTAGTTATGGCGTCCGAGGATTCAAAAAGGTGAGCGAACTCGGCCGCCACGTACCGGATTGGCACGAAAGTATTGCCGGACAGCATCTTCCTTGCCTCAACATG
+
qqqqqqqqqqqqqqqqqqqqqqqqqqqqqqqqqqqqqqqqqqqqqqqqqqqqqqqqqqqqqqqqqqqqqqqqqqqqqqqqqqqqqqqqqqqqqqqqqqqqqqqqqqqqqqqqqqqqqqqqqqqqqqqqqqqqqqqqqqqqqqqqqqqqqqqqqqqqqqqqqqqqqqqqqqqqqqqqqqqqqqqqqqqqqiqqqqqqqqqqqqqqqqqqqqqqqqqqqqqqqqqqqqqqqqqqqqqqqqqqqqqqqqqqqqqqqqqqqqqqqqqqqqqqqqqqqqqqqqqqqqqqqqqqqqqqqqqqqqqqqqqqqqqqqqqqqqqqqqqqqqqqqqqqqqqqqqqqqqqqqqqqqqqqqqqqqqqqqqqqqqqqqqqqqqqqqqqqqqqqqqqqqqqqqqqqqqqqqqqqqqqqqqqqqqqqqqqqqqqqqqqqqqqqqqqqqqqqqqqqqqqqqqqqqqqqqqqqqqqqqqqqqqqqqqqqqqqqqqiqqqqqqqqqqqqqqqqqqqqqqqqqqqqqqqqqqqqqqqqqqqqqqqqqqqqqqqqqqqqqqqqqqqqqqqqqqqqqqqqqqqqqqqqqqqqqqqqqqqqqqqqqqqqqqqqqqqRqqqqqqqqqqqqqqqqqqqqqqqqqqqqqqqqqqqqQqqqqqqqqqqqqqqqqqqqqqqqqqqqqqqqqqqqqqqqqqqqqqqqqqqqqqqqqqqqqqqqqqqqqqqqqqqqqqqqqqqqqqqqqqqqqqqqqqqqqqqqqqqqqq
@m140306_234628_42137_c100634642550000001823117809121440_s1_p0/3655/ccs
CATGTTTGCGAACCTCATCACTCGTTGCGGCAATACTTTCGTGCCAATCCGGTACGTGGCGTTGCATGTATTGCAGCCTCAGGGACGTCAGTGGATCATGAAGGTAGAGCATGCGTCCTCTGCTGTTAAAATCTGAGTTCTGGACAAACTACCAATTGGCCACGTACCGGATTGGCACAACAAGCTTGGCATCCGGAGAGACGGGCTTCAAAGCTGCCTGACGACGGTTGCGCGTCCGTATCAAAATCCTCCTAATAAGCCCCCGTCACTGTTGGTTGAAGAGCCCAGGATTCTCTGCAAGCGTGCCAATCCGGTACGTGGCGGGTTGGCCAGATGTGCGATTATATCGCTTAATGGCTCTTGGGCCGCGGTGCGTTACCTTGCAGGAATTGAGGCCGTCCGTTAATTTCCCTTGCATACACCACGTACCGGATTGGCACGTAGGCCAGCAGAGGCAGTCTCCGCGGTAAGTCCTAGTGCAATGGCGCTTTTTTACCCTCGTCCTCGAGAAGAGGGGACGCCAGTGCAGATATCTTTAATGTGGTAATTGGGGCACGTAGGCCAGTGCCAATCCGGTACCTGGAGGACTCTTGGCCCTCCGCCCTTAGGCAGTGCATACTCTTCCATAAACGGGCTGTTAGTTATGGCGTCCGAGGATTCAAAAAGGTGAGCGAACTCGGCCGCCACGTACCGGATTGGCACGAAAGTATTGCCGGACAGCATCTTCCTTGCCTCAACATG
+
qqqqqqqqqqqqqqqqqqqqqqqqqqqqqqqqqqqqiqqqqqqqqqqqqqqqqqqqqqqqqqqqqqqqqqqqqqqqqqqqqiqqqqqqqqqqqqqqqqqqqqqqqqqqqqqqqqqqqqqqqqqqqqqqqqqqqqqqqqqqqqqqqfqqqqqqqqqqqqqqqqqqqqqqqqqqqqqqqqqqqqqqqqqqqqqqqqqqqqqqqqqqqqqqqqqqqqqqqqqqqqqqqqqqqqqqqqqqqqqqqqqqqqqqqqqqqqqqqqq`qqqqqqqqqqqqqqqqqqqqqqqbqqqqqqqqqqqqqqqqqqqqqqqqqqqqqqqqqqqqqqqqqqqqqqqqqqqqqqqqqqqqqqqqqqqqqqqqqqqqqqqqqqqqqqqqqqqqqqqqqqqqqqqqqqqqqqqqqqqqqqqqqqqqqqqqqqqqqqqqqqqqqqqqqqqqqqqqqqqqqqqqqqqqqqqqqqqqqqqqqqqqqqqqqqqqqqqqqqqqqqqqqqqqqqqqqqqqqqqqqqqqqqqqqqqqq1qqqqqqqqqqqqqqqqqqqqqqqqqqqqqqqqqqqGqqqqqqqqqqqqqqqqqqqqqqqqqqqqqqqqqqqqqqqqqqqqqqqqqqqiqqqqqqqqqqqqqqqqqqqqqqqqqqqqq:qqqqqqqqqqqqqqqqqqqqqqqqqqqq_qqqqqqqqqqqqqqqqqqqqqqqqqqqqqqqqqqqqqqqqqqqqqqqqqqqqqqqqqqqqqqqqqqqqqqqqqqqqqqqq
@m140306_234628_42137_c100634642550000001823117809121440_s1_p0/3657/ccs
CATGTTGAGGCAAGGAAGATGCTGTCCGGCAATACTTTCGTGCCAATCCGGTACGTGGCCCAATTGGTAGTTTGTCCAGAACTCAGATTTTAACAGCAGAGGACGCATGCTCTACCTTCATGATCCACTGACGTCCCTGAGGCTGCAATACATGCAACGCCACGTACCGGATTGGCACGTAGGCCAGCAGAGGCAGTCTCCGCGGTAAGTCCTAGTGCAATGGCGCTTTTTTACCCTCGTCCTCCGAGAAGAGGGGACGCCAGTGCAGATATCTTTAATGTGGTAATTGGGGCACGTAGGCCCAGTGCCAATCCGGTACCTGGAGGACTCTTGGCCCTCCGCCCTTAGGCAGTGCATACTCTTCCATAAACGGGCTGTTAGTTATGGCGTCCGAGGATTCAAAAAGGTGAGCGAACTCGGCCGCCACGTACCGGATTGGCACAACAAGCTTGGCATCCGGAGAGACGGGCTTCAAAGCTGCCTGACGACGGTTGCGCGTCCGTATCAAAATCCTCCTAATAAGCCCCCCGTCACTGTTGGTTGAAGAGCCCAGGATTCTCTGCAAGCGTGCCAATCCGGTACGTGGCGGGTTGGCCAGATGTGCGATTATATCGCTTAATGGCTCTTGGGCCGCGGTGCGTTACCTTGCAGGAATTGAGGCCGTCCGTTAATTTCCCTTGCATACACCACGTACCGGATTGGCACGAAAGTATTGCCGCAACGAGTGATGAGGTTCGCAAACATG
+
L_cKqqfq&qYqqZqiqqfqN9qMaiq]qqZqqqqWqqqqqqqqqqqDSKqqqqPqdq(qqqqUqqqqqqqqq2qRiqRVKYqqqqqqqKqqfLiKZqRqqqqqKqqqc[qMqaiqVqiqq]q8^iiqqqqqqqQqqq4q8q_qfX[qqqqqqYqTqqqaqqqqqqEqfqqYqRqqqq`qqLqiqqqqqfq]^=iqqqq`dqLRaqqqbqqqqq=qU`qqq]qqqqCqqqcq]:V`qXViAqc<`Nqiqq9qCqqqqqMPiqdqq_caqqqi[iiqqqq^qfqidqfqEqqqqqiR\q?q(LiqiqabqqqqXX:iqqFqqqqqqq`qqqqq[q>qqqNq0Uqi\qqqqqqiqRqqqqiqicqQqqqqqqq_qq^\q)qiqqfqf]qqaqfqqqTqqqqJ7cq_VAUfdqqqqqqqqiJqiq^]qqqqqqqqqqqNqaqfZWqN`\qc\iqYqSiqiqMqqqqqqq5qqqqq\qqqq]qQqqqaqi\qXqqqqUZq\qqq\iqqqqcqqqfiqqqqqqqqqqi3qqqqqqqq`cqf.qLXq`iqqqqGJiqqqqqqqqqPqd@qqqiRqS^qqqqiq]qqq^qqAqqQqW.qZqqqq_qqqq]qqqiidVLqqqLaqiqqMqSLaRaLqq@dqfDdRfqqRqqZqSqqiqqqiqqqqqTq\d+^Iqi\qqqQqqiqqqqfqbdcQq]qqqqMqqq[qqqqEqqqqqqqqqq?>cS3qqYqq0qqqqqqQqqIqqqJqZqqqAqqq
@m140306_234628_42137_c100634642550000001823117809121440_s1_p0/3674/ccs
CATGTTGAGGCAAGGAAGATGCTGTCCGGCAATACTTTCGTGCCAATCCGGTACGTGGCGGCCGAGTTCGCTCACCTTTTTGAATCCTCGGACGCCATAACTAACAGCCCGTTTATGGAAGAGTATGCACTGCCTAAGGGCGGAGGGCCAAGAGTCCTCCAGGTACCGGATTGGCACTGGCCTACGTGCCCCAATTACCACATTAAAGATATCTGCACTGGCGTCCCCTCTTCTCGAGGACGAGGGTAAAAAAGCGCCATTGCACTAGGACTTACCGCGGAGACTGCCTCTGCTGGCCTACGTGCCAATCCGGTACGTGGCGGGTTGGCCAGATGTGCGATTATATCGCTTAATGGCTCTTGGGCCGCGGTGCGTTACCTTGCAGGAATTGAGGCCGTCCGTTAATTTCCCTTGCATACACCACGTACCGGATTGGCACGCTTGCAGAGAATCCTGGGCTCTTCAACCAACAGTGACGGGGGCTTATTAGGAGGATTTTGATACGGACGCGCAACCGTCGTCAGGCAGCTTTGAAGCCCGTCTCTCCGGATGCCAAGCTTGTTGTGCCAATCCGGTACGTGGCGTTGCATGTATTGCAGCCTCAGGGACGTCAGTGGATCATGAAGGTAGAGCATGCGTCCTCTGCTGTTAAAATCTGAGTTCTGGACAAACTACCAATTGGCCACGTACCGGATTGGCACGAAAGTATTGCCGCAACGAGTGATGAGGTTCGCAAACATG
+
qqqqqqqqqqqqqqqqqqqqqqqqqqqqqqqqqqqqqqqqqqqqqqqqqqqqqqqqqqqqqqqqqqqqqqqqqqqqqqqqqqqqqqqqqqqqqqqqqqqqqqqqqqqqqqqqqqqqqqqqqqqqqqqqqqqqqqqqqqqqqqqqqqqqqqqqqqqqqqqqqqqqqqqqqqqqqqqqqqqqqqqqqqqqqqqqqqqqqqqqqqqqqqqqqqqqqqqqqqqqqqqqqqqqqqqqqqqqqqqqqqqqqqqqqqqqqqqqqqqqqqqqqqqqqqqqqqqqqqqqqqqqqqqqqqqqqqqqqqqqqqqqqqqqqqqqqqqqqqqqqqqqqqqqqqqqqqqqqqqqqqqqqqqqqqqqqqqqqqqqqqqqqqqqqqqqqqqqqqqqqqqqqqqqqqqqqqqqqqqqqqqqqqqqqqqqqqqqqqqqqqqqqqqqqqqqqqqqqqqqqqqqqqqqqqqqqqqqqqqqqqqqqqqqqqqqqqqqqiqqqqqqqqqqqqqqqqqqqqqqqqqqqqqqqqqqqqqqqqqqqqqqqqqqqqqqqqqqqqqqqqqqqqqqqqqqqqqqqqqqqqqqqqqqqqqqqqqqqqqqqqqqqqqqqqqqqqqqqqqqqqqqqqqqqqqqqqqqqqqqqqqqqqqqqqqqqqqqqqqqqqqqqqqqqqqqqqqqqqqqqqqqqqqqqqqqqqqqqqqqqqqqqqqqqqqqqqqqqqqqqqqqqqqqqqqqqqqqqqqqqqqqqqqqqqqqqqqqqqqqq
@m140306_234628_42137_c100634642550000001823117809121440_s1_p0/3684/ccs
CATGTTTGCGAACCTCATCACTCGTTGCGGCAATACTTTCGTGCCAATCCGGTACGTGGTGTATGCAAGGGAAATTAACGGACGGCCTCAATTCCTGCAAGGTAACGCACCGCGGCCCAAGAGCCATTAAGCGATATAATCGCACATCTGGCCAACCCGCCACGTACCGGATTGGCACAACAAGCTTGGCATCCGGAGAGACGGGCTTCAAAGCTGCCTGACGACGGTTGCGCGTCCGTATCAAAATCCTCCTAATAAGCCCCCGTCACTGTTGGTTGAAGAGCCCAGGATTCTCTGCAAGCGTGCCAATCCGGTACGTGGCGGCCGAGTTCGCTCACCTTTTTGAATCCTCGGACGCCATAACTAACAGCCCGTTTATGGAAGAGTATGCACTGCCTAAGGGCGGAGGGCCAAGAGTCCTCCAGGTACCGGATTGGCACTGGCCTACGTGCCCCAATTACCACATTAAAGATATCTGCACTGGCGTCCCTCTTCTCGAGGACGAGGGTAAAAAAGCGCCATTGCACTAGGACTTACCGCGGAGACTGCCTCTGCTGGCCTACGTGCCAATCCGGTACGTGGCGTTGCATGTATTGCAGCCTCAGGGACGTCAGTGGATCATGAAGGTAGAGCATGCGTCCTCTGCTGTTAAAATCTGAGTTCTGGACAAACTACCAATTGGCCACGTACCGGATTGGCACGAAAGTATTGCCGGACAGCATCTTCCTTGCCTCAACATG
+
qqqqqqqqqqqqqqqqqqqqqqqqqqqqqqqqqqqqqqqqqqqqqqqqqqqqqqqqqqqqqqqqqqqqqqqqqqqqqqqqqqqqqqqqqqqqq,qqqqqqqqqqqqqqqqqqqqqqqqqqqqqqqqqqqqqqqqqqqqqqqqqqqqqqqqqqqqqbqqqqqqqqqqqqqqqqqqqqqqqqqqqqqiqqqqqqqqqqqqqqqq8qqqqqqqqqqqqqqqqqqqqqqqqqqqqqqqqqqqqqqqXqqqqqqqqqqqqqqqq<qqqqqqqqqqqqqqqqqqqqqqqqqqqqqqqqqqqqqqqqqqqqqqqqqqqqqqqqqqqqqqqqqqqqqqqqqqqqqqqqqqqqqqqqqqqqqqqqqqqqqqqqqqqqqqqqqqqqqqqqqqqqqqqqqqqqqqqqqqqqiqqqqqqqqqqqqqqqqqqqqqqqqqqqqqqqqqqqqqqqqqqqqqqqqqqqqqqqqqqqqqqqqqqqqqqqqqqqqqqqqqqqqqq&qqqqqqqqqqqqqqqqqqqqqqqqqqqqqqqqqqqqqqqqqqqqqqqqqqqqqqqqqqqqqqqqqqqqqqqqqqqqqqqqqqqqqqqqqqqqqqqqqqqqqqqqqqqqqqqqqqqqqqqqqqqqqqqqqqqqqqqqqqqqqqqqqqqqqqqqqqqqqqqqqqqqqqqqqqqqqqqqqqqqqqqqqqqqqqqqqqqqqqqqqqqqqqqqqqqqqqqqqqqqqqqqqqqqqqqqqqqqqqqqqqqqqqqqqqqq
@m140306_234628_42137_c100634642550000001823117809121440_s1_p0/3689/ccs
CATGTTTGCGAACCTCATCACTCGTTGCGGCAATACTTTCGTGCCAATCCGGTACGTGGTGTATGCAAGGGAAATTAACGGACGGCCTCAATTCCTGCAAGGTAACGCACCGCGGCCCAAGAGCCATTAAGCGATATAATCGCACATCTGGCCAACCCGCCACGTACCGGATTGGCACGCTTGCAGAGAATCCTGGGCTCTTCAACCAACAGTGACGGGGGCTTATTAGGAGGATTTTGATACGGACGCGCAACCGTCGTCAGGCAGCTTTGAAGCCCGTCTCTCCGGATGCCAAGCTTGTTGTGCCAATCCGGTACGTGGCGGCCGAGTTCGCTCACCTTTTTGAATCCTCGGACGCCATAACTAACAGCCCGTTTATGGAAGAGTATGCACTGCCTAAGGGCGGAGGGCCAAGAGTCCTCCAGGTACCGGATTGGCACTGGCCTACGTGCCCCAATTACCACATTAAAGATATCTGCACTGGCGTCCCCTCTTCTCGAGGACGAGGGTAAAAAAGCGCCATTGCACTAGGACTTACCGCGGAGACTGCCTCTGCTGGCCTACGTGCCAATCCGGTACGTGGCGTTGCATGTATTGCAGCCTCAGGGACGTCAGTGGATCATGAAGGTAGAGCATGCGTCCTCTGCTGTTAAAATCTGAGTTCTGGACAAACTACCAATTGGCCACGTACCGGATTGGCACGAAAGTATTGCCGGACAGCATCTTCCTTGCCTCAACATG
+
qqqqqqqqqqqqqqqqqqqqqqqqqqqqqqqqqqqqqqqqqqqqqqqqqqqqqqqqqqqqqqqqqqqqqqqqqqqqqqqqqqqqqqqqqqqqqqqqqqqqqqqqqqqqqqqqqqqqqqqqqqqqqqqqqqqqqqqqqqqqqqqqqqqqqqqqqqqqqqqqqqqqqqqqqqqqqqqqqqqqqqqqqqqqqqqqqqqqqqqqqqqqqqqqqqqqqqqq]qqqqqqqqqqqqqqqqqqqqqqqqqqqqqqqqqqqqqqqqqqqqqqqqqqqqqqqqqqqqqqqqqqqqqqqqqqqqqqqqqqqqqqqqqqqqqqqqqqqqqqqqqqqqqqqqqqqqqqqqqqqqqqqqqqqqqqqqqqqqqqqqqqqqqqqqqqqqqqqqqqqqqqqqqqqqqqqqqqqqqqqqqqqqqqqqqqqqqqqqqqqqqqqqqqqqqqqqqqqqqqqqqqqqqqqqqq%qqqqqqqqqqqqqqqqqqqqqqqqqqqqqqqqqqqqqqqqqqqqqqqqqqqqqqGqqqqqqqqqqqqqqqqqqqqqqqqqqqqqqqqqqqqqqqqqqqqqqqqqqqqqqqqqqqqqqqqqqqqqqqqqqqqqqqqqqqqqqqqqqqqqqqqqqqqqqqqqqqqqqqqqqqqqqqqqqqqqqqqqqqqqqqqqqqqqqqqqqqqqqqqqqqqqqqqqqqqqqqqqqqqqqqqqqqqqqqqqqqqqqqqqqqqqqqqqqqqqqqqqqqqqqqqqqqqqqqqqqqqqqqqqq
@m140306_234628_42137_c100634642550000001823117809121440_s1_p0/3692/ccs
CATGTTTGCGAACCTCATCACTCGTTGCGGCAATACTTTCGTGCCAATCCGGTACGTGGCGGCCGAGTTCGCTCACCTTTTTGAATCCTCGGACGCCATAACTAACAGCCCGTTTATGGAAGAGTATGCACTGCCTAAGGGCGGAGGGCCAAGAGTCCTCCAGGTACCGGATTGGCACTGGCCTACGTGCCCCAATTACCACATTAAAGATATCTGCACTGGCGTCCCCTCTTCTCGAGGACGAGGGTAAAAAAGCGCCATTGCACTAGGACTTACCGCGGAGACTGCCTCTGCTGGCCTACGTGCCAATCCGGTACGTGGCGGGTTGGCCAGATGTGCGATTATATCGCTTAATGGCTCTTGGGCCGCGGTGCGTTACCTTGCAGGAATTGAGGCCGTCCGTTAATTTCCCTTGCATACACCACGTACCGGATTGGCACAACAAGCTTGGCATCCGGAGAGACGGGCTTCAAAGCTGCCTGACGACGGTTGCGCGTCCGTATCAAAATCCTCCTAATAAGCCCCCGTCACTGTTGGTTGAAGAGCCCAGGATTCTCTGCAAGCGTGCCAATCCGGTACGTGGCGTTGCATGTATTGCAGCCTCAGGGACGTCAGTGGATCATGAAGGTAGAGCATGCGTCCTCTGCTGTTAAAATCTGAGTTCTGGACAAACTACCAATTGGCCACGTACCGGATTGGCACGAAAGTATTGCCGGACAGCATCTTCCTTGCCTCAACATG
+
qqqqqqqqqqqqqqqqqqqqqqqqqqqqqqqqqqqqqqqqqqqqqqqqqqqqqqqqqqqqqqqqqqqqqqqqqqqqqqqqqqqqqqqqqqqqqqqqqqqYqqqqqqqqqqqqqqqqqqqqqqqqqqqqqqqqqqqqiqqqqqqqq]qqqqqqqqqqqqqqqqqqqqqqqqqqqqqqqqqqqqqqqqqqqqqqqaqqqqqqqqqqqqqqqqqqqqqqqqqqqqqqqqqqqqqqqqqqqqqqqqqqqqqqIqqqqqqqqqqqqqqqqqqqqqqqqqqqqqqqqqqqqqqqqqqqqqqqqqqqqqqqqqqqqqqqqqqqqqqqqqMqqqqqqqqqqqqqqqqqqqqqqqqqqqqqqqqqqqqqqqqqqqqqqqqqqqqqqqqqqqqqqqqqqqqqqqqqqqqqqqqqqqqqqqqqqqqqqqqqqqqqqqqqqqqqqqqqqqqqqqqqqqqqqqqqqqqqqqqqqqqqqqqqqqqiqqqqqqqqqqqqqqqqqqqqqqqqqqqqqqqqqqqqqqqqqqqqqqqqqWqqqqqqqqqqqqqqqqqqqqqqqqqqqqqqqqqqqqqqqqqqqqqqqqqqqqqqqqqqqqqqqqqqqqqqqqqqqqqqqqqqqqqqqqqqqqqqqqqqqqqqqqqqqqqqqqqqqqqqqqqqqqqqqqqqqqqqqqqqqqqqqqqqqqqqqqqqqqqqqqqqqqqqqqqqqqqqqqqqqqqqqqqqqqqqqqqqqqqqqqqqqqqqqqqqqqqqqqqqq
@m140306_234628_42137_c100634642550000001823117809121440_s1_p0/3695/ccs
CATGTTTGCGAACCTCATCACTCGTTGCGGCAATACTTTCGTGCCAATCCGGTACGTGGCGTTGCATGTATTGCAGCCTCAGGGACGTCAGTGGATCATGAAGGTAGAGCATGCGTCCTCTGCTGTTAAAATCTGAGTTCTGGACAAACTACCAATTGGCCACGTACCGGATTGGCACGCTTGCAGAGAATCCTGGGCTCTTCAACCAACAGTGACGGGGGCTTATTAGGAGGATTTTGATACGGACGCGCAACCGTCGTCAGGCAGCTTTGAAGCCGTCTCTCCGGATGCCAAGCTTGTTGTGCCAATCCGGTACGTGGCGGCCGAGTTCGCTCACCTTTTTGAATCCTCGGACGCCATAACTAACAGCCCGTTTATGGAAGAGTATGCACTGCCTAAGGGCGGAGGGCCAAGAGTCCTCCAGGTACCGGATTGGCACTGGCCTACGTGCCCAATTACCACATTAAAGATATCTGCACTGGCGTCCCTCTTCTCGAGGACGAGGGTAAAAAAGCGCCATTGCACTAGGACTTACCGCGGAGACTGCCTCTGCTGGCCTACGTGCCAATCCGGTACGTGGTGTATGCAAGGGAAATTAACGGACGGCCTCAATTCCTGCAAGGTAACGCACCGCGGCCCAAGAGCCATTAAGCGATATAATCGCACATCTGGCCAACCCGCCACGTACCGGATTGGCACGAAAGTATTGCCGGACAGCATCTTCCTTGCCTCAACATG
+
qqqqXqqqqqqqqqqqqqqqqqqqqqqq8qqqqqqqqqqqqqqqqqqqqqqqqqqqqqqqqqqqqqqqqqqqqqqqqqqqqqqqqqqqqqqqqqqqqqqqqq/qqqqqqqqqqqqqqqqqqqqqqqqqqqqqqqqqqqqqqqqqqqqqqqqqqqqqqqqqqqqqqqqqqqqqqqqqqqqqqqqqqqqqqqqqqq6qqqqqqqqqqqqqqqqqqqqq.qqqqqqqqqqqqqqqqqqqqqqqqqqqqqqqqqqqqqqqqqqqqqqqqqqqqqqqqqq]qqqqqqqqqqqqqqbqqqqqqqqqqqqqqqqqqqqqqqqqqqqqqqqqqqqqqqqqqqqqqqiqqqqqqqqqqqqqqqqqqqqqqqqqqqqqqiqqqqqqqqqqqqqqqqqqqqqqqqqqqqqqqqqqqqXqqqqqqqqqqqqqqqqqqqqqqqqqqqqqqqqqqqqqqqqqqq*qqqqqqqqqqqqqqqqqqqqqqqqqqqqqqqqqq,qqqqqqqqqqqqqqqqqTqqqDqqqqqqqqqqqqqqqqqqqqqqqqqqqqqqqqqqqqqqqqqqqqqqdqqqqqqqqqqqqqqqqqqqqqqqqqqqqqqqqqqqqqqqqqqqqqqqqqVqqqqqqqqqqqqqqqqqqqqqqqqqqqqqqqqqqqqqqqqqqqqqqqqqqqqqqqqqqqqqqqqqqqqqqq?qqqqqqqqqqqqqqqqqqqqqqqqqqqqqqqqqqqqqqqqqqqqqqqqqqqqqqqqqqqqq
@m140306_234628_42137_c100634642550000001823117809121440_s1_p0/3698/ccs
CATGTTGAGGCAAGGAAGATGCTGTCCGGCAATACTTTCGTGCCAATCCGGTACGTGGCGGCCGAGTTCGCTCACCTTTTTGAATCCTCGGACGCCATAACTAACAGCCCGTTTATGGAAGAGTATGCACTGCCTAAGGGCGGAGGGCCAAGAGTCCTCCAGGTACCGGATTGGCACTGGCCTACGTGCCCCAATTACCACATTAAAGATATCTGCACTGGCGTCCCCTCTTCTCGAGGACGAGGGTAAAAAAGCGCCATTGCACTAGGACTTACCGCGGAGACTGCCTCTGCTGGCCTACGTGCCAATCCGGTACGTGGCGTTGCATGTATTGCAGCCTCAGGGACGTCAGTGGATCATGAAGGTAGAGCATGCGTCCTCTGCTGTTAAAATCTGAGTTCTGGACAAACTACCAATTGGCCACGTACCGGATTGGCACGCTTGCAGAGAATCCTGGGCTCTTCAACCAACAGTGACGGGGGCTTATTAGGAGGATTTTGATACGGACGCGCAACCGTCGTCAGGCAGCTTTGAAGCCCGTCTCTCCGGATGCCAAGCTTGTTGTGCCAATCCGGTACGTGGCGGGTTGGCCAGATGTGCGATTATATCGCTTAATGGCTCTTGGGCCGCGGTGCGTTACCTTGCAGGAATTGAGGCCGTCCGTTAATTTCCCTTGCATACACCACGTACCGGATTGGCACGAAAGTATTGCCGCAACGAGTGATGAGGTTCGCAAACATG
+
qqqqqqqqqqqqqqqqqqqqqqqqqqqqqqqqqqqqqqqqqqqqqqqqqqqqqqqqqqqqqqqqqqqqqqqqqqqqqqqqqqqqqqqqqqqqqqqqqqqqqqqqqqqqqqqqqqqqqqqqqqqqqqqqqqqqqqqqqqqqqqqqqqqqqqqqqqqqqqqqqqqqqqqqqqqqqqqqqqqqqqqqqqqqqqqqqqqqqqqqqqqqqqqqqqqqqqqqqqqqqqqqqqqqqqqqqqqqqqqqqqqqqqqqqqqqqqqqqqqqqqqqqqqqqqqqqqqqqqqqqqqqqqqqqqqqqqqqqqqqqqqqqqqqqqqqqqqqqqqqqqqqqqqqqqqqqqqqqqqqqqqqqqqqqqqqqqqqqqqqqqqqqqqqqqqqqqqqqqqqqqqqqqqqqqqqqqqqqqqqqqqqqqqqqqqqqqqqqqqqqqqqqqqqqqqqqqqqqqqqqqqqqqqqqqqqqqqqqqqqqqqqqqqqqqqqqqqqqqqqqqqqqqqqqqqqqqqqqqqqqqqqqqqqqqqqqqqqqqqqqqqqqqqqqqqqqqqqqqqqqqqqqqqqqqqqqqqqqqqqqqqqqqqqqqqqqqqqqqqqqqqqqqqqqqqqqqqqqqqqqqqqqqqqqqqqqqqqqqqqqqqqqqqqqqqqqqqqqqqqqqqqqqqqqqqqqqqqqqqqqqqqqqqqqqqqqqqqqqqqqqqqqqqqqqqqqqqqqqqqqqqqqqqqqqqqqqqqqqqqqqqqqqqqqqqqqqqqqqqqq
@m140306_234628_42137_c100634642550000001823117809121440_s1_p0/3707/ccs
GTACGTGGCGCCGAGTTCGCTCACCTTTTGAATCCTCGACGCCATAACTAACAGCCCGTTTATGGAAGAGTATGCACTGCCTAAGGCGGAGGGCCAAGAGTCCTCCAGGTACCGGATTGGCACTGCCTACGTGCCCCAATTACCACATTAAAGATATCTGCACTGGCGTCCCTCTTCTCGAGGACGAGGGTAAAAAAGCGCCATTGCACTAGGACTTACCGCGGAGACTGCCTCTGCTGGCTACGTGCCAATCCGTACGTGGCCAATTGGTAGTTTGTCCAGACTCAGATTTTAACAGCAGAGGAGCATGCCTCTACCTTCATGAGTCCACTGACGTCCTGAGGCTGCAATACATGCAACGCACGTACCGATTGGCACGA
+
q!!Vq?ZqiJ<Jqqi<q[fqaXdqq7q_`bqqc9fqq/qiqHa`KfqqqqVqqq>BUdIaqqqfq`fWqqqqq]qqqqqUqqqX=qq:qq]qqiqNqqqqqiqqqqq[qqqqqqqqqqVqqqqq4qqqqqqqqCqqqqqqiqQqqqqqqXqMqqqqqqqqqqqqYqqqq;qqqqqq^bqqq&qcqqq7qiiGS\qaiqqNIqqqqqqqqqq4bqFI[cXqqfBqifqfVq5LZqicqq:;&fiQ\qq1q.qqAC)qqqqi8RC?<iAJ%LQV/:/XV`0G::#2`f^iCGcqq\?XiVbaG`\ZD!_\i_!CYLqAGqcdbaY=q&H^qqZafqMJi$@qLa[qqqafV\iqff]qq\Si[#^Qaqq_q(bqq6qq!!!"
@m140306_234628_42137_c100634642550000001823117809121440_s1_p0/3733/ccs
CATGTTTGCGAACCTCATCACTCGTTGCGGCAATACTTTCGTGCCAATCCGGTACGTGGTGTATGCAAGGGAAATTAACGGACGGCCTCAATTCCTGCAAGGTAACGCACCGCGGCCCAAGAGCCATTAAGCGATATAATCGCACATCTGGCCAACCCGCCACGTACCGGATTGGCACGTAGGCCAGCAGAGGCAGTCTCCGCGGTAAGTCCTAGTGCAATGGCGCTTTTTTACCCTCGTCCTCGAGAAGAGGGGACGCCAGTGCAGATATCTTTAATGTGGTAATTGGGGCACGTAGGCCAGTGCCAATCCGGTACCTGGAGGACTCTTGGCCCTCCGCCCTTAGGCAGTGCATACTCTTCCATAAACGGGCTGTTAGTTATGGCGTCCGAGGATTCAAAAAGGTGAGCGAACTCGGCCGCCACGTACCGGATTGGCACAACAAGCTTGGCATCCGGAGAGACGGGCTTCAAAGCTGCCTGACGACGGTTGCGCGTCCGTATCAAAATCCTCCTAATAAGCCCCCGTCACTGTTGGTTGAAGAGCCCAGGATTCTCTGCAAGCGTGCCAATCCGGTACGTGGCGTTGCATGTATTGCAGCCTCAGGGACGTCAGTGGATCATGAAGGTAGAGCATGCGTCCTCTGCTGTTAAAATCTGAGTTCTGGACAAACTACCAATTGGCCACGTACCGGATTGGCACGAAAGTATTGCCGGACAGCATCTTCCTTGCCTCAACATG
+
qqqqqqqqqqqqqqqqqqqqqqqqqqqqqqqqqqqqqqqqqqqqqqqqqqqqqqqqqqqqqqqqqqqqqqqqqqqqqqqqqqqqqqqqqqqqqqqqqqqqqqqqqqqqqqqqqqqqqqqqqqqqqqqqqqqqqqqqqqqqqqqqqqqqqqqqqqqqqqqqqqqqqqqqqqqqqqqqqqqqqqqqqqqqqqqqqqqqqqqqqqqqqqqqqqqqqqqqqqqqqqqqqqqqqqqqqqqqqqqqqqqqqqqqqqqfqqqqqqqqqqqqqqqqqqqqqqqqqqqqqqqqqqqqqqqqqqqqqqqbqqqqqqqqqqqqqqqqqqqqqqqqqqqqqqqqqqqqqqqqqqqqqqqqqqqqqqqqqqqqqqqqqqqqqqqqqqqqqqqqqqqqqqqqqqqqqqqqqqqqqqqqqqqqqqqqqqqqqqqqqqqqqqqqqqqqqqqqqqqqqqqqqqqqqqqqqqqqqqqqqqqqqqqqqqqqqqqqqqqqqqqqqqqqqdqqqqqqqqqqqqqqqqqqqqqqqqqqqqqqqaqqqqqqqqqqqqqqqqqqqqqqqiqqqqqqqqqqqqqqqqqqqqqqqqqqqqqqqqqqqqqqqqqqqqqqqqqqqqqqqqqqqqqqqqqqqqqqqqqqqqqqqqqqqqqqqqqqqqqqqqqqqqqqqqqqqqqqqqqqqqqqqqqqqqqqqqqqqqqqqqqqqqqqqqqqqqqqqqqqqqqqqqqqqqqqqqqqqqqqqqqqqqqqqqqqqqqqqqqqq
@m140306_234628_42137_c100634642550000001823117809121440_s1_p0/3747/ccs
CATGTTGAGGCAAGGAAGATGCTGTCCGGCAATACTTTCGTGCCAATCCGGTACGTGGCCAATTGGTAGTTTGTCCAGAACTCAGATTTTAACAGCAGAGGACGCATGCTCTACCTTCATGATCCACTGACGTCCCTGAGGCTGCAATACATGCAACGCCACGTACCGGATTGGCACGTAGGCCAGCAGAGGCAGTCTCCGCGGTAAGTCCTAGTGCAATGGCGCTTTTTTACCCTCGTCCTCGAGAAGAGGGGACGCCAGTGCAGATATCTTTAATGTGGTAATTGGGGCACGTAGGCCAGTGCCAATCCGGTACCTGGAGGACTCTTGGCCCTCCGCCCTTAGGCAGTGCATACTCTTCCATAAACGGGCTGTTAGTTATGGCGTCCGAGGATTCAAAAAGGTGAGCGAACTCGGCCGCCACGTACCGGATTGGCACGCTTGCAGAGAATCCTGGGCTCTTCAACCAACAGTGACGGGGGCTTATTAGGAGGATTTTGATACGGACGCGCAACCGTCGTCAGGCAGCTTTGAAGCCCGTCTCTCCGGATGCCAAGCTTGTTGTGCCAATCCGGTACGTGGCGGGTTGGCCAGATGTGCGATTATATCGCTTAATGGCTCTTGGGCCGCGGTGCGTTACCTTGCAGGAATTGAGGCCGTCCGTTAATTTCCCTTGCATACACCACGTACCGGATTGGCACGAAAGTATTGCCGCAACGAGTGATGAGGTTCGCAAACATG
+
qqqqqqqqqqqqqqqqqqqqqqqqqqqqqqqqqqqqqqqqqqqqqqqqqqqqqqqqqqqqqqqqqqqqqqqqqqqqqqqqqqqqqqqqqqqqqqqqqqqqqqqqqqqqqqqqqqqqqqqqqqqqqqqqqqqqqqqqqqqqqqqqqqqqqqqqqqqqqqqqqqqqqqqqqqqqqqqqqqqqqqqqqqqqqqqqqqqqqqqqqqqqqqqqqqqqqqqqqqqqqqqqqqqqqqqqqqqqqqqqqqqqqqqqqqqqqqqqqqqqqqqqqqqqqqqqqqqqqqqqqqqqqqqqqqqqqqqqqqqqqqqqqqqqqqqqqqqqqqqqqqqqqqqqqqqqqqqqqqqqqqqqqqqqqqqqqqqqqqqqqqqqqqqqqqqqqqqqqqqqqqqqqqqqqqqqqqqqqqqqqqqqqqqqqqqqqqqqqqqqqqqqqqqqqqqqqqqqqqqqqqqqqqqqqqqqqqqqqqqqqqqqqqqqqqqqqqqqqqqqqqqqqqqqqqqqqqqqqqqqqqqqqqqqqqqqqqqqqqqqqqqqqqqqqqqqqqqqqqqqqqqqqqqqqqqqqqqqqqqqqqqqqqqqqqqqqqqqqqqqqqqqqqqqqqqqqqqqqqqqqqqqqqqqqqqqqqqqqqqqqqqqqqqqqqqqqqqqqqqqqqqqqqqqqqqqqqqqqqqqqqqqqqqqqqqqqqqqqqqqqqqqqqqqqqqqqqqqqqqqqqqqqqqqqqqqqqqqqqqqqqqqqqqqqqqqqqqqqqqqq
@m140306_234628_42137_c100634642550000001823117809121440_s1_p0/3767/ccs
CATGTTTGCGAACCTCATCACTCGTTGCGGCAATACTTTCGTGCCAATCCGGTACGTGGTGTATGCAAGGGAAATTAACGGACGGCCTCAATTCCTGCAAGGTAACGCACCGCGGCCCAAGAGCCATTAAGCGATATAATCGCACATCTGGCCAACCCGCCACGTACCGGATTGGCACGCTTGCAGAGAATCCTGGGCTCTTCAACCAACAGTGACGGGGGCTTATTAGGAGGATTTTGATACGGACGCGCAACCGTCGTCAGGCAGCTTTGAAGCCCGTCTCTCCGGATGCCAAGCTTGTTGTGCCAATCCGGTACGTGGCCAATTGGTAGTTTGTCCAGAACTCAGATTTTAACAGCAGAGGACGCATGCTCTACCTTCATGATCCACTGACGTCCCTGAGGCTGCAATACATGCAACGCCACGTACCGGATTGGCACGTAGGCCAGCAGAGGCAGTCTCCGCGGTAAGTCCTAGTGCAATGGCGCTTTTTTACCCTCGTCCTCGAGAAGAGGGGACGCCAGTGCAGATATCTTTAATGTGGTAATTGGGGCACGTAGGCCAGTGCCAATCCGGTACCTGGAGGACTCTTGGCCCTCCGCCCTTAGGCAGTGCATACTCTTCCATAAACGGGCTGTTAGTTATGGCGTCCGAGGATTCAAAAAGGTGAGCGAACTCGGCCGCCACGTACCGGATTGGCACGAAAGTATTGCCGGACAGCATCTTCCTTGCCTCAACATG
+
qqqqqqqqqqqqqqqqqqqqqqqqqqqqqqqqqqqqqqqqqqqqqqqqqqqqqqqqqqqqqqqqqqqqqqqqqqqqqqqqqqqqqqqqqqqqqqqqqqqqqqqqqqqqqqqqqqqqqqqqqqqqqqqqqqqqqqqqqqqqqqqqqqqqqqqqqqqqqqqqqqqqqqqqqqqqqqqqqqqqqqqqqqqqqqqqqqqqqqqqqqqqqqqqqqqqqqqqqqqqqqqqqqqqqqqqqqqqqqqqqqqqqqqqqqqqqqqqqqqqqqqqqqqqqqqqqqqqqqqqqqqqqqqqqqqqqqqqqqqqqqqqqqqqqqqqqqqqqqqqqqqqqqqqqqqqqqqqqqqqqqqqqqqqqqqqqqqqqqqqqqqqqqqqqqqqqqqqqqqqqqqqqqqqqqqqqqqqqqqqqqqqqqqqqqqqqqqqqqqqqqqqqqqqqqqqqqqqqqqqqqqqqqqqqqqqqqqqqqqqqqqqqqqqqqqqqqqqqqqqqqqqqqqqqqqqqqqqqqqqqqqqqqqqqqqqqqqqqqqqqqqqqqqqqqqqqqqqqqqqqqqqqqqqqqqqqqqqqqqqqqqqqqqqqqqqqqqqqqqqqqqqqqqqqqqqqqqqqqqqqqqqqqqqqqqqqqqqqqqqqqqqqqqqqqqqqqqqqqqqqqqqqqqqqqqqqqqqqqqqqqqqqqqqqqqqqqqqqqqqqqqqqqqqqqqqqqqqqqqqqqqqqqqqqqqqqqqqqqqqqqqqqqqqqqqqqqqqqqqqq
@m140306_234628_42137_c100634642550000001823117809121440_s1_p0/3822/ccs
CATGTTGAGGCAAGGAAGATGCTGTCCGGCAATACTTTCGTGCCAATCCGGTACGTGGCGGCCGAGTTCGCTCACCTTTTTGAATCCTCGGACGCCATAACTAACAGCCCGTTTATGGAAGAGTATGCACTGCCTAAGGGCGGAGGGCCAAGAGTCCTCCAGGTACCGGATTGGCACTGGCCTACGTGCCCCAATTACCACATTAAAGATATCTGCACTGGCGTCCCTCTTCTCGAGGACGAGGGTAAAAAAGCGCCATTGCACTAGGACTTACCGCGGAGACTGCCTCTGCTGGCCTACGTGCCAATCCGGTACGTGGCGTTGCATGTATTGCAGCCTCAGGGACGTCAGTGGATCATGAAGGTAGAGCATGCGTCCTCTGCTGTTAAAATCTGAGTTCTGGACAAACTACCAATTGGCCACGTACCGGATTGGCACGCTTGCAGAGAATCCTGGGCTCTTCAACCAACAGTGACGGGGGCTTATTAGGAGGATTTTGATACGGACGCGCAACCGTCGTCAGGCAGCTTTGAAGCCCGTCTCTCCGGATGCCAAGCTTGTTGTGCCAATCCGGTACGTGGCGGGTTGGCCAGATGTGCGATTATATCGCTTAATGGCTCTTGGGCCGCGGTGCGTTACCTTGCAGGAATTGAGGCCGTCCGTTAATTTCCCTTGCATACACCACGTACCGGATTGGCACGAAAGTATTGCCGCAACGAGTGATGAGGTTCGCAAACATG
+
SZVVFZ`QA[P^_]dT_PPcbQd]U_W@O;M^Ub]/ZS^`O\]dcdbRadd^TcPaA`d[_adTdc[dO\cdbZ8^:P_dTTOVcQ^OaNYRRdOdYV?STS2]`^aRd_TNd]\bLd^dVV]`IifYa_qO\iMqqPqqqUqc3i`]qqbdiaf5qqWINVbiqWqTqqLifqZqii[qffYS;QiZ<qqqIZfiiJiZK`X_T^aXaRqiqaqfiicVqZ`q0qiXcqaq`iSq^qiqUq2qY4MiqqqqbdZ^iiiqiq\]SiQiif_iSdqVi]qZiq`qcZqifciqP;iNqc\iD[_qqdqi_qfqqiqfqqqibqqqqdqqqifqaqqfVqfVqEqqqdTqiiqqUqqIiqcOqqTqcf\df\fqqqqqSqaq_qqqqYq8qqqdqqqqq\qiqqqqqTqVqqq^qqqfqZq]qqfqqqqqUqqJq]fFqqRqfqqiqfdqiqq^qqKqq\d`Hii\`Qi]q_qqqYqq.qf__qZqqCqqqqiqq^ViqqqdSqqZqqqqqqq$iqiqqqbq^`MqTfqqdqqqqqq^qqiqIqqqiqfiqqiqqqq_fqqqiiqVaqqTqqqqLqqcqqiaqqqqqaqSqbqqXqqqiq]qqfWUqFdqi``qYiq_qiVqqqEqqTqqZaf\]]qbqqXq>qXiqiqqq\qZ`Aqiqqq8i\qf]qfqqqfqqqqqaqqqQ_aaqSd1^qqqq]qfqZq=iqqqqdf`Wqqqiq]qqqqqiqiq`qbqiqqiiqqqq`qq
@m140306_234628_42137_c100634642550000001823117809121440_s1_p0/3829/ccs
CATGTTGAGGCAAGGAAGATGCTGTCCGGCAATACTTTCGTGCCAATCCGGTACGTGGCGGCCGAGTTCGCTCACCTTTTTGAATCCTCGGACGCCATAACTAACAGCCCGTTTATGGAAGAGTATGCACTGCCTAAGGGCGGAGGGCCAAGAGTCCTCCAGGTACCGGATTGGCACTGGCCTACGTGCCCCAATTACCACATTAAAGATATCTGCACTGGCGTCCCCTCTTCTCGAGGACGAGGGTAAAAAAGCGCCATTGCACTAGGACTTACCGCGGAGACTGCCTCTGCTGGCCTACGTGCCAATCCGGTACGTGGCGTTGCATGTATTGCAGCCTCAGGGACGTCAGTGGATCATGAAGGTAGAGCATGCGTCCTCTGCTGTTAAAATCTGAGTTCTGGACAAACTACCAATTGGCCACGTACCGGATTGGCACAACAAGCTTGGCATCCGGAGAGACGGGCTTCAAAGCTGCCTGACGACGGTTGCGCGTCCGTATCAAAATCCTCCTAATAAGCCCCCGTCACTGTTGGTTGAAGAGCCCAGGATTCTCTGCAAGCGTGCCAATCCGGTACGTGGCGGGTTGGCCAGATGTGCGATTATATCGCTTAATGGCTCTTGGGCCGCGGTGCGTTACCTTGCAGGAATTGAGGCCGTCCGTTAATTTCCCTTGCATACACCACGTACCGGATTGGCACGAAAGTATTGCCGCAACGAGTGATGAGGTTCGCAAACATG
+
qqqqqqqqqqqqqqqqqqqqqqqqqqqqqqqqqqqqqqqqqqqqqqqqqqqqqqqqqqqqqqqqqqqqqqqqqqqqqqqqqqqqqqqqqqqqqqqqqqqqqqqqqqqqqqqqqqqqqqqqqqqqqqqqqqqqqqqqqqqqqqqqqqqqqqqqqqqqqqqqqqqqqqqqqqqqqqqqqqqqqqqqqqqqfqqqqqqqqqqqqqqqqqqqqqqqqqqqqqqqqqqqqqqqqqqqqqqqqqqqqqqqqqqWqqqqqqqqqqqqqqqqqqqqqqqqqqqqqqqqqqqqqqqqqqqqqqqqqqqqqqqqqqqqqqqqqqqqqqqqqqqqqqqqqqqqqqqqqqqqqqqqqqqqqqqqqqqqqqqqqqqqqqqqqqqqqqqqqqqqqqqqqqqqqqqqqqqqqqqqqqqqqqqqqqqqqqqqqqqqqqqqqqqqqqqqqqqqqqqqqqqqqqqqqqqqqqqqqqqqqqqqqqqqqqqqqqqqqqqqqqqqqqqqqqqqqqqqqqqqqqqqqqqqqqqqqqqqqqqqNqqqqqqqqqqqqqqqqqqqqqqqqqqqqqqqqqqqqqqqqqqqqqqqqqqqqqqqqqqqqqqqqqqqqqqqqqqqqqqqqqqqqqqqqqqqqqqqqqqqqqqfqqqqqqqqqqqqqqqqqqqqqqqqqqqqqqqqqqqqqqqqqqqqqqqqqqqqqqqqqqqqqqqqqqqqqqqqqqqqqqqqqqqqqqqqqqqqqqqqqqqqqqqqqqqqqqqqqqqqq
@m140306_234628_42137_c100634642550000001823117809121440_s1_p0/3836/ccs
CATGTTTGCGAACCTCATCACTCGTTGCGGCAATACTTTCGTGCCAATCCGGTACGTGGTGTATGCAAGGGAAATTAACGGACGGCCTCAATTCCTGCAAGGTAACGCACCGCGGCCCAAGAGCCATTAAGCGATATAATCGCACATCTGGCCAACCCGCCACGTACCGGATTGGCACGCTTGCAGAGAATCCTGGGCTCTTCAACCAACAGTGACGGGGGCTTATTAGGAGGATTTTGATACGGACGCGCAACCGTCGTCAGGCAGCTTTGAAGCCCGTCTCTCCGGATGCCAAGCTTGTTGTGCCAATCCGGTACGTGGCGGCCGAGTTCGCTCACCTTTTTGAATCCTCGGACGCCATAACTAACAGCCCGTTTATGGAAGAGTATGCACTGCCTAAGGGCGGAGGGCCAAGAGTCCTCCAGGTACCGGATTGGCACGTAGGCCAGCAGAGGCAGTCTCCGCGGTAAGTCCTAGTGCAATGGCGCTTTTTTACCCTCGTCCTCGAGAAGAGGGGACGCCAGTGCAGATATCTTTAATGTGGTAATTGGGGCACGTAGGCCAGTGCCAATCCGGTACGTGGCGTTGCATGTATTGCAGCCTCAGGGACGTCAGTGGATCATGAAGGTAGAGCATGCGTCCTCTGCTGTTAAAATCTGAGTTCTGGACAAACTACCAATTGGCCACGTACCGGATTGGCACGAAAGTATTGCCGGACAGCATCTTCCTTGCCTCAACATG
+
qqqqqqq=qqqqqqqqqqqqqqqqqqqqqqqqqqqqqqqqqqqqqqqqqqqqqqqqqqqqqqqqqqqqqqqqqqqqqqqqqqqqqqqqqqqqqqqqqqqqqqqqqqqqqqqqqqqqqqqqqqqqqqqqqqqqqqqqqqqqqqqqqqqqqqqqqqqYqqqqqqqqqqqqqqqqqqqqqqqqqqqqqqqqqqqqqqqqqqqqqqqqqqqqqqqqqqqqOqqqqqqqqqqqdqqqqqPqqqqqqqqqqqqqqqqqqqqqqqqqqqqqqqqqqqqqqqqqqqqqqqqqqqqqqqqqqqqqqqqqqqqqqqqqqqqqqqqqqqqqqqqqqqqqqqqqqqqqqiqqqqqqqqqqqqqqqqqqqqqqqqqqqqqqqqqqqqqqqqqqqqqqqqqqqqqqqqqqqqqqqqqqqqqqqqqqqqqqqqqqqqqqqqqqqqqqqqqqqqqqqqqqqqqqqqqqqqqqqqqqqqqqqqqqqqqqqqqqqqqqqqqqqqqqqqqqqqqiqqqqqqqqqqqqqqqqqHqqqqqqqqqqqqqqqqqqqqqqqqqqqqqqqqqqqdqqqqqqqqqqqqqqqqqqqqqqqqqqqqqqqqqqqqqqqqqqqqqqqqqqiqqqqqqqqqqqqqqqqqqqqqqqqqqqqqqqqqqqqqqqqqqiqqqqqqqqqqqqqqqqqqqqqYqqbqqqqqqqqqqqqqqqqqqqqqqqqqqqqqqqqqq[qqqqqqqqqqqqqqqqqqqqqqqqqqqqqqqqqqqqq
@m140306_234628_42137_c100634642550000001823117809121440_s1_p0/3855/ccs
CATGTTTGCGAACCTCATCACTCGTTGCGGCAATACTTTCGTGCCAATCCGGTACGTGGCGGCCGAGTTCGCTCACCTTTTTGAATCCTCGGACGCCATAACTAACAGCCCGTTTATGGAAGAGTATGCACTGCCTAAGGGCGGAGGGCCAAGAGTCCTCCAGGTACCGGATTGGCACTGGCCTACGTGCCCCAATTACCACATTAAAGATATCTGCACTGGCGTCCCCTCTTCTCGAGGACGAGGGTAAAAAAGCGCCATTGCACTAGGACTTACCGCGGAGACTGCCTCTGCTGGCCTACGTGCCAATCCGGTACGTGGCGGGTTGGCCAGATGTGCGATTATATCGCTTAATGGCTCTTGGGCCGCGGTGCGTTACCTTGCAGGAATTGAGGCCGTCCGTTAATTTCCCTTGCATACACCACGTACCGGATTGGCACGCTTGCAGAGAATCCTGGGCTCTTCAACCAACAGTGACGGGGGCTTATTAGGAGGATTTTGATACGGACGCGCAACCGTCGTCAGGCAGCTTTGAAGCCCGTCTCTCCGGATGCCAAGCTTGTTGTGCCAATCCGGTACGTGGCGTTGCATGTATTGCAGCCTCAGGGACGTCAGTGGATCATGAAGGTAGAGCATGCGTCCTCTGCTGTTAAAATCTGAGTTCTGGACAAACTACCAATTGGCCACGTACCGGATTGGCACGAAAGTATTGCCGGACAGCATCTTCCTTGCCTCAACATG
+
qqqqqqqqqqqqqqqqqqqqqqqqqqqqqqqqqqqqqqqqqqqqqqqqqqqqqqqqqqqqqqqqqqqqqqqqqqqqqqqqqqqqqqqqqqqqqqqqqqqqqqqqqqqqqqqqqqqqqqqqqqqqqqqqqqqqqqqqqqqqqqqqqqqqqqqqqqqqqqqqqqqqqqqqqqqqqqqqqqqqqqqqqqqqqqqqqqqqqqqqqqqqqqqqqqqqqqqqqqqqqqqqq^qqqqqqqqqqqqqqqqqqqqqq5qqqqqqqqqqqqqqqqqqqqqqqqqqqqqqqqqqqqqqqqqqqqqqqqqqqqqqqqqqqqqqqqqqqqqqqqqqqqqqqqqqqqqqqqqqqqqqqqqqqqqqqqqqqqqqqqqqqqqqqqqqqqqqqqqqqqqqqqqqqqqqqqqqqqqqqqqqqqqqqqqqqqqqqqqqqqqqqqqqqqqqqqqqqqqqqqqqqqqqqqqqqqqqqqqqqqqqqqqqqqqqqqqqqqq<qqqqqqqqqqqqqqqqqqqqqqqqqqqqqqqqqqqqqqqqqqqqqqqqqqqqqqqqqqqqqqqqqqqqqqqqqqqqqqqqqqqqqqqqqqqqqqqqqqqqqqqqqqqqqqqqqqqqqqqqqqqqqqqqqqqqqqqqqqqqqqqqqqqqqqqqqqqqqqqqqqqqqqqqqqqqqqqqqqqqqqqqqqqqqqqqqqqqqqqqqqqqqqqqqqqqqqqqqqqqqqqqqqqqqqqqqqqqqqqqqqqqqqqqqqqqqqqqqqqqqq
@m140306_234628_42137_c100634642550000001823117809121440_s1_p0/3879/ccs
CATGTTGAGGCAAGGAAGATGCTGTCCGGCAATACTTTCGTGCCAATCCGGTACGTGGTGTATGCAAGGAAATTAACGGACGGCCTCAATTCCTGCAAGGTAACGCACCGCGCCCAAGAGCCATTAAGCGATATAATCGCACATCTGGCCACCCGCCACGTACCGGATTGGCACAACAAGCTTGGCATCCGGAGAGACGGGCTTCAAAGCTGCCTGACGACGGGTTGCGCGTCCGTATCAAAATCCTTCCTAATAAGCCCCCGTCACTGTTGGTTGAAGAGCCAGGATTCTCTGCAAGCGTGCCAATCCGGTACGTGGCGGCCGAGTTCGCTCACCTTTTTGAATCCTCGGACGCCATAACTAACAGCCCGTTTATGGAAGAGTATGCACTGCCTAAGGGCGGAGGGCCAAGAGTCCTCCAGGTACCGGATTGGCACTGGCCTACGTGCCCCAATTACCACATTAAAGATATCTGCACTGGCGTCCCCTCTTCTCGAGGACGAGGGTAAAAAAGCGCCATTGCACTAGACTTACCGCGGAGACTGCCTCTGCTGGCCTACGTGCCAATCCGGTACGTGGCGTTGCATGTATTGCAGCCTCAGGGACGTCAGTGGATCATGAGGTAGAGCATGCGTCCTCCTGCTGTTAAATCTGAGTTCTGGACAAACTACCAATGGGCCACGTACCCGGATGGCAACGAAAGGTATGCCGCAACGAGTGATGAGGTTCGCAACATG
+
44,42442042.4&3%4234413443(24433#02243%344+92&434*944144142%>,??*??$@<=@=@%'<8@:*'-32?&>30@%/1@&?@=@.1@@@@;:@?@%6.@?@@@@0@?+==@@?-32?@?@@>@.<9@@035C9=)%/>@:@@;=/?:3<@@7@>@@9=,=?>>?9?@?@>/>-@0;.<@@@?9@@?,3.?@3@9.;&10<@@@@@*?,%9+,/:@@:@;=??;?@@@3:@,=4C??@21@@'=><>@@7@?-*1@31+@.+@@:-$@@*@??@<,,?@@@@@?<@533?@?5F5E?@>339@4<7ANAJG=LJLEKF7BL%GKKKFKLL;5C6ILKKKI<LKJGLL?LKL4=LLLILLKJHLHL:LJJ7HHJLDKLFLJ9G*LLI=LK(O-)IKLJK8<GLKKLK=42C>L<NKKLCGKK>67<BLLK7;J0&5CI26GLK=LK=L>J7KL<KL5:ILLLLG9EL3>I1JGE8*8>IJ%6J3Q?9DJ9LM33>LLL7+:HGF6E8KLLI6='96KHE?MGK+JJ8897KDLK8FHKL:OH2=O)XGXEX/WWJ[@WFPB=E3;0ABXKDFKI4PKLD<:KEJ:HK<ULK<(444$4034(4442$243444324+$)3004%&24/(4333$3444434434132444244/$+-424&#&1144'444'63343$""%#$43243#.22$.3444&/0044433$/434(443%$40444
@m140306_234628_42137_c100634642550000001823117809121440_s1_p0/3887/ccs
CATGTTTGCGAACCTCATCACTCGTTGCGGCAATACTTTCGTGCCAATCCGGTACGTGGTGTATGCAAGGGAAATTAACGGACGGCCTCAATTCCTGCAAGGTAACGCACCGCGGCCCAAGAGCCATTAAGCGATATAATCGCACATCTGGCCAACCCGCCACGTACCGGATTGGCACGTAGGCCAGCAGAGGCAGTCTCCGCGGTAAGTCCTAGTGCAATGGCGCTTTTTTACCCTCGTCCTCGAGAAGAGGGGACGCCAGTGCAGATATCTTTAATGTGGTAATTGGGGCACGTAGGCCAGTGCCAATCCGGTACCTGGAGGACTCTTGGCCCTCCGCCCTTAGGCAGTGCATACTCTTCCATAAACGGGCTGTTAGTTATGGCGTCCGAGGATTCAAAAAGGTGAGCGAACTCGGCCGCCACGTACCGGATTGGCACGCTTGCAGAGAATCCTGGGCTCTTCAACCAACAGTGACGGGGGCTTATTAGGAGGATTTTGATACGGACGCGCAACCGTCGTCAGGCAGCTTTGAAGCCCGTCTCTCCGGATGCCAAGCTTGTTGTGCCAATCCGGTACGTGGCGTTGCATGTATTGCAGCCTCAGGGACGTCAGTGGATCATGAAGGTAGAGCATGCGTCCTCTGCTGTTAAAATCTGAGTTCTGGACAAACTACCAATTGGCCACGTACCGGATTGGCACGAAAGTATTGCCGGACAGCATCTTCCTTGCCTCAACATG
+
qqqqqqqqqqqqqqqqqqqqqqqqqqqqqqqqqqqqqqqqqqqqqqqqqqqqqqqqqqqqqqqqqqqqqqqqqqqqqqqqqqqqqqqqqqqqqqqqqqqqqqqqqqqqqqqqqqqqqqVqqqqqqqqqqqqdqqqqqqqqqqqqqqqqqiqqqqqbqqqqqqqqqqqqqqqqqqqqqqqqqqqqqqqqqqqqqqqqqqqqqqqqqqqqqqqqqqqqqqqqqqqqqqqqqqqqqTqqqqqqqqqqqqqqqqqqqqqqqqqqqqqqqqqqqqqqqqqqqqqqqqqqqqqIqqqqqqqqqqqqqqqqqqqqqqqqqqqqqqqqqqqqqqqqqqqqqqqqqqqqqqqqqqqqqqqqqqqqqqqqqqqqqqqqqqqqqqqqqqqqqqqqqqqqqqqqqqqqqqZqqqqqqqqqqqqqqqqqqqqqqqqqqqqiqqqqqqqqqqqqqqqqqqqqqqqqqqqqiqqUqqqqqqqqqqqqqqqqqqSqqqqq\qqqqqqqqqqqqqqqqqqqqqqqqqqqqqqqqqqqqqqqqqqqqqqqqqqqqqqqqqqqqqqqqqqqqqqqqqqqqqqqqqqqqqqqqqqqqqqqqqqqqqqqqqqqqqqqqqqqqqqqqqqqqqqqqqqqqqqqqqqqqqqqqqqqqqqqqqqqqqqqqqqqqqqqqqqqqqqqqqqqqqqqqqqqqqqqqqqqqqqqqqqqqqqqqqqqqqqiqqqqqqqqqqqqqqqqqqqqqqqqqqqqqqqqqqqqqqqqq
@m140306_234628_42137_c100634642550000001823117809121440_s1_p0/3932/ccs
TCACTCGTTGCGGCAATACTTTCGTGCCATCCGGTACGTGGTGTATGCAAGGGAAATTAACGGACGGCTCAATTCCTGCAAGGTAACGCACCGCGGCCCAAGAGCCATTAAGCGATATAATCGCACATCTGGCCAACCCGCCACGTACCGGATTGGCACGCTTGCAGAGAATCCTGGCTCTTCAACCAACAGTGACGGGGGCTTATTAGGAGGATTTGATACGGACGCGCAACCGTCGTCAGGCAGCTTTGAAGCCCGTCTCTCCGGATGCCAAGCTTGTTGTGCCAATCCGGTACGTGGCCAATTGGTAGTTTGTCCAGAACTCAGATTTTAACAGCAGAGGACGCATGCTCTACCTTCATGATCCACTGACGTCCCTGAGGCTGCAATACATGCAACGCCACGTACCGGATTGGCACGTAGGCCAGCAGAGGCAGTCTCCGCGGTAAGTCCTAGTGCAATGGCGCTTTTTACCCTCGTCCTCGAGAAGAGGGACGCCAGTGCAGATATCTTTAATGTGGTAATTGGGGCACGTAGGCCAGTGCCAATCCGGTACCTGGAGGACTCTTGGCCCTCCGCCTTAGGCAGTGCATACTCTTCCATAAACGGGCTGTTAGTTATGGCGTCCGAGGATTCAAAAAGGTGAGCGAACTCGGCCGCCACGTACCGGATG
+
q!!,-P0PD9RMKRF>IX='G?7P@MMW0H?QF]TH5XWEWBUV[ScO$`#P]5^dXdRd4OZRYJM%a_UdVdEJMK+8NUdc[P7`NO<VV^Oc=ZU`^c]\M^cbdZddaVZMOaRWcbPQOM`bdcZd6S7?-q`_W]bP`O_BdCqcUdPSNd`_bXdd_dJQ`V^UQdb5f]_Q7KR=dBqXURc\c`cc8dqqfZPRaRd\J[YIOI$IDKN/JX;TW]OC_:&&;P=FDFVUT&QY\^]JIbf\\X[iqqqRq`q3fVqqiI2`Qi[JICWFaZi`QqLLGO^5q[SqYZY\Xqqi_qHqdUN+7Jfq]qf^RqidVqqaVqiiWW_fqqc;O>cc\aMKVcf^fqUOiBSJcqO7(;iqOiiqqqiTqqa^qEq`qa\WiTiZiqdqZ[qaqqqiU`]OqIq`bqMqqqqX^^+G`fqqWqafZf^qdqSiqqqq.q_QRNPLqfU=K.E[bL[dd]]7[f_qb5iddXcfaqqcJbYOfqi1qqqiiiiqqKqqiiqVZQaDQIR[\VUNcfqq>9/`aG9[NVdqCU7qq[APYid`E\8MSc\@BPWPq9qdA\Xcdaq4qqf=q](qWNIL]q[QiaaqqiddNKiRqDYiqqi2iQC`ifdcM>F_K5dPM]+q`b=dcG^V/WQN@7KRKWU@UHXVKM,D<XRGYQ8CW:JUR"!!"
@m140306_234628_42137_c100634642550000001823117809121440_s1_p0/3967/ccs
TCCATAAACGGGCTGTTAGTTATGGCGTCCGAGGATTCAAAAAGGTGAGCGAACTCGGCCGCCACGTACCGGATTGGCACAACAAGCTTGGCATCCGGAGAGACGGGCTTCAAAGCTGCCTGACGACGGTTGCGCGTCCGTATCAAAATCCTCCTAATAAGCCCCCGTCACTGTTGGTTGAAGAGCCCAGGATTCTCTGCAAGCGTGCCAATCCGGTACGTGGCGGGTTGGCCAGATGTGCGATTATATCGCTTAATGGCTCTTGGGCCGCGGTGCGTTACCTTGCAGGAATTGAGGCCGTCCGTTAATTTCCCTTGCATACACCACGTACCGGATTGGCACGAAAGTATTGCCGCAACGAGTGATGAGGTTCGCAAACATG
+
qYqqqqqqqqqqqqqqqqqqqqqqqqqqqqqqqqqqqqqqqqqqqqqqqqqqqqqqqqqqqqqqqqqqqqqqqqqqqqqqqqqqqqqqqqqqqqqqqqqqqqqqqqqqqqqqqqqqqqqqqqqqqqqqqqqqqqqqqqqqqqqqqqqqqqqqqqqqqqqqqqqqqqqqqqqqqqqqqqqqqqqqqqqqqqqqqqqqqqqqqqqqqqqqqqqqqqqqqqqqqqqqqqqqqqqqqqqqqqqqqqqqqqqqqqqqqqqqqqqqqqqqqqqqqqqqqqqqqqqqqqqqqqqqqqqqqqqqqqqqqqqqqqqqqqqqqqqqqqqqqqqqqqqqqqqqqqqqqqqqqqqqqqqqqqqqqqqqqqqqqqqqqqqqqqqqqqqqqqqqqq
@m140306_234628_42137_c100634642550000001823117809121440_s1_p0/3973/ccs
CATGTTTGCGAACCTCATCACTCGTTGCGGCAATACTTTCGTGCCAATCCGGTACGTGGTGTATGCAAGGGAAATTAACGGACGGCCTCAATTCCTGCAAGGTAACGCACCGCGGCCCAAGAGCCATTAAGCGATATAATCGCACATCTGGCCAACCCGCCACGTACCGGATTGGCACGCTTGCAGAGAATCCTGGGCTCTTCAACCAACAGTGACGGGGGCTTTATTAGGAGGATTTTGATACGGACGCGCAACCGTCGTCAGGCAGCTTTGAAGCCCGTCTCTCCGGATGCCAAGCTTGTTGTGCCAATCCGGTACGTGGCGGCCGAGTTCGCTCACCTTTTTGAATCCTCGGACGCCATAACTAACAGCCCGTTTATGGAAGAGTATGCACTGCCTAAGGGCGGAGGGCCAAGAGTCCTCCAGGTACCGGATTGGCACTGGCCTACGTGCCCCAATTACCACATTAAAGATATCTGCACTGGCGTCCCCTCTTCTCGAGGACGAGGGTAAAAAAGCGCCATTGCACTAGGACTTACCGCGGAGACTGCCTCTGCTGGCCTACGTGCCAATCCGGTACGTGGCGTTGCATGTATTGCAGCCTCAGGGACGTCAGTGGATCATGAAGGTAGAGCATGCGTCCTCTGCTGTTAAAATCTGAGTTCTGGACAAACTACCAATTGGCCACGTACCGGATTGGCACGAAAGTATTGCCGGACAGCATCTTCCTTGCCTCAACATG
+
fqiqOqcaqqqqUaif\TBa[iHZPq\i[q^qfiiiicibqqU]q^qqqq^qZNqciVqWRqRiiidqWqqUqqiqCiq_qqd]qSqq[NqqiVqqXi`qiqqcq_q`VNc\qfqRqqZqYqiPqqiqqcqS^\YqbSqi_bi]aiYDqYqqqqq,qqqHcaqaq[;qdq\qOaq[Z`i_G_qSi]fiWiffqiJqf[qiqqR`^]qqiqqbbYq`1ibqiP&SVcEaQHaT]^cWdWdcdP\Z/[d[dYcRTdLaKN``cBcZd]d]K>dd\c_WMddU^caMcO`ZWdQ^Qa]dP`XddQ^ZSbNd]ddXd`ddc^aSJqdIdSdFa?T\acLc?cK[ZbdddIad`XqdaT]Q^d`d^QLdddcdWdL>`ddNdddd^dcdORcTMN=ZQSR`>QOb]CcP<Qc`<d[b^Q`Tcd^\[b?X;Rc8\TdT^RLcR^^d_cadVbKM^Odc?qddVV\VQPZWac^d]d__VbaOKWdcdVVM_Ka^OdddV[Qc_a1FaUYdH_cDdd_PddadWD\dCdU^UcW_VQUddd]V\PVc`aOdP^cQ?LHYOIdMadadQdRc?bc^TdcdC3a^ddd_POVccMcd:7MQ^cRT_a[S\WqaNdSdqcJ^_Jd_d^V_OTTPcM\]X\MO_M_cc>ad[GQ`SObdUdcTUVcdVWSVdRMWGdWdd[Pda]V:]cX_^dSdF^L`dVd_f>dQ^cViHX^Rbdd_]MS`]8QPRcaOY]_^^bdO^ddEKddRRaddT^
@m140306_234628_42137_c100634642550000001823117809121440_s1_p0/3983/ccs
CATGTTGCGAACCTCATCACTCGTTGCGGCAATAACTTTCGTGCCAATCCCGGTACTTGGTGTATGCAAGGGAAATTTAACGGGACGGCCCTCAATCCTGCAAGGTAACGCACCCGCGGCCCAAGAGCCATTAGCGATATAATCGCACATCTGGCCAACCCGCCCACGTACCGGGATTGGCACGCTTGCAGAGAATCCTGGCCTCTTCAACCAACAGTGACGGGGGCGTTACTTAGGAGGATTTTGATACGGACGCGCAACGTCGTCAGGCAGCTTTGAAGGCCCGTCTCTCCCGGATGCCAAGCTTGTTGTGCAATCCGGTACGTGGCCAATTGTGTAGTTTGTCCCAGAACTCAGATTTTTAAACAGCAGATGGACGGCATGGCTCTACCTTCATGATCCACTGACGTCCCTGAGGCTGCAATACATGCAACGCCACGTACCGGATTGGCACGTAGGCCAGCAGAGGCAGTCTCCGCGGTAAGTCCTAGTGCCAATGGCGCTTTTTTACCCTCGGGTCCTCGAGAAGAGGGGACGCCAGTGCAGATATCTTTAATGTGGTAATTGGGGCACGTAGGCCAGTGCCAATCCGGTACCTGGAGGACTCTTGGCCCTCCCGCCCTTAGGCAGTGCATACTCTTCCATATAACGGGCTGTTAGTTATGGCGTCCGAGGATTCAAAAAGGTGAGCGAACTCCGGCCGCCACGTACCGGAATTGGCAACGAAAGTATTGCCCGGACAGCATCTTCCTTGCCTCAACATG
+
4&13&41&2341(3$33%4%,.43432-441%3%0434433%)$&,&422%/4443#%2443%$%1434044/44*0)$3$.343%&4#(24433#04314%%24%243433%2$%434)4324044&543#$444444&,4444443%'442423&&&514'33441(334%32334043444(0%334.44444344%4&'4424&$43434444444403'.'3*143#34424424434443444(3444&/3433%3$404+3&43434344434$-044042444''7)844/143444/41344&4$#$&#203442%404.4$)33#11144343%2%()42%&343434%2'.2#1-34224/3(&544%$(443%44343/434%34$44>@@@@?@@@>(@@>(>7.8@?@7@@?/???//@@@.=?@>@??@?@?2@4<??=@-@(@00@?',?@,>8@??0@<@9>?@/,/?8:@3,0=@(*&>@<@@?7*23???:):;27&&/49:3@/9@>?>%6>@>1@?0@-44=?:1@:@;?/@@?2@/>>?3?@?:0D@@?.=;@?(><@?@@@2@.?/0@>@@?0=3/@=3@@2?1.;=@8@@@.E?8*A5->3(18:?@@@-31)0*+-6>>.+.4-3;;@@@8->@*/1=;>@@>;=@@@>@@3@@>@@@@=@*=?.=>,@?0.C;@0@;2@@21@@:@/>%./@+@7&./=?@@>+@?@@1@B6@@>.-?>/).@6?.,+.>?)?@32@@
@m140306_234628_42137_c100634642550000001823117809121440_s1_p0/3984/ccs
GGAGCAGGATGCTGTCCGGCAATACTTTCGTGCCAATCCGGTACGTGGCGGCCGAGTTCGCTCACCTTTTTGAATCCTCGGACGCCATAACTAACAGCCCGTTTATGGAAGAGTATGCACTGCCTAAGGGCGGAGGGCCAAGAGTCCTCCAGGTACCGGATTGGCACTGGCCTACGTGCCCCAATTACCACATTAAAAGATATCTGCACTGGCGTCCCCTCTTCTCGAGGACGAGGGTAAAAAAGCGCCATTGCACTAGGACTTACCGCGGAGACTGCCTCTGCTGGCCTACGTGCCAATCCGGTACGTGGCGTTGCATGTATTGCAGCCTCAGGGACGTCAGTGGATCATGAAGGTAGAGCATGCGTCCTCTGCTGTTAAAATCTGAGTTCTGGACAAACTACCAATTGGCCACGTACCGGATTGGCACAACAAGCTTGGCATCCGGAGAGACGGGCTTCAAAGCTGCCTGACGACGGTTGCGCGTCCGTATCAAAATCCTCCTAATAAGCCCCCGTCACTGTTGGTTGAAGAGCCCAGGATTCTCTGCAAGCGTGCCAATCCGGTACGTGGCGGGTTGGCCAGATGTGCGATTATATCGCTTAATGGCTCTTGGGCCGCGGTGCGTTACCTTGCAGGAATTGAGGCCGTCCGTTAATTTCCCCTTGCATACACCACGTACCGGATTGGCACGAAAGTATTGCCGCAACGAGTGATGAGGTTCGCAAAACATG
+
%!&!$!!!"4AL?KWWXEdOPWacdGV_Ud?V]dcd^OOIffQS\iqqqUqqqqbTSdii\[Qq`qiqiiqi]qcqq`q[\qd^^qqfW_qqi`qY^'aM]YqcYdJq9q4iFq^qGqq]q_^\YdWUqqifqi?qq3fqqiEiqY[XifqYqi[>[DiqiqQq^iqqWqKqq[DqqqHqiV[QSiqQq[iqdq&Q\[i`qD`LifL^dqTqNOi?\^qqifqiqXdRdqqqii2qa`1^qiifOZidqIfqfqq`c[iq[qq]iqqXcRqqdifqdI_`T8a]VPV`qqqqqiqbqiqq`qQiiaq[>]\dD[aicqFYqqNqRDTVK^]YqZqqi[qqdicqq\aOqYGS\qdq]qVYqqqdqcXi8aqSqqaq[\qqWqqqqqqqqRqQiiqqqZqqqqYPq[qSqiqXq[HqqiYiiqf\qVffqfWqqqi_^fBWaY\a_qDaLqiqqq<IKiq]]2Z`qqq``qqJqqq^qfq\qqqiRHqOqdiai]EciqiqqqWqWWqiRqQCiqqqqqM\ZqiiqPq]q\Yqqq\\qqqRiqcqaqRqbqZiqqqYSVifaYUicqq[qq]6diAq[=`%TqqqiXq_]qaR_qiq]qqqqqXiqqf<iaYiqq>qiWqqiicqiqiJqifqab]cPcdZdFdNNSd:K5UOaa\^<_\MU4_MZHZPdcWQ`^Pq]_^]_Yq5ddZd[d>TaTSLUI?c[WUKdJdcdcO`@`)_LcdbdLdacQ.SdQLLJ7
@m140306_234628_42137_c100634642550000001823117809121440_s1_p0/3987/ccs
CATGTTGAGGCAAGGAAGATGCTGTCCGGCAATACTTTCGTGCCAATCCGGTACGTGGCCAATTGGTAGTTTGTCCAGAACTCAGATTTTAACAGCAGAGGACGCATGCTCTACCTTCATGATCCACTGACGTCCCTGAGGCTGCAATACATGCAACGCCACGTACCGGATTGGCACAACAAGCTTGGCATCCGGAGAGACGGGCTTCAAAGCTGCCTGACGACGGTTGCGCGTCCGTATCAAAATCCTCCTAATAAGCCCCCGTCACTGTTGGTTGAAGAGCCCAGGATTCTCTGCAAGCGTGCCAATCCGGTACGTGGCGGCCGAGTTCGCTCACCTTTTTGAATCCTCGGACGCCATAACTAACAGCCCGTTTATGGAAGAGTATGCACTGCCTAAGGGCGGAGGGCCAAGAGTCCTCCAGGTACCGGATTGGCACTGGCCTACGTGCCCCAATTACCACATTAAAGATATCTGCACTGGCGTCCCCTCTTCTCGAGGACGAGGGTAAAAAAGCGCCATTGCACTAGGACTTACCGCGGAGACTGCCTCTGCTGGCCTACGTGCCAATCCGGTACGTGGCGGGTTGGCCAGATGTGCGATTATATCGCTTAATGGCTCTTGGGCCGCGGTGCGTTACCTTGCAGGAATTGAGGCCGTCCGTTAATTTCCCTTGCATACACCACGTACCGGATTGGCACGAAAGTATTGCCGCAACGAGTGATGAGGTTCGCAAACATG
+
qqqqqqqqqqqqqqqqqqqqqqqqqqqqqqqqqqqqqqqqqqqqqqqqqqqqqqqqqqqqqqqqqqqqqqqqqqqqqqqqqqqqqqqqqqqqqqqqqqqqqqqqqqqqqqqqqqqqqqqqqqqqqqqqqqqqqqqqqqqqqqqqqqqqqqqqqqqqqqqqqqqqqqqqqqqqqqqqqqqqqqqqqqqqqqqqqqqqqqqqqqqqqqqqqqqqqqqqqqqqqqqqqqqqqqqqqqqqqqqqqqqqqqqqqqqqqqqqqq;qqqqqqqqqqqqqqqqqqqqqqqqqqqqqqqqqqqqqqqqqqqqqqqqqqqqqqqqqqqiqqqqqqqqqqqqqqqqqqqqqqqqqqqqqqqqqqqqqqqqqqqqqqqqqqqqqqqqqqqqqqqqqqqqqqqqqqqqqqqqqqqqqqqqqqqqqqqqqqqqqqqqqqqqqqqqqqqqqqqqqqqqqqqqqqqqqqqqqqqqqqqqqqqqqqqqqqqqqqqqqqqqqqq^qqqqqqqqqqqqqqqqqqqqqq)qqqqqqqqqqqqqqqqqqqqqqqqqqqqqqqqqqqqqqqqqqqqqqqqqqqqqqqqqqqqqqqqqqqqqqqqqqqqqqqqqqqqqqqqqqqqqqqqqqqqqqqqqqqqqqqqqqqqqqqqqqqqqqqqqqqqqqqqqqqqqqqqqqqqqqqqqqqqqqqqqqqqqqqqqqqqqqqqqqqqqqqqqqqqqqqqqqqqqqqqqqqqqqqqqqqqqqqqqqqqqqqqqqqqqqq
@m140306_234628_42137_c100634642550000001823117809121440_s1_p0/3990/ccs
CATGTTGAGGCAAGGAAGATGCTGTCCGGCAATACTTTCGTGCCAATCCGGTACGTGGCCAATTGGTAGTTTGTCCAGAACTCAGATTTTAACAGCAGAGGACGCATGCTCTACCTTCATGATCCACTGACGTCCCTGAGGCTGCAATACATGCAACGCCACGTACCGGATTGGCACAACAAGCTTGGCATCCGGAGAGACGGGCTTCAAAGCTGCCTGACGACGGTTGCGCGTCCGTATCAAAATCCTCCTAATAAGCCCCCGTCACTGTTGGTTGAAGAGCCCAGGATTCTCTGCAAGCGTGCCAATCCGGTACGTGGCGGCCGAGTTCGCTCACCTTTTTGAATCCTCGGACGCCATAACTAACAGCCCGTTTATGGAAGAGTATGCACTGCCTAAGGGCGGAGGGCCAAGAGTCCTCCAGGTACCGGATTGGCACGTAGGCCAGCAGAGGCAGTCTCCGCGGTAAGTCCTAGTGCAATGGCGCTTTTTTACCCTCGTCCTCGAGAAGAGGGGACGCCAGTGCAGATATCTTTAATGTGGTAATTGGGGCACGTAGGCCAGTGCCAATCCGGTACGTGGCGGGTTGGCCAGATGTGCGATTATATCGCTTAATGGCTCTTGGGCCGCGGTGCGTTACCTTGCAGGAATTGAGGCCGTCCGTTAATTTCCCTTGCATACACCACGTACCGGATTGGCACGAAAGTATTGCCGCAACGAGTGATGAGGTTCGCAAACATG
+
qqqqqqqqqqqqqqqqqqqqqqqqqqqqqqqqqqqqqqqqqqqqqqqqqqqqqqqqqqqqqqqqqqqqqqqqqqqqqqqqqqqqqqqqqqqqqqqqqqqqqqqqqqqqqqqqqqqqqqqqqqqqqqqqqqqqqqqqqqqqqqqqqqqqqqqqqqqqqqqqqqqqqqqqqqqqqqqqqqqqqqqqqqqqqqqqqqqqqqqqqqqqqqqqqqqqqqqqqqqqqqqqqqqqqqqqqqqqqqqqqqqqqqqqqqqqqqqqqqqqqqqqqqqqqqqqqqqqqqqqqqqqqqqqqqqqqqqqqqqqqqqqqqqqqqqqqqqqqqqqqqqqqqqqqqqqqqqqqqqqqqqqqqqqqqqqqqqqqqqqqqqqqqqqqqqqqqqqqqqqqqqqqqqqqqqqqqqqqqqqqqqqqqqqqqqqqqqqqqqqqqqqqqqqqqqqqqqqqqqqqqqqqqqqqqqqqqqqqqqqqqqqqqqqqqqqqqqqqqqqqqqqqqqqqqqqqqqqqqqqqqqqqqqqqqqqqqqqqqqqqqqqqqqqqqqqqqqqqqqqqqqqqqqqqqqqqqqqqqqqqqqqqqqqqqqqqqqqqqqqqqqqqqqqqqqqqqqqqqqqqqqqqqqqqqqqqqqqqqqqqqqqqqqqqqqqqqqqqqqqqqqqqqqqqqqqqqqqqqqqqqqqqqqqqqqqqqqqqqqqqqqqqqqqqqqqqqqqqqqqqqqqqqqqqqqqqqqqqqqqqqqqqqqqqqqqqqqqqqqqq
@m140306_234628_42137_c100634642550000001823117809121440_s1_p0/3996/ccs
CATGTTTGCGAACCTCATCACTCGTTGCGGCAATACTTTCGTGCCAATCCGGTACGTGGTGTATGCAAGGGAAATTAACGGACGGCCTCAATTCCTGCAAGGTAACGCACCGCGGCCCAAGAGCCATTAAGCGATATAATCGCACATCTGGCCAACCCGCCACGTACCGGATTGGCACTGGCCTACGTGCCCCAATTACCACATTAAAGATATCTGCACTGGCGTCCCCTCTTCTCGAGGACGAGGGTAAAAAAGCGCCATTGCACTAGGACTTACCGCGGAGACTGCCTCTGCTGGCCTACGTGCCAATCCGGTACCTGGAGGACTCTTGGCCCTCCGCCCTTAGGCAGTGCATACTCTTCCATAAACGGGCTGTTAGTTATGGCGTCCGAGGATTCAAAAAGGTGAGCGAACTCGGCCGCCACGTACCGGATTGGCACGCTTGCAGAGAATCCTGGGCTCTTCAACCAACAGTGACGGGGGGCTTATTAGGAGGATTTTGATACGGACGCGCAACCGTCGTCAGGCAGCTTTGGAAGCCCGTCTCTCCGGATGCCAAGCTTGTTGTGCCAATCCGGTACGTGGCGTTGCATGTATTGCAGCCTCAGGGACGTCAGTGGATCATGAAGGTAGAGCATGCGTCCTCTGCTGTTAAAATCTGAGTTCTGGACAAACTACCAATTGGCCACGTACCGGATTGGCACGAAAGTATTGCCGGACAGCATCTTCCTTGCCTCAACATG
+
qqqXqqqUqq;qdqqq]qqqqqdqqqqq_i\qqqqqTqqqYfRdqqqqqqqqiqdqqqqqqqWqqqqqqqq;iqqq`qaRqqMdiiqqMqqqq]qqSaqqiqqqqWqLqqqqqbi3iddcqiPdqqWTqqqqYqiqq^iqqq9q?qq_q_qVq^qLbqd`qqq`qqXqqqqiqdqqqdqRq;qqqqq^i)qqqqqqqqqqqqqqqqqqqqqqqqqqaqiqFqqqqYqqqq]`qqqiOqIqqVYq5qqqMqiqqqqqqqqqqqqqqqUqqqqqqqdqqqqqqqdqqqqqqqiqqqq`q>qa)iqq>fqqqqfqUqdqqqqRqqqqqqqiqqdq:qqqZq[qqq=caqqqqqqqqqqq^ic^Rqqqq?qqq&qqqJqqqPK`UiqUfqiqqqqqNqqqqq^qqqqqqa`qFqqqqqqq4q_qfTqqHqqf`qKqq\qqqiqqqqqqqqq]iaqqqbqq=qTiiqqqqqqWqqq^qqqqbq%qqqiUXqqqqqq[qqdqq^qqqqqqqi)qfqqWqqaqdqqqqqffqfqKffq\qq%fiqqEqqqqqqiqqqMq[qqqqfqbqqqqfqqqiqqqqqqq`qqqfqSfqS]iqqqfqqqqNqbqqqqqqVq;qqqqqq``;qRqq[qqqqqqfqqqqqfqqdTcqq5qq[qqcqdi_qqqqqqqQq`qqqqqqqqTqqqqiqqqqqqqqqqqqiqqfq`qqZqYqqq^qqqqqqqiqqEqIiqqqUqqq`qqqqG^cLqqqqqqqqq
@m140306_234628_42137_c100634642550000001823117809121440_s1_p0/4029/ccs
CATGTTTGCGAACCTCATCACTCGTTGCGGCAATACTTTCGTGCCAATCCGGTACGTGGTGTATGCAAGGGAAATTAACGGACGGCCTCAATTCCTGCAAGGTAACGCACCGCGGCCCAAGAGCCATTAAGCGATATAATCGCACATCTGGCCAACCCGCCACGTACCGGATTGGCACGCTTGCAGAGAATCCTGGGCTCTTCAACCAACAGTGACGGGGGCTTATTAGGAGGATTTTGATACGGACGCGCAACCGTCGTCAGGCAGCTTTGAAGCCCGTCTCTCCGGATGCCAAGCTTGTTGTGCCAATCCGGTACGTGGCCAATTGGTAGTTTGTCCAGAACTCAGATTTTAACAGCAGAGGACGCATGCTCTACCTTCATGATCCACTGACGTCCCTGAGGCTGCAATACATGCAACGCCACGTACCGGATTGGCACGTAGGCCAGCAGAGGCAGTCTCCGCGGTAAGTCCTAGTGCAATGGCGCTTTTTTACCCTCGTCCTCGAGAAGAGGGGACGCCAGTGCAGATATCTTTAATGTGGTAATTGGGGCACGTAGGCCAGTGCCAATCCGGTACCTGGAGGACTCTTGGCCCTCCGCCCTTAGGCAGTGCATACTCTTCCATAAACGGGCTGTTAGTTATGGCGTCCGAGGATTCAAAAAGGTGAGCGAACTCGGCCGCCACGTACCGGATTGGCACGAAAGTATTGCCGGACAGCATCTTCCTTGCCTCAACATG
+
qqqqqqqqqqqqqqqqqqqqqqqqqqqqqqqqqqqqqqqqqqqqqqqqqqqqqqqqqqqqqqqqqqqqqqqqqqqqqqqqqqqqqqqqqqqqqqqqqqqqqqqqqqqqqqqqqqqqqqqqqqqqqqqqqqqqqqqqqqqqqqqqqqqqqqqqqqqqqqqqqqqqqqqqqqqqqqqqqqqqqqqqqqqqqqqqqqiqqqqqqqqqqqqqqqqqqqqq_qqqqqqqqqqqqqqqqqqqqqqqqqqqqqqqqqqqqqqqqqqqqqqqqqqqqqqqqqqqqqqqqqqqqqqqqqqqqqqqqqqqqqqqqqqqqqqqqqqqqqqqqqqqqqqqqqqqqqqqqqqqqqqqqqqqqqqqqqqqqqqqqqqqqqqqqqqqqqqqqqqqqqqqqqqqqqqqqqqqqqqqqqqqqqqqqqqqqqqqqqqqqqqqqqqqqqqqqqqqqqqqqqqqqqqqqqqqqqqqqqqqqqqqqqqqqqqqqqqqqqqqqqqqqqqq-qqqqqqqqqqqqqqqqqqqqqqqqqqqqqqqqqqqqqqqqqqqqqqqqqqqqqqqqqqqqFqqqqqqqqqqqqqqqqqqqqqqqqqqqqqqqqqqqqqqqqqqqqqqqqqqqqqqqqqqqqqqqqqqqqqqqqqqqqqqqqqqqqqqqqqqqqqqqqqqqqqqqqqqqqqqqqqqqqqqqqqqqqqqqqqqqqqqqqqqqqqqqqqqqqqqqqqqqqqqqqqqqqqqqqqqqqqqqqqqqqqqqqqqqqqqq
@m140306_234628_42137_c100634642550000001823117809121440_s1_p0/4045/ccs
CATGTTTGCGAACCTCATCACTCGTTGCGGCAATACTTTCGTGCCAATCCGGTACGTGGCCAATTGGTAGTTTGTCCAGAACTCAGATTTTAACAGCAGAGGACGCATGCTCTACCTTCATGATCCACTGACGTCCCTGAGGCTGCAATACATGCAACGCCACGTACCGGATTGGCACGTAGGCCAGCAGAGGCAGTCTCCGCGGTAAGTCCTAGTGCAATGGCGCTTTTTTACCCTCGTCCTCGAGAAGAGGGGACGCCAGTGCAGATATCTTTAATGTGGTAATTGGGGCACGTAGGCCAGTGCCAATCCGGTACGTGGTGTATGCAAGGGAAATTAACGGACGGCCTCAATTCCTGCAAGGTAACGCACCGCGGCCCAAGAGCCATTAAGCGATATAATCGCACATCTGGCCAACCCGCCACGTACCGGATTGGCACAACAAGCTTGGCATCCGGAGAGACGGGCTTCAAAGCTGCCTGACGACGGTTGCGCGTCCGTATCAAAATCCTCCTAATAAGCCCCCGTCACTGTTGGTTGAAGAGCCCAGGATTCTCTGCAAGCGTGCCAATCCGGTACGTGGCGGCCGAGTTCGCTCACCTTTTTGAATCCTCGGACGCCATAACTAACAGCCCGTTTATGGAAGAGTATGCACTGCCTAAGGGCGGAGGGCCAAGAGTCCTCCAGGTACCGGATTGGCACGAAAGTATTGCCGGACAGCATCTTCCTTGCCTCAACATG
+
qqqqqqqqqqqqSqqqqqqqqqqqqqqqqqqqqqqqqqqqqqqqqqqqqqqqqqqqqqqqqqqqqqqqqqqqqqqqqqqqqqqqqqqqqqqqqqqqqqqqqqqqqqqqqqqqqqqqqqqqqqqqqqqqqqqqqqqqqqqqqqqqqqqqqqqqqqqqqqqqqqqqqqqqqqqqqqqqqqqqqqqqqqqqqqqqqqqqqqqqqqqqqqqqqqqqqqqqqqqqqqqqqqqqqqqqqqqqqqqqqqqqqqqqqqq_qqqqqqiqqqqfqqqqqqqqqqqqqqqqqqqqqqqqqqqqqqqqqqqqqqqqqqqqqqqqqqqqqqqqqqqqqqqqqqqqqqqqqqqqqqqqqqqqqqqqqqqqqqqqqqqqq\qqqqqqqqqqqqqqqqqqqqqqqqqqqqqqqqqqqqqqqqqqqqqqqqqqqqqqqqqqqqqqqqqqqqqqqqqqqqqqqqqqqqqqqqqqqqqqqqqqqqqqqqqqqqqqqqqqqqqqqqqqqqqqqqqqqqqqqqqqqqqqqqqqqqqqqqqqqCqqqqqqqqqqqqqqqqqqqqqqqqqqqqqqqqqqqqqqqqqqqqqqqqqqqqqqqqqqqqqqqqqqqqqqqqqqqqqqqqqqqqqqqqqqqqqqqqqqqqqqqqqqqqqqqqqqqqqqqqqqqqqqqqqqqqqqqqqqqqqqqqqqqiqqqqqqqqqqqqqqqqqqqqqqqqqqqqqqqqqqqqqqqqqqqqqqqqqqqqqqqqqqqqqqqqqqqqqqq
@m140306_234628_42137_c100634642550000001823117809121440_s1_p0/4055/ccs
CATGTTGAGGCAAGGAAGATGCTGTCCGGCAATACTTTCGTGCCAATCCGGTACTTGGCCAATTGGTAGTTTGTCCAGAACTCAGATTTTAACCAGCAGAGGACGCATGCTCTACCTTCATGATCCACTGACGTCCTGAGGCTGCAATACATGCAACGCCACGTACCGGATTGGCACGTAGGCCAGCAGAGGCAGTCTCCGCGGTAAGTCCTAGTGCAATGGCGCTTTTTTACCCTCGTCCTCGAGAAGAGGGGACGCGCCAGTGCAGATATCTTTAATGTGGTAATTGGGGCACGTAGGCCAGTGCCAATCCGGTACCTGGAGGACTCTTGGCCCTCCGCCTTAGGCAGTGCATACTCTTCCATAAACGGCTGTTAGTTATGGCGTCGAGGATTCAAAAAGGTGGAGCGAACTCGGCCGCCACGTACCGGATTTGGCACAACAAGCTTGGCATCCGGAGAGACGGCCTCAAAGCTGCCTGACGACGGTTGCGCGCGTCCGTATCAAAATCCTCCTAATAAGCCCCCGTCACTGTTGGTTGAAGAGCCAGGATTCTCTGCAAGCGTGCCAATCCGGTACGTGGCGGGTTGGCCAGATGTGCGATTATATCGCTTAATGGCTCTTGGGCCGCGGTGCGTTACCTTGCAGGAATTGAGGCCGTCCGTTAATTTCCCTTGCATACACCACGTACCGGATTGGCACGAAAGTATTGGCCGCAACGAGTGATGAGGTTCGCAAACATG
+
=@@=<@>?1A82?9@/9/@@723@?)E=@HJ7KKH:LLKLLB8JJLJ1NFTKJ?5$BG<N8L6K4H8IH5?L6I-JE4C>:4=>GIDL>L8I&JK:9I9F,SLKKK<9=F=D69-9,JF3J577HLKKKLK;GI(H,-*I8LK.KC?L8C8:.6F2L75->/LKK>8-=L6L9HE:98G*HI9LLJ<L=*=2?BH40:',++=G/C>8DSWVVTBTSQMVEXNF:)BRO@IN<ZI@M82FJWDJWJ9KRV([KJTHDG1%UWBG=4NHG8KVG<XTGKD:+@TC6QED7ENS:U<NUVQX3^KVKQVX:XJJXLQAC-;BKWWMNS?WOJZ):7YWVBNL'TUFW13%VVWS;VVWIEKA2KRG<ADPA*MIE7:T;WOI@DFQMOB2=@2KONZ<IFFDGJQV%VWWOFFXWWO<X(AL3CJ@HAW:cLEW'BROXT=&PIVVXV/EHCJA@RFR'NPCEEQ<4@#$*&@QO;<A:7FWRWRNWJ5=BD>.,1@;&.GUH9QWDTK@DSTVc)`S`WLMdIBTU\qWaAaZRbQdCaLacTUXRJ-ROG\VBWSbIU]a_Y=WPK$VcVTaC6?G-a`@YAq_=dSTcRZ:?KTVdYcaLYS\Ib\PT_TCK\TdcFVSd\BM5;bGc\B?QAD_GIMG(@$L_cbJCUdadJcWd1dZWLS:-PYM9bV>cTMLQ^C]QWc=K[a_L^GCX_VNaFU5M@M@NdaNNKG3LDcZ=Zd=A_cbU[U^cADadd`QMSXD(WJ
@m140306_234628_42137_c100634642550000001823117809121440_s1_p0/4070/ccs
GTACCTGGAGGACTCTTGGCCCTCCGCCCTTAGGCAGTGCATACTCTTCCATAAACGGGCTGTTAGTTATGGCGTCCGAGGATTCAAAAAGGTGAGCGAACTCGGCCGCCACGTACCGGATTGGCACAACAAGCTTGGCATCCGGAGAGACGGGCTTCAAAGCTGCCTGACGACGGTTGCGCGTCCGTATCAAAATCCTCCTAATAAGCCCCCGTCACTGTTGGTTGAAGAGCCCAGGATTCTCTGCAAGCGTGCCAATCCGGTACGTGGCGGGTTGGCCAGATGTGCGATTATATCGCTTAATGGCTCTTGGGCCGCGGTGCGTTACCTTGCAGGAATTGAGGCCGTCCGTTAATTTCCCTTGCATACACCACGTACCGGATTGGCACGAAAGTATTGCCGCAAG
+
q!!d>]qqq]qqqqqqqqqqqqqqqqqqqqUqqqqqqqqqqqqqqqqqqqqqqqqqQqqqqqqqqqqqqqqqqqqqqqqqqqqqqiqqqqqqqqqqqqqqqqqqqfqqCqqqqqqqqqqqqqqqqqqqqqqqqqqqqqqqqqqqqqqqqqqqqqqqqqqqqqqqqqqqqqqqqqqqqqqqqqqqAqqqqqqqqqqqqqqqqqqqqqqq)qqqqqqqqqqqqqqqqqqqqqqqqqqqqqqqqqqqqqqqqqqqqqqqqqqqqqqqqqKqqqqqqqqqqqqqqqqqqqqqqqqqqqqqqqqqqqqqqqqqqqq`qqqqqqqqqqqqqqqdZNqqqqqqqqqqqq'q;Rqqqqqqqqqqqq5qqqqqqqqqqqqqqqqqqqqqqqqqqqqqqqqqqiqqqqq]qq!!!"
@m140306_234628_42137_c100634642550000001823117809121440_s1_p0/4075/ccs
CATGTTGAGGCAAGGAAGATGCTGTCCGGCAATACTTTCGTGCCAATCCGGTACGTGGCCAATTGGTAGTTTGTCCAGAACTCAGATTTTAACAGCAGAGGACGCATGCTCTACCTTCATGATCCACTGACGTCCCTGAGGCTGCAATACATGCAACGCCACGTACCGGATTGGCACGTAGGCCAGCAGAGGCAGTCTCCGCGGTAAGTCCTAGTGCAATGGCGCTTTTTTACCCTCGTCCTCGAGAAGAGGGGACGCCAGTGCAGATATCTTTAATGTGGTAATTGGGGCACGTAGGCCAGTGCCAATCCGGTACCTGGAGGACTCTTGGCCCTCCGCCCTTAGGCAGTGCATACTCTTCCATAAACGGGCTGTTAGTTATGGCGTCCGAGGATTCAAAAAGGTGAGCGAACTCGGCCGCCACGTACCGGATTGGCACGCTTGCAGAGAATCCTGGGCTCTTCAACCAACAGTGACGGGGGCTTATTAGGAGGATTTTGATACGGACGCGCAACCGTCGTCAGGCAGCTTTGAAGCCCGTCTCTCCGGATGCCAAGCTTGTTGTGCCAATCCGGTACGTGGCGGGTTGGCCAGATGTGCGATTATATCGCTTAATGGCTCTTGGGCCGCGGTGCGTTACCTTGCAGGAATTGAGGCCGTCCGTTAATTTCCCTTGCATACACCACGTACCGGATTGGCACGAAAGTATTGCCGCAACGAGTGATGAGGTTCGCAAACATG
+
Uqqa\qiqWqPqqiqqq^iiqfqqqqqTqf0iiqfiqqOqii4qOqqfqqqqqqbUiqiqZqiqdbii_Oqqq]`qiqqqqqffqqqDdfYqfiqQifiqqPb^MZqqiqqqiRqqqqqYXqbMbi@EVqqYq:qqUdiqdqqcqqqqbqiiqiiiqiSaU_iqqNqfqqZqYqqqiqiqqqqqqaZqiqdqqqqqqq_qTqqqqqii=iqqqqqqqiqqqqb9bqqqqqqqIqqqdiqaqqqqbP_i\]Iqqqq>qJqqqqZicqqqqqIdqqiqqqqqqdiqqq=qqqiqqfq_Fq`qqqPqqqqqqdq<qciqiQdqqTqqqqcHqdq%q\ZYqq_qqdqqTqci`qqqqqfqiqZcqqfqYqqWHiqq\qXqQqiF]Wiqqqqdq]NGqUNIG>;NTNERqW_PqqOqqqqaqiqqiqqqqiYiqqqq]qiqqqiq?qdaqqqqS[qiqqiHqqqqqfqqcq_qqqqqqqqqiWqqqq\?qff^qMaqqqqBfqqfqfqqqqqqqq]qMiWiqiiqq^qRqqqiq]qq\qqqiqidqqfqqbqiqqqbEqqi_q[qiiidqqqqqqqaqiiqqfAq_qqTqqfqQqcqqcqqfqaaqqiqqqqqYiqqq]qqcqbiqqq]qqZqqq_qqqqqEfq[q^qIVqiqqqqqf\qqWqc]FiqbiXiqqqbqqqiqq]^qfqqqq\b9fqq`qicNTq]qcqciiOiYVqidqMqqqWqqqf>qiqqUffqq_q`qqq^qi
@m140306_234628_42137_c100634642550000001823117809121440_s1_p0/4085/ccs
CATGTTTGCGAACCTCATCACTCGTTGCGGCAATACTTTCGTGCCAATCCGGTACGTGGTGTATGCAAGGGAAATTAACGGACGGCCTCAATTCCTGCAAGGTAACGCACCGCGGCCCAAGAGCCATTAAGCGATATAATCGCACATCTGGCCAACCCGCCACGTACCGGATTGGCACAACAAGCTTGGCATCCGGAGAGACGGGCTTCAAAGCTGCCTGACGACGGTTGCGCGTCCGTATCAAAATCCTCCTAATAAGCCCCCGTCACTGTTGGTTGAAGAGCCCAGGATTCTCTGCAAGCGTGCCAATCCGGTACGTGGCGGCCGAGTTCGCTCACCTTTTTGAATCCTCGGACGCCATAACTAACAGCCCGTTTATGGAAGAGTATGCACTGCCTAAGGGCGGAGGGCCAAGAGTCCTCCAGGTACCGGATTGGCACTGGCCTACGTGCCCCAATTACCACATTAAAGATATCTGCACTGGCGTCCCCTCTTCTCGAGGACGAGGGTAAAAAAGCGCCATTGCACTAGGACTTACCGCGGAGACTGCCTCTGCTGGCCTACGTGCCAATCCGGTACGTGGCGTTGCATGTATTGCAGCCTCAGGGACGTCAGTGGATCATGAAGGTAGAGCATGCGTCCTCTGCTGTTAAAATCTGAGTTCTGGACAAACTACCAATTGGCCACGTACCGGATTGGCACGAAAGTATTGCCGGACAGCATCTTCCTTGCCTCAACATG
+
qqqqqqqqqqqqqqqqqqqqqqqqqqqqqqqqqqqqqqqqqqqqqqqqqqqqqqqqqqqqqqqqqqqqqqqqqqqqqqqqqqqqqqqqqqqqqqqqqqqqqqqqqqqqqqqqqqqqqqqqqqqqqqqqqqqqqqqqqqqqqqqqqqqqqqqqqqq?qqqqqqqqqqqqqqqqqqqqqqqqqqqqqqqqqqqqqqqqqqqqqqZqqqqqqqqqqqqqqqqqqqqqqqqqqqqqqqqqqqqqqqqqqqqqqqqqqqqqqqqqqqqqqqqqqqqqqqq_qqqqqqqqqqqqqqqqqqqqqqqqqqqqqqqqqqqqqqqqqqqqqqqqqqqqqqqqqqqqqqqqqqqqqqqqqqqqqqqqqqqqqqqqqqqqqqqqqqqqqqqqqqqqqqqqqqqqqqqqqqqqPqqqqqqqqqqqqqqqqqqqqfqqqqqqqqqqqqqqqqqqqqqqqqqqqqq4qqqqqqqqqqqqqqqqqqqqqqqqqqqqqqqqqqqHqqqqqqqqqqqqqqqqqqTqqqiqqqqqqqqqqqqqqqqqqqqqqqqqqqqqqqqqqqqqqqqqqqqqqqqqqqqqqqqqqqqqqqqqqqqqqqqqqqqqqqqqqqqqqqqqiqqqq=qqqqqqqqqqqqqqqqqqqqqqqqqqqqqqqqqqqqqqqqqqqqqqqqqqqqqqqqqqqqqqqqqqqqqqqqqqqqqqqqqqqqqqqqqqqqqqqqqqqqqqqqqqqqqqqqqqqqqqqqqqqqqqqqqqqqqqq
@m140306_234628_42137_c100634642550000001823117809121440_s1_p0/4132/ccs
CATGTTTGCGAACCTCATCACTCGTTGCGGCAATACTTTCGTGCCAATCCGGTACGTGGTGTATGCAAGGGAAATTAACGGACGGCCTCAATTCCTGCAAGGTAACGCACCGCGGCCCAAGAGCCATTAAGCGATATAATCGCACATCTGGCCAACCCGCCACGTACCGGATTGGCACAACAAGCTTGGCATCCGGAGAGACGGGCTTCAAAGCTGCCTGACGACGGTTGCGCGTCCGTATCAAAATCCTCCTAATAAGCCCCCGTCACTGTTGGTTGAAGAGCCCAGGATTCTCTGCAAGCGTGCCAATCCGGTACGTGGCGGCCGAGTTCGCTCACCTTTTTGAATCCTCGGACGCCATAACTAACAGCCCGTTTATGGAAGAGTATGCACTGCCTAAGGGCGGAGGGCCAAGAGTCCTCCAGGTACCGGATTGGCACTGGCCTACGTGCCCCAATTACCACATTAAAGATATCTGCACTGGCGTCCCCTCTTCTCGAGGACGAGGGTAAAAAAGCGCCATTGCACTAGGACTTACCGCGGAGACTGCCTCTGCTGGCCTACGTGCCAATCCGGTACGTGGCGTTGCATGTATTGCAGCCTCAGGGACGTCAGTGGATCATGAAGGTAGAGCATGCGTCCTCTGCTGTTAAAATCTGAGTTCTGGACAAACTACCAATTGGCCACGTACCGGATTGGCACGAAAGTATTGCCGGACAGCATCTTCCTTGCCTCAACATG
+
qqqqqqqqqqqqqqqqqqqqqqqqqqqqqqqqqqqqqqqqqqqqqqqqqqqqqqqqqqqqqqqqqqqqqqqqqqqqqqqqqqqqqqqqqqqqqqqqqqqqqqqqqqqqqqqqqqqqqqqqqqqqqqqqqqqqqqqqqqqqqqqqqqqqqqqqqqqqqqqqqqqqqqqqqqqqqqqqqqqqqqqqqqqqqqqqqqqqqqqqqqqqqqqqqqqqqqqqqqqqqqqqqqqqqqqqqqqqqqqqqqqqqqqqqqqqqqqqqqqqqqqqqqqqqqqqqqqqqqqqqqqqqqqqqqqqqqqqqqqqqqqqqqqqqqqqqqqqqqqqqqqqqqqqqqqqqqqqqqqqqqqqqqqqqqqqqqqqqqqqqqqqqqqqqqqqqqqqqqqqqqqqqqqqqqqqqqqqqqqqqqqqqqqqqqqqqqqqqqqqqqqqqqqqqqqqqqqqqqqqqqqqqqqqqqqqqqqqqqqqqqqqqqqqqqqqqqqqqqqqqqqqqqqIqqqqqqqqqqqqqqqqqqqqqqqqqqqqqqqqqqqqqqqqqqqqqqqqqqqqqqqqqqqqqqqqqqqqqqqqqqqqqqqqqqqqqqqqqqqqqqqqqqqqqqqqqqqqqqqqqqqqqqqqqqqqqqqqqqqqqqqqqqqqqqqqqqqqqqqqqqqqqqqqqqqqqqqqqqqqqqqqqqqqqqqqqqqqqqqqqqqqqqqqqqqqqqqqqqqqqqqqqqqqqqqqqqqqqqqqqqqqqqqqqqqqqqqqqqqqq
@m140306_234628_42137_c100634642550000001823117809121440_s1_p0/4145/ccs
CATGTTTGCGAACCTCATCACTCGTTGCGGCAATACTTTCGTGCCAATCCGGTACGTGGTGTATGCAAGGGAAATTAACGGACGGCCTCAATTCCTGCAAGGTAACGCACCGCGGCCCAAGAGCCATTAAGCGATATAATCGCACATCTGGCCAACCCGCCACGTACCGGATTGGCACAACAAGCTTGGCATCCGGAGAGACGGGCTTCAAAGCTGCCTGACGACGGTTGCGCGTCCGTATCAAAATCCTCCTAATAAGCCCCCGTCACTGTTGGTTGAAGAGCCCAGGATTCTCTGCAAGCGTGCCAATCCGGTACGTGGCCAATTGGTAGTTTGTCCAGAACTCAGATTTTAACAGCAGAGGACGCATGCTCTACCTTCATGATCCACTGACGTCCCTGAGGCTGCAATACATGCAACGCCACGTACCGGATTGGCACGTAGGCCAGCAGAGGCAGTCTCCGCGGTAAGTCCTAGTGCAATGGCGCTTTTTTACCCTCGTCCTCGAGAAGAGGGGACGCCAGTGCAGATATCTTTAATGTGGTAATTGGGGCACGTAGGCCAGTGCCAATCCGGTACCTGGAGGACTCTTGGCCCTCCGCCCTTAGGCAGTGCATACTCTTCCATAAACGGGCTGTTAGTTATGGCGTCCGAGGATTCAAAAAGGTGAGCGAACTCGGCCGCCACGTACCGGATTGGCACGAAAGTATTGCCGGACAGCATCTTCCTTGCCTCAACATG
+
qqqqqqqqqqqqqqqqqqqqqqqqqqqqqqqqqqqqqqqqqqqqqqqqqqqqqqqqqqqqqqqqqqqqqqqqqqqqqqqqqqqqqqqqqqqqqqqqqqqqqqqqqqqqqqqqqqqqqqqqqqqqqqqqqqqqqqqqqqqqqqqqqqqqqqqqqqqqqqqqqqqqqqqqqqqqqqqqqqqqqqqqqqqqqqqqiqqqqqqqqqqqqqqqqqqqqqqqqqqqqqqqqqqqqqqqqqqqqqqqqqGqqqqqqqqqqqqqqqqqqqqqqqqqqqqqqqqqqqqqqqqqqqqqqqqqqqqqqqqqqqqqqqqqqqqqqqqqqqqqqqqqqqqqqqqqqqqqqqqqqqqqqqqqqqqqqqqqqqqqqqqqqqqqqqqqqqqqqqqqqqqqqqqqqqqqqqqqqqqqqqqqqqqqqqqqqqqqqqqqqqqqqqqqqqqqqqqqqqqqqqqqqqqqqqqqqqqqqqqqqqqqqqqqqqqqqqqqqqqqqqqqqqqq]qqqqqqqqqqqqqqqqqqqqqqqqqqqqqqqqqqqqqqqqqqqqqqqqqqqqqqqqqqqqNqqqqqqqqqqqqqqqqqqqqqqqqqqqqqqqqqqqqqqqqqqqqqqqqqqqqqqqqqqqqqqqqqqqqqqqqqqqqqqqqqqqqqqqqqqqqqqqqqqqqqqqqqqqqqqqqqqqqqqqqqqqqqqqqqqqqqqqqqqqqqqqqqqqqqqqqqqqqqqqqqqqqqqqqqqqqqqqqqqqqqqqqqqqqqqq
@m140306_234628_42137_c100634642550000001823117809121440_s1_p0/4173/ccs
CATGTTTGCGAACCTCATCACTCGTTGCGGCAATACTTTCGTGCCAATCCGGTACCTGGAGGACTCTTGGCCCTCCGCCCTTAGGCAGTGCATACTCTTCCATAAACGGGCTGTTAGTTATGGCGTCCGAGGATTCAAAAAGGTGAGCGAACTCGGCCGCCACGTACCGGATTGGCACGCTTGCAGAGAATCCTGGGCTCTTCAACCAACAGTGACGGGGGCTTATTAGGAGGATTTTGATACGGACGCGCAACCGTCGTCAGGCAGCTTTGAAGCCCGTCTCTCCGGATGCCAAGCTTGTTGTGCCAATCCGGTACGTGGCGGGTTGGCCAGATGTGCGATTATATCGCTTAATGGCTCTTGGGCCGCGGTGCGTTACCTTGCAGGAATTGAGGCCGTCCGTTAATTTCCCTTGCATACACCACGTACCGGATTGGCACTGGCCTACGTGCCCCAATTACCACATTAAAGATATCTGCACTGGCGTCCCCTCTTCTCGAGGACGAGGGTAAAAAAGCGCCATTGCACTAGGACTTACCGCGGAGACTGCCTCTGCTGGCCTACGTGCCAATCCGGTACGTGGCGTTGCATGTATTGCAGCCTCAGGGACGTCAGTGGATCATGAAGGTAGAGCATGCGTCCTCTGCTGTTAAAATCTGAGTTCTGGACAAACTACCAATTGGCCACGTACCGGATTGGCACGAAAGTATTGCCGGACAGCATCTTCCTTGCCTCAACATG
+
qqqqqqqqqqqqqqqqqqqqqqiqqqqqqqqqqqqqqqqqqqqqqqqqqqqqqqqqqqqqqqqqqqqqqqqqqqqqqqqqqqqqqqqqqqqqqqqqqqqqqqqqqqqqqqqqqqqqqqqqqqqqqqqqqqqqqqqqqqqqqqqqqqqqqqqqqqqqqqqqqqqqqqqqqqqqqqqqqqqqqqqqqqqqqqqqqqqqqqqqqqqqqqqqqqqqqqqqqqqqqqqqqqqqqqqqqqqqqqqqqqqqqqqqqqqqqqqqqqqqqqqqqqqqqqqqqqqqqqqqqqqqqqqqqqqqqqqqqqqqqqqqqqqqqqqqqqqqqqqqqqqqqqqqqqqqqqqqqqqqqqqqqqqqqqqqqqqqqqqqqqqqqqqqqqqqqqqqqqqqqqqqqqqqqqqqqqqqqqqqqqqqqqqqqqqqqqqqqqqqqqqqqqqqqqqqqqqqqqqqqqqqqqqqqqqqqqqqqqqqqqqqqqqqqqqqqqqqqqqqqqqqqqqNqqqqqqqqqqqqqqqqqq]qqqqqqqqqqqqqqqqqqqqqqqqqqqqqqqqqqqqqqqqqqqqqqqqqqqqqqqqqqqqqqqqqqqqqqqqqqqqqqqqqqqqqqqqqqqqqqqqLqqqqqqqqqqqqqqqqqqqqqqqqqqqqqqqqqqqqqqqqqqqqqqqqqqqqqqqqqqqqqqqqqqqqqqqqqqqqqqqCqqqqqqqqqqqqqqqqqqqqqqqqqqqqqqqqqqqqqqqqqqqqqqqqqqqqqqqqq
@m140306_234628_42137_c100634642550000001823117809121440_s1_p0/4189/ccs
CATGTTTGCGAACCTCATCACTCGTTGCGGCAATACTTTCGTGCCAATCCGGTACGTGGTGTATGCAAGGGAAATTAACGGACGGCCTCAATTCCTGCAAGGTAACGCACCGCGGCCCAAGAGCCATTAAGCGATATAATCGCACATCTGGCCAACCCGCCACGTACCGGATTGGCACAACAAGCTTGGCATCCGGAGAGACGGGCTTCAAAGCTGCCTGACGACGGTTGCGCGTCCGTATCAAATCCTCCTAATAAGCCCCCGTCACTGTTGGTTGAAGAGCCCAGGATTCTCTGCAAGCGTGCCAATCCGGTACGTGGCGGCCGAGTTCGCTCACCTTTTTGAATCCTCGGACGCCATAACTAACAGCCCGTTTATGGAAGAGTATGCACTGCCTAAGGGCGGAGGGCCAAGAGTCCTCCAGGTACCGGATTGGCACTGGCCTACGTGCCCCAATTACCACATTAAAGATATCTGCACTGGCGTCCCCTCTTCTCGAGGACGAGGGTAAAAAAGCGCCATTGCACTAGGACTTACCGCGGAGACTGCCTCTGCTGGCCTACGTGCCAATCCGGTACGTGGCGTTGCATGTATTGCAGCCTCAGGGACGTCAGTGGATCATGAAGGTAGAGCATGCGTCCTCTGCTGTTAAAATCTGAGTTCTGGACAAACTACCAATTGGCCACGTACCGGATTGGCACGAAAGTATTGCCGGACAGCATCTTCCTTGCCTCAACATG
+
IGLD.GG;I<DL;LLGLLG5E2:I0EEK/C>:;K4J8GG9FLH=A)F5GL;=;>LAH?K:GK9E7HHF;LH*GE4K9DLKLGH9KBLLIELHLDLLJ-*I;<L>L?9BL5LIE2N:LE7CCLCA5J0KFLFJFCLK>K?LEKF;LLFF9DIBF.<0LLH;LK1981=88H9BGBLGLEKEA?B8IJG:O@LH>LDLLCLJGL+HKJ$?CCLHLGKH0GG<EJ?/=8GELJH>9IEGLIGEE/$AE?@:GJD9,CDKLL)NKFLF=GLG>@KF*A:D=0=D?'0>>K=LKFI=GIFCCFH3DL=L/KDLDFEHH0IJLEELC0G%BDG9DLEGJGDPBG.HRQWX?TRHK>OPX?JR=STR<PMT?MN_QMaa[\`^\\E`JcJaZbPTaGdSdR\`DU_O`^^>dX>QTMYF_Ia[]YdcH^c=a\]\dRddV^Ld\]]F?a']]]QR`H5]_Z^KCS^Yd_TNYdU_`ZWYd[d_]W_]cUdV_[8W]V\aPdOdSMaCdS^K[QV_I/`\ZZJXV[NdEJF\YcW[]DdPa_W_+]YdL_UVVW^XPda`SKacOdS_`cE__;FO?\9MLYd\WYVVNa`\Md\V]\X]_[\5\`OENRU\B^W_Qcc>_VV\_\MY_]GHaM[]cGTWWTKJ\]dRcFD1?UQ\QQbdXd^Y\VR^Z`^NZcd^U`W3UN:ZLYU_\dIfL\[_RY]Z_]I_HSSbH]\d^cdaN`_Sc3FI^\_MdSdUdRdFB89]`SN^OV_]
@m140306_234628_42137_c100634642550000001823117809121440_s1_p0/4232/ccs
CATGTTTGCGAACCTCATCACTCGTTGCGGCAATACTTTCGTGCCAATCCGGTACGTGGCGTTGCATGTATTGCAGCCTCAGGGACGTCAGTGGATCATGAAGGTAGAGCATGCGTCCTCTGCTGTTAAAATCTGAGTTCTGGACAAACTACCAATTGGCCACGTACCGGATTGGCACGCTTGCAGAGAATCCTGGGCTCTTCAACCAACAGTGACGGGGGCTTATTAGGAGGATTTTGATACGGACGCGCAACCGTCGTCAGGCAGCTTTGAAGCCCGTCTCTCCGGATGCCAAGCTTGTTGTGCCAATCCGGTACGTGGCGGGTTGGCCAGATGTGCGATTATATCGCTTAATGGCTCTTGGGCCGCGGTGCGTTACCTTGCAGGAATTGAGGCCGTCCGTTAATTTCCCTTGCATACACCACGTACCGGATTGGCACGTAGGCCAGCAGAGGCAGTCTCCGCGGTAAGTCCTAGTGCAATGGCGCTTTTTTTACCCTCGTCCTCGAGAAGAGGGGACGCCAGTGCAGATATCTTTAATGTGGTAATTGGGGCACGTAGGCCAGTGCCAATCCGGTACCTGGAGGACTCTTGGCCCTCCGCCCTTAGGCAGTGCATACTCTTCCATAAACGGGCTGTTAGTTATGGCGTCCGAGGATTCAAAAAGGTGAGCGAACTCGGCCGCCACGTACCGGATTGGCACGAAAGTATTGCCGGACAGCATCTTCCTTGCCTCAACATG
+
LKL9<;LHKFK?9LLIKF5J?:G7JLLK?F:B09C84;;F=KA.L4J<-C@HELLLLCLKLJLF<EKLE=>LGLL?;LLCK*LLK9JLDLJKFLK;JGDH*<;?K<GKJLLFLJFKALLJKJILHJL4LLLLLJIKKAMLF6KDI-=FJ4B;L=KJL<RKLK.A:J;I<@'HL=RK;C;>9L7JLLKE=LLJLLELL?JLHLK8IBT9IJFIDAG39LLLLJKLEFL?2<9FLK8LKKJ5-LLA>F5=LGG8E?LJKDLKFL9RE5GH3GKJ,K7CKK@F:KLL)87>;HLKLJLHLFLLJLLK:@LKLLBPJLKK;ILGLJDLLEL>Q7<:HLKHKLJLLA2L7CWXQKWXWSWBXUBVBU7_W+TWRUXWPXXL9JJV3RQXXRHVXIYDW&DBPEVJLJ%H;J9FE4LJELKKFCD3-BL>LI>L;H3H9FI;OJKLF6J6LCLLJKI9K7QFKLLL77LKLJLLKFLL?K7K=KHH9J8GLADK+KFKHKKK<;:KJFL>OKD&GL:<JKEKLLLL9DLLLKFLLLL>LLLELL:M:GK<RK;LHL4KI>B9JFKL<H:<8F%@FLKL5CKJLL?ALKGLL2LHHK=5LGL+KCH:LL9LLIL57>ELHKI?GF4FFLJF/OL:7LLK?LLK7KJLKG8KLJ9LB;JGLLLDL7IK.6JLLF6F<?8JLKKLHKDAL6GIJFK:H;HKK9<KJL7UHKH>JG?K6JKLH(A:?KK5I>>GHKLCL>GF8H8@8LJ55K
@m140306_234628_42137_c100634642550000001823117809121440_s1_p0/4279/ccs
CATGTTGAGGCAAGGAAGATGCTGTCCGGCAATACTTTCGTGCCAATCCGGTACGTGGTGTATGCAAGGGAAATTAACGGACGGCCTCAATTCCTGCAAGGTAACGCACCGCGGCCCAAGAGCCATTAAGCGATATAATCGCACATCTGGCCAACCCGCCACGTACCGGATTGGCACAACAAGCTTGGCATCCGGAGAGACGGGCTTCAAAGCTGCCTGACGACGGTTGCGCGTCCGTATCAAAATCCTCCTAATAAGCCCCCGTCACTGTTGGTTGAAGAGCCCAGGATTCTCTGCAAGCGTGCCAATCCGGTACGTGGCGGCCGAGTTCGCTCACCTTTTTGAATCCTCGGACGCCATAACTAACAGCCCGTTTATGGAAGAGTATGCACTGCCTAAGGGCGGAGGGCCAAGAGTCCTCCAGGTACCGGATTGGCACTGGCCTACGTGCCCCAATTACCACATTAAAGATATCTGCACTGGCGTCCCCTCTTCTCGAGGACGAGGGTAAAAAAGCGCCATTGCACTAGGACTTACCGCGGAGACTGCCTCTGCTGGCCTACGTGCCAATCCGGTACGTGGCGTTGCATGTATTGCAGCCTCAGGGACGTCAGTGGATCATGAAGGTAGAGCATGCGTCCTCTGCTGTTAAAATCTGAGTTCTGGACAAACTACCAATTGGCCACGTACCGGATTGGCACGAAAGTATTGCGCAACGAGTGATGAGGTTCGCAAACATGCATGTTGAGGCAAGGAAGATGCTGTCCGGCAATACTTTCGTGCCAATCCGGTACGTGGCGGCCGAGTTCGCTCACCTTTTTGAATCCTCGGACGCCATAACTAACAGCCCGTTTATGGAAGAGTATGCACTGCCTAAGGGCGGAGGGCCAAGAGTCCTCCAGGTACCGGATTGGCACAACAAGCTTGGCATCCGGAGAGACGGGCTTCAAAGCTGCCTGACGACGGTTGCGCGTCCGTATCAAAATCCTCCTAATAAGCCCCCGTCACTGTTGGTTGAAGAGCCAGGATTCTCTGCAAGCGTGCCAATCCGGTACGTGGCCAATTGGTAGTTTGTCCAGAACTCAGATTTTAACAGCAGAGGACGCATGCTCTACCTTCATGATCCACTGACGTCCCTGAGGCTGCAATACATGCAACGCCACGTACCGGATTGGCACGTAGGCCAGCAGAGGCAGTCTCCGCGGTAAGTCCTAGTGCAATGGCGCTTTTTTACCCTCGTCCTCGAGAAGAGGGGACGCCAGTGCAGATATCTTTAATGTGGTAATTGGGGCACGTAGGCCAGTGCCAATCCGGTACGTGGCCGGGGTTGGCCAGATGTGCGATTATATCGCTTAATGGTCTTGGGCCGCGGTGCGTTACCTTGCAGGAATTGAGGCCGTCCGTTAATTTCCCTTGCATACACCACGTACCGGATTGGCACGAAAGTATTGCCGCAACGAGTGATGAGGTTCGCAAACATG
+
WdcTBV[aAdVX_XdRabU^\PT`NPY9iUS]O_bUPdaZbFL^bV^ad)LI_PdWGPMJcOTUL<aI`^4cGAHcVcVdda<X=dV>SaPdAqUdbEQITb\dcS[CCXUaAa=cdWb^IP2[d\WXd\^J^_`HBANGXP<LQNEd5WO^M^AYdbQdMRXFNRV^dR[cPcWTJNQ^OUdUM_8La]bPdJ[[PN]ZQ5RUKJcHMddSOWaUqc2Z[[]G6cPB_dZ]QREKUbb_^<UddcWdcVXQ)YbRQJ&Zdd^]`MccVLD\Ad[Vbbd\cNNddNHQ`MaPb]cDdF`S@cRVTWaddQcPccQHSGT][AUTiKdQ:^\VRQ=EFd&_ZZaaRdZ]d_c`dda]aUcRWd]b[UMaP0\`W[dTccT^9a_caacdaMRScTNdcbdRdbbDqV=ViWd7OYLJXPdbTd`UdccQaIdSYTY\`_bdQTYd\5I`cN8Za]AaQ_^XdcdcY`LPacUO\]TccbVZ[CJQPO0id]O]HU7MPUQZdc\Q76>WbDVdaddcSR8Pc]-ZScS]cPdb`^_^R`7H@daYcOIZ\bL;]\_a[dVqdbUQaW]d?MUESA_dbRS^ScUS^d6N\[`aVOS]GJ_=ZdU_=qacY^RTQ`cZf]SWc]_Pa9aW]EU_Zd]Radc:aZX]W_GFSd:WJM7V%^Vb[dS_O_`0^cTadE;^Ra.SQdTVTWRQ\\d[ddVdRdbIcMEd`CTTMFV%acX`dSQOQMdVNV<[8BW^]MPOD1SMJac]Na`cEaA]dR_\dccT[NLGSKcU_aK^^bb&VWTdT`SqO`^XfK>RWERc+IC+\SdNadb]\[bB]b,aSVJad\.UU`dcXad^YT`daQ[Sdc'BAUaAddcH^c\aYd9cUdSbCT]QO']NLdPPL8JN`:\U6dd@iadHW]YCbK<\aJdcM\dQdSXS_^GbdVMd<UbN8aXfXcdKdKd`ca[[_Pdd`9[[MdDH`bREdTPCXZTYPZ?`VWUUV<LXd\cbJM`d_PNcbLdbOSSQd\6dadVCQ2`TOLKaYdLS^C_]bX$a_6d`La]caS\bbV\RdVR*QKdRFq_dcbWNOJMHDYXUS;a^cW?_\Ga_NMU;UcOTXVcOW\WS[KHP=U^aC_cVQ_[V@AOHaF2QMRU_`WSRWdda[ZdTZ^LddcZ]ZdURQNQd]cU^WKKIFKH0WV7<SWJS>JJQXRXN.UU8AKW6WWDMGVVSXOWVUHT5XFP3U;5VFFKKQSRGIPJKVQXLVW.XWYVRR>WGEXPM)VB)BWDAX>L:UVXUALGS+PWVREJDPWKRSXP:QMLF4Nc@MU_3\UW]bNU`RJcUdQ[TO6b=dTQfZ[4[c[d9U)F+NU89RT\Eaccbc]JTa]UPOS2POQTLDVYbK8J5P[]7SVFa_V[^S`\bXUD,[MDaVUHdadJdWQ>cHaZ]EdTAI9Y]Wd@dcN_UUcOTU^RWc`^Qb\d9`SPcCcY_^Y7\XdU\,T_IZOP^dMRR^K[]bacKdcdQc`QdVScc^
@m140306_234628_42137_c100634642550000001823117809121440_s1_p0/4288/ccs
CATGTTGAGGCAAGGAAGATGCTGTCCGGCAATACTTTCGTGCCAATCCGGTACGTGGTGTATGCAAGGGAAATTAACGGACGGCCTCAATTCCTGCAAGGTAACGCACCGCGGCCCAAGAGCCATTAAGCGATATAATCGCACATCTGGCCAACCCGCCACGTACCGGATTGGCACGCTTGCAGAGAATCCTGGGCTCTTCAACCAACAGTGACGGGGGCTTATTAGGAGGATTTTGATACGGACGCGCAACCGTCGTCAGGCAGCTTTGAAGCCCGTCTCTCCGGATGCCAAGCTTGTTGTGCCAATCCGGTACGTGGCGGCCGAGTTCGCTCACCTTTTTGAATCCTCGGACGCCATAACTAACAGCCCGTTTATGGAAGAGTATGCACTGCCTAAGGGCGGAGGGCCAAGAGTCCTCCAGGTACCGGATTGGCACTGGCCTACGTGCCCCAATTACCACATTAAAGATATCTGCACTGGCGTCCCCTCTTCTCGAGGACGAGGGTAAAAAAGCGCCATTGCACTAGGACTTACCGCGGAGACTGCCTCTGCTGGCCTACGTGCCAATCCGGTACGTGGCGTTGCATGTATTGCAGCCTCAGGGACGTCAGTGGATCATGAAGGTAGAGCATGCGTCCTCTGCTGTTAAAATCTGAGTTCTGGACAAACTACCAATTGGCCACGTACCGGATTGGCACGAAAGTATTGCCGCAACGAGTGATGAGGTTCGCAAACATG
+
q_qqqqcqqqqiqqqbqaMqqqqqqfqYqXqqqqViqqS_qqafYqqIq`q8fqqdqqqqqRqdqiqcqqqqqiqqqcfqqqJqdqqaqqNq]ffqqJqqqqUqqqqqqqq_UqUqiLqqqqqqq`qfidCqffqq]qqqaaqUqiqqqqKqqqqqqqaqqqq`qcaqqqqqqqqqVqiqqqfqiqqqqiKqqHqqqiqiqqPqOi>qqqqqNqiBqqqqiqqqqqqiqqcqqiqqqqqqqqiqqfiqaqiq\iqfdqqqqiq\qqqdqqq_qqqqqSqqq`qLqbqqqf\qifqqfqfVqqqqqqQqqqqaqiqqqi^qa\iBqqqfqqVJqqSiic?qqqiPqqqGqqqddqIqQqq5dqYqJfKaQ6YqqEqqfqqqPq^aqqqqqqqqqqqqqQqfqqciqq]qqbqqqqqqqbqqNqiqqqfqicqqfqfqiqqqEq6qqqqqqiFqqqicKqqqqqiqqq`qqiqqfqqqZfqqq\qqqq@qqq^YS\DqfqqZqq]Zq]qqqXqqqqqqqqqqqqqqqfqqqiqiqqqOqqfq_qqiqdq[QqqTqqqi_qdqdcqqqqOiRqqqq]qqqqqqdqqiiqqqiqqqTiqdiqqMiq^qii`UqqqKfOqdqqiqdqqqqRqqq^dqQW=iiqqcqqqqqZ\qqqqqqiiqqqqWqqqqYqqiiqqqqqqqqq\qcqqqqqqqiMqMqiqi`qqfqqfqqqfqqqqRqqqqqqfO^iqqq_iqqKqqqqVqiaqqq
@m140306_234628_42137_c100634642550000001823117809121440_s1_p0/4289/ccs
CATGTTTGCGAACCTCATCACTCGTTGCGGCAATACTTTCGTGCCAATCCGGTACGTGGCCAATTGGTAGTTTGTCCAGAACTCAGATTTTAACAGCAGAGGACGCATGCTCTACCTTCATGATCCACTGACGTCCCTGAGGCTGCAATACATGCAACGCCACGTACCGGATTGGCACGCTTGCAGAGAATCCTGGGCTCTTCAACCAACAGTGACGGGGGCTTATTAGGAGGATTTTGATACGGACGCGCAACCGTCGTCAGGCAGCTTTGAAGCCCGTCTCTCCGGATGCCAAGCTTGTTGTGCCAATCCGGTACGTGGCGGCCGAGTTCGCTCACCTTTTTGAATCCTCGGACGCCATAACTAACAGCCCGTTTATGGAAGAGTATGCACTGCCTAAGGGCGGAGGGCCAAGAGTCCTCCAGGTACCGGATTGGCACTGGCCTACGTGCCCCAATTACCACATTAAAGATATCTGCACTGGCGTCCCCTCTTCTCGAGGACGAGGGTAAAAAAGCGCCATTGCACTAGGACTTACCGCGGAGACTGCCTCTGCTGGCCTACGTGCCAATCCGGTACGTGGCGGGTTGGCCAGATGTGCGATTATATCGCTTAATGGCTCTTGGGCCGCGGTGCGTTACCTTGCAGGAATTGAGGCCGTCCGTTAATTTCCCTTGCATACACCACGTACCGGATTGGCACGAAAGTATTGCCGGACAGCATCTTCCTTGCCTCAACATG
+
qqqqqqqqqqqqqqqqqqqqqqqqqqqqqqqqqqqqqqqqqqqqqqqqqqqqqqqqqqqqqqqqqqqqqqqqqqqqqqqqqqqqqqqqqqqqqqqqqqqqqqqqqqqqqqqqqqqqqqqqqqqqqqqqqqqqqqqqqqqqqqqqqqqqqqqqqqqqqqqqqqqqqqqqqqqqqqqqqqqqqqqqqqqqqqqqqqqqqqqqqqqqqqqqqqqqqqqqKqqqqqqqqqqqqqqqqqqqqqqqqqqqqqqqqqqqqqqqqqqqqqqqqqqqqqqqqqqqqqqqqqqqqqqqqqqqqqqqqqqqqqqqqqqqqqqqqqqqqqqqqqqqqqqqqqqqqqqqqqqqqqqqqqqqqqqqqqqqqqqqqqqqqqqqqqqqqqqqqqqqqqqqqqqqqqqqqqqqqqqqqqqqqqqqqqqqqqqqqqqqqqqqqqqqqqqqqqqqqqqqqqqqqqqqqqq[qqqqqqqqqqqqqqqqqqqqqqqqqqqqqqqqqqqqqqqqqqqqqqqqqqqqqqqqqqqqqqqqqqqqqqqqqqqqqqqqqqqqqqqqqqqqqqqqqqqqqqqqqqqqqqqqqqqqqqqqqqqqqqqqqqqqqqqqqqqqqqqqqqqqqqqqqqqqqqqqqqqqqqqqqqqqqqqqqqqqqqqqqqqqqqqqqqqqqqqqqqqqqqqqqqqqqqqqqqqqqqqqqqqqqqqqqqqqqqqqqqqqqqqqqqqqqqqqqqqqqqqqqqqqqqqqqqqqqqqqqqqqqqqqq
@m140306_234628_42137_c100634642550000001823117809121440_s1_p0/4306/ccs
CATGTTTGCGAACCTCATCACTCGTTGCGGCAATACTTTCGTGCCAATCCGGTACGTGGCGGGTTGGCCAGATGTGCGATTATATCGCTTAATGGCTCTTGGGCCGCGGTGCGTTACCTTGCAGGAATTGAGGCCGTCCGTTAATTTCCCTTGCATACACCACGTACCGGATTGGCACGTAGGCCAGCAGAGGCAGTCTCCGCGGTAAGTCCTAGTGCAATGGCGCTTTTTTACCCTCGTCCTCGAGAAGAGGGGACGCCAGTGCAGATATCTTTAATGTGGTAATTGGGGCACGTAGGCCAGTGCCAATCCGGTACCTGGAGGACTCTTGGCCCTCCGCCCTTAGGCAGTGCATACTCTTCCATAAACGGGCTGTTAGTTATGGCGTCCGAGGATTCAAAAAGGTGAGCGAACTCGGCCGCCACGTACCGGATTGGCACAACAAGCTTGGCATCCGGAGAGACGGGCTTCAAAGCTGCCTGACGACGGTTGCGCGTCCGTATCAAAATCCTCCTAATAAGCCCCCGTCACTGTTGGTTGAAGAGCCCAGGATTCTCTGCAAGCGTGCCAATCCGGTACGTGGCCAATTGGTAGTTTGTCCAGAACTCAGATTTTAACAGCAGAGGACGCATGCTCTACCTTCATGATCCACTGACGTCCCTGAGGCTGCAATACATGCAACGCCACGTACCGGATTGGCACGAAAGTATTGCCGGACAGCATCTTCCTTGCCTCAACATG
+
qqqqqqqqqqfqqqqqqqqqqqqqqqqqqq_qqqqqqqqqqqqqqdqqiqqqqqqqqqqqqqqqqqqqqqqqqqqqqqqOqqqqqqqqqqqqqbqqqqqqqqqWqqqqqqqqqqqqqqqqqqqiqqqqqfqSqfqqqqqqiqqqqqqAqqqqqqqqqiqqqqqqqqqqqqqbqqqqqqqqqqqSqqqfqqqqqiqqqqqqqqqYqqqqqqKqqqqqqqqqq_qqqqAqqqqqqJqqqqqqqqqUqqiqqqqOqqqqqqXqqqqqqqqqqqqqqqqqqqUqqqqqqqqPqqqqqqqqqqqqqqqqqqqqqqqqqqqqqqqiqq`qqqqqqqfqEqqqfqqZqqqqqqqqqqqqqqqqqqqqqqqqqqqqqfqqqqqqqqqqqqqqqqqqqqqqqqqqqq9qqqqqqqqqqqqqqqqdqqaqqqqqqqqqiqqqqqqiqqqqqqqqqqqqqqqqqqqqqqqqqdqqYqqqqq^fqqqqqqqqqqqqqqqiqqqqqqqqqqqqqqqqqqqqqqqqqqqqqqqqqUqqqqqqqqqqqqqqqqqqqqqqQqqqqqqqqqqqqqqqqqqqqqqqqqqqqqqqqqqqqqqqqqqqqqqqqqqqqqqqqqqqqqqqqqqqqqqqqqqqqqqqqqqqqqqqqqqqqqqqqqqqqqqqqqqqqqqqqq[qqqdqqqqqqqqqqqqqqqqqqqqqqqqqqqqqqqqqqqqqqqq?qqqqqiqqqqqqqqqqqqqqqqdqqqqqqqqqqqqqq
@m140306_234628_42137_c100634642550000001823117809121440_s1_p0/4317/ccs
CATGTTGAGGCAAGGAAGATGCTGTCCGGCAATACTTTCGTGCCAATCCGGTACGTGGCCAATTGGTAGTTTGTCCAGAACTCAGATTTTAACAGCAGAGGACGCATGCTCTACCTTCATGATCCACTGACGTCCCTGAGGCTGCAATACATGCAACGCCACGTACCGGATTGGCACGTAGGCCAGCAGAGGCAGTCTCCGCGGTAAGTCCTAGTGCAATGGCGCTTTTTTACCCTCGTCCTCGAGAAGAGGGGACGCCAGTGCAGATATCTTTAATGTGGTAATTGGGGCACGTAGGCCAGTGCCAATCCGGTACCTGGAGGACTCTTGGCCCTCCGCCCTTAGGCAGTGCATACTCTTCCATAAACGGGCTGTTAGTTATGGCGTCCGAGGATTCAAAAAGGTGAGCGAACTCGGCCGCCACGTACCGGATTGGCACGCTTGCAGAGAATCCTGGGCTCTTCAACCAACAGTGACGGGGGCTTATTAGGAGGATTTTGATACGGACGCGCAACCGTCGTCAGGCAGCTTTGAAGCCCGTCTCTCCGGATGCCAAGCTTGTTGTGCCAATCCGGTACGTGGCGGGTTGGCCAGATGTGCGATTATATCGCTTAATGGCTCTTGGGCCGCGGTGCGTTACCTTGCAGGAATTGAGGCCGTCCGTTAATTTCCCTTGCATACACCACGTACCGGATTGGCACGAAAGTATTGCCGCAACGAGTGATGAGGTTCGCAAACATG
+
qqqqfqqqqqqqqqqqqqqqqqqqqqqqqqqqqqqVqqqqqqqqqqqqqqqqqqqqqq`qqqqqqqqqqqqqqqqqqqqqqqqqqqiqqqqqqqqqqqqqqqaqiqqqqqqqqiqqqqqqqqqqqqqqqqTqqqqqqdqqqiqqqqqqqqqqqqqqqqqaqqqqqqqqqqqqqqqqqqqqbqqqqqqqqqqqqqqqqqqqqqqqqqqqqXqqqqqqqqqqqqqqqJqqqqqqqqqqiqqqqqXqqqqqqq]qqqqqqZqqqqqqqqqqqqqqqqqqqqqqqqqqqqqqqqqqqqqqqqqqqqqqqqqqqqqqqqqqqqiqqfqqqqqqqfqSqqqqqqqqqqqqqqqqqqqqqdqqqqqqqqqqqqqqqqqqqqqqqqqqqqqqqqqqqqqqqqqqqqqqqqqqqiqqqqqqqqqqqqqqqqqqqqqqqqqqUqqqqqqqqqqqqqqqqqqqqqqaqqDqq`\qqqqqqqqqqqqqqdqqqq]qqqqqqqqqqqqqqqqqqqqqqqqqqqqqqqaqqqqqqqqqqqqqqqqqqqqqqqqqqqqqqqqqqqqqqqqqqqqqqqqqqqqqqqqqqqqqqqqqqqqqqqqqfqqqqqqqqqqqqqqqqqqqqqqqqqqqqqqqqqqqqqqqqqqqqqqqqqqqqqqqqqqqqqqqqqqqqqqqqqqqqqqqqqDqqqqQqqZqqqqqqqqqqqqqqqqqqqqqqqqqqqqqqqqqqqVqqqqqqqqqqqqqqqqqqqqqqqqqq
@m140306_234628_42137_c100634642550000001823117809121440_s1_p0/4328/ccs
CATGTTTGCGAACCTCATCACTCGTTGCGGCAATACTTTCGTGCCAATCCGGTACGTGGCGTTGCATGTATTGCAGCCTCAGGGACGTCAGTGGATCATGAAGGTAGAGCATGCGTCCTCTGCTGTTAAAATCTGAGTTCTGGACAAACTACCAATTGGCCACGTACCGGATTGGCACAACAAGCTTGGCATCCGGAGAGACGGGCTTCAAAGCTGCCTGACGACGGTTGCGCGTCCGTATCAAAATCCTCCTAATAAGCCCCCGTCACTGTTGGTTGAAGAGCCCAGGATTCTCTGCAAGCGTGCCAATCCGGTACGTGGCGGGTTGGCCAGATGTGCGATTATATCGCTTAATGGCTCTTGGGCCGCGGTGCGTTACCTTGCAGGAATTGAGGCCGTCCGTTAATTTCCCTTGCATACACCACGTACCGGATTGGCACGTAGGCCAGCAGAGGCAGTCTCCGCGGTAAGTCCTAGTGCAATGGCGCTTTTTACCCTCGTCCTCGAGAAGAGGGGACGCCAGTGCAGATATCTTTAATGTGGTAATTGGGGCACGTAGGCCAGTGCCAATCCGGTACCTGGAGGACTCTTGGCCCTCCGCCCTTAGGCAGTGCATACTCTTCCATAAACGGGCTGTTAGTTATGGCGTCCGAGGATTCAAAAAGGTGAGCGAACTCGGCCGCCACGTACCGGATTGGCACGAAAGTATTGCCGGACAGCATCTTCCTTGCCTCAACATG
+
qqqqqqqqqqqqqqqqqqqqqqqqqqqqqqqqqqqqqqqqqqqqqqqqqqqqqqqqqqqqqqqqqqqqqqqqqqqqqqqqqqqqqqqqqqqqqqqqqqqqqqqqqqqqqqqqqqqqUqqqqqqqqqqqqqqqqqqqqqqqqqqqqqqqqqqqqqqqqqqqqqqqqqqqqqqqqqqqqqqqqqqqqqqqqqqqqqqqqqqqqq9qqqqqqqqqqqqqqqqqqqqqqqqqqqqqqqqqqqqqqqqqqqqqqqqqqqqqqqqqqqqqqqqqqqqqqqqqqqqqqqqqqqqqqqqqqqqqqqqqqqqqqqqqqqqqqqqqqqqqqqqqqqqqqqqqqqqqqqqqqqqqqqqqqqqqqqqqqqqqqqqqqqqqqqqqqqqqqqqqqqqqqqqqqqqqqqqqqqqqqqqqqqqqqqqqqqqqqqqqqqqqqqqqqqqqqqqqqqqqqqqqqqqqqqqqqqqqqqqqqqqqqqqqqqqqqqqqqqqqqqqqqqqqPqqqqqqqqqqqqUqqqqqqqqqq9qqqqqqqqqqqqqqqqqqqqqqqqqqqqqqqqqqqcqqqqqqqqqqqqqqqqqqqqqqqqqqqqqqqqqqqqqqqqqqqqqqqqqqqqqqqqqqqqqqqqqqqqqqqqqqqqqqqqqKqqqqqqqqqqqqqqqqqqqqqqqqqqqqqqqqqqqqqqqqqqqqqqqqqqqqqqqqqqqqqqqqqqqqqqqqqqqqqqqqqqqqqqqqqqqqqqqqqqqqqqqqqqqqq
@m140306_234628_42137_c100634642550000001823117809121440_s1_p0/4401/ccs
CATGTTTGCGAACCTCATCACTCGTTGCGGCAATACTTTCGTGCCAATCCGGTACGTGGTGTATGCAAGGGAAATTAACGGACGGCCTCAATTCCTGCAAGGTAACGCACCGCGGCCCAAGAGCCATTAAGCGATATAATCGCACATCTGGCCAACCCGCCACGTACCGGATTGGCACGTAGGCCAGCAGAGGCAGTCTCCGCGGTAAGTCCTAGTGCAATGGCGCTTTTTTACCCTTCGTCCTCGAGAAGAGGGGACGCCAGTGCAGATATCTTTAATGTGGTAATTGGGGCACGTAGGCCAGTGCCAATCCGGTACCTGGAGGACTCTTGGCCCTCCGCCCTTAGGCAGTGCATACTCTTCCATAAACGGGCTGTTAGTTATGGCGTCCGAGGATTCAAAAAGGTGAGCGAACTCGGCCGCCACGTACCGGATTGGCACAACAAGCTTGGCATCCGGAGAGACGGGCTTCAAAGCTGCCTGACGACGGTTGCGCGTCCGTATCAAAATCCTCCTAATAAGCCCCCGTCACTGTTGGTTGAAGAGCCCAGGATTCTCTGCAAGCGTGCCAATCCGGTACGTGGCGTTGCATGTATTGCAGCCTCAGGGACGTCAGTGGATCATGAAGGTAGAGCATGCGTCCTCTGCTGTTAAAAATCTGAGTTCTGGACAAACTACCCAATTGGCCACGTACCGGATTGGCACGAAAGTATTGCCGGACAGCATCTTCCTTGCCTCAACATG
+
bddM@d\a:VORMP^`c^aaOL8cTaQUXdbXOWL]:TUV`O:KWNd[Yq_qbOCiV[iiX`YVfQUi7bqdc]H[_iXccbR^qL`qW[qii>qqq^\q^dqFqqqRqFfQqJ]?qqqqHi^aiqZi[UR/@iOG[ii\PqqcJqccq[qbOIV8_bqOqqqV^_Qqfq6]_YqqTOV[WFf6ii^PYVD6[YCaqXiOqiqPcf]`Wi]qqqi_BqqUqfq^qiEiqqqiqJqq8\i[iLqqI=]qXqa\D_YXRqiCqqiFqTfFSVLGH,JHIY`]cJqaI\MiD`dbqIiq_q]fMq5L_\dqffi_qBiiYiqqGibNqiUq;Biii(bCaOi^:aOAXPKa2\qibfVfSfqqAqGqqqXqqfBqq^qqqqqbqqcaidqqq\qIqfqqqdi\iXdc]qqfqfdZiJ`iqqqP[bQaqqqi[iq@qaTqqqZSN^^NUbf@Hi=ZJddZqUqqqqqqiTqqd<iQqqqqqqqXqiqqad`qqqqqaqiii]HfqqqWPXqqqqaqifffiqqqii)i`dqdZ_q/q_ficqfqqX]idQ<qfc]qqXq[qfcqqqqqqqqqKq`q_Ziqqcbd)V_qi[ITMqiqqiqZqVYicQqq]i5iqqfqq4d^iUii31Nfqcdqqdqqqiiqqi]q^@S`\Sf<fNYQ%YfWZqqiqfqiqqqfqq\BqqiqK&Y_abPE6f^qqqOqqYq]fqqiWd-bYqOiO]q\DJZAqWqqiQS=\iXARAMASINXP5MIVRFQ
@m140306_234628_42137_c100634642550000001823117809121440_s1_p0/4410/ccs
CTGCTCCGGCAATACTTCGTGCCAATCCGGTACGTGGCCAATTGGTAGTTTGTCCAGAACTCAGATTTGTAACAGCAGAGGACGCATGCTCTACCTTCATGATCCACTGACGTCCCTGGAGGCTGCAATACATGCAACGCACGTACCGGATTGGCACGTAGGCCAGCAGAGGCAGTCTCCGCGGTAAGTCCTAGTGCAATGGCGGCTTTTTTACGCCTCGGTCCTCGAGAAGAGGGGACGCCAGTGCAGATATCTTTAATGTGGTAATTGGGCACGTAGGCCAGTGCCAATCCGGTACCTGGAGGACTCTTGGCCCTCCGCCCTTAGGCAGTGCATACTCTTCCATAAACGGCTGTTAGTTATGGCGTCGAGGATTCAAAAAGGTGAGCGAACTCGGCGCCACGTACCGGATTGGCACAACAAGCTTGGCATCCGGAGAGACGGGCTTCAAAGCTGCCTGACGACGGTTGCGCGTCCGTATCAAAATCCTCCTAATAAGCCCCCGTCACTGTTGGTTGAAGAGCCCAGGATTCTCTGCAAGCGTGCCAATCCGGTACGCTGGCGGGTTGGCCAGATGTGCGATTATATCC
+
q!!&B+><=&=99??5BDKBL5cLXX@\HKWDQPOCKAC<L1N;G?>K-TUTJPVUF6TVVOXWWCXX*B?WRWWEG?U.MWVWUKO-?A2BJGH@C@KVHU6ASW2WNXGNAEXTI$$*HJIT8UVXHWFWKXJUV,U*NI>GBNX2QKLYFWR=OBNE0Z:NWETAFAFINWJVTJHYSO>XKVHPRCDDIVKDF?:F>N<%;?'1KH58KA%;TJ@,C=<GLF(GF/K>C(>$3/CC@TKF99IKLJ>KJF:LLGJ?,&)FDFK630@2$0-7*@0A(5<>KK<Q;NFBJC8=?1>A:IL4LG>K@@:AA<5?=+<>/PB9L/>J8K+I>$BH3L=H37;H:K>?L4$LIK7D;K0?L>K/:HG:>CKIL=CBG3LLLLALJ/K9A>J?=F91-#HDLJ;B3>CN->K<@.:3=()05,5EKBHDLJLLJL.?7>JEF747ND6)I?G&-BKG<4C9G98B9></>6==;:J@PLJ593-2*>KDLJALKKLJ4H=#IEFIHI)E:;5-+,?0@G>FFKL/K5G&IJG;::;FLF2GHK<L9*2=?<8B;8?5(B&5(@H;LOBBB&GKK<H>>KC5-46>KC!!!"
@m140306_234628_42137_c100634642550000001823117809121440_s1_p0/4431/ccs
CATGTTGAGGCAAGGAAGATGCTGTCCGGCAATACTTTCGTGCCAATCCGGTACGTGGCGGCCGAGTTCGCTCACCTTTTTGAATCCTCGGACGCCATAACTAACAGCCCGTTTATGGAAGAGTATGCACTGCCTAAGGGCGGAGGGCCAAGAGTCCTCCAGGTACCGGATTGGCACTGGCCTACGTGCCCCAATTACCACATTAAAGATATCTGCACTGGCGTCCCCTCTTCTCGAGGACGAGGGTAAAAAAGCGCCATTGCACTAGGACTTACCGCGGAGACTGCCTCTGCTGGCCTACGTGCCAATCCGGTACGTGGCGTTGCATGTATTGCAGCCTCAGGGACGTCAGTGGATCATGAAGGTAGAGCATGCGTCCTCTGCTGTTAAAATCTGAGTTCTGGACAAACTACCAATTGGCCACGTACCGGATTGGCACAACAAGCTTGGCATCCGGAGAGACGGGCTTCAAAGCTGCCTGACGACGGTTGCGCGTCCGTATCAAAATCCTCCTAATAAGCCCCCGTCACTGTTGGTTGAAGAGCCCAGGATTCTCTGCAAGCGTGCCAATCCGGTACGTGGCGGGTTGGCCAGATGTGCGATTATATCGCTTAATGGCTCTTGGGCCGCGGTGCGTTACCTTGCAGGAATTGAGGCCGTCCGTTAATTTCCCTTGCATACACCACGTACCGGATTGGCACGAAAGTATTGCCGCAACGAGTGATGAGGTTCGCAAACATG
+
qqqqqqqqqqqqqqqqqqqqqqqqqqqqqqqqqqqqqqqqqqqqqqqqqqqqqqqqqqqqqqqqqqqqqqqqqqqqqqqqqqqqqqqqqqqqqqqqqqqqqqqqqqqqqqqqqqqqqqqqqqqqqqqqqqqqqqqqqqqqqqqqqqqqqqqqqqqqqqqqqqqqqqqqqqqqqqqqqqqqqqqqqqqqqqqqqqqqqqqqqqqqqqqqqqqqqqqqqqqqqqqqqqqqqqqqqqqqqqqqqqqqqqqqqqqqqqqqqqqqqqqqqqqqqqqqqqqqqqqqqqqqqqqqqqqqqqqqqqqqqqqqqqqqqqqqqqqqqqqqqqqqqqqqqqqqqqqqqqqqqqqqqqqqqqqqqqqqqqqqqqqqqqqqqqqqqqqqqqqqqqqqqqqqqqqqqqqqqqqqqqqqqqqqqqqqqqqqqqqqqqqqqqqqqqqqqqqqqqqqqqqqqqqqqqqqqqqqqqqqqqqqqqqqqqqqqqqqqqqqqqqqqqqqqqqqqqqqqqqqqqqqqqqqqqqqqqqqqqqqqqqqqqqqqqqqqqqqqqqqqqqqqqqqqqqqqqqqqqqqqqqqqqqqqqqqqqqqqqqqqqqqqqqqqqqqqqqqqqqqqqqqqqqqqqqqqqqqqqqqqqqqqqqqqqqqqqqqqqqqqqqqqqqqqqqqqqqqqqqqqqqqqqqqqqqqqqqqqqqqqqqqqqqqqqqqqqqqqqqqqqqqqqqqqqqqqqqqqqqqqqqqqqqqqqqqqqqqqqqqq
@m140306_234628_42137_c100634642550000001823117809121440_s1_p0/4471/ccs
CATGTTTGCGAACCTCATCACTCGTTGCGGCAATACTTTCGTGCCAATCCGGTACGTGGCGGCGAGTTCGCTCACCTTTTTGAATCCTCGGACGCCATAACTAACAGCCGTTTATGGAAGAGTATGCACTGCCTAAGGGCGGAGGGCCAAGAGTCCTCCAGGTACCGGATTGGCACTGGCCTACGTGCCCCAATTACCACATTAAAGATATCTGCACTGGCGTCCCCTCTTCTCGAGGACGAGGGTAAAAAAGCGCCATTGCACTAGGACTTACCGCGGAGACTGCCTCTGCTGGCCTACGTGCCAATCCGGTACGTGGCGGGTTGGCCAGATGTGCGATTATATCGCTTAATGGCTCTTGGGCCGCGGTGCGTTACCTTGCAGGAATTGAGGCCGTCCGTTAATTTCCCTTGCATACACCACGTACCGGATTGGCACGCTTGCAGAGAATCCTGGGCTCTTCAACCAACAGTGACGGGGGCTTATTAGGAGGATTTTGATACGGACGCGCAACCGTCGTCAGGCAGCTTTGAAGCCCGTCTCTCCGGATGCCAAGCTTGTTGTGCCAATCCGGTACGTGGCGTTGCATGTATTGCAGCCTCAGGGACGTCAGTGGATCATGAAGGTAGAGCATGCGTCCTCTGCTGTTAAAATCTGAGTTCTGGACAAACTACCAATTGGCCACGTACCGGATTGGCACGAAAGTATTGCCGGACAGCATCTTCCTTGCCTCAACATG
+
qqqqqqqqqqqqqqqqqqqqqqqqqqqqqqqqqqqqqqqqqqqqqqqqqqqqqqqqqqqqqq5qqqqqqqqqqqqqqqqqqqqqqqqqqqqqqqqqqqqqqqqqqqq-qqqqqqqqqqqqqqqqqqqqqqqqqqqqqqqqqqqqqqqqqqqqqqXqqqqqqqqqqqqqqqqqqqqqqqqqqqqqqqqqqqqqqqqqqqqqqqqqqqqqqqqqqqqqqqqqqqqqqqqqqqqqqqqqqqqqqqqqqqqqqqqqqqqqqqqqqqqqqqqqqqqqqqqqqqqqqqqqqqqqqqqqqqqqqqqqqqqqqqqqqqqqqqqqqqqqqqqqqqqqqqqqqqqqqqqqqqqqqqqqqqqqqqqqqqqqqqqqqqqqqqqqqqqqqqqqqqqqqqqqqqqqqqqqqqqqqqqqqqqqqqqqqqqqqqqqqqqqqqqqqqqqqqqqqqqqqqqqqqqqqqqqqq=qqqqqqqqqqqqqqqqqqqqqWqqqqqqqqqqqqqqqqqqqqqqqqqqqqqqqqqqqqqqqqqqqqqqqqqqqqqqqqqqqqqqqqqqqqqqqqqqqqqqqqqqqqqqqqqqqqqqqqqqqqqqqqqqqqqqqqqqqqqqqqqqqqqqqqqqqqqqqqqqqqqqqqqqqqqqqqqqqqqqqqqqqqqqqqqqqqqqqqqqqqqqqqqqqqqqqqqqqqqqqqqqqqqqqqqqqqqqqqqqqqqqqqqqqqqqqqqqqqqqqqqqqqqqqqqqqqqqqqqqqqqq
@m140306_234628_42137_c100634642550000001823117809121440_s1_p0/4473/ccs
CATGTTGAGGCAAGGAAGATGCTGTCCGGCAATACTTTCGTGCCAATCCGGTACGTGGCCAATTGGTAGTTTGTCCAGAACTCAGATTTTAACAGCAGAGGACGCATGCTCTACCTTCATGATCCACTGACGTCCCTGAGGCTGCAATACATGCAACGCCACGTACCGGATTGGCAACGTAGGCCAGCAGAGGCAGTCTCCCGCGGTAAGTCCTAGTGCAATGGCGCTTTTTTACCCTCGTCCTCGAGAAGAGGGGACGCCAGTGCAGATATCTTTAATGTGGTAATTGGGGCACGTAGGCCAGTGCCAATCCGGTACCTGGAGGACTCTTGGCCCTCCGCCCTTAGGCAGTGCATACTCTTCCATAAACGGGCTGTTAGTTATGGCGTCCGAGGATTCAAAAAGGTGAGCGAACTCGGCCGCCACGTACCGGATTGGCACAACAAGCTTGGCATCCGGAGAGACGGGCTTCAAAGCTGCCTGACGACGGTTGCGCGTCCGTATCAAAATCCTCCTAATAAGCCCCCGTCACTGTTGGTTGAAGAGCCCAGGATTCTCTGCAAGCGTGCCAATCCGGTACGTGGCGGGTTGGCCAGATGTGCGATTATATCGCTTAATGGCTCTTGGGCCGCGGTGCGTTACCTTGCAGGAATTGAGGCCGTCCGTTAATTTCCCTTGCATACACCACGTACCGGATTGGCACGAAAGTATTGCCGCAACGAGTGATGAGGTTCGCAAACATG
+
/=:H-6JE7,-7EGI8LFL7?HFLE06>JKFH=LLILLLCLFHL8G78;/H8LDLGFLNV<R2QVXXWX-SX8QITXV?GCCRXWVOGR;RRXXIXSPSQXXVXWDW@DDXSF-XPAGWWVRD4VWVGCVIVWTXRDVXGS8XXSDKXWXQRFUGQXXEXFRTWL=IKERBPSVI-ESRQV/D;?XQ9WE;KNMWXJ?W9A8FN=XWQXVO6QXU>PSXEVRBN:H<(CPSSUP<TXXUVQCXX81,IVVDP6DH<:KXERXXJXSXWQW,PXKJXQXW-HKWOEWWX6ZR6E/ODQG:U;SWREXI_EXXJP@E>E;US;REB4EGG;FN?Q(\VWHLS4FUVJA7CHXURSORWWQKROO+WTA<SUX=XXGQSNWG0WWRBP<WFVHXXXRX..RBDOXXWEXWXXTTDWXWXTRX=XQ2TCHUDU9OJHK<S.QH>QWSRVSNG?J/I1SQEF5DPTJ0UV?PTXGXIEDEPTC4;GBHVQXWGAEE9K?XWVJKXUDBFC=N8TPRXXFSWSR>ASP/XWXSWXRXRRS=V-XPXQWIBGO4XXXSXXSX;W<IH5SXXK<CFHIISEDIOSTR'RO>LE;XXWQFQ=MWIFDDR58::3GSLSRDDQXQ1LKRXRNKDE>SSOXN&KOEE7(&KEAFFTRQBRXWXWSQ?7VBWWXWXXWX4AOSXKXXWTDEWF5CX3H:0IY_6HHXa\dSdPdbd7RQ[cOUaS8X@QAKE>I3RFR=JH@S;WXVXRXF:LFL
@m140306_234628_42137_c100634642550000001823117809121440_s1_p0/4504/ccs
CATGTTGAGGCAAGGAAGATGCTGTCCGGCAATACTTTCGTGCCAATCCGGTACGTGGCCAATTGGTAGTTTGTCCAGAACTCAGATTTTAACAGCAGAGGACGCATGCTCTACCTTCATGATCCACTGACGTCCCTGAGGCTGCAATACATGCAACGCCACGTACCGGATTGGCACGTAGGCCAGCAGAGGCAGTCTCCGCGGTAAGTCCTAGTGCAATGGCGCTTTTTTACCCTCGTCCTCGAGAAGAGGGGACGCCAGTGCAGATATCTTTAATGTGGTAATTGGGGCACGTAGGCCAGTGCCAATCCGGTACCTGGAGGACTCTTGGCCCTCCGCCCTTAGGCAGTGCATACTCTTCCATAAACGGGCTGTTAGTTATGGCGTCCGAGGATTCAAAAAGGTGAGCGAACTCGGCCGCCACGTACCGGATTGGCACAACAAGCTTGGCATCCGGAGAGACGGGCTTCAAAGCTGCCTGACGACGGTTGCGCGTCCGTATCAAAATCCTCCTAATAAGCCCCCGTCACTGTTGGTTGAAGAGCCCAGGATTCTCTGCAAGCGTGCCAATCCGGTACGTGGCGGGTTGGCCAGATGTGCGATTATATCGCTTAATGGCTCTTGGGCCGCGGTGCGTTACCTTGCAGGAATTGAGGCCGTCCGTTAATTTCCCTTGCATACACCACGTACCGGATTGGCACGAAAGTATTGCCGCAACGAGTGATGAGGTTCGCAAACATG
+
qqqqqqqqqqqqqqqqqqqqqqqqqqqqqqqqqqqqqqqqqqZqqqqqqqqaqqqqqqqqqqqqqqqqqqqqqqqqqqqqqqqqqqcqqqqqqqIqqqqqqqqqcqqqqqqqqqqqqqqqqqqqqqqqqqqqqqqqqqqaqqqqqqqqqqqqqqqqqqbqqqqqqqqdqqqqqqqqqqqqYqqqqqqqqqqqqqqqqqqqqqqqqqqqqqqqqqqqqqqqiqqiqqqqqqqqqqqqqcqqqqqqqqqq\qUqqqqqqcqqqq`qqqqqqqqqqqqqqiqaqqqqqqcqqqVqqIqqiqqqqqqqqqqqqqqqqqqqqqqqqPqqqq]qqqqqqqqqqqqqqqqqqqqqqqqqqqqqqq]qqqqqqqqqiqqqqq\qqqqqqqqqqqqiqqqqqqqqqSqqqqqqqqqqqqqq]qqqqqqq=qqqqqqqqPqqqqqqqqqqqiqqqqqqqqqqqqqaqqqqqqqqqqqqqq`qqqqqqqqqqqqqqqqqfqqqqqqqqqqqqqqiqqqqqqqcqqqqqqqq8qqqqqqbqqqqiqqqqqqqqqqqiqqqqqqqqqqqqqqqqqqqqUqqqqqqqqqqqqqqqqqqqqqqqqqqqqqqiqqqqqqqqqqqaqqqqqqqiqqqqqqiqqfqqqqqqqqqqqqqqqqqqqqqqqqqqqWqqqqqqqqqqqqqqqdqqqqqqqqqqqqqiqqqqqqqqqqqqqqqqqqqqqqqqqqqqqqqqqqqqqqqqqqqqqqqqqqqqqqqq
@m140306_234628_42137_c100634642550000001823117809121440_s1_p0/4509/ccs
CATGTTGAGGCAAGGAAGATGCTGTCCGGCAATACTTTCGTGCCAATCCGGTACGTGGCGGCCGAGTTCGCTCACCTTTTTGAATCCTCGGACGCCATAACTAACAGCCCGTTTATGGAAGAGTATGCACTGCCTAAGGGCGGAGGGCCAAGAGTCCTCCAGGTACCGGATTGGCACTGGCCTACGTGCCCCAATTACCACATTAAAGATATCTGCACTGGCGTCCCCTCTTCTCGAGGACGAGGGTAAAAAAGCGCCATTGCACTAGGACTTACCGCGGAGACTGCCTCTGCTGGCCTACGTGCCAATCCGGTACGTGGCGTTGCATGTATTGCAGCCTCAGGGACGTCAGTGGATCATGAAGGTAGAGCATGCGTCCTCTGCTGTTAAAATCTGAGTTCTGGACAAACTACCAATTGGCCACGTACCGGATTGGCACGCTTGCAGAGAATCCTGGGCTCTTCAACCAACAGTGACGGGGGCTTATTAGCGAGGATTTTGATACGGACGCGCAACCGTCGTCAGGCAGCTTTGAAGCCCGTCTCTCCGGATGCCAAGCTTGTTGTGCCAATCCGGTACGTGGCGGGTTGGCCAGATGTGCGATTATATCGCTTAATGGCTCTTGGGCCGCGGTGCGTTACCTTGCAGGAATTGAGGCCGTCCGTTAATTTTCCCTTGCATACACCACGTACCGGATTGGCACGAAAGTATTGCCGCAACGAGTGATGAGGTTCGCAAAACATG
+
5S:=bUNc2a[\MNdc_TP^P'ZFdVIY5^]bMTWIUZ_QIW;dU^c^^Ud\UJ.1FaX/C8b=a/PZ[d1G\QQ^_MQW^^\QLJ_cP7G]<LVd_=*=NL8RZP^Nqd\DBNUD9`@/U]?cRL@S^9RM^db:)?_bW<IP1UYL\`NI\JfS_iL`fAUWc>qXS:*XTiq]acPcC[BWHH3b.SfZGU(,C9H@0aAVPTD[Ji_ZC_8Wqf`Wiqqf7qqN6[NVW]Pai@qqcTY>XiZ:U]ZcPQ][J`cK[OR\]WPX`YKYiU?_6fQqqf^i^if^IAi\NaRqGS_YfqZbUa[q0RJ?Tq`OfKRcZV.V[GiPq[VN6MiYYNaf1)YqqiRJc`q^i0(W-DEZMi`3^GbF*dTCWNqqTR\LAiaRQb`RVqK:]^>VUF<+]]H_YaMQ3HX^\iNRHiOaJfVS^EZ\aOq[a^DNNa-VJF[[biZiU^Q_[ZV@Y]OLcU\iYc3DWA6M^`QiT5qqcaK3YqBqUc%P[]qcGL>QZiqbqfZ\]`HifiiWqBqabiiq^q4qLWXaq]Xq^GiqfqXqaVW]PqqTVbqaRXHX9_qqiT`ZdSFdM\>fa_NiEZqqQqq\aO`7VHYi3[qq^qi^QqqiHPa@dqq^Hq\Y[[df0i76q[iQ[iKBqYbi0S=[VZaR`4YNZDq<YPqifMqWV6ai'[c[Vqq\iq^RYTfa^icqa`^)f[qfVq`iffi<UqqVqRfidR`qqdPiAiqqWqqqbfqqqS^q(qiqifqW
@m140306_234628_42137_c100634642550000001823117809121440_s1_p0/4527/ccs
CATGTTTGCGAACCTCATCACTCGTTGCGGCAATACTTTCGTGCCAATCCGGTACGTGGCGGCCGAGTTCGCTCACCTTTTTGAATCCTCGGACGCCATAACTAACAGCCCGTTTATGGAAGAGTATGCACTGCCTAAGGGCGGAGGGCCAAGAGTCCTCCAGGTACCGGATTGGCACTGGCCTACGTGCCCCAATTACCACATTAAAGATATCTGCACTGGCGTCCCCTCTTCTCGAGGACGAGGGTAAAAAAGCGCCATTGCACTAGGACTTACCGCGGAGACTGCCTCTGCTGGCCTACGTGCCAATCCGGTACGTGGCGTTGCATGTATTGCAGCCTCAGGGACGTCAGTGGATCATGAAGGTAGAGCATGCGTCCTCTGCTGTTAAAATCTGAGTTCTGGACAAACTACCAATTGGCCACGTACCGGATTGGCACGCTTGCAGAGAATCCTGGGCTCTTCAACCAACAGTGACGGGGGCTTATTAGGAGGATTTTGATACGGACGCGCAACCGTCGTCAGGCAGCTTTGAAGCCCGTCTCTCCGGATGCCAAGCTTGTTGTGCCAATCCGGTACGTGGCGGGTTGGCCAGATGTGCGATTATATCGCTTAATGGCTCTTGGGCCGCGGTGCGTTACCTTGCAGGAATTGAGGCCGTCCGTTAATTTCCCTTGCATACACCACGTACCGGATTGGCACGAAAGTATTGCCGGACAGCATCTTCCTTGCCTCAACATG
+
qqqqqqqqqqqqqqqqqqqqqqqqqqqqqqqqqqqqqqqqqqqqqqqqqqqqqqqqqqqqqqqqqqqqqqqqqqqqqqqqqqqqqqqqqqqqqqqqqqqqqqqqqqqqqqqqqqqqqqqqqqqqqqqqqqqqqqqqqqqqqqqqqqqqqqqqqqqqqqqqqqqqqqqqqqqqqqqqqqqqqqqqqqqqqqqqqqqqqqqqqqqqqqqqqqqqqqqqqqqqqqqqqSqqqqqqqqqqqqqqqqqqqqqqqqqqqqqqqqqqqqqqqqqqqqqqqqqqqqqqqqqqqqqqqqqqqqqqqqqqqqqqqqqqqqqqqqqqqqqqqqqqqqqqqqqqqqqqqqqqqqqqqqqqqqqqqqqqqqqqqqqqqqqqqqqqqqqqqqqqqqqqqqqqqqqqqqqqqqqqqqqqqqqqqqqqqqqqqqqqqqqqqqqqqqqqqqqqqqqqqqqqqqqqqqqqqqqqqqqqqqqqqqqqqqqqqqqqqqWqqqqqqqqqqqqqqqqqqqqqqqqqqqqqqqqqqqqqqqqqqqqqqqqqqqqqqqqqqqqqqqqqqqqqqqqqqqqqqqqqqqqqqqqqqqqqqqqqqqqqqqqqqqqqqqqqqqqqqqqqqqqqqqqqqqqqqqqqqqqqqqqqqqqqqqqqqqqqqqqqqqqqqqqqqqqqqqqqqqqqqqqqqqqqqqqqqqqqqqqqqqqqqqqqqqqqqqqqqqqqqqqqqqqqqqqqqqqqqqqqqqqqqqqqqqqqqqqqqqqqq
@m140306_234628_42137_c100634642550000001823117809121440_s1_p0/4532/ccs
ATTAATCGCACATCTGGCCAACCCGCCACGTACCGGATTGGCACAACAAGCTTGGCATCCGGAGAGACCGGGCTTCAAAGCTGCCTGACGACGGTTGCGCGGTCCGTATCAAAATCCTCCCTAATAAGCCCCCCGTCACTGTTGGTTGAAGAGCCCAGGATTCTCTGCAAGCGTGCCAATCCGGTACGTGGCCAATTGGTAGTTTGTCCAGAACTCAGATTTTAACAGCAGAGGACGCACTGCTCTACCTTCATGATCCACTGACGTCCCTGAGGCTGCAATACATGCAACGCCACGTACCGGATTGGCACGTAGGCCAGCAGAGGCAGTCTCCGCGGTAAGTCCTAGTGCAATGGCGCTTTTTTACCCTCGTCCTCGAGAAGAGGGGACGCCAGTGCAGATATCTTTAATGTGGTAATTGGGGCACGTAGGCCAGTGCCAATCCGGTACCTGGAGGACTCTTGGCCCTCCCGCCCTTAGGCAGTGGCATACTCTTCCATAAACGGGCTGTTAGTTATGGCGTCCGAGGATTCAAAAAGGTGAGCGAACTCGGCCGCCACGTACCGGATTGGCACGAAAGTATTGCCGGACAGCATCTTCCTTGCCCTCAACATG
+
q!!&/==5%B,*A?A?L<HC=6AF(;G<GK-:3-2;KHN.9,>:UNE[SAUE45*=qY=\;aNTYF`*AQEfLZX-UY=CCHI@qi*=HV`GGI?PMS`a1Ui:,+SViQYGHdHGW_(<?]Yi_UAB&Nffi\]W6LYcIX=Qf`Z]dOacZ:fid=RiGqiqbqfRTqD==i^AQS9:@8OWS'(SU@SGdZT=d-iSUcabLI<9VYUOX^URqJiLq_fQEHEQQiq_+aa@JZK3\R9GSE3JQIZKaiVfONiSYTNq_CWQNaYK_Oq8[F]MUYZ]VA[iGPK^Aia^Yq^KQiqZ2JTq&`BDLH9P2XPE1]CL3`Zb]fGX19F@&>aOEFW5RdZZFKLXUPLV5NU:fX\ZO,8MZiU\;FqP3>P3HaI^@YAcdZfAqiA`Y.];fdH[-GRO7c[_q4KPA`HS.YIYB_fcqZ9f2aa^Z?QJLU_QqGRXIL0`]i].f\UqRDfBfUQia%><V,UPT'MUq_T9;,GTV54FG,LU=X\K,XVF1QJ=dZSU^W3SZP3PYOPR\;RAAdE]IEKVRT/S/8=N?LCA@HK,bEN>LOA>F:iQQBqaPVF+1QiiVq]QfD:H;C[QR^AQLO2IKAROSBZ2+:.HA>G?A=5
@m140306_234628_42137_c100634642550000001823117809121440_s1_p0/4538/ccs
CATGACGTCCCTGAGGCTGCAATACATGCAACGCCACGTACCGGATTGGCACGTAGGCCAGCAGAGGCAGTCTCCGCGGTAAGTCCTAGTGCAATGGCGCTTTTTTACCCTCGTCCTCGAGAAGAGGGACGCCAGTGCAGATATCTTTAATGTGGTAATTGGGGCACGTAGGCCAGTGCCAATCCGGTACCTGGAGGACTCTTGGCCCTCCGCCCTTAGGCAGTGCATACTCTTCCATAAACGGGCTGTTAGTTATGGCGTCCGAGGATTCAAAAAGGTGAGCGAACTCGGCCGCCACGTACCGGATTGGCACGCTTGCAGAGAATCCTGGGCTCTTCAACCAACAGTGACGGGGGCTTATTAGGAGGATTTTGATACGGACGCGCAACCGTCGTCAGGCAGCTTTGAAGCCCGTCTCTCCGGATGCCAAGCTTGTTGTGCCAATCCGGTACGTGGCGGGTTGGCCAGATGTGCGATTATATCGCTTAATGGCTCTTGGGCCGCGGTGCGTTACCTTGCAGGAATTGAGGCCGTCCGTTAATTTCCCTTGCATACACCACGTACCGGATTGGCACGAAAGTATTGCCGCAACGAGTGATGAGGTTCGCAAACATG
+
q!![qqqqqqqqqqqI5qGHqqqqqqqqqqqqqqqqqqqqqqqqqqqqqqqiqqqqqqqqqqqqqqqqqqqqqqqqqqqqqqqqqqqqqqqqqqqfqqqqDqqqqqqfqqqqqqqqqdqqqqqqq!qqqqqqqqqqqqqqqqqqqqqqqqqqqqqqqqqqDqqqqqqqqqqqqqqqqqqqqqqqqqqqqqqqqqqqqqqqqqqqqqqqqqqqqqqqqqqqqqqqqqqqqqqqqqqqqqqqqqqqqqqqqqqqqqqqqqqqqqqqqiqqqqqqqqqqqqqqqqqqqqqqqqqqqqqqqqqqqqqqqqqqqqqqqqqqqqqqqqqqqqqqqcqq[qqqqqqqqqqqqqqqqqqFqqqqqqqqqqqqqqqqqqqqqqqqqqqqqqqqqqqqqqqqqqqqqqqqqqqQqqqqqqcqqqqqqqqqqqqqqqqqqqqqqqqqqqqqqqqqqqqqqqqqqqqqqqqqqqqqqqqqqqqqqqqqqqqqqqqqqqqqqqqqqqqqqiqqqqqqqqqqqqqqqqqqqqqqqqqqqqqqqqqqqqqqqqqqqqqqqqqqqqqqqqqqqqqqqqqqqqqqqqqqqqqqqqqqqqqqqqqqqqqqiqqqqqqqqqqqqqqqqqqqqqq
@m140306_234628_42137_c100634642550000001823117809121440_s1_p0/4542/ccs
GCGATGCTGGATGCGGTAATTGATTACCTGCCATCCCCGGTTGACGTACCTGCGATCAACGGTATCCTGGACGACGGTAAAGACACTCCGGCTGAACGTCACGCAAGTGATGACGAGCCGTTCTCTGCACTGGCGTTCAAAATCGCTACCGACCCGTTTGTTGGTAACCTGACCTTCTTCCGTGTTTACTCCGGTGTGGTTAACTCTGGTGATACCGTACTGAACTCCGTGAAAGCTGCACGTGAGCGTTTCGGTCGTATCGTTCAGATGCACGCTAACAAACGTGAAGAGATCAAAGAAGTTCGCGCGGGCGACATCGCTGCTGCTATCGGTCTGAAAGACGTAACCACTGGTGACACCCTGTGTGACCCGGATGCGCCGATCATTCTGGAACGTATGGAATTCCCTGAGCCGGTAATCTCCATCGCAGTTGAACCGAAAACCAAAGCTGACCAGGAAAAAATGGGTCTGGCTCTGGGCCGTCTGGCTAAAGAAGACCCGTCTTTCCGTGTATGGACTGACGAAGAATCTAACCAGACCATCATCGCGGGTATGGGCGAACTGCACCTCGACATCATCGTTGACCGTATGAAGCGTGAATTCAAC
+
qqqqqqqqqqfqWqqqqfqqqqiqqqqqqqqqqfQqqqqqqqqqqqqqqqqqqqqqqqqqqqqVqqqqcqqqqqqqq\dqqqqqqqqqqKqqqqqqqqqqqqqqqqqqqqqqqqqqqiqqqqqqqqqqqqqqqqqqqqcqqqqqqqq;bqqqqqqqqqqqqqqqqqqqqqqqSqqqqqqqqqqWiqqqqiLqqqqqqqqqqqqqqqqqqqqqqqqqqqqqqqqqqqqqqqqqqqqqqqqiqqqqqqqqqqqqqqqqqqidqqqqqqqqqqqqqqqqqqqqqqqqqqqqqqqqqqTqqqYqqbqqqqqqQqqqqqqqqqqqqKqqqqqqqqSqqqqqiqqMqqqqqqqqfqqqqqqqqqXqqqqqqqqqqqqqqqqqqqTqqdqqqqqqqcqqqqqqqqqqqqqqqqqqqqqqqqqiqqiqqUqqqqqqqqqqqqqqqqGqqqJq^qqqqqqqqqqqq[qqqqqq`qqqqqqqqJqqqqqqqqqqqqqqqqqqqqqqqaqqq@ZdqqqqqqqqqqqqqqqqqqqqqqqqqqqqqqqqqfqqaqqqqqqqfqqqSqKqqqqqqqqqqqqqqqqqqqqqqqqqqqqqqqqqqqqqqqqqqqqqqqqqqq
@m140306_234628_42137_c100634642550000001823117809121440_s1_p0/4556/ccs
CATGTTTGCGAACCTCATCACTCGTTGCGGCAATACTTTCGTGCCAATCCGGTACGTGGTGTATGCAAGGGAAATTAACGGACGGCCTCAATTCCTGCAAGGTAACGCACCGCGCCCAAGAGCCATTAAGCGATATAATCGCACATCTGGCCAACCCGCCACGTACCGGATTGGCACGCTTGCAGAGAATCCTGGCTCTTCAACAACAGTGACGGGGCTTATTAGGAGGATTTTGATACGGACGCGCAACCGTCGTCAGGCAGCTTTGAAGCCCGTCTCTCCGGATGCCAAGCTTGTTGTGCCAATCCGGTACGTGGCCAATTGGTAGTTTGTCCAGAACTCAGATTTTAACAGCAGAGGACGCATGCTCTACCTTCATGATCCACTGACGTCCTGAGGCTGCAATACATGCAACGCCACGTACCGGATTGGCACTGGCCTACGTGCCCAATTACCACATTAAAGATATCTGCACTGGCGTCCCTCTTCTCGAGGACGAGGGTAAAAAAGCGCCATTGCACTAGGACTTACCGCGGAGACTGCCTCTGCTGGCCTACGTGCCAATCCGGTACCTGGAGGACTCTTGGCCTCCGCCCTTAGGCAGTGCATACTCTTCCATAAACGGGCTGTTAGTTATGGCGTCCGAGGATTCAAAAAGGTGAGCGAACTCGGCCGCCCGT
+
qqqqqqqqqq]qqqqqqqfqqqqqqqqq5qqKqaqq^qfqiqqqqqqq:qfqqqqqqcqqqqqqqqqqAqqOqqqqiqqqqqqJqqqqqaqBqFqqqqqqYqqqqqqqqZqqcC;qqqqqqq=qqqqqqqqqqqqqqqqqqq`qqqqqiqiqqqHqqqAqqiqqqqqqqqqqqqqqqqqqqqqqqq]qqqbqqTqqqq`qqqq,Uqqqqqqqq@qqqqqqqqqqqqqqqq(qqqqqqqqqqq`qSqqaqcqqqqqqqq<qqqqqXqqqqqq2qqqiqqqqqqqqqqqqqqqqqqqqqqqqq=qqqqfq@qqqqqq=qYqbq^qiqqqqUqqqq^qqqdqqqqqqqAqqqqqqqqqqqqiqqqqqqqqqqqqqaqqqqqqqfqiqqqqqqqqq#qqqqiqqqqqqqqqqqdqqUqqq,qqqqqqfqqqqOqqqqqqqiqVqqdqqqq&qqqqQqqqqqqqqqqqqqqqqqqqqqqqqTqqqqBqqqqqqqqqqqUqqqqqbqqq%qqqqqdqqQqqqqqqqqqqqqqqqqq\qqqqqqqqqqqqqqqqqqqSq8qqqqqqqdqqqqFqFqqqqqqqqqqqqqqqqq-2%qqqqq0qqqqqFqqqqqqqqqqqqqqqqqqqiqqqUqqqqqqqqqqqqqZqqqqqqqqqqqqqq?qqqqqqqXqqqqqqqqq[q<P@3!!!"
@m140306_234628_42137_c100634642550000001823117809121440_s1_p0/4605/ccs
CATGTTGAGGCAAGGAAGATGCTGTCCGGCAATACTTTCGTGCCAATCCGGTACGTGGCGGCCGAGTTCGCTCACCTTTTTGAATCCTCGGACGCCATAACTAACAGCCCGTTTATGGAAGAGTATGCACTGCCTAAGGGCGGAGGGCCAAGAGTCCTCCAGGTACCGGATTGGCACTGGCCTACGTGCCCCAATTACCACATTAAAGATATCTGCACTGGCGTCCCCTCTTCTCGAGGACGAGGGTAAAAAAGCGCCATTGCACTAGGACTTACCGCGGAGACTGCCTCTGCTGGCCTACGTGCCAATCCGGTACGTGGCGTTGCATGTATTGCAGCCTCAGGGACGTCAGTGGATCATGAAGGTAGAGCATGCGTCCTCTGCTGTTAAAATCTGAGTTCTGGACAAACTACCAATTGGCCACGTACCGGATTGGCACAACAAGCTTGGCATCCGGAGAGACGGGCTTCAAAGCTGCCTGACGACGGTTGCGCGTCCGTATCAAAATCCTCCTAATAAGCCCCCGTCACTGTTGGTTGAAGAGCCCAGGATTCTCTGCAAGCGTGCCAATCCGGTACGTGGCGGGTTGGCCAGATGTGCGATTATATCGCTTAATGGCTCTTGGGCCGCGGTGCGTTACCTTGCAGGAATTGAGGCCGTCCGTTAATTTCCCTTGCATACACCACGTACCGGATTGGCACGAAAGTATTGCCGCAACGAGTGATGAGGTTCGCAAACATG
+
qqqqqqqqqqqqqqqqqqqqqqqqqqqqqqqqqqqqqqqqqqqqqqqqqqqqqqqqqqqqqqqqqqqqqqqqqqqq_qqqqqqqqqqqqqqqqqqqqqqqqqqqqqqqqqqqqqqqqqqqqqqqqqqqqqqqqqqqqqqqqqqqqqqqqqqqqqqqqqqqqqqqqqqqqqqqqqqqqqqqqqqqqqqqqqqqqqqqqqqqqqqqqqqqqqqqqqqqqqqqqqqqqqqqqqqqqqqqqqqqqqqqqqqqqqqqqqqqqqqqqqqqqqqqqqqqqqqqqqqqqqqqqqqqqqqqqqqqqqqqqqqqqqqqqqqqqqqqqqqqqqqqqqqqqqqqqqqqqqqqqqqqqqqqqqqqqqqqqqqqqqqqqqqqqqqqqqqqqqqqqqqqqqqqqqqqqqqqqqqqqqqqqqqqqqqqqqqqqqqqqqqqqqqqqqqqqqqqqqqqqqqqqqqqqqqqqqqqqqqqqqqqqqqqqqqqqqqqqqqqqqqqqqqqqqqqqqqqqqqqqqqqqqqqqqqqqqqqqqqqqqqqqqqqqqqqqqqqqqqqqqqqqqqqqqqqqqqqqqqqqqqqqqqqqqqqqqqqqqqqqqqqqqqqqqqqqqqqqqqqqqqqqqqqqqqqqqqqqqqqqqqqqqqqqqqqqqqqqqqqqqqqqqqqqqqqqqqqqqqqqqqqqqqqqqqqqqqqqqqqqqqqqqqqqqqqqqqqqqqqqqqqqqqqqqqqqqqqqqqqqqqqqqqqqqqqqqqqqqqqq
@m140306_234628_42137_c100634642550000001823117809121440_s1_p0/4633/ccs
CATGTTGAGGCAAGGAAGATGCTGTCCGGCAATACTTTCGTGCCAATCCGGTACGTGGCGGCCGAGTTCGCTCACCTTTTTGAATCCTCGGACGCCATAACTAACAGCCCGTTTATGGAAGAGTATGCACTGCCTAAGGGCGGAGGGCCAAGAGTCCTCCAGGTACCGGATTGGCACGTAGGCCAGCAGAGGCAGTCTCCGCGGTAAGTCCTAGTGCAATGGCGCTTTTTTACCCTCGTCCTCGAGAAGAGGGGACGCCAGTGCAGATATCTTTAATGTGGTAATTGGGGCACGTAGGCCAGTGCCAATCCGGTACGTGGCGTTGCATGTATTGCAGCCTCAGGGACGTCAGTGGATCATGAAGGTAGAGCATGCGTCCTCTGCTGTTAAAATCTGAGTTCTGGACAAACTACCAATTGGCCACGTACCGGATTGGCACAACAAGCTTGGCATCCGGAGAGACGGGCTTCAAAGCTGCCTGACGACGGTTGCGCGTCCGTATCAAAATCCTCCTAATAAGCCCCCCGTCACTGTTGGTTGAAGAGCCCAGGATTCTCTGCAAGCGTGCCAATCCGGTACGTGGCGGGTTGGCCAGATGTGCGATTATATCGCTTAATGGCTCTTGGGCCGCGGTGCGTTACCTTGCAGGAATTGAGGCCGTCCGTTAATTTCCCTTGCATACACCACGTACCGGATTGGCACGAAAGTATTGCCGCAACGAGTGATGAGGTTCGCAAACATG
+
qqqZqqqq`qUqqqqqqiqqqWqiqYqiqcqqqiqqqqqqqqqqPqqHqqXqqqqfqqdqqqqqqqiqqqqq^qqqiqqqqqqqqqqiqiqqUqqqqqPqqqqqqqqqqqqZqqqqqqqqqqqqqaqSqqqqqqqqqPqqqXqqSqqqqqqqqqq`qqqqqqqq]qqqqqqqqqqqqqqqqqqqqqqqqqfqqqqqqqqqqbqqqqiqqqqqqqqiqqqqqqqqq<qqqqqqEqqqqqqqqqQqqqiqPqAqqqqqqHqqqqiiqqqqqqqqqqqqqqqqqqqqqqTqqqdqqfqqWqbqqqqqfqTqqiqfqqqBq\fqqqqqqqqqqqqqq\qqqQqqqqKqqdqqqqqqqqqqqqqqqaqqqqqqqqqqfqqqqdqqMqqqqqEqdqqqq`qqqqqqqq`qqqqqqqqqqqqqqqqqqqqqqqqqqqqqqqqqqqqqqqqqqqqqqqqqqVqiqqqqqqqqqq?qqqqqqqqqqqqcqqqqqqqqqqqqqqqqqqqqqqqqqqqqbqqqqqqqqqqq3qqqqqqqqqqqqqqqq`qqqqqqqqqqqqqqqqqqqqqqqqqqqqqqqqqqqqqqiqqqqqqqqqqqqqqqqqqqqqqqqqqqqqqqqYqqqqqqqqqqqqqq]qqDqqqqqqqqiqqZ2qqqqqqqqqqqqqqcqqqqqqqqqqqqqqqqqqqqqqqqqqqqqqqqqqiq[qqqqqq\qqqqqqqqqqqXqqqqqqqqqqqqqqqqqqqqqqqqqqqqqq
@m140306_234628_42137_c100634642550000001823117809121440_s1_p0/4644/ccs
CATGTTGAGGCAAGGAAGATGCTGTCCGGCAATACTTTCGTGCCAATCCGGTACGTGGTGTATGCAAGGGAAATTAACGGACGGCCTCAATTCCTGCAAGGTAACGCACCGCGGCCCAAGAGCCATTAAGCGATATAATCGCACATCTGGGCCAACCCGCCACGTACCGGATTGGCACGCTTGCAGAGAATCCTGGGCTCTTCAACCAACAGTGACGGGGGCTTATTAGGAGGATTTGATACGGACGCGCAACCGTCGTCAGGCAGCTTTGAAGCCCGTCTCTCCGGATGCCAAGCTTGTTGTGCCAATCCGGTACGTGGCCAATTGGTAGTTTGTCCAGAACTCAGATTTTAACAGCAGAGGACGCATGCTCTACCTTCATGATCCACTGACGTCCCCTGAGGCTGCAATACATGCAACGCCACGTACCGGATTGGCACTGGCCTACGTGCCCCAATTACCACATTAAAGATATCTGCACTGGCGTCCCCTCTTCTCGAGGACGAGGGTAAAAAAGCGCCATTGCACTAGGACTTACCGCGGAGACTGCCTCTGCTGGCCTACGTGCCATCCGGTACCTGGAGGACTTCTTGGCCCTCCGCCCTTAGGCAGTGCATACTCTTCCATAAACGGGCTGTTAGTTATGGCGTCCGAGGATTCAAAAGGTGAGCGAACTCGGCCGCCACGTACCGGATTGGCACGAAAGTATTGCCGCAACGAGTGATGAGGTTCGCAAACATG
+
KLKL7IB:HJ:&IJLKLLLL+GFK>ILGXBAKRVIEUGCDDK+I@QR1KGIXSRC64DOFUQ<M<EN/GXSKXHRWJKNXWRDQ@GFFHO=WAQ?1E@:1FGD>EDG90K7@@N.LJDVDVD;NJ:L9KEJJ<B<93:;7<J:ILLKA*OJKG;D<HK88GGH0E:/L=L;GLALIFK??KLL?L4ILKLLLLK)KH>9H:998L:ILL2:8L=8K9MLL<':<KK>LGL=CLL.LLF>LK92NIIDFLEKLFLG:CKK9KELJKLLJLL,ELL.LKEG.:FKBI&K9LK@LGK'78KFKL:'JJLKLLHL.SKL=KLBLFL:L>L2GEK<<@<CLJLKK/KI<9L7H1LLL;:HKI6LLF;FK=LL@LLLL%(1HLKL>LKLL=<JKC1DKLIL+NK@9*LGG2B?&C?KF7FGL5LLIKHK@;>LLFLGFLKL0LJLKL7LGLKKLL>F+KQPKL7G8GJIJ92I=ELLKKHJL7LG<FLCJ1BG&JJLK?KLILL<KGLK;:I3IJ?6KLIILK?;FLK9FLGLFKK=LB*=F&(GFL=LJILG619<D9LH?J8L+LLGA9KEEK$J*7/L8KK:<>@C,B?K%EJKLILALLK4O9CLLKL8JLCKGF;A;LLHF6ILKLLK5FLECLLLLIFL??FLK<2NHL?ILFJ9LEKLK/LKMJ=FG,?HLKK%?A=GDLJJLE>LLF:MKLLFL2?-:FBKLLKF>KLL=MIE9LFHK(4444344411&40144-4((
@m140306_234628_42137_c100634642550000001823117809121440_s1_p0/4657/ccs
CATGTTGAGGCAAGGAAGATGCTGTCCGGCAATACTTTCGTGCCAATCCGGTACGTGGCCAATTGGTAGTTTGTCCAGAACTCAGATTTTAACAGCAGAGGACGCATGCTCTACCTTCATGATCCACTGACGTCCCTGAGGCTGCAATACATGCAACGCCACGTACCGGATTGGCACGTAGGCCAGCAGAGGCAGTCTCCGCGGTAAGTCCTAGTGCAATGGCGCTTTTTTACCCTCGTCCTCGAGAAGAGGGGACGCCAGTGCAGATATCTTTAATGTGGTAATTGGGGCACGTAGGCCAGTGCCAATCCGGTACCTGGAGGACTCTTGGCCCTCCGCCCTTAGGCAGTGCATACTCTTCCATAAACGGGCTGTTAGTTATGGCGTCCGAGGATTCAAAAAGGTGAGCGAACTCGGCCGCCACGTACCGGATTGGCACAACAAGCTTGGCATCCGGAGAGACGGGCTTCAAAGCTGCCTGACGACGGTTGCGCGTCCGTATCAAAATCCTCCTAATAAGCCCCGTCACTGTTGGTTGAAGAGCCCAGGATTCTCTGCAAGCGTGCCAATCCGGTACGTGGCGGGTTGGCCAGATGTGCGATTATATCGCTTAATGGCTCTTGGGCCGCGGTGCGTTACCTTGCAGGAATTGAGGCCGTCCGTTAATTTCCCTTGCATACACCACGTACCGGATTGGCACGAAAGTATTGCCGCAACGAGTGATGAGGTTCGCAAACATG
+
qqqqqqqqqqqqqqqqqqqqqqqqqqqqqqqqqqqqqqqqqqqqqqqqqqqqqqqqqqqqqqqqqqqqqqqqqqqqqqqqqqqqqqqqqqqqqqqqqqqqqqqqqqqqqqqqqqqqqqqqqqqqqqqqqqqqqqqqqqqqqqqqqqqqqqqqqqqqqqqqqqqqqqqqqqqqqqqqqqqqqqqqqqqqqqqqqqqqqqqqqqqqqqqqqqqqqqqqqqqqqqqqqqqqqqqqqqqqqqqqqqqqqqqqqqqqqqqqqqqqqqqqqqqqqqqqqqqqqqqqqqqqqqqqqqqqqqqqqqqqqqqqqqqqqqqqqqqqqqqqqqqqqqqqqqq:qqqqqqqqqqqqqqqqqqqqqqqqqqqqqqqqqqqqqqqqqqqqqqqqqqqqqqqqqqqqqqqqqqqqqqqqqqqqqqqqqqqqqqqqqqqqqqqqqqqqqqqqqqqqqqqqqqqqqqqqqqqqqqqqqqqqqqqqqqqqqqqqqqqqqqqqqqqqqqqqqqqqqqqqqqqqqqqqqqqqqqqqqqqq>qqqqqqqqqqqqqqqqqqqqqqqqqqqqqqqqqqqqqqqqqqqqqqqqqqqqqqqqqqqqqqqqqqqqqqqqqqqqqqqqqqqqqqqqqqqqqqqqqqqqqqqqqqqqqqqqqqqqqqqqqqqqqqqqqqqqqqqqqqqqqqqqqqqqbqqqqqqqqqqqqqqqqqqqqqqqqqqqqqqqqqqqqqqqqqqqqqqqqqqqqqqqqqqqqqqqqqqqqqq
@m140306_234628_42137_c100634642550000001823117809121440_s1_p0/4666/ccs
CATTGTTGAGGCAAAGGAGGATGCTGTCCGGCAATACTTTTCGTGCCAAATCCGGTACCGTGGCCAATTGGTAGGTTTGTCCAGAACTCAGATTTTAACAGCAGAGGGACGCATGCTCTACCTTCATGATCCACTGACGTCCCTGAGGCTGCAATACATGCAACGCCACGTACCGGATTGGCACGTAGGCCAGCAGAGGCAGTCTCCGCGGTAAGTCCTAGTGCAAATTGGCGCTTTTTTACCCTCGTCCCGAGAAAGAGGGGGACGCCAGTGCAGATATCTTTAATGTGGTAATTGGGGCACGTAGGCCAGTGCCAATCCGGTACGTGGTGTATGCAAGGGAAATTAACGGACGGCCTCAATTCCTGCAAGGTAACGCACCGCGGCCCAAGAGCCATTAAAGCGATATAAATCGCACATCTGGCCAACCCGCCCACGTACCGGATTGGCACGCTTGCAGAGAATCCTGGGCTCTTCAACCAACAGTGACGGGGGGCTTATTAGGAGGATTTTGATACGGACGCGCAACCGTCGTTCAGGCAGCTTTGAAGCCCGTCTCTCCGGATGCCAAGGCTTGTTGTGCCAAATCCGGTACGTGGCGGCCGAGTTCGCTCACCTTTTTGAATCCTCGGACGCCATAACTAACAGCCCCGTTTATGGAAGAGTATGCACTGGCCTAAGGGCGGAGGGCCAAGAGTCCTCCAGGTACCGGATTGGCACGAAAGTATTGCCGCAACGAGTGATGAGGTTCGCAAACATG
+
)%-4.3443'44'3.(44043-4.&0312%4*&+$%2044443$3/4%$%4/4-&+%"$44+4.(23$'*2??.3)8?9B9F7;-B<89F?:38:K=KE/BHL&3%9GJ<7BEL<FFD'>>FG1DL9G?39>::9I-&?L@8EHE;?J(:;JEH7+JLIKLKLIJ'LB;K<9ABJ:26J0G:=B:03>>APLE5II$AH,KGH':*K:,,J73EK;:LE7&5JH$?2&574F,E;LLLLLD$IK41/96E%.IK4IEC1*=?E=E@:=5'K8HD&B74:@;&JG6AD>FIFE$C7J'ILLIG<:4??K4M<@)2BL:JG&E=L/FE:>>HJ:?:=>8:L2>H9LL>87C:ALJ<'$1JB$6F9K?L9A;#D8>DKI59$H0JDK2L+AJ7DIB;6=LKG&8A>C;<FGF/FGC>IL>$8E16=NDL8FHLLI)B-)/>5544162:G3SG*H::>5BFD6HD2G7.:92TK@7A-E8;>0KJL)CFGCLL4LLLLLJ6)(-DJ'G9ILL5B+FA2;B0&<4F:C>/3E/FBKLL3JG96JA8=6#?A.?:942:&9CDC<&>/G>?57PKL+-'FLG*E<9D>9$/9J8?ALK;J<I4K29J,D;JJ:HCCGLJK2L5G8LJF9LKFL1/%?6HK$HF89G=;JLEA2$=A((&KLGF9S;C.>A@0FJFLH?.B6LF?<0LIH3;8<LF6:8F&ED68HS@>6+3:OVX3PI(F?I+DVW;OLG6KP_VV\N_1TF('J>7O.[HHdORMQL6U;XVJZ
@m140306_234628_42137_c100634642550000001823117809121440_s1_p0/4675/ccs
CATGTTTGCGAACCTCATCACTCGTTGCGGCAATACTTTCGTGCCAATCCGGTACGTGGTGTATGCAAGGGAAATTAACGGACGGCCTCAATTCCTGCAAGGTAACGCACCGCGGCCCAAGAGCCATTAAGCGATATAATCGCACATCTGGCCAACCCGCCACGTACCGGATTGGCACGCTTGCAGAGAATCCTGGGCTCTTCAACCAACAGTGACGGGGGCTTATTAGGAGGATTTTGATACGGACGCGCAACCGTCGTCAGGCAGCTTTGAAGCCCGTCTCTCCGGATGCCAAGCTTGTTGTGCCAATCCGGTACGTGGCGGCCGAGTTCGCTCACCTTTTTGAATCCTCGGACGCCATAACTAACAGCCCGTTTATGGAAGAGTATGCACTGCCTAAGGGCGGAGGGCCAAGAGTCCTCCAGGTACCGGATTGGCACTGGCCTACGTGCCCCAATTACCACATTAAAGATATCTGCACTGGCGTCCCCTCTTCTCGAGGACGAGGGTAAAAAAGCGCCATTGCACTAGGACTTACCGCGGAGACTGCCTCTGCTGGCCTACGTGCCAATCCGGTACGTGGCGTTGCATGTATTGCAGCCTCAGGGACGTCAGTGGATCATGAAGGTAGAGCATGCGTCCTCTGCTGTTAAAATCTGAGTTCTGGACAAACTACCAATTGGCCACGTACCGGATTGGCACGAAAGTATTGCCGGACAGCATCTTCCTTGCCTCAACATG
+
qqqqqqqqqqqqqqqqqqqqqqqqqqqqqqqqqqqqqqqqqqqqqqqqqqqqqqqqqqqqqqqqqqqqqqqqqqqqqqqqqqqqqqqqqqqqqqqqqqqqqqqqqqqqqqqqqqqqqqqqqqqqqqqqqqqqqqqqqqqqqqqqqqqqqqqqqqqqqqqqqqqqqqqqqqqqqqqqqqqqqqqqqqqqqqqqqqqqqqqqqqqqqqqqqqqqqqqq]qqqqqqqqqqqqqqqqqqqqqqqqqqqqqqqqqqqqqqqqqqqqqqqqqqqqqqqqqqqqqqqqqqqqqqqqqqqqqqqqqqqqqqqqqqqqqqqqqqqqqqqqqqqqqqqqqqqqqqqqqqqqqqqqqqqqqqqqqqqqqqqqqqqqqqqqqqqqqqqqqqqqqqqqqqqqqqqqqqqqqqqqqqqqqqqqqqqqqqqqqqqqqqqqqqqqqqqqqqqqqqqqqqqqqqqqqqqqqqqqqqqqqqqqqqqqqqqqqqqqqqqqqqqqqqqqqqqqqqqqqqqqqqqqqqqqqqqqqqqqqqqqqqqqqqqqqqqqqqqqqqqqqqqqqqqqqqqqqqqqqqqqqqqqqqqqqqqqqqqqqqqqqqqqqqqqqqqqqqqqqqqqqqqqqqqqqqqqqqqqqqqqqqqqqqqqqqqqqqqqqqqqqqqqqqqqqqqqqqqqqqqqqqqqqqqqqqqqqqqqqqqqqqqqqqqqqqqqqqqqqqqqqqqqqqqqqqqqqqqqqqqqqqqqqqqqqqqqqqqqqqqq
@m140306_234628_42137_c100634642550000001823117809121440_s1_p0/4713/ccs
CATGTTTGCGAACCTCATCACTCGTTGCGGCAATACTTTCGTGCCAATCCGGTACGTGGTGTATGCAAGGGAAATTAACGGACGGCCTCAATTCCTGCAAGGTAACGCACCGCGGCCCAAGAGCCATTAAGCGATATAATCGCACATCTGGCCAACCCGCCACGTACCGGATTGGCACGTAGGCCAGCAGAGGCAGTCTCCGCGGTAAGTCCTAGTGCAATGGCGCTTTTTTACCCTCGTCCTCGAGAAGAGGGGACGCCAGTGCAGATATCTTTAATGTGGTAATTGGGGCACGTAGGCCAGTGCCAATCCGGTACCTGGAGGACTCTTGGCCCTCCGCCCTTAGGCAGTGCATACTCTTCCATAAACGGGCTGTTAGTTATGGCGTCCGAGGATTCAAAAAGGTGAGCGAACTCGGCCGCCACGTACCGGATTGGCACAACAAGCTTGGCATCCGGAGAGACGGGCTTCAAAGCTGCCTGACGACGGTTGCGCGTCCGTATCAAAATCCTCCTAATAAGCCCCCGTCACTGTTGGTTGAAGAGCCCAGGATTCTCTGCAAGCGTGCCAATCCGGTACGTGGCGTTGCATGTATTGCAGCCTCAGGGACGTCAGTGGATCATGAAGGTAGAGCATGCGTCCTCTGCTGTTAAAATCTGAGTTCTGGACAAACTACCAATTGGCCACGTACCGGATTGGCACGAAAGTATTGCCGGACAGCATCTTCCTTGCCTCAACATG
+
qqqqqqqqqqqqqqqqqqqqqqqqqqqqqqqqqqqqqqqqqqqqqqqqqqqqqqqqqqqqqqqqqqqqqqqqqqqqqqqqqqqqqqqqqqqqqqqqqqqqqqqqqqqqqqqqqqqqqqqqqqqqqqqqqqqqqqqqqqqqqqqqqqqqqqqqqqqqqqqqqqqqqqqqqqqqqqqqqqqqqqqqqqqqqqqqqqqqqqqqqqqqqqqqqqqqqqqqqqqqqqqqqqqqqqqqqqqqqqqqqqqqqqqqqqqqqqqqqqqqqqqqqqqqqqqqqqqqqqqqqqqqqqqqqqqqqqqqqqqqqqqqqqqqqqqqqqqqqqqqqqqqqqqqqqqqqqqqqqqqqqqqqqqqqqqqqqqqqqqqqqqqqqqqqXqqqqqqqqqqqqqqqqqqqqqqqqqqqqqqqqqqqqqqqqqqqqqqqqqqqqqqqqqqqqqqqqqqqqqqqqqqqqqqqqqqqqqqqqqqqqqqqqqqqqqqqqqqqqqqqqqqqqqqqqqqqqqqqqqqqqqqqqqqqqqqqqqqqqqqqQqqqqqqqqqqqqqqqqqqqqqqqqqqqqqqqqqqqqqqqqqqqqqqqqqqqqqqqqqqqqqqqqqqqqqqqqqqqqqqqqqqqqqqqqqqqqqqqqqqqqqqqqqqqqqqqqqqqqqqqqqqqqqqqqqqqqqqqqqqqqqqqqqqqqqqqqqqqqqqqqqqqqqqqqqqqqqqqqqqqqqqqqqqqqqqqqqqqqqqqqqqqqqqqqqqqqqqqqqqq
@m140306_234628_42137_c100634642550000001823117809121440_s1_p0/4742/ccs
CATGTTGAGGCAAGGAAGATGCTGTCCGGCAATACTTTCGTGCCAATCCGGTACGTGGCCAATTGGTAGTTTGTCCAGAACTCAGATTTTAACAGCAGAGGACGCATGCTCTACCTTCATGATCCACTGACGTCCCTGAGGCTGCAATACATGCAACGCCACGTACCGGATTGGCACGTAGGCCAGCAGAGGCAGTCTCCGCGGTAAGTCCTAGTGCAATGGCGCTTTTTTACCCTCGTCCTCGAGAAGAGGGGACGCCAGTGCAGATATCTTTAATGTGGTAATTGGGGCACGTAGGCCAGTGCCAATCCGGTACCTGGAGGACTCTTGGCCCTCCGCCCTTAGGCAGTGCATACTCTTCCATAAACGGGCTGTTAGTTATGGCGTCCGAGGATTCAAAAAGGTGAGCGAACTCGGCCGCCACGTACCGGATTGGCACGCTTGCAGAGAATCCTGGGCTCTTCAACCAACAGTGACGGGGGCTTATTAGGAGGATTTTGATACGGACGCGCAACCGTCGTCAGGCAGCTTTGAAGCCCGTCTCTCCGGATGCCAAGCTTGTTGTGCCAATCCGGTACGTGGCGGGTTGGCCAGATGTGCGATTATATCGCTTAATGGCTCTTGGGCCGCGGTGCGTTACCTTGCAGGAATTGAGGCCGTCCGTTAATTTCCCTTGCATACACCACGTACCGGATTGGCACGAAAGTATTGCCGCAACGAGTGATGAGGTTCGCAAACATG
+
qqqqqqqqqqqqqqqqqqqqqqqqqqqqqqqqqqqqqqqqqqqqqqqqqqqqqqqqqqqqqqqqqqqqqqqqqqqqqqqqqqqqqqqqqqqqqqqqqqqqqqqqqqqqqqqqqqqqqqqqqqqqqqqqqqqqqqqqqqqqqqqqqqqqqqqqqqqqqqqqqqqqqqqqqqqqqqqqqqqqqqqqqqqqqqqqqqqqqqqqqqqqqqqqqqqqqqqqqqqqqqqqqqqqqqqqqqqqqqqqqqqqqqqqqqqqqqqqqqqqqqqqqqqqqqqqqqqqqqqqqqqqqqqqqqqqqqqqqqqqqqqqqqqqqqqqqqqqqqqqqqqqqqqqqqqqqqqqqqqqqqqqqqqqqqqqqqqqqqqqqqqqqqqqqqqqqqqqqqqqqqqqqqqqqqqqqqqqqqqqqqqqqqqqqqqqqqqqqqqqqqqqqqqqqqqqqqqqqqqqqqqqqqqqqqqqqqqqqqqqqqqqqqqqqqqqqqqqqqqqqqqqqqqqqqqqqqqqqqqqqqqqqqqqqqqqqqqqqqqqqqqqqqqqqqqqqqqqiqqqqqqqqqqqqqqqqqqqqqqqqqqqqqqqqqqqqqqqqqqqqqqqqqqqqqqqqqqqqqqqqqqqqqqqqqqqqqqqqqqqqqqqqqqqqqqqqqqqqqqqqqqqqqqqqqqqqqqqqqqqqqqqqqqqqqqqqqqqqqqqqqqqqqqqqqqqqqqqqqqqqqqqqqqqqqqqqqqqqqqqqqqqqqqqqqqqqqqqqqqqq
@m140306_234628_42137_c100634642550000001823117809121440_s1_p0/4755/ccs
CATGTTGAGGCAAGGAAGATGCTGTCCGGCAATACTTTCGTGCCAATCCGGTACGTGGCCAATTGGTAGTTTGTCCAGAACTCAGATTTTAACAGCAGAGGACGCATGCTCTACCTTCATGATCCACTGACGTCCCTGAGGCTGCAATACATGCAACGCCACGTACCGGATTGGCACTGGCCTACGTGCCCCAATTACCACATTAAAGATATCTGCACTGGCGTCCCCTCTTCTCGAGGACGAGGGTAAAAAAGCGCCATTGCACTAGGACTTACCGCGGAGACTGCCTCTGCTGGCCTACGTGCCAATCCGGTACCTGGAGGACTCTTGGCCCTCCGCCCTTAGGCAGTGCATACTCTTCCATAAACGGGCTGTTAGTTATGGCGTCCGAGGATTCAAAAAGGTGAGCGAACTCGGCCGCCACGTACCGGATTGGCACAACAAGCTTGGCATCCGGAGAGACGGGCTTCAAAGCTGCCTGACGACGGTTGCGCGTCCGTATCAAAATCCTCCTAATAAGCCCCCGTCACTGTTGGTTGAAGAGCCCAGGATTCTCTGCAAGCGTGCCAATCCGGTACGTGGCGGGTTGGCCAGATGTGCGATTATATCGCTTAATGGCTCTTGGGCCGCGGTGCGTTACCTTGCAGGAATTGAGGCCGTCCGTTAATTTCCCTTGCATACACCACGTACCGGATTGGCACGAAAGTATTGCCGCAACGAGTGATGAGGTTCGCAAACATG
+
qq_OqqiqqqqqqqqqqqqqqqqqqqqqqHTq_HKqqqqqqqfqqqqqqqqqqq_qqqqqqq\qqqqqqqqqqqqqqqfqqqqqqqRqqqqqqqqqqqqqqqqqqdqqqqqqqDqqqqqqqq_qqbqq]qqqqaqqqOqLqqqNqqaqqbqqqqfqqq[Wqqqqq?q\qb7qdqqqiqXqiqqqqTq_Zqqi`XqbqSqqqqqqfqqqqqqqqqqqqqqZqqqqaqqqqfqqqqqqqqqqqqqqqqqBqqqqqqqqqqqqqqqqqqqZqqqqqqUqbq:qqqiqqfqqqqqqqqqqqqqqqqqqqqqqqqqqqqqJqqKqqqqqqqqqqWqiqqqHqqiqqqfqqqcqqqqqqqiiqqqqqqqqqqqq0qqqqqqqqqqqqq\qqqqqqqqqqqqqqqqqqqqqqiqqqqqqqqqqq[qqqqqqCqqqqqqqqqqqqqqqqqqqqqqqqqqqqqqqqqqqqqq-qqqqqdqqqqqqqqqqqqqqqq_qVqcqUqqq8qqqqqq;qqqqcqq]qqqqqqqX/qqqqqqqqqqV]qfqqqqqqiqPY]qqqqqfqqqqqaqiq^qiqqqqqqqSqKqXqVqdqqWOqRJqqqqqqqqqqqqqqqdbqqqqqaqqqqqqqqqqqqq^qqKqq`qqqqqqqqqXqEqqqqqqqq^qFqqqiqWqJqqqqqqiqqRqqiqqqqqi^qGqqqqqqqqqqqqqqqqqqqZqqqqqqqqqqqqqqScqqqfqqqqHq`cqqqqqqqcqq
@m140306_234628_42137_c100634642550000001823117809121440_s1_p0/4756/ccs
CACGTAGCCAGTGCCGAGATCCGGTACCTGGAGGACTCTTGGGCCCTCCGCCCTTAGGCAGTGCATACTCTTTCCATAAACGGCGCTGTGCTAGTTATGGCGTCCGAGGATTCAAAAAGGTGAGCGAACTCGGCCGCCACGTACCCGGATGCGCACAACCAAGCTTGGCATCCGGAGAGACGGGCTTCAAAGCTGCCTGACGACGGTTGCGCGTCCGTATCAAAATCCTCCCTAAGTAAGCCCCCCGTCACTGTTGGTTGAAGAGCCCAGGATTCTCTGCAAGCGTGCCAATCCGGTACGTGGCGGGTTGGCCAGATGTGCGATTATATCGCTTAATGGCTCTTGGGCCGCGGTGCGTTACCGCTTGCAGGAATTGAGGCCGTCCGTTAACTTTCCCTTGCATACACCACGTACCGGATTGGCACGAAAGTAATTGCCGCAACGAGTGATGAGGTTCGCAAACAATG
+
q!!%%/%#23,%'.4*3&3/+7.?,7/&,63@>@0-@*=7*>72@3?)5*63@81,3:?@?22+;@2?*=*022@?./>:0-2&2.@83)+3F=6;/,8;HGG4K):8+59;4+,+8038*GF:K><='76A8@A9&%6=B@L)GGHLE%%);HK<E=%DC:8>FL:?G2>=LED<;2*B.)1+#%5DA9@>;F;4.6>;=:/03F>65;<@)7;?H-:?0$AC;==@?%#$&5;&<9G5%>?GE+(48J-A1=K*>6>DJL<F>->F0EG;>GG9<LEB2FIKJ%8BVG9N<SEJRP=DA=LLCLL5=8KAFG=:688FI8E%+-<<?94%EGIG9BG6D7%<)?((*++*.36??+>I,C&1>E/EGFED3&2DC6?'J?E-4JFF9E&=>@0@3$:>LF>5>5/?FEL;52JCL29L=K1KCF7<F2I'FFL<EC7K*=@C9:CL=F=L?FJL8@?-+23-6-2
@m140306_234628_42137_c100634642550000001823117809121440_s1_p0/4762/ccs
CATGTCTGAACAACACGCACAGGGCGCTGACGCCGGTAGTCGATCTTAACAATGAACTGAAAACGCGTCGTGAGAAGCTGGCGAACCTGCGCGAGCAGGGGGGATTGCCTTCCCGAACGATTTCCGTCGCGATCATACCTCTGACCAATTGCACGCAGAATTCGACGGCAAAGAGAACGAAGAACTGGAAGCGGCTGAACATCGAAGTCGCCGTTGCTGGCCGCATGATGACCCGTCGTATTATGGGTAAAGCGTCTTTCGTTACCCTGCAGGACGTTGGCGGTCGCATTCAGCTGTACGTTGCCCGTGACGATCTCCCGGAAGGCGTTTATAACGAGCAGTTCAAAAAATGGGACCTCGGCGACATCCTCCCGGCGGCGAAAGGTAAGCTGTTCAAAACCAAAAACCGGCGAACTGTCTATCCACTGCACCGAGTTGCGTCTGCTGACCAAAGCACTGCGTCCGCTGCCGGATAAATTCCACGGCTTGCAGGATCAGGAAGCGCGCTATCGTCAGCGTTATCTCGATCTCATCTCCAACGATGAATCCCGCAACACCTTTAAAGTGCGCTCGCAGATCCTCTCTGGTATTCGCCAGTTCATGGTGAACCGCGGCTTTATGGAAGTTGAAACGCCGATGATGCAGGTGATCCCTGGCGGTGCCGCTGCGCGTCCGTTTATCACCCACCATAACGCGCTGGACTTTTTTTCTTCGGAAAAAACATG
+
44334430%443.$44/44/4*'4+3?@@@@/*'=@??@3-?3:4:@?@?@@>>3@;@@>;@;@?3/6=:->@-2;>?>83>;.?+;@<=*/)>2);'>>>>>@?@=:@>@/5?//@@@;5@@7@8@?1/:*9;@;88@??@:*=3?@.@2&?@:<@/=@@@@-;35@=?@@?@>:?,8:<2:@@?,@2@@.(.@9:?@9@@;(-8@?6,9@5?@:0?2;73@,;?@19@@(1<@;9@@@0=9/9:;@?@@@:@4<?@@:;?@@(;8@,6/302.>8@7@@9@.>-@@>@@@?:;<-@@@-@5'>+//?3=)8<;@&@>.@5@7@;692@/@@@=GLL/L9?LK)ELFH56FLL02LF6*B3HK/K;BKK'D;7K,/DILJLL7I5)K5=EK/G>CLLJ7:&<IKFEL:K=8FK4L8E:GFLHFLFL?:K2K68KGL(I:HKL&HL.3FL<ILDLKFG;LH=@G5IKFDD:QEHGG1KL2KJ;,K:9K3K81KL?CL776KA7CEE29I94EFFK58G-D;IC%KLLDK2FLLLFJLAC'ELKDGLC7SLHKKG29>=;LLKLL7JLF5JKF8&KLL;KLFF>'LK</B9GGJHL8K<LIKK8KEHLLFLI9;LLKLKI7HJ%JJ:I83?HC:3LDL/E=KHE;BG8KLF9LFL8?-$H..:G18KD9;FK@%L88GDD8KK&G7K@GGH:IF?K<$I94&#&((((((('(('($(((((((($
@m140306_234628_42137_c100634642550000001823117809121440_s1_p0/4764/ccs
CATGTTGAGGCAAGGAAGATGCTGTCCGGCAATACTTTCGTGCAATCCGGTACGTGGCCAATTGGTAGTTTGTCCAGAACTCAGATTTTAACAGCAGAGGACGCATGCTCTACCTCATGATCCACTGACGTCCCTGAGGCTGCAATACATGCAACGCCACGTACCGGATTGGCACGTAGGCCAGCAGAGGCAGTCTCCGCGGTAAGTCCTAGTGCAATGGCGCTTTTTTACCCTCGTCCTCGAGAAGAGGGACGCCAGTGCAGATATCTTTAATGTGGTAATTGGGGCACGTAGGCCAGTGCCAATCCGGTACCTGGAGGACTCTTGGCCCTCCGCCCTTAGGCAGTGCATACTCTTCCATAAACGGCTGTTAGTTATGGCGTCCGAGGATTCAAAAAGGTGAGCGAACTCGGCCGCCACGTACCGGATTGGCACAACAAGCTTGGCATCCGGAGAGACGGGCTTCAAAGCTGCCTGACGACGGTTGCGCGTCCGTATCAAAATCCTCCTAATAAGCCCCCGTCACTGTTGGTTGAAGAGCCCAGGATTCTCTGCAAGCGTGCCAATCGGTACGTGGCGGGTTGGCCAGATGTGCGATTATATCGCTTAATGGCTCTTGGCCGCGGTGCGTTACCTTGGCAGGAAT
+
NbaWTdTN.K]aLWiUb`cdd]c^aTA?SCIcJ;cNddaRTB&;QOXaGQ\PEILKY:VKZEaEfaca/^b[QVbaOEdYZ[qqq[qqqHMQq[fq,iCqqIX@VqiTG?Wq=O'ibqiqLRfq`_aq]i\VffiJ^]qiqqG@WJXqqaW[XTRT@XZS]qSMbOZq3XNbqqiUYqVq>q[cdqda+[S\NCQqScb]?f_WHqb,`Wqiqiqiqqdb_q`La`qQqZEqcqa[M-Kq?bqXTq\J.fqqibVqqibU]qqi`_qb^qdiqqiXJHX]U__:^b\\_XFiWNq&NOZXLMbZqcYqHqYdW`QKqq6UiYBd<^NqLqqq:_c-[]Xqqcb[CJFL<LCQ8\Y@`DTR]RWOb8`W]fBiq\MbqZ&iZSX(b[qPqqbqf>RKifWf[FiSQHSfGXH%`IdFBqqMqqqTiqqqqq\qiifiiqqffafVIiqfq^f?qqiq`qd+qqq0b\W]bQZaZMqa8qROqi.\=Z_Z\`_qUdiBqqZUqDqqRiqUdiqqqiiK'Xbcffqf\`b]c[QqSq_SqqYf8ibiYqq\b_qiqfXqqqqfbiWqa_q/J]KaYNqZq`'PPPWCq1dcbUY\]]adZCAYccb_b9\dcUbN`C329L)87K685AEH@9/@@/2)=$=??,"!!"
@m140306_234628_42137_c100634642550000001823117809121440_s1_p0/4768/ccs
TTCCGGCAATACTTTCGTGCCAATCCGGTACGTGGCGGGTTGGCAGATGTGCGATTATATCGCTTAATGGCTCTTGGGCCGCGGTGCGTTACCTTGCAGGAATTGAGGCCGTCCGTTATTTCCTTGCATACACCACGTACCGGATTGGCACGTAGGCCAGCAGAGGCAGTCTCCGCGGAAGTCTAGTGCAATGGCGCTTTTTTACCCTCGTCCTCGAGAAGAGGGGACGCCAGTGCAGATATCTTTAATGTGGTAATTGGGGCACGTAGGCCAGTGCCAATCCGGTACCTGGAGGACTCTTGGCCCTCCGCCCTTAGGCAGTGCATACTCTTCCATAAACGGGCTGTTAGTTAGGCGTCCGAGGATTCAAAAAGGTGAGCGAACTCGGCCGCCACGTACCGGATTGGCACGCTTGCAGAGAATCCTGGGCTCTTCAACCAACAGTGACGGGGCTTATTAGAGGATTTTGATACGGACGCGCAACCGTCGTCAGGCAGCTTTGAAGCCCGTCTCTCCGAGCCAGCTTGTTGTGCCAATCCGGTACGTGGCCAATTGGTAGTTTGTCCAGAACTCAGATTTTAACAGCAGAGGACGCATGCTCTACCTTCATGATCCACTGACGTCCTGAGCTGCAATACATGCAACGCCACGTACCGGATTGGCACGAAAGTATTGCCGCAACGAGTGATG
+
q!!6]cqqqqqqqqqqqqqqqqqqqqqqqqqqq\qq/qqqqQU'q_Sqqqcqqqqqqqqiq]qqqqqqqqqqqqqPqqqqqqqqqqqqqqqqqqqqqqqqqqiqqqqqMqqqqqqq:!*qC!q)ZqqqqqqqqqqqqqqNqqqqqqiqqqqqqqqqqqqqOqqqqqffqqqq[qqqK!!^q;!\qqqqqqqq^qqqq`qqqqqqqqqqqqqqqqqqqqqqqqRqqqqqqqqqqqqqqqqqqqqqqqqqqqqMqqqqqq]qqqqqqqqqqqqqqqqqqqqqqqq4qqqqqqqqqbqqqqqqqqqQqqqqqqqqqqqqqqqqqqqqqqqqqqEqqqqqqqqqcqqqqqqqqqqq`!qqqqqqqqqqqqqqqqqqqqqqqqiqqqqqqqqqqqqiqqqqqqdqqqqqqqqqqqqqqqqqqqqqqqqqqq*qqiqqqqqqqqqqqdqdqqqq*qqqiqqqqqq!qqqqqqqqqqqqqqqqqqqqqqqqqqqqqqqqqqqqqqqqqTqqqiqqqqqqqqf+!;!q0!bqqqqqqqqqqqqqqqqOqqqqqqqqqqqqqqqqqqqqqqqqqqqqqqqqqqqqqqqqqqdqqiqqqqqqqqqqqiqqqqqqqqqqqqqiDfqqq`qqqq`!qZqq!_qqqqNqqqqqP^qqWqqqqqqqqqqqqqqqqqqqqqqqqqqqqqqqqqqqqqqqq#'&"&
@m140306_234628_42137_c100634642550000001823117809121440_s1_p0/4779/ccs
CATGTTTGCGAACCTCATCACTCGTTGCGGCAATACTTTCGTGCCAATCCGGTACGTGGCGGCCGAGTTCGCTCACCTTTTTGAATCCTCGGACGCCATAACTAACAGCCCGTTTATGGAAGAGTATGCACTGCCTAAGGGCGGAGGGCCAAGAGTCCTCCAGGTACCGGATTGGCACGTAGGCCAGCAGAGGCAGTCTCCGCGGTAAGTCCTAGTGCAATGGCGCTTTTTTACCCTCGTCCTCGAGAAGAGGGGACGCCAGTGCAGATATCTTTAATGTGGTAATTGGGGCACGTAGGCCAGTGCCAATCCGGTACGTGGCGGGTTGGCCAGATGTGCGATTATATCGCTTAATGGCTCTTGGGCCGCGGTGCGTTACCTTGCAGGAATTGAGGCCGTCCGTTAATTTCCCTTGCATACACCACGTACCGGATTGGCACAACAAGCTTGGCATCCGGAGAGACGGGCTTCAAAGCTGCCTGACGACGGTTGCGCGTCCGTATCAAAATCCTCCTAATAAGCCCCCGTCACTGTTGGTTGAAGAGCCCAGGATTCTCTGCAAGCGTGCCAATCCGGTACGTGGCGTTGCATGTATTGCAGCCTCAGGGACGTCAGTGGATCATGAAGGTAGAGCATGCGTCCTCTGCTGTTAAAATCTGAGTTCTGGACAAACTACCAATTGGCCACGTACCGGATTGGCACGAAAGTATTGCCGGACAGCATCTTCCTTGCCTCAACATG
+
qqqqqqqqqqqq^qqqqqqqqqqqqqqqdqqqqqqqqqqqqqqqqqqqqqqqqqqqqqqqaqqqqqqqqqqqqqqqqqqqqqqqqqqqqqqqqqqqqqqqqqqqqqqq[qqqqqqqqqqqqqqqqqqqqqqqqqqqqqqqqqqqqqqqqqqqqqqqqqqqqqqqqqqqqqqqqqqqqqqqqqqqqqqqqqqqqqqqqqqqqqqqqqqqqqqqqqqqqqqqqqqqqqqqqqqqqqqqqqqqqqqqqqqqqqqqqqqqqqqqqqqqqqqqqqqqqqqqqqqqqqqqqqq@qqqqqqqqqqqqqqqqqqqqqqqqqqqqqqqqqqiqqqqqqqqqqqqqqqqqqqqqqqqqqqqqqqqqqqqqqqqqqqqqqqqqqqqqqqqqqqqqqqqqqqqqqqqqqqqqqqqqqqqqqqqqqqqqqqqqqqqqqqqqqqqqqqqqqqqqqqqqqqqqqqqqqqqqqqqqqqqqqqqqqqqqqqqqqqqqqqqqqqqqqqqqqqqqqqqqqqqqEqqqqqqqqqqqqqqqq@qqqqqqqqqqqqqqqqqqqqqqq_qqqqqqqqqqqqqqqqqqqqqqqqqqqqqqqqqqqqqqqqqqqqqqqqqqqqqqqqqqqqqqqqqqqqqqqqqqqqqqqqqqqqqqqqqqqqqqqqqqqqqqqqqqqqqqqqqqqqqqqqqqqqqqqqqqqqqqqqqqqqqqqqqqqqqqqqqqqqqqqqqqqqqqqqqqqqqqqqqqqqqqqqqqqqqqqqqqq
@m140306_234628_42137_c100634642550000001823117809121440_s1_p0/4790/ccs
CATGTTTGCGAACCTCATCACTCGTTGCGGCAATACTTTCGTGCCAATCCGGTACGTGGTGTATGCAAGGGAAATTAACGGACGGCCTCAATTCCTGCAAGGTAACGCACCGCGGCCCAAGAGCCATTAAGCGATATAATCGCACATCTGGCCAACCCGCCACGTACCGGATTGGCACGTAGGCCAGCAGAGGCAGTCTCCGCGGTAAGTCCTAGTGCAATGGCGCTTTTTTACCCTCGTCCTCGAGAAGAGGGGACGCCAGTGCAGATATCTTTAATGTGGTAATTGGGGCACGTAGGCCAGTGCCAATCCGGTACCTGGAGGACTCTTGGCCCTCCGCCCTTAGGCAGTGCATACTCTTCCATAAACGGGCTGTTAGTTATGGCGTCCGAGGATTCAAAAAGGTGAGCGAACTCGGCCGCCACGTACCGGATTGGCACGCTTGCAGAGAATCCTGGCTCTTCAACCAACAGTGACGGGGGCTTATTAGGAGGATTTTTGATACGGACGCGCAACCGTCGTCAGGCAGCTTTGAAGCCGTCTCTCCGGATGCCAAGCTTGTTGTGCCAATCCGGTACGTGGCGTTGCATGTATTGCAGCCTCAGGGACGTCAGTGGATCATGAAGGTAGAGCATGCGTCCTCTGCTGTTAAAATCTGAGTTCTGGACAAACTACCAATTGGCCACGTACCGGATTGGCACGAAAGTATTGCCGGACAGCATCTTCCTTGCCTCAACATG
+
qdFqcqqqqqqqZqqqL`aqqqqqQqqqfqqqqqqqOqqqqqq5q?qqqqqqqSqqqqqqqqqqqqqqGqqqqPbq\qqqqqq:qAqqRqqqqqqqqqYqPqqaqqqqqMqqqqq:qqbqq0qiqqqqqqqqqqqqqqqqqqqqqqqqqiqJqqq\qqqMqqqqqqqqGqq[qcqqcq>WJ\qbqqqqqqq]qqcqqLqiqqqZqqXqqiiqqqqqqqqqcfqqqq`qqqqqqXqqqqqqqqqqqqqiqqq,qqqqqqbqqqiqqqq6cqqq&qqqqq]q2qq1q[qSqqqqqqqqiVqqqqqiqqqqqq4qqqqqqqqqqqiqLqqqqq_qdqqqiqq<qiQqacqqTqqqqdqqqiqqqWqqqZqq9QqqqqqPqqfiqqqIqqqqqqqiqqqdqqQqiqqqqqqqqqqdqqqqqqaqqEqiqqqEU^qqqqqqqqqqqqYqqqqqqiqqqqqq1qqqq?qqqqqqqqqqqqqqq,qqqqqqqqqqqqq\qqq*qqqqqqqiqqqqqqqqqJqqqqqqqfqqqqqqqqZqqqdqq*qqdZqqqNiqqqqqEiHqqq>qqqqqqdiiqqqqqqqqqqqqqqqqAqqqdqqqqqqqqqqqqqqq*qqqqqqqqqq[qqaqqqqqqqqqqqqqqqq^qqqTqqqqqqqqVqCqqqqiRqqqBqqqqqqq7qqqqq^qqqqqqqiqqqqqqqqNqqqqiqqqqq^qqqqiqqqqqfqqqqqqqqqqqqqqqqqqqqqqqqqq
@m140306_234628_42137_c100634642550000001823117809121440_s1_p0/4808/ccs
CATGTTGAGGCAAGGAAGATGCTGTCCGGCAATACTTTCGTGCCAATCCGGTACGTGGCAATTGGTAGTTTGTCCAGAACTCAGATTTTAACAGCAGAGACGCATGCTCTACCTTCATGATCCACTGACGTCCCTGAGGCTGCAATACACTGCAACGCCACGTACCGGATTGGCACGCTTGCAGAGAATCCTGGGCTCTTCAACCAACCAGTGACGGGGCTTATTAGGAGGATTTTGATACGGACGCGCAACCGTCGTCAGGCAGCTTTGAAGCCCGTCTCTCCGGATGCCAAGCTTGTTGTGCCAATCCGTACGTGGTGTATGCAAGGGAAATTAACGGACGGCCTCAATTCCTGCAAGGTAACGCACCGCGGCCAAGAGCCATTAAGCGATATAATCGCACATCTGCCAACCCGCCACGTACCGGATGGCACTGGCCTACGTGCCCCAATTACCACATTAAAGATATCTGCACTGGCGTCCCCCTCTTCTCGAGGACGAGGGTAAAAAAGCGCCATTGCACTAGGACTTACCGCGGAGACTGCCTCTGCTGGCCTACGTGCCAATCCGGTACCTGGAGGACTCTTGGCCCTCCGCCTTAGGCAGTGCATACTCTTCCATAAACGGCTGTTAGTTATGCGTCCGAGGATTCAAAAAGGTGAGCGAACTCGCCGCCACGTACCGGATTGGCACGAAAGTATTGCCGCAACGAGTGATGAGGTTCGCAAACATG
+
I8H->HE00HJ?.;CKLEKJ6@KL==LDV>BG?KLD;L9J-,<Q>@LDR0PLK55532$G?5I,45?L31LFK=LKG9FCKJKL=8LLB7>GKLBIC@).147?>-CG3>JC>CL(K/;2*GLF'LG<LLK;LLJ0:;?KK;EFL>;<K%;>K;ILI3I8@.:G2KJLL?LILKKLKH-H=CJ@7:$G8BLKF6K::<<6A68&<=L,?8IK:0K$?LD<KL&,F6872'688E>=LJGWPAXWWK:SWWXGXIWWUVQV9D=?PQ=VX=WX8@JU9TIVBHD\UXEWVUXIJSCAX&CXODRAW8O=18)PWUFICXWHQLN5LNJEcJ-UO9PNS:ST`M<bNUP8IQ;VAOO[KWM<bPb=UbdcYq\bST(VcdRbV.YdcULWWdcb]UM_TbH>5cSLTdc-NaRS;RicSdcDVTQBF0Z[$DS7LOL,QNGCKNb=Q8SYdad]c7QUSRaZY;dSAVWcbRR^MPabFX=3<%*ETRS`UR[cVH^ENTN_b'KMX<S=RddbTa8]cQd]^cWWK/WSZZ`b52$)'$K^TaWIAqYQF,_^6ONZY<UaSN8PLGSJPGUcaLaUIUYBaaQQ^]^@W9S[b1d[C\?SS?EAHAVa[NOa9SW/.EKWVKMUZ,^\H^aPbPLSLX*OFcSSRSLdabc9C:-ad:Sca`:b[RWOaN=IcWM7bVbdb7BZXM9dWdJNJVUXJQWW/GS9WDWVFXVWUIKK?FL=K;=*FL8K4114:
@m140306_234628_42137_c100634642550000001823117809121440_s1_p0/4830/ccs
CATGTTTGCGAACCTCATCACTCGTTGCGGCAATACTTTCGTGCCAATCCGGTACGTGGCGTTGCATGTATTGCAGCCTCAGGGACGTCAGTGGATCATGAAGGTAGAGCATGCGTCCTCTGCTGTTAAAATCTGAGTTCTGGACAAACTACCAATTGGCCACGTACCGGATTGGCACAACAAGCTTGGCATCCGGAGAGACGGGCTTCAAAGCTGCCTGACGACGGTTGCGCGTCCGTATCAAAATCCTCCTAATAAGCCCCCGTCACTGTTGGTTGAAGAGCCCAGGATTCTCTGCAAGCGTGCCAATCCGGTACGTGGCGGGTTGGCCAGATGTGCGATTATATCGCTTAATGGCTCTTGGGCCGCGGTGCGTTACCTTGCAGGAATTGAGGCCGTCCGTTAATTTCCCTTGCATACACCACGTACCGGATTGGCACGTAGGCCAGCAGAGGCAGTCTCCGCGGTAAGTCCTAGTGCAATGGCGCTTTTTTACCCTCGTCCTCGAGAAGAGGGGACGCCAGTGCAGATATCTTTAATGTGGTAATTGGGGCACGTAGGCCAGTGCCAATCCGGTACCTGGAGGACTCTTGGCCCTCCGCCCTTAGGCAGTGCATACTCTTCCATAAACGGGCTGTTAGTTATGGCGTCCGAGGATTCAAAAAGGTGAGCGAACTCGGCCGCCACGTACCGGATTGGCACGAAAGTATTGCCGGACAGCATCTTCCTTGCCTCAACATG
+
O[cLR`d`_NXUJdcPONIQ_bVMddbW_dadd_NXIO`cNPaMd_d_@qXSSR]PP,PNdP^]bT_aNULVOVdJ-dcYc;AaURc>ZOHa5ORTd\N_[^]E^dOaWcd]<YC?^bbBd>ONOOa9VK\aLcRcdSQPdLd\NUc\JcMH_N^R_Pq\^NaPNd_cJ\JT`Cc^UdLUaJRTTPGLdUcdNdV`VN^KZRE[ddQdaN^^WJdTRdINGcS[]2OG^^aRdW_Ydc_<Td9addcb_`@Wdc^^_dX4\XX\VdM^UQVRdYTPWa]`^QE-ZadKd`R]\d_cN?P_YWL[dVq_REKdc<`b^WLH^^=]c[VIS\`ccODTdW_`[d_]WQWNVdRacdRE^BO_ZdZddLdR\cdUcd^[^cWdRacad[d]d\d^cRaVdb^Raccddd;VU>daEXP_q[XMTQdqiSqqiqVqYdb9q\i^V\Q2PNqf`f_>f?SQa[TiL]q[TVqqqqfGCqiqWaqqCiYLTWq`/icfqqqXcqfJiXqiiai^qHfU\6qqq`aiR[SNXibqaiqqcqIi]Y]qqibiQqQ_qBaZb\qVYIiRq_qqqqiVqqqcJqb]qf\\qLiqDfiiqbM^Eq[qqWRqq/abd>fUqiqqqqqbGqqqqa_RiqZM\WPAb`GiaabSqUq_[qqq\i^ibq_qqq]LafqdVRciKcZi@\iiiZqqEC$B6Sq\bfF]WqqFiQqdq]]b`_]c_S\UNW@TdS_WFK>^KY^cE^[E]TJNTVM,?
@m140306_234628_42137_c100634642550000001823117809121440_s1_p0/4833/ccs
CATGTTGAGGCAAGGAAGATGCTGTCCGGCAATACTTTCGTGCCAATCGGTACGTGGTGTATGCAAGGGAAATTAACGGACGGCCTCAATTCCTGCAAGGTAACGCACCGCGGCCCAAGAGCCATTAAGCGATATAATCGCACATCTGGCCAACCCGCCACGTACCGGATTGGCACGTAGGCCAGCAGAGGCAGTCTCCGCGGTAAGTCCTAGTGCAATGGCGCTTTTTTACCCTCGTCCTCGAGAAGAGGGGACGCCAGTGCAGATATCTTTAATGTGGTAATTGGGGCACGTAGGCCAGTGCCAAATCCGGTACCTGGAGGACTCTTGGCCCTCCGCCCTTAGGCAGTGCATACTCTTCCATAAACGGGCTGTTAGTTATGGCGTCCGAGGATTCAAAAAGGTGAGCGAACTCGGCCGCCACGTACCGGATTGGCACAACAAGCTTGGCATCCGAGAGACGGGCTTCAAAGCTGCCTGACGACGGTTGCGCGTCCGTATCAAAATCCTCCTAATAAGCCCCCGTCACTGTTGGTTGAAGAGCCCAGGATTCTCTGCAAGCGTGCCAATCCGGTACGTGGCGTTGCATGTATTGCAGCCTCAGGGACGTCAGTGGATCATGAAGGTAGAGCATGCGTCCTCTGCTGTTAAAATCTGAGTTCTGGACAAACTACCAATTGGCCACGTACCGGATTGGCACGAAAGTATTGCCGCAACGAGTGATGAGTTCGCAAACATG
+
ab`NQVYc)b`]dV^Tddccd\dRdYq+i_cddcaad^PKd_XV+a\-EPaabOc0QEFdW:W^]VBT\8TV]dad:Vdc^IqOqdQMRbcYdPbSQdUVb?`aVZIPXFM%J@XqRdWdUMUVPdUd^bbTS`ccqbOiq[[X`qYAqP\XqMiaqRqqqqiqiq9q^Q_iqUR^L_M5RNdcb_cdb9C._SIAK*KT\IcJRcSWZdb_6Q[_E`aCXcVaJadaa`^XqdcQYc@>c/FKTVdRS/\dfbUMEZcbQZ^PdNabbd`^cGQ6]GWdP`^ad5ddUHMd`ccGTCbcUcb`d(^ONVdIq^L?X<=daB`_c\^IcYd']OPIVc5^cbUaSdAOcdPc[R^cc^Pd:d]c`dd>Fcd\_ccdcdZdca7``bdQdScVdPW\W4_ddUI;SHUZR`d_aR\EqAWW:-4CZ=L4f6qa'PD<YdFPOVadcUMa3_\NcYc)Z^bJZO8YiY8aXL^dZabcJdPPaW`T]BV8^RPOZQSLacN[cbVdddcXqVKaPRN=[^Z%WMURQccddQXRT>qDd_cdbLP2`acXd]C<YH@NSdbdcPcHa1qb_cZXC\\Q^P^RYa_cddaOVdS_ST]UdR=`cMS5\qcTPUWRPcO^I4JNaPUdYd`NL[]WMM4\Ud_d_[MQZc`NdSd^ddcS]cdbdXc?a^_PadbbL_dHSMb+O/AX1YbOJq[]@[dKWId^J5Vdad`-\ZFdY^\dVGcPS]ddad2PaZacUTU=aNZ
@m140306_234628_42137_c100634642550000001823117809121440_s1_p0/4856/ccs
CATGTTGAGGCAAGGAAGATGCTGTCCGGCAATACTTTCGTGCCAATCCGGTACGTGGCCAATTGGTAGTTTGTCCAGAACTCAGATTTTAACAGCAGAGGACGCATGCTCTACCTTCATGATCCACTGACGTCCCTGAGGCTGCAATACATGCAACGCCACGTACCGGATTGGCAGCTGGCCTACGTGCCCCAAGTTACCACATTAAAGATATCTGCACTGGCGTCCCCTGCTTCTCGAGGACGAGGGGTAAAAAGCGCCATTGCACTAGACTTACCGCGGAGACTGCCTCTGCTGGCGCTACGTGCCAATCCGGTACGTGGCGGGTTGGCCAGATGTTGCGATTATATCGCTTAATGGCTCTTGGGCCGCGGTGCGTGTACCTTGCCAGGAATTGAGGCCGTCCGTTAATTTCCCTTC
+
[TPVHQ@W&KEPNO[[dIOSWQc$[IH#P>C*`O\VdRdWca=NORQYdYdcdM4aMd;VNaMMHK>OK4O64NRPP=V^_LXcGi7W/N4SNGb:i?Y8[MF`?'cqbbAS\CNQMX?`Bc57SP@W_\VQDNddO3T?T:TC=>1E?)WD<FJ>@V&BC+RCE9O>UU/H4HAA7<R2_TCI=HICW3AQA82'LGD8VUDR9J0O:7CEI-HKINHPV6RVIP-%,9N0C0M?TG-A1@PB<I(EHLF1;:286DI=JL8F8?-')/%/,),/(4/2+2@>..-7'639?-)>6@1%-:-8>@/.,3*3.C24?29>368+*$1'&'*0>@3.2;(("$29+(,-'.3::>?'0>9@300=@0:((4>?3@@7..##,:'<9+?'DL?G6<,%>94I<5-<JL2=5DD+45+%!!!"
@m140306_234628_42137_c100634642550000001823117809121440_s1_p0/4857/ccs
TCAATGTATTGCAACCTCATCACTCCGTTGCGGCAATACTTTCGTGCCCAATCCGGTACCGTGGTGTATGCAAGGGAAATTAACGGACGGCCTCATTCCTGCAAGGTAACGCACCGCGGCCCAAAGAGCATTAAGCGATATAATCGCACATCTGGCCAACCGCACGTCCGGATTGGCACGTAGGGCCAGCAAGGCAGTCTCGCGGTAAGTCCTAGTGCAATGGCGCTGTTTTTACCCTCGTCCTCGAGAAGAGGGACGCCAGTGCAGATATCTTTAATGTGGTAATTGGGCACGTAGGCAGTGCCAATCCGGTACCTGGAGGACTCTTGGCCCTCCGCCCTTAGGCAGTGCATACTCTTCCATAAACGGGCTGTTAGTTATGGGCGTCCGAGGATTCAAAAAGGTGAGCGAACTCGGCGCCACGTACCGGATTGCCACAACAAGCTTGGCATCCGGAGAGACGGGCTTCAAAGCTGCCTGACGACGGTTGCGCGTCCGTATCAAAATCCTCCTAATAAGCCCCCGTCACTGTTGGTTGAAGAGCCCAGGTATCTCTGCAAGCGTGCCAATCCGGTACGTGGCGTTGCATGTATTGCAGCCTCAGGACGTCAGTGGATCATGAAGGTAGAGCATGCGTCCTCTGCTGTTTAAAATCTGAGTTCTGGACAAACTACCAATTGGCCACGTACCGGATTGGCACGAAAGTATTGCCGGACAGCATCTTCCTTGCCTCAACATGG
+
&($((((%((&('($(('(((((&$(((444#&4%%2%3#(041#%&*334334344.#,/324444344324&4424434%01&44404/441#/4(733334%4334442'%'2(.4%13%0234-#33434*34344(34&13&0434(414/424(40$2%#/#1*02$((..(&&-&#-**34/-"$&-,*.',$-=<'B??@$:.00'?@<?-:./>3681*-221210@:?@?=.A>19.=?@7@*@>%<?5@:@@@?@11:>*>,?93@/;1=@?4:'+'+.2--6??/+'@-.>54.,-=@:@@@//?>@/(.0;@:)>35&3/.89>7/>-;@3@8?2383@:37(</0/..3/3@@&?<:)8<?+33,7?-@C@@@2C:@:@?=@8$2)(,9??9@9;?+,/+;020?9@?,???12>@0>@611<(*+943>>.<')'?@=@>@@?@=?<*@?>098/A@>/2:;*,)36/=+,>>@6987.--/<??+>*?2?9.@?+=??@?:@;"18>5)18<;'8>@?@1@6.???>%==@>@.-,.<&-;122;?@@?:@3118@>@@??>@=@<3>@/92?31@?@@>.85F?9@)@36@??<@?=@?$@:@,=@8@?106.=@3>/:88@?@3?>-2$*+/---).-2C?>L8K?QJ34C'7J9EL7J+,2L;>K;KLLBLILK-NGL;ICI;IFHKLILJILBLKJ9<C7JF9F@LKLK5>KKKLJ;K+7
@m140306_234628_42137_c100634642550000001823117809121440_s1_p0/4861/ccs
CATGTTGAGGCAAGGAAGATGCTGTCCGGCAATACTTTCGTGCCAATCCGGTACGTGGCCAATTGGTAGTTTGTCCAGAACTCAGATTTAACAGCAGAGGACGCATGCTCTACCTTCATGATCCACTGACGTCCCTGAGGCTGCAATACATGCAACGCCACGTACCCGGATTGGCACAACAAGCTTGGCATCCGGAGAGACGGGCTTCAAAGCTGCCTGACGACGGTTGCGCGTCGTATCAAAAATCCTCCTAATAAGCCCCCGTCACTGTTGGTTGAAGAGCCCAGGATTCTCTGCAAGCGTGCCAATCCGGTACGTGGCGGCCGAGTTCGCTCACCTTTTTGAATCCTCGGACGCCATAACTAACAGCCCGTTTATGGAAGAGTATGCACTGCCTAAGGGCGGAGGGCCAAGAGTCCTCCAAGGTACCGGATTGGCACTGGCCTACGTGCCCCAATTACCACATTAAAGATATCTGCACTGGGCGTCCCCTTCTTCTCGAGGACGAGGGTAAAAAAGCGCCATTGCACTAGGACTTACCGGCGGAGACTGCCTCTGCTGGCCTACGTGCCAATCCGGTACGTGGCGGGTTGGCCAGATGTGCGATTATATCGCTTAATGGCTCTTGGGCCGCGGTGCGTTACTTGCAGGAATTGAGGCCGTCCGTTAATTTCCCTTGCATACACCACGTACCGGATTGGCACGAAAGTATTGCCGCAACGAGTGATGAGGTTCGCAAACATG
+
KLLIELGE6L0>K8LILJ<?H5LLK9LIL/:<<HL:LLLE9I=LKLFBL/A8HB:E%I)FJF>MAPJKC=LL8JAS.GKLD?8I9J$KI6LGLHJKJKCLLGKIGKL8K8LH3KJFIKKFC'9LLLI1LJ59<>LLJK*QKLJ>9ILK?LK>HELKEDLK6J8J'JNJK(9K8LLGI<LI=LJC7LGKL7L7L68K?0?KL/LF0ELK$LJJILDKLKJKFK>GAL*;6G5I9I$E?KKF-KK=>;<LI.LK7LK3?J6LK<LKJ5L?KE7F7DALKKLDLL8:8KHLJKGHK;J:KLL:HJDF5J:JL7IIK)EI9<@=KKLIL5DJ6LE6DKHK3?8LLEG<KGLKL>4=OKLK=E2B7JKJ&IHLF7PLK$FLG5KL8LGIHKKKH3>FLG;PK5E6LAK<LL5LLHLKLL?<=?GK;J/JFL0EGLCLLKLJLLLLK.QJL?K=LK'2+56<HKLLEG:<56NKFGL4K>>KK2II?D#:-0GI+F99#$'6J4LED?9LDG=<6LLG$GFG9JG2HJL:=FGFLKH9&:L2KHLJ=%LH;LJLKLF99BA.F2H<ET68LI5IEIDL)KLKLJL<GKKK)I<HLLCLFLJ?KKKKJLKF>7J<KL?H>KCKL8KKCL%*<;LBLFHHEIHL<3;D9L2*4JG6J<?DL6EDL6H?PK?ELK23>GKLL6IL>LI;K<HKKFLE?KK9>LHLLKL/98F:9>NLIJKKL=)68G8LH<DKLHLJ;I6=,LCIK>NHGC.2
@m140306_234628_42137_c100634642550000001823117809121440_s1_p0/4867/ccs
CATGTTGAGGCAAGGAAGATGCTGTCCGGCAATACTTTCGTGCCAATCCGGTACGTGGCCAATTGGTAGTTTGTCCAGAACTCAGATTTTAACAGCAGAGGACGCATGCTCTACCTTCATGATCCACTGACGTCCCTGAGGCTGCAATACATGCAACGCCACGTACCGGATTGGCACGTAGGCCAGCAGAGGCAGTCTCCGCGGTAAGTCCTAGTGCAATGGCGCTTTTTTACCCTCGTCCTCGAGAAGAGGGGACGCCAGTGCAGATATCTTTAATGTGGTAATTGGGGCACGTAGGCCAGTGCCAATCCGGTACCTGGAGGACTCTTGGCCCTCCGCCCTTAGGCAGTGCATACTCTTCCATAAACGGGCTGTTAGTTATGGCGTCCGAGGATTCAAAAAGGTGAGCGAACTCGGCCGCCACGTACCGGATTGGCACGCTTGCAGAGAATCCTGGGCTCTTCAACCAACAGTGACGGGGGCTTATTAGGAGGATTTTGATACGGACGCGCAACCGTCGTCAGGCAGCTTTGAAGCCCGTCTCTCCGGATGCCAAGCTTGTTGTGCCAATCCGGTACGTGGCGGGTTGGCCAGATGTGCGATTATATCGCTTAATGGCTCTTGGGCCGCGGTGCGTTACCTTGCAGGAATTGAGGCCGTCCGTTAATTTCCCTTGCATACACCACGTACCGGATTGGCACGAAAGTATTGCCGCAACGAGTGATGAGGTTCGCAAACATG
+
qqqqqqqqqqqqqqqqqqqqqqqqqqqqqqqqqqqqqqqqqqqqqqqqqqqqqqqqqqqqqqqqqqqqqqqqqqqqqqqqqqqqqqqqqqqqqqqqqqqqqqqqqqqqqqqqqqqqqqqqqqqqqqqqqqqqqqqqqqqqqqqqqqqqqqqqqqqqqqqqqqqqqqqqqqqqqqqqqqqqqqqqqqqqqqqqqqqqqqqqqqqqqqqqqqqqqqqqqqqqqqqqqqqqqqqq8qqqqqqqqqqqqqqqqqqqqqqqqqqqqqqqqqqqqqqqqqqqqqqqqqqqqqqqqqqqqqqqqqqqqqqqqqqqqqqqqqqqqqqqqqqqqqqqqqqqqqqqqqqqqqqqqqqqqqqqqqqqqqqqqqqqqqqqqqqqqqqqqqqqqqqqqqqqqqqqqqqqqqqqqqqqqqqqqqqqqqqqqqqqqqqqqqqqqqqqqqqqqqqqqqqqqqqqqqqqqqqqqqqqqqqqqqqqqqqqqqqqqqqqqqqqqqqqqqqqqqqqqqqqqqqqqqqqqqqqqqqqqqqqqqqqqqqqqqqqqqqqqqqqqqqqqqqqqqqqqqqqqqqqqqqqqqqqqqqqqqqqqqqqqqqqqqqqqqqqqqqqqqqqqqqqqqqqqqqqqqqqqqqqqqqqqqqqqqqqqqqqqqqqqqqqqqqqqqqqqqqqqqqqqqqqqqqqqqqqqqqqqqqqqqqqqqqqqqqqqqqqqqqqqqqqqqqqqqqqqqqqqqqqqqqqqqqqqqqqqqqqqqqqq
@m140306_234628_42137_c100634642550000001823117809121440_s1_p0/4874/ccs
CATGTTGAGGCAAGGAAGATGCTGTCCGGCAATACTTTCGTGCCAATCCGGTACGTGGCCAATTGGTAGTTTGTCCAGAACTCAGATTTTAACAGCAGAGGACGCATGCTCTACCTTCATGATCCACTGACGTCCCTGAGGCTGCAATACATGCAACGCCACGTACCGGATTGGCACGTAGGCCAGCAGAGGCAGTCTCCGCGGTAAGTCCTAGTGCAATGGCGCTTTTTTACCCTCGTCCTCGAGAAGAGGGGACGCCAGTGCAGATATCTTTAATGTGGTAATTGGGGCACGTAGGCCAGTGCCAATCCGGTACCTGGAGGACTCTTGGCCCTCCGCCCTTAGGCAGTGCATACTCTTCCATAAACGGGCTGTTAGTTATGGCGTCCGAGGATTCAAAAAGGTGAGCGAACTCGGCCGCCACGTACCGGATTGGCACAACAAGCTTGGCATCCGGAGAGACGGGCTTCAAAGCTGCCTGACGACGGTTGCGCGTCCGTATCAAAATCCTCCTAATAAGCCCCCGTCACTGTTGGTTGAAGAGCCCAGGATTCTCTGCAAGCGTGCCAATCCGGTACGTGGCGGGTTGGCCAGATGTGCGATTATATCGCTTAATGGCTCTTGGGCCGCGGTGCGTTACCTTGCAGGAATTGAGGCCGTCCGTTAATTTCCCTTGCATACACCACGTACCGGATTGGCACGAAAGTATTGCCGCAACGAGTGATGAGGTTCGCAAACATG
+
qqqqqqqqqqqqqqqqqqqqqqqqqqqqqqqqqqqqqqqqqqqqqqqqqqqqqqqqqqqqqqqqqqqqqqqqqqqqqqqqqqqqqqqqqqqqqqqqqqqqqqqqqqqqqqqqqqqqqqqqqqqqqqqqqqqqqqqqqqqqqqqqqqqqqqqqqqqqqqqqqqqqqqqqqqqqqqqqqqqqqqqqqqqqqqqqqqqqqqqqqqqqqqqqqqqqqqqqqqqqqqqqqqqqqqqqqqqqqqqqqqqqqqqqqqqqqqqqqqqqqqqqqqqqqqqqqqqqqqqqqqqqqqiqqqqqqqqqqqqqqqqqqqqqqqqqqqqqqqqqqqqqqqqqqqqqqqqqqqqqqqqqqqqqqqqqqqqqqqqqqqqqqqqqqqqqqqqqqqqqqqqqqqqqqqqqqqqqqqqqqqqqqqqqqqqqqqqbqqqqqqqqqqqqqqqqqqqqqqqqqqqqqqqqqqqqqqqqqqqqqqq>qqqqqqqqqqqqqqqqqqqqqqqqqqqqqqqqqqqqqqqqqqqqqqqqqqqqqqqqqqqqqqqqqqqqqqqqqqqqqqqqqqqqqqqqqqqqqqqqqqqqqqqqqqqqqqqqqqqqqqqqqqqqqqqqqqqqqqqqqqqqqqqqqqqqqqqqqqqqqqqqqqqqqqqqqqqqqqqqqqqqqqqqqqqqqqqqqqqqqqqqqqqqqqbqqqqqqqqqqqqqqqqqqqqqqqqqqqqqqqqqqqqqqqqqqqqqqqqqqqqqqiqqqqqqqqqqqqqqq
@m140306_234628_42137_c100634642550000001823117809121440_s1_p0/4909/ccs
CATGTTGAGGCAAGGAAGATGCTGTCCGGCAATACTTTCGTGCCAATCCGGTACGTGGCCAATTGGTAGTTTGTCCAGAACTCAGATTTTAACAGCAGAGGACGCATGCTCTACCTTCATGATCCACTGACGTCCCTGAGGCTGCAATACATGCAACGCCACGTACCGGATTGGCACGTAGGCCAGCAGAGGCAGTCTCCGCGGTAAGTCCTAGTGCAATGGCGCTTTTTTACCCTCGTCCTCGAGAAGAGGGGACGCCAGTGCAGATATCTTTAATGTGGTAATTGGGGCACGTAGGCCAGTGCCAATCCGGTACCTGGAGGACTCTTGGCCCTCCGCCCTTAGGCAGTGCATACTCTTCCATAAACGGGCTGTTAGTTATGGCGTCCGAGGATTCAAAAAGGTGAGCGAACTCGGCCGCCACGTACCGGATTGGCACAACAAGCTTGGCATCCGGAGAGACGGGCTTCAAAGCTGCCTGACGACGGTTGCGCGTCCGTATCAAAATCCTCCTAATAAGCCCCCGTCACTGTTGGTTGAAGAGCCCAGGATTCTCTGCAAGCGTGCCAATCCGGTACGTGGCGGGTTGGCCAGATGTGCGATTATATCGCTTAATGGCTCTTGGGCCGCGGTGCGTTACCTTGCAGGAATTGAGGCCGTCCGTTAATTTCCCTTGCATACACCACGTACCGGATTGGCACGAAAGTATTGCCGCAACGAGTGATGAGGTTCGCAAACATG
+
qqqqqqqqqqqqqqqqqqqqqqqqqqqqqqqqqqqqqqqqqqqqqqqqqqqqqqqqqqqqqqqqqqqqqqqqqqqqqqqqqqqqqqqqqqqqqqqqqqqqqqqqqqqqqqqqqqqqqqqqqqqqqqqqqqqqqqqqqqqqqqqqqqqqqqqqqqqqqqqqqqqqqqqqqqqqqqqqqqqqqqqqqqqqqqqqqqqqqqqqqqqqqqqqqqqqqqqqqqqqqqqqqqqqqqqqqqqqqqqqqqqqqqqqqqEqqqqqqqqqqqqqqqqqqqqqqqqqqqqqqqqqqqqqqqqqqqqqqqqqqqqqqqqqqqqqqqqqqqqqqqqqqqqqqqqqqqqqqqqqqqqqqqqqqqqqqqqqqqqqqqqqqqqq+qqqqqqqqqqqqqqqqqqqqqqqqqqqqqqqqqqqqqqqqqqqqqqqqqqqqqqqqqqqqqqqqqqqqqqqqqqqqqqqqqqqqqqqqqqqqqqqqqqqqqqqqqqqqqqqqqqqqqqqqqqqqqqqqqqqqqqqqqqqqqqqqqqqqqqqZqqqqqqqqqqqqqqqqqqqqqqqqqqqqqqqqqqqqqqqqqqqqqiqqqqqqqqqqqqqqqqqqqqqqqqqqqqqqqqqqqqqqqqqqqqqqqqqqqqqqqqqqqqqqqqqqqqqqqqqqqqqqqqqqqqqqqqqqqqqqqqqqqqqqqqqqqqqqqqqqqqqqqqqqqqqqqqqqqqqqqqqqqqqqqqqqqqqqqqqqqqqqqqqqqqqqqqqqqqqq
@m140306_234628_42137_c100634642550000001823117809121440_s1_p0/4910/ccs
CATGTTGAGGCAAGGAAGATGCTGTCCGGCAATACTTTCGTGCCAATCCGGTACGTGGTGTATGCAAGGGAAATTAACGGACGGCCTCAATTCCTGCAAGGTAACGCACCGCGGCCCAAGAGCCATTAAGCGATATAATCGCACATCTGGCCAACCCGCCACGTACCGGATTGGCACGTAGGCCAGCAGAGGCAGTCTCCGCGGTAAGTCCTAGTGCAATGGCGCTTTTTTACCCTCGTCCTCGAGAAGAGGGGACGCCAGTGCAGATATCTTTAATGTGGTAATTGGGGCACGTAGGCCAGTGCCAATCCGGTACCTGGAGGACTCTTGGCCCTCCGCCCTTAGGCAGTGCATACTCTTCCATAAACGGGCTGTTAGTTATGGCGTCCGAGGATTCAAAAAGGTGAGCGAACTCGGCCGCCACGTACCGGATTGGCACGCTTGCAGAGAATCCTGGGCTCTTCAACCAACAGTGACGGGGGCTTATTAGGAGGATTTTGATACGGACGCGCAACCGTCGTCAGGCAGCTTTGAAGCCCGTCTCTCCGGATGCCAAGCTTGTTGTGCCAATCCGGTACGTGGCGTTGCATGTATTGCAGCCTCAGGGACGTCAGTGGATCATGAAGGTAGAGCATGCGTCCTCTGCTGTTAAAATCTGAGTTCTGGACAAACTACCAATTGGCCACGTACCGGATTGGCACGAAAGTATTGCCGCAACGAGTGATGAGGTTCGCAAACATG
+
qqqqqqqqqqqqqqqqqqqqqqqqqqqqqqqqqqqqqqqqqqqqqqqqqqqqqqqqqqqqqqqqqqqqqqqqqqqqqqqqqqqqqqqqqqqqqqqqqqqqqqqqqqqqqqqqqqqqqqqqqqqqqqqqqqqqqqqqqqqqqqqqqqqqqqqqqqqqqqqqqqqqqqqqqqqqqqqqqqqqqqqqqqqqqqqqqqqqqqqqqqqqqqqqqqqqqqqqqqqqqqqqqqqqqqqqqqqqqqqqqqqqqqqqqqqqqqqqqqqqqqqqqqqqqqqqqqqqqqqqqqqqqqqqqqqqqqqqqqqqqqqqqqqqqqqqqqqqqqqqqqqqqqqqqqqqqqqqqqqqqqqqqqqqqqqqqqqqqqqqqqqqqqqqqqqqqqqqqqqqqqqqqqqqqqqqqqqqqqqqqqqqqqqqqqqqqqqqqqqqqqqqqqqqqqqqqqqqqqqqqqqqqqqqqqqqqqqqqqqqqqqqqqqqqqqqqqqqqqqqqqqqqqqqqqqqqqqqqqqqqqqqqqqqqqqqqqqqqqqqqqqqqqqqqqqqqqqqqqqqqqqqqqqqqqqqqqqqqqqqqqqqqqqqqqqqqqqqqqqqqqqqqqqqqqqqqqqqqqqqqqqqqqqqqqqqqqqqqqqqqqqqqqqqqqqqqqqqqqqqqqqqqqqqqqqqqqqqqqqqqqqqqqqqqqqqqqqqqqqqqqqqqqqqqqqqqqqqqqqqqqqqqqqqqqqqqqqqqqqqqqqqqqqqqqqqqqqqqqqqq
@m140306_234628_42137_c100634642550000001823117809121440_s1_p0/4914/ccs
CATGTTGCGACCCTCATCACTCGTGCGGAATACTTTCGTGCCAATCGGTACGTGTGTATGCAAGGGAAATAACGGACGGCCTCAAGTCTGCAGGGTAACGGCACCGCGGCCCAAGAGGCATTAAGCGATATAATCGCACATCCTGGCACCCGCCACGGTACCGGATTGCACGCTTGCAGATAATCCTGGGTCTTCAACCAACAGTGACGGGGGCTTATTAGGAGGATTTGATACGGACGCGCAAAACGTCGCTCAGGCAGCTTGAAGCCACGTCTCTCCGGATGCCAAGCTTGTTGTGCCATCCGGTACGTGGCGGCCGCAGTCTCGTCTCTCTTTTGAATCCTCGGACGGCCATAACTTAACAGCCGTTTATGGAAGAGTATGCACTGCCTAAGGCGGAGGGCAAGAGTCCTCCAGGTACCGGATTGGCACTGGCCTACGTGCCCAATTACCAGCATTAAAGATATCTGCACTGGCGTCCCCTCTTCTCGAGGGACGAGGGTAAAAAAGCGCCATTGCACTAGGACTTACCGCGGAGACTGCTCTGCTGGCCTACGTGCCAATCCGGTACGTGGCGTTGCATGTATTGCAGCCTCAGGGACGTCAGTGGATCATGAAGGTAGAGCATGCGTCCTCTGCTGTTTAAAATCTGAGTTCTGGACAAACTACCAATTGGCCACGTACCGGATTGGCACGAAAGTATTGCCGGACAGCATCTTCCTTGCCTCAACATGG
+
#340/443+##32424/244443#34("$(434141%43234344&%-)1443(3(34.0/#)144343#242%343$4/0#22."%-3(1#"%/32((#(342412241443403$"$43(.44*3$#$$%$.1433&44'*'.2#3(834%234&'44+914(23#34((($(24413"$44/43(.&$0$433424341443340"21021344(43&1234424434442'3444443$$2/02#%'#((414')43#3224/14'(#'///4-4%32%304342&34/3443423#-$2.444+2(/4411$(#$322%2/'"/##""144(234@=@?9/MC7&.,EJE%-.$28K5C=%LG%FKJK8SK?8'3JLL<1KJ>:5>K7>0KH.+*+<8.56'9;A5LK;LK7LJ76>ELK>G9I4J-K=L<NK/;?K9(>?DAKGL2>7%0;8L2GGBKG)-CFJ*DK117<94+792385<?LIF<$87>LFK)82K9LFLLLLKE;FFGF9?=B7I484?6GJ<LFK7J7JJ:KI)4KGJ?J<?;;4JCEF9;NJLI;155KJ%=36J?+%3LLLJ5?F@K5HD@0,),7+2654K9ILFKHK+0-'4/<K=?KF6JLGKKFG<61SD&=:9->(%*I)?LF>LGK7HL;)=K:5$,(5F>*>>?9M0M;>I<E?4-DJLK==:?A9<K&I8=A&FFF<HFLHGCLCLFL>D+NJLHGLK?D77>62>
@m140306_234628_42137_c100634642550000001823117809121440_s1_p0/5038/ccs
CATGTTTGAGGCAAGGAAGATGCTGTCCCGGCAAATACTTTCGTGCCATATCCGGTACGTGGCAAATTGGTAGTTTGGTCCAGAAACTCAGATTTTAACAGCAGGAGGACGCATGCTCTACCTTCATGATCCACTGGACGTCCCTGAGGCTGCAATACATGCAACGCCACGTACCGGATTGGCACGCTTGCAGAGAATCCTGGGCTCTTCAACCACCAGTGACGGGGGCTTATTAGGAGGATTTGATACGGACGCGCACCGTCGTCAGGCAGCTTTGAAGCCCGTCTCTCCGGATTCCAAGCTTGTTGTGGCCAATCCGGTACGTGGGCGCGAGTTCGCTCCACCTTTTTGAATCTCGGACGCCATAACTAACAGCCCGTTGATGGAAGAGTATGCACTGCTAAGGGCGGAGGGCCAAGAGTCCTCCAGGTACCGGATTGGCACTGGCCTACGTGCCCCAATTACCACATTAAAGATATCTGCACTGGCGTCCCCTCTTCTCGAGGACGAGGGTAAAAAAGCGCCATTGCCACTAGGACTTACCGCGGAGACTGCCTCTGCTTGGCCTACGTGCCAATCCGGTACGTGCGGGTTGGCCAGATGTGCGATTATATCGCTTAATGGCTCTTGGGCCGCGGTGCGTTACCTTGCAGGAATTGGAGGCCGTCCGTTAATTTCCCTTGCATACACCACGTACCGGATTGGCACGAAAGTATTGCCGCAACGAAGTGATGAGGTTCGCAAAAACACATG
+
3444&323433$$024%)(3404444$0%'4*#/0442#44444(12$#$$14044$444$$&$2234/43*&244&133444(33*4334333(43/43444'34244/24(4343344-4%%$'344/3442$#$4034243(0422%434444434%22&1.4*73433404-4434244432434334340344&44'73434444/4/3#%344/441'33334344344244344#44344'334444344$2444442%3$/.0(1244434.):344244434444,"$4344434433%%"%0434434344444%"&'/$%3443444+4(0,%*,44443304.$33432303%4342.3444+1443$&#$42434-43444244242&(34+44414/%1#$434'4,4)94343343434&-)+434444423(44444#1'4433@>@?+@@;@:@=@>+>@?@@@@@:>?7@>8?/@?:?=1@'+=@?<@?@@?>@@4.@@?:((24344444'64$3334423443444$334444+2444402*4$12433(/4433%432434443#0$30443434%13$/.2344033/443&44434344344)334&332444344&+.+3434(424414443/&(40434+4343343434414424434-443244(44%04)943424444434/444344244433#2344434.344434344#+&&0#&$344
@m140306_234628_42137_c100634642550000001823117809121440_s1_p0/5040/ccs
TCCTCCTAATAAGCCCCGTCACTGTTGGTTGAAGAGCCCAGGATTCTCTGCAAGCGTGCCAATCCGGTACGTGGCGGGTTGGCCAGATGTGCGATTATATCGCTTAATGGCTCTGG
+
q!!qEqqqqqqWa$qqqqqqqqqq:q)qEqqqqqqqVqqqqqqqqqqbqqqqqqqqqq=qqq`ZqfqqqqWq2qqXqqqqqqJqqqqqqqqqqqqM]qqiqqqqqqqaYq^:!!!"
@m140306_234628_42137_c100634642550000001823117809121440_s1_p0/5074/ccs
CATGTTTGCGAACCTCATCACTCGTTGCGGCAATACTTTCGTGCCAATCCGGTACGTGGCCAATTGGTAGTTTGTCCAGAACTCAGATTTTAACAGCAGAGGACGCATGCTCTACCTTCATGATCCACTGACGTCCCTGAGGCTGCAATACATGCAACGCCACGTACCGGATTGGCACGTAGGCAGCAGAGGCAGTCTCCGCGGTAAGTCCTAGTGCAATGGCGCTTTTTTACCTCGTCCTCGAGAAGAGGGGACGCCAGTGCAGATATCTTTAATGTGGTAATTGGGGCACGTAGGCCAGTGCCAATCCGGTACCTGGAGGACTCTTGGCCCTCCGCCTTAGGCAGTGCATACTCTTCCATAAACGGGCTGTTAGTTATGGCGTCCGAGGATTCAAAAAGGTGAGCGAACTCGGCCGCCACGTACCGGATTGGCACAACAAGCTTGGCATCCGGAGAGACGGGCTTCAAAGCTGCCTGACGACGGTTTGCGCGTCCGTATCAAAATCCTCCTAATAAGCCCCCGTCACTGTTGGTTGAAGAGCCCAGGATTCTCTGCAAGCGTGCCAATCCGGTACGTGGCGGTTGGCCAGATGTGCGATTATATCGCTTAATGGCTCTTGGCCGCGTGCGTTACCTTGCAGGAATTGAGGCCGTCCGTTAATTTCCCTTGCATACACCACGTACCGGATTGGCACGAAAGTATTGCCGGACAGCA
+
KLKL9LLEG+GK6LL>KFL;HKJH5JLKHL;7KKKL'K::KL.;78G><*>LI8GDLAL6JJLKLFLJLK;LLLLELKK<IFLGE5E&KIL45IK4<IJK*EKKKKLLLFKLLJCR8D?KFC:<>GK<KHLKJK%=JKGL>LBLKG7LK:LLFLL?J328=>/=<HGLDTK9IHLLKJH9I--$LGF;787K?L@KLLFLJI@I<?LG/@OK>LLKLKL=%KL>L?LLLLLK0M??L;4O8JKKDDVUD;TZWWDX)]UXXSIIVWII<T@FRHXXVWIaWBWPX8SWTURT9VVHJCZGVXUH\0XS9ZHIDXNX?MWKJSXUXSOVCW+HGI0ZQ)XBQX?XPWXWPWWWV>WUVXUKW<=TXV9XXXXWVXQN+NUFJ.VFEDXAH>E:IVSVXX@X4WTQWSUXWXVXWMX=HR-BBRWRQLXQXXIXHXXWVKXVVXWDVXAVUWX<WHEAVIIBF%VSQAUW(WWRVXR<RXWVR;VWB]-FWXWVPPETW*TVXQDXXXVHDD@CFUIW@WR4GJWVMC>XWJGWX>XTU@GXADT)WVWMJHAEKCCW7QWXRUWGTIX0WUR`2HDCLJ.SWT&XETVXHXWUWTQDQODWJXCWWP@T-KWVXWUXGV>IG&XDKPR.BKTC3QDFX<XTVRVXVW2RCSEZ2VTRRXJBCVXCWV1_H:XVDWRWWWWXWXXWLKL(OK:F2LF>*2*?@35>1?>.@(644!!!"
@m140306_234628_42137_c100634642550000001823117809121440_s1_p0/5107/ccs
CATGTTTGCGAACCTCATCACTCGTTGCGGCAATACTTTCGTGCCAATCCGTGTACGTGGTGTATGCAAGGGAAATTAACGGACGCCTCCAATTCCTGCAAGGTAACGCACCGCGGCCCAAGAGCCATTAAGCGATAAAATCGCACATCTGGCCAACCCGCACGTACCGGGATTGGCATCAACAAGCTTGGCATCCGGAGAGACGGGCTTCAAAGCTGCCTGACGACGAGTTGCGCGTCCGTATCAAATCCTCCTAATAAGCCCCGTCACTGTTTGGTTGAAGAGCCCAGGATTCTCTGCAAGCGTGCCAATGCCGGTACCTGGCCAATTGGTAGTTTGGTCCAGAACTCAGATTTTAACAGCAGAGACGCATGCTCTACCTTCATGATCCACTGACGTCCCTGAGGCTGCAATACATGCAACGCCACGTACCGGATTGGCACGTAGGCCAGCAGAGGCAGTCTCGCGGGTAAGTCCTAGTGCAATGGCGCTTTTTTACCCTCGTCCTCGAGAAGGAGGGGAACCAGTGCAGATATCTTTAATGTGGTAATTGGGGGCACGTAGGCAGTGCCATAATCCGGTACCTGGAGGGACTCTTGGCCCTCCGCCTTAGGCAGTGCATACTCTTCCATAACGGGCTGTTAAGTTATGGGCGTCCGAGGATTCAAAAAGGTGACGCGAACTCGGCCGCCACGTACCGGATTGGGCACGAAAGTATTGCGACAGCATCTTCCTTGCCTCAACATG
+
3444344.(434'6444(3/4.343.434/034043$444&.302%03244(2'31%))'423444434/4434(34/41144-$&*4&)&434344223404434(144(41323#63243$0/44343444344*"$4444(423444/.34343433#3443444'(342((043*424-343424343(434*,%34444/43%33$244(4443&(4424342&33&142/442444003$14434434434434'$44444%$4)0142&4/44443.-2444344%143442.3443443*4343(34&143(""/4243/*3/3#01344&23344(344./(44)443.424423&/%3433%4424&43%434/%&14..441%,44342444'3.4(1($3/0/444/./443#0.443&243443.2424434434144144342434'..4-(1&(((344/*)%34#43/3(242)2$/.2/.334441.3.44'24413&33+443&"")44.4%43./--('(($((((((((('(%((('%((((('$%('(((((%((((('(((((('(('(((((123%4+344/2$&42/3%414244443%344343404(44*4444424%123444*3./(4,943/3(343-44/4/44/2"%4434444%4&'013%**3.0434.'-$403442244/44443&%1344244.34343440&'1,4.444
@m140306_234628_42137_c100634642550000001823117809121440_s1_p0/5111/ccs
CATGTTGAGGCAAGGAAGATGCTGTCCGGCAATACTTTCGTGCCAATCCGGTACGTGGCCAATTGGTAGTTTGTCCAGAACTCAGATTTTAACAGCAGAGGACGCATGCTCTACCTTCATGATCCACTGACGTCCCTGAGGCTGCAATACATGCAACGCCACGTACCGGATTGGCACGTAGGCCAGCAGAGGCAGTCTCCGCGGTAAGTCCTAGTGCAATGGCGCTTTTTTACCCTCGTCCTCGAGAAGAGGGACGCCAGTGCAGATATCTTTAATGTGGTAATTGGGGCACGTAGGCCAGTGCCAATCCGGTACCTGGAGGACTCTTGGCCTCCGCCCTTAGGCAGTGCATACTCTTCCATAAACGGGCTGTTAGTTATGGCGTCCGAGGATTCAAAAAGGTGAGCGAACTCGGCCGCCACGTACCGGATTGGCACAACAAGCTTGGCATCCGGAGAGACGGGCTTCAAAGCTGCCTGACGACGGTTGCGCGTCCGTATCAAAATCCTCCTAATAAGCCCCGTCACTGTTGGTTGAAGAGCCCAGGATTCTCTGCAAGCGTGCCAATCCGGTACGTGGCGGGTTGGCCAGATGTGCGATTATATCGCTTAATGGCTCTTGGGCCGCGGTGCGTTACCTTGCAGGAATTGAGGCCGTCCGTTAATTTCCCTTGCATACACCACGTACCGGATTGGCACGAAAGTATTGCCGCAACGAGTGATGAGGTTCGCAAAC
+
qqqqqqqqIqqqqfqqqqiqqqqqqEqqqqqqqqqVqqqqqqqqqqqqqqqqqqqqqqXqqqqqqqqqq`qqqqRqqqqqqqqqqqMqqbqqqqqqqqq;qqqqqqqqqqqqqqqqqqqqqqqqqqqqqqqqqfqqqqqqqqqqqqqqqqqqqqqqqqQqqqqqqqq^qqiqqqqqqqqqqqdqqqqqqq=qqqqqqq1qqqqqqqqqqqqqqqqqqqqqTqqqq6qqqqqq6qqqqqqqqqqqqqqqqq@qqqqqqqqqqqqqqqqqqqqqqqqqqqqqqqqqqqqqqqqqqqqqqqqqqqqqqqqqqqqqqqqqqqqqqqqqqqqqH]9qqqqqFqd[qqqqqqqqqqqqqqqqqqqqqqqqqq4qqqqqqqqqqqqiqqqqqqqqq_qqqqq_qqqqqqqqqqqqqqcqq3q[qqqqqqqqqqqqqqqqqqqqqqqqiqqqqq<qqqqqqiqqqqqqqUqqqqqqqqqqqqq*qqqqqqqqqqqqqqqqqqfqqqqqqqqqqqEqqqqqqqqqqqDqqqqqqqqqqqqRqiqqqqqqqAqqqFqqqqqqqqqqqqqqqqqqqqqqqqqqqqqqqqqq?qqqqqq9qqqqqqqAqqqqqqqqqqqqqqqqqqqqqqqq<qqqqqqqqqqqqqqqqqqqqqqqqqqqqqqbq2qqqqqqqqqqqqq4qqqqqqqcqqqWqqqqqqqqqqqqqqqqqqq\qqqqqqqqqqqqqqqqqqqqqqqqqqqqqqqVqM_
@m140306_234628_42137_c100634642550000001823117809121440_s1_p0/5150/ccs
CATGTTTGCGAACCTCATCACTCCGTTGCGGCAATACTTTCGTGCCAATCCGGTACGTGGTGTATGCAAGGGAAATTAACGGACGGCCTCAATTCCTGCAAGGTAACGCACCGCGGCCCAAGAGCCATTAAGCGATATAATCGCACATCTGGCCAACCCGCCACGTACCGGATTGGCACGCTTGCAGAGAATCCTGGGCTCTTCAACCAACCAGTGACGGGGGCTTATTAGGAGGATTTTGATACGGACGCGCAACCGTCGTCAGGCAGCTTTGAAGCCCGTCTCTCCGGATGCCAAGCTTGTTGTGCCAATCCCGGTACGTGGCGGCCGAGTTCGCTCACCTTTTTGAATCCTCGGACGCCATAACTAACAGCCCGTTTATGGAAGAGTATGCACTGCCTAAGGGCGGGAGGGCCAAGAGTCCTCCAGGTACCGGATTGGCACTGGCCTACGTGCCCCAATTACCACATTAAAGATATCTGCACTGGCGTCCCCTCTTCTCGAGGGACGAGGGTAAAAAAGCGCCATTGCACTAGGACTTACCGCGGAGACTGCCTCTGCTGGCCTACGTTGCCAATCCCGGGTACGTGGCGTTGCATGTATTGGCAGCCTCAGGGACGTCAGTGGATCCATGAAGGTAGAGCATGCGTCCTCTGCTGTTAAAATCT
+
`JH&iif$]Tc^?T`>__?_Iq)_Yq^3F;aVcdNqqHXq-M[EO;B8NHqCqiqcVq8qU=^Zq]aaq1iq@cHa`4U;Nii=KZ>NqS^qfqiqqfbDi13?]qqqqT.iD@3W9[\_qS^P%qqdqdqC>_`?^q[`fab;i_qqXcB[FfT`4YZOEOb<3WVqq\qqiqFqqqqqiYq[_qafMqqqWYqaqc'V@qqUGqZqqq,qq^iadV9qqqiFUaqXdFfq]?f\<CYL;]<CL<KqVRSEIRdE`Pf6+S:qSH>XGLZiiJ_bT.q\N@?LadJW9Vaf\GfVqTM?FD&YiWI4O;DM&H@DJIi.-P2SL1OBC8H?OqLDVi[_3KDcYS]Z^]VIiaG9ABOOHfS?f>Iq>U>a*,V6>GcYUV'[NdJqVYqbNPWBqE<Ya<C7iZQ.CXT5cq-b_cHiPbLRE9GO4UCcD`+P[\qBcFNVi?+Sc?;2JO8%EMJ[qVi\NZY:iabARU:q_]WZI\3\BG&^HDY@ac]\F^f/`V5i)dW]G-fIi`DU^_diqaGHG_ORVK8fCWA;iVAR4]`i8ENYb9ESqYIXqN_Yiq;iPi`i]O@LM;\]a[-aZ2aNRXT(Q>NB>ciMHaPL[b=T'OK\OO\iHJEIqqKQYBiE`AiXV3QLiCqNBY8TET@<QKBGM(BPRE=,:L&RP@H="!!"
@m140306_234628_42137_c100634642550000001823117809121440_s1_p0/5178/ccs
CATGTTTGCGAACCTCATCACTCGTTGCGGCAATACTTTCGTGCCAATCCGGTACGTGGCCAATTGGTAGTTTGTCCAGAACTCAGATTTTAACAGCAGAGGACGCATGCTCTACCTTCATGATCCACTGACGTCCCTGAGGCTGCAATACATGCAACGCCACGTACCGGATTGGCACAACAAGCTTGGCATCCGGAGAGACGGGCTTCAAAGCTGCCTGACGACGGTTGCGCGTCCGTATCAAAATCCTCCTAATAAGCCCCCGTCACTGTTGGTTGAAGAGCCCAGGATTCTCTGCAAGCGTGCCAATCCGGTACGTGGTGTATGCAAGGGAAATTAACGGACGGCCTCAATTCCTGCAAGGTAACGCACCGCGGCCCAAGAGCCATTAAGCGATATAATCGCACATCTGGCCAACCCGCCACGTACCGGATTGGCACGTAGGCCAGCAGAGGCAGTCTCCGCGGTAAGTCCTAGTGCAATGGCGCTTTTTTACCCTCGTCCTCGAGAAGAGGGGACGCCAGTGCAGATATCTTTAATGTGGTAATTGGGGCACGTAGGCCAGTGCCAATCCGGTACCTGGAGGACTCTTGGCCCTCCGCCCTTAGGCAGTGCATACTCTTCCATAAACGGGCTGTTAGTTATGGCGTCCGAGGATTCAAAAAGGTGAGCGAACTCGGCCGCCACGTACCGGATTGGCACGAAAGTATTGCCGGACAGCATCTTCCTTGCCTCAACATG
+
qqqqqqqqqqqqqqqqqqqqqqqqqqqqqqqqqqqqqqqqqqqqqqqqqqqqqqqqqqqqqqqqqqqqqqqqqqqqqqqqqqqqqqqqqqqqqqqqqqqqqqqqqqqqqqqqqqqqqqqqqqqqqqqqqqqqqqqqqqqqqqqqqqqqqqqqqqqqqqqqqqqqqqqqqqqqqqqqqqqqqqqqqqqqqqqqqqqqqqqqqqqqqqqqqqqqqqqqqqqqqqqqqqqqqqqqqqqqqqqqqqqqqqqqqqqqqqqqqqqqqqqqqqqqqqqqqqqqqqqqqqqqqqqqqqqqqqqqqqqqqqqqqqqqqqqqqqqqqqqqqqqqqqqqqqqqqqqqqqqqqqqqqqqqqqqqqqqqqqqqqqqqqqqqqqqqqqqqqqqqqqqqqqqqqqqqqqqqqqqqqqqqqqqqqqqqqqqqqqqqqqqqqqqqqqqqqqqqqqqqqqqqqqqqqqqqqqqqqqqqqqqqqqqqqqqqqqqqqqqqqqqqqqqqqqqqqqqqqqqqqqqqqqqqqqqqqqqqqqqqqqqqqqqqqqqqqqqqqqqqqqqqqqqqqqqqqqqqqqqqqqqqqqqqqqqqqqqqqqqqqqqqqqqqqqqqqqqqqqqqqqqqqqqqqqqqqqqqqqqqqqqqqqqqqqqqqqqqqqqqqqqqqqqqqqqqqqqqqqqqqqqqqqqqqqqqqqqqqqqqqqqqqqqqqqqqqqqqqqqqqqqqqqqqqqqqqqqqqqqqqqqqqqqqqqqqqqqqqqqqq
@m140306_234628_42137_c100634642550000001823117809121440_s1_p0/5193/ccs
CATGTTTGCGAACCTCATCACTCGTTGCGGCAATACTTTCGTGCCAATCCGGTACGTGGTGTATGCAAGGGAAATTAACGGACGGCCTCAATTCCTGCAAGGTAACGCACCGCGGCCCAAGAGCCATTAAGCGATATAATCGCACATCTGGCCAACCCGCCACGTACCGGATTGGCACGTAGGCCAGCAGAGGCAGTCTCCGCGGTAAGTCCTAGTGCAATGGCGCTTTTTTACCCTCGTCCTCGAGAAGAGGGGACGCCAGTGCAGATATCTTTAATGTGGTAATTGGGGCACGTAGGCCAGTGCCAATCCGGTACGTGGCCAATTGGTAGTTTGTCCAGAACTCAGATTTTAACAGCAGAGGACGCATGCTCTACCTTCATGATCCACTGACGTCCCTGAGGCTGCAATACATGCAACGCCACGTACCGGATTGGCACAACAAGCTTGGCATCCGGAGAGACGGGCTTCAAAGCTGCCTGACGACGGTTGCGCGTCCGTATCAAAATCCTCCTAATAAGCCCCCGTCACTGTTGGTTGAAGAGCCCAGGATTCTCTGCAAGCGTGCCAATCCGGTACGTGGCGGCCGAGTTCGCTCACCTTTTTGAATCCTCGGACGCCATAACTAACAGCCCGTTTATGGAAGAGTATGCACTGCCTAAGGGCGGAGGGCCAAGAGTCCTCCAGGTACCGGATTGGCACGAAAGTATTGCCGGACAGCATCTTCCTTGCCTCAACATG
+
qqqqqqqqqqqqqqqqqqqqqqqqqqqqqqqqqqqqqqqqqqqqqqqqqqqqqqqqqqqqqqqqqqqqqqqqqqqqqqqqqqqqqqqqqqqqqqqqqqqqqqqqqqqqqqqqqqqqqqqqqqqqqqqqqqqqqqqqqqqqqqqqqqqqqqqqqqqqqqqqqqqqqqqqqqqqqqqqqqqqqqqqqqqqqqqqqqqqqqqqqqqqqqqqqqqqqqqqqqqqqqqqqqqqqqqqqqqqqqqqqqqqqqqqqqqqqqqqqqqqqqqqqqqqqqqqqqqqqqqqqqqqqqqqqqqqqqqqqqqqqqqqqqqqqqqqqqqqqqqqqqqqqqqqqqqqqqqqqqqqqqqqqqqqqqqqqqqqqqqqqqqqqqqqqqqqqqqqqqqqqqqqqqqqqqqqqqqqqqqqqqqqqqqqqqqqqqqqqqqqqqqqqqqqqqqqqqqqqqqqqqqqqqqqqqqqqqqqqqqqqqqqqqqqqqqqqqqqqqqqqqqqqqqqqqqqqqqqqqqqqqqqqqqqqqqqqqqqqqqqqqqqqqqqqqqqqqqqqqqqqqqqqqqqqqqqqqqqqqqqqqqqqqqqqqqqqqqqqqqqqqqqqqqqqqqqqqqqqqqqqqqqqqqqqqqqqqqqqqqqqqqqqqqqqqqqqqqqqqqqqqqqqqqqqqqqqqqqqqqqqqqqqqqqqqqqqqqqqqqqqqqqqqqqqqqqqqqqqqqqqqqqqqqqqqqqqqqqqqqqqqqqqqqqqqqqqqqqqqqqq
@m140306_234628_42137_c100634642550000001823117809121440_s1_p0/5220/ccs
CATGTTTGCGAACCTCATCACTCGTTGCGGCAATACTTTCGTGCCAATCCGGTACGTGGTGTATGCAAGGGAAATTAACGGACGGCCTCAATTCCTGCAAGGTAACGCACCGCGGCCCAAGAGCCATTAAGCGATATAATCGCACATCTGGCCAACCCGCCACGTACCGGATTGGCACGCTTGCAGAGAATCCTGGGCTCTTCAACCAACAGTGACGGGGGCTTATTAGGAGGATTTTGATACGGACGCGCAACCGTCGTCAGGCAGCTTTGAAGCCCGTCTCTCCGGATGCCAAGCTTGTTGTGCCAATCCGGTACGTGGCGGCCGAGTTCGCTCACCTTTTTGAATCCTCGGACGCCATAACTAACAGCCCGTTTATGGAAGAGTATGCACTGCCTAAGGGCGGAGGGCCAAGAGTCCTCCAGGTACCGGATTGGCACTGGCCTACGTGCCCCAATTACCACATTAAAGATATCTGCACTGGCGTCCCCTCTTCTCGAGGACGAGGGTAAAAAAGCGCCATTGCACTAGGACTTACCGCGGAGACTGCCTCTGCTGGCCTACGTGCCAATCCGGTACGTGGCGTTGCATGTATTGCAGCCTCAGGGACGTCAGTGGATCATGAAGGTAGAGCATGCGTCCTCTGCTGTTAAAATCTGAGTTCTGGACAAACTACCAATTGGCCACGTACCGGATTGGCACGAAAGTATTGCCGGACAGCATCTTCCTTGCCTCAACATG
+
qqqqqqqqqqqqqqqqqqqqqqqqqqqqqqqqqqqqqqqqqqqqqqqqqqqqqqqqqqqqqqqqqqqqqqqqqqqqqqqqqqqqqqqqqqqqqqqqqqqqqqqqqqqqqqqqqqqSqqqqqqqqqqqqqqqqqqqqqqqqqqqqqqqqqqqqqqqqqqqqqqqqqqqqqqqqqqqqqqqqqqqqqqqqqqqqqqVqqqqqqqqqqqqqqqqqqqqqqqqqqqqqqqqqqqqqqqqqqqqqqqqqqqqqqqqqqqqqqqqqqqqqqqqqqqqqqqqcqqqqqqqqqqqqqqqqqqqqqqqqqqqqqqqqqqqqqqqqqqqqqqqqqqqqqqqqqqqqqqqqqqqqqqqqqqqqqqqqqqqqqqqqqqqqqqqqqqqqqqqqqqqqqqqqqqqqqqqqqqqqqqqqqqqqqqqqqqqqqqqqqqqqqqqqqqqqqqqqqqqqqqqqqqqqqqqYqqqqqqqqqqqqqqqqqqqqqqqqqqqqqqqqqqqqqqqqqqqqqqqqqqqqqqqqqqqqqqqqqqqqqqqqqqqqqqqqqqqqqqqqqqqqqqqqqqqqqqqqqqqqqqqqqqqqqqqqqqqqqqqqqqqqqqqqqqqqqqqqqqqqqqqqqqqqqqqqqqqqqqqqqqqqqqqqqqqqqqqqqqqqqqqqqqqqqqqqqqqqqqqqqqqqqqqqqqqqqqqqqqqqqqqqqqqqqqqqqqqqqqqqqqqqqqqqqqqqqqqqqqqqqqqqqqqqqqqqqqqqqqqqq
@m140306_234628_42137_c100634642550000001823117809121440_s1_p0/5227/ccs
CATGTTTGCGAACCTCATCACTCGTTGCGGCAATACTTTCGTGCCAATCCGGTACGTGGTGTATGCAAGGGAAATTAACGGACGCCTCAATTCCTGCAAGTAACGCACCGCGGCCCAAGAGCCATTAAGCGATATAATCGCACATCTGGCCAACCCGCCACGTACCGGATTGGCACGCTTGCAGAGAATCCTGGGCTCTTCAACCAACAGTGACGGGGGCTTATTAGGAGGATTTTGATACGGACGCGCAACCGTCGTCAGGCAGCTTTGAAGCCCGTCTCTCCGGATGCCAAGCTTGTTGTGCCAATCCGGTACGTGGCGGCCGAGTTCGCTCACCTTTTTGAATCCTCGGACGCCATAACTAACAGCCCGTTTATGGAAGAGTATGCACTGCCTAAGGGCGGAGGGCCAAGAGTCCTCCAGGTACCGGATTGGCACTGGCCTACGTGCCCCAATTACCACATTAAAGATATCTGCACTGGCGTCCCCTCTTCTCGAGGACGAGGTAAAAAAGCGCCATTGCACTAGGACTTACCGCGGAGACTGCCTCTGCTGGCCTACGTGCCAATCCGGTACGTGGCGTTGCATGTATTGCAGCCTCAGGGACGTCAGTGGATCATGAAGGTAGAGCATGCGTCCTCTGCTGTTAAAATCTGAGTTCTGGACAAACTACCAATTGGCCACGTACCGGATTGGCACGAAAGTATTGCGGACAGCATCTTCCTTGCCTCAACATG
+
bc]a9WYW`cJq>fWfqabqqqqaQcba2qicaqEqqbqq``P=I;@<9@B\ZqqcaJqqfTV[qdPq]qq\X_d`AqY.fbi*<[qdbqGqiqqq\fi%S6bifdbNqVa\f/qqqqYY^iq]qqWqqafiCcYXYqfOiqqqafqLi6qRq5qqi^qcqiXqfaRqd_qKa_qi_^LqqqqqqqfqqRqqHqqqXqqcafqTqqqHqqqYqW6`qqciqqqqqqdq_RbY?qqqq^qUqYqqqqqqqEqSqqXa]if_\qaqqa3qqqRqq)bMMYiqqq:qTZPffW\cqqiSqqUqiiaUfqqqdqfqcqq[q3fc\fAqi^dYqbqfa\cWiKqqqqVqq[fqqiJq\Jq7^H\`qT]^qqqq.qqqRqaqqKqqqi]qqiqXq^qqi)qqqq>bicNqcYqq;q;qiqqq]qqicq\aqqZqcqqcq]dqQ^b>q/STXXqid9qqiVqAqq]qcX^qqiqqqqqqqYSAWfOWJqb[f3q[ZXSqqqqif\Dqqf\q-_XWibPqqqiqaqUUqqqqqqqJqafXqqqqaqqqqqq\qZMbDbqqqqV`Vib^qqqqKa]qqSqaqq`iaSS^Uq^qqqqqqq[Yb\\qNIqqb<^qqqi`qZ?=i@K.]iq\XiqNqbKqq^fqfidq`bqqfYMqqaDq5_bcqqqaqMNXqBYqq@Cbqiqq3qPqVqTqAqqqfqqbqqq__[3TD[aqHqaqqqqqq*[qq\qiqqiqqqbqqqi_qqqqqqqaq
@m140306_234628_42137_c100634642550000001823117809121440_s1_p0/5240/ccs
CATGTTGAGGCAAGGAAGATGCTGTCCGGCAATACTTTTCGTGCCCAATCCGGTACGTGTGCCAATTGGTAGTTTGTCCAGAACTCAGATTTTAACAGCAGAGGACGCATGCCTCTACCTTCATGATCCCACTGACGTCCCTTGAGGCTGCAATACATGCAAAACGCCACGTACCGGATTGGCACAACAAGCTTGGCATCCGGAGAGACGGCTTCAAAGCTGCCTGACGACGGTTGCGCGTCCGTATCAAAATCCTCCTAATAAGCCCCCGTCACTGTTGGTTGAAGAGCCAGATCTCTGCAAGCGTGCCAATCCGGTACGTGGTGTATGCAAGGGAAATTAACGGACGGCCTCAATTCCTGCAAGGTAACGCACCGCGGCCCAGAGCATTAAGCGATATAATCGCACATCTGGCCAACCCGCCACGTACCGGATTGGCACTGGCCTACGTGCCCCAATTACCAACATTAAAGATATCTGCACTGGCGTCCCCTCTTCTCGAGGACTGAGGGTAAAAAAGCGCCATTGCACTAGGACTTACCGCGGAGACTGCCTCTGCTGGCCTACGTGCCAATCCGGTACCTGGAGGACTCTTGGCCCTCCGCCCTTAGGCAGTGCATACTCTTCCATAAACGGGCTGTTAGTTATGCGCGTCCGAGGATTCAAAAAGGTTGAGCGAACCAGGCCGCCACGTACCGGATTGGCACGAAAGTATTGCCGCAACGAGTGGATGAGGTTCGCAAACATG
+
%34.%$&13443434344344341)3404'3444/&223344(%2434&04442&43.3!'%((('(((%%32443413%44443%$43#24(#(2343434344413444%44443.4(4..44(.*3:44444444144&144(414443444444$42/43$014'344324*4344/444'&4434%/#((.444142443%033(43343%341444244/$3#14*814323334343$34%(3'-3343%3334(24,&424444$4-'3)*%"$(-34.44'43#3#3444413444443343443443$444.344444443&404434433$34*$$4&2-44434(423&1434/44#213443424(2.42%144.4344444&04444444423433(3140434(431/44434/24%34.414344423$3444/4,-4442434+%,(3(-3434434/4.&444444/4'/3/4444124%44141444'0424443444444443(4.4-44433344434034%(34343%%-24444343343443(4443434434344$$$4344*444343/04/444043042&44143434-44$33443424443444.441443444$3344%0203%33$144343/4444*3&/4433"$4%&")2.44'+1#-444414%34243431%3%#344441444444342'$'4444+434433.444444
@m140306_234628_42137_c100634642550000001823117809121440_s1_p0/5303/ccs
CGGAGGAGGAGGAAAAGAGAGAGA
+
(//-../&*.$-)-+/--/*/00/
@m140306_234628_42137_c100634642550000001823117809121440_s1_p0/5305/ccs
CATGTTGAGGCAAGGAAGATGCTGTCCGGCAATACTTTCGTGCCAATCCGGTACGTGGCGGCCGAGTTCGCTCACCTTTTTGAATCCTCGGACGCCATAACTAACAGCCCGTTTATGGAAGAGTATGCACTGCCTAAGGGCGGAGGGCCAAGAGTCCTCCAGGTACCGGATTGGCACGTAGGCCAGCAGAGGCAGTCTCCGCGGTAAGTCCTAGTGCAATGGCGCTTTTTTACCCTCGTCCTCGAGAAGAGGGGACGCCAGTGCAGATATCTTTAATGTGGTAATTGGGGCACGTAGGCCAGTGCCAATCCGGTACGTGGCGTTGCATGTATTGCAGCCTCAGGGACGTCAGTGGATCATGAAGGTAGAGCATGCGTCCTCTGCTGTTAAAATCTGAGTTCTGGACAAACTACCAATTGGCCACGTACCGGATTGGCACAACAAGCTTGGCATCCGGAGAGACGGGCTTCAAAGCTGCCTGACGACGGTTGCGCGTCCGTATCAAAATCCTCCTAATAAGCCCCCGTCACTGTTGGTTGAAGAGCCCAGGATTCTCTGCAAGCGTGCCAATCCGGTACGTGGCGGGTTGGCCAGATGTGCGATTATATCGCTTAATGGCTCTTGGGCCGCGGTGCGTTACCTTGCAGGAATTGAGGCCGTCCGTTAATTTCCCTTGCATACACCACGTACCGGATTGGCACGAAAGTATTGCCGCAACGAGTGATGAGGTTCGCAAACATG
+
qqqqqqqqqqqqqqqqqqqqqqqqqqqqqqqqqqqqqqqqqqqqqqqqqqqqqqqqqqqqqqqqqqqqqqqqqqqqqqqqqqqqqqqqqqqqqqqqqqqqqqqqqqqqqqqqqqqqqqqqqqqqqqqqqqqqqqqqqqqqqqqq;qqqqqqqqqqqqqqqqqqqqqqqqqqqqqqqqqqqqqqqqqqqqqqqqqqqqqqqqqqqqqqqqqqqqqqqqqqqqqqqqqqqqqqqqqqqqqqqqqqqqqqqqqqqqqqqqqqqqqqqqqqqqqqqqqqqqqqqqqqqqqqqqqqqqqqqqqqqqqqqqqqqqqqqqqqqqqqqqqqqqqqqqqqqqqqqqqqqqqqqqqqqqqqqqqqqqqqqqqqqqqqqqqqqqqqqqqqqqqqqqqqqqqqqqqqqqqqqqqqqqqqqqqqqqqqqqqqqqqqqqqqqqqqqqqqqqqqqqqqqqqqqqqqqqqqqqqqqqqqqqqqqqqqqqqqqqqqqqqqqqqqqqqqqqqqqqqqqqqqqqqqqqqqqqqqqqqqq=qqqqqqqqqqqqqqqqqqqqqqqqqqqqqqqqqqqqqqqqqqqqqqqqqqqqqqqqqqqqqqqqqqqqqqqqqqqqqqqqqqqqqqqqqqqqqqqqqqqqqqqqqqqqqqqqqqqqqqqqqqqqqqqqqqqqqqqqqqqqqqqqqqqqqqqqqqqqqqqqqqqqqqqqqqqqqqqqqqqqqqqqqqqqqqqqqqqqqqqqqqqqqqqqqqqqqqqqqqqq
@m140306_234628_42137_c100634642550000001823117809121440_s1_p0/5310/ccs
GGAAATTAACGGACGGCCTCAATTCCTGCAAGGTAACGCACCGCGGCCCAAGAGCCATTAAGCGATATAATCGCACATCTGGCCAACCCGCCACGTACCGGATTGGCACGCTAGGCCAGCAGCAGGCAGTCTCCGCGGTAAGGTCCTAGCTGCAATGGCGCTTTTTTACCCTCGTCCTCGAGAAGAGGGAGCGCCAGTGCAGATATCTTTAATGTGGTAATTGGGGCACGTAGGCCAGTGCCAATCCGGTACCTGGAGGATCTCTGGCCTCCGCCCTTAGGCAGTGCATACTCTTCCATAAACGGGCTGTTAGTTATTGGCGTCCGAGGATTCAAAAAGGTGAGCGAACTCGGCCGCCACGTACCGGATTGGCACGGCTTGCAGAGAATCCTGGGCTCTTCAACCAACAGTGACGGGGGCTTATTAGCGAGGATCTTTGATACCGGACGCGCAACCGTCGTCAGGCAGCTTTGAAGCCCGTCTCTCCGGATGCCAAGCTTGTTGTGCCAATCCGGTACGTGGCGTTGCAGTGTATTGCAGCCTCAGGGACGTCAGTGGATCATGAAGGGTAGAGCATGCGTCCTCGC
+
q!!90?@<C2;?>97LC<JF6;8HALKIIJK5;IK=G2>>9LF5>P9B9A/@:H=?:;:;240:D'5>B70+JL?%K;IL:>=*EL:G8L==9BELG:J>BF2L*2>F0D(>G0<7;;KJB+'+5DCK>>;J4CLCAKFK>)&+:?82I.,)/E?>ILLKL7LLD,(48LMLJ2K:LKHK>LK?CI+GLG&9=9F9+772K0KKKG1>73>LKEF6Q?:L7?+LLC/LK22LDLHLKKKLHL63F:=?=K:0;D?D<4<6./)?H6B.L>6G5'IFF<FBN5:(9CC;?B3<>B4:7::'7/7539HILJLLC7:J%<=CK<93EEK(5H;LLCG>LGKFK5IKDFJLLG2;H9=LKLJ<E&C'/1?EJLGLDKK%I:<;ILKIJHJ?;9=;%IE<+34>JA1&GG;-;4=>GD19:5+@%50$(8$)6(0:>2$'9<=HEE%L<JLKKIL8@LBLGI4J//A0=6B8>4=+%09@*>EWCPV<JHUOPGFW6UCSREU@><PJSUFXOZDSW?XWWBJ81%%0*'5G:+6?KI1-*5FK-BF8E(26KEB9=KKK=F<?AF'=AK%%#$'4JHAK7)F=1,$!!!"
@m140306_234628_42137_c100634642550000001823117809121440_s1_p0/5338/ccs
CATGTTTGCGAACCTCATCACTCGTTGCGGCAATACTTTCGTGCCAATCCGGTACGTGGTGTATGCAAGGGAAATTAACGGACGGCCTCAATTCCTGCAAGGTAACGCACCGCGGCCCAAGAGCCATTAAGCGATATAATCGCACATCTGGCCAACCCGCCACGTACCGGATTGGCACGCTTGCAGAGAATCCTGGGCTCTTCAACCAACAGTGACGGGGGCTTATTAGGAGGATTTTGATACGGACGCGCAACCGTCGTCAGGCAGCTTTGAAGCCCGTCTCTCCGGATGCCAAGCTTGTTGTGCCAATCCGGTACGTGGCGGCCGAGTTCGCTCACCTTTTTGAATCCTCGGACGCCATAACTAACAGCCCGTTTATGGAAGAGTATGCACTGCCTAAGGGCGGAGGGCCAAGAGTCCTCCAGGTACCGGATTGGCACTGGCCTACGTGCCCCAATTACCACATTAAAGATATCTGCACTGGCGTCCCCTCTTCTCGAGGACGAGGGTAAAAAAGCGCCATTGCACTAGGACTTACCGCGGAGACTGCCTCTGCTGGCCTACGTGCCAATCCGGTACGTGGCGTTGCATGTATTGCAGCCTCAGGGACGTCAGTGGATCATGAAGGTAGAGCATGCGTCCTCTGCTGTTAAAATCTGAGTTCTGGACAAACTACCAATTGGCCACGTACCGGATTGGCACGAAAGTATTGCCGGACAGCATCTTCCTTGCCTCAACATG
+
qqqf6ifqiqqqqqiqqqqqqdiqZqqqTqqqqqqWiqqqfqfqqqqqdqqqqqqqi?qdqiMqqqqqZqqQqqiq^qqcqiq^qSqqqiqqq[qfdafqcqdqq]q`qqqqqUqGqqKqqqqTqqqqiqqqiiqqcqqqqbqqQqqqq_q`qLqWdqqiqqqqqY_qqqqqqiibqfqqfqqqdfqqqqqqqqPqqqqiNqq^qqqaiqqifcSqJqqqia^qqqqi`qqqqqQqiqqqqqqVqqqqiXqqqqqqqqqqqq`qqqqqqqqqqqYaqqqYqqqqqqqqqqqqqqqqqqqqqqOqqiqqqqqqqqqqqqqqqqQqbqqqqqq[qqqqqqqqqqqqqqqqqqqqqqiVqqqqqiqqqqqqqq]qqqqqqqqqqqqqqqqqqiqqqqqqqqqqGqqqDqq@qqqqqqqqqqqqqqqqqqqqqqqqqqqqq^qqqfq]qqqqqqqPqqqqqqqqqqqqqqqqqqqqqqqqqqqqqqqqqqqaqqqqqqqqqQqqiqqqqqiqqqqqqqqqqqqqqqqqqqqqqqqqqqqqqqqqqAVqafqqq<qqqqqqqfqqqqqqqqqqqqqqqqqqqqqqqqqqqqqqqqqqqqqqqqqqqqqdq>qqqqqqqqqqdqqqqqqqqqqqqqqqqqqiqfqqqqqqqqqqqqqiqqqqqqqqqqqqqqqqqqqqqqIbqfqqqqqqqqqqqqqqqqqiq\qqRqq9qqqqqqqqqqiqqqqbqqqqqqqqqqq[qqqqqqqqq
@m140306_234628_42137_c100634642550000001823117809121440_s1_p0/5345/ccs
CATGTTGAGGCAAGGAAGATGCTGTCCGGCAATACTTTCGTGCCAATCCGGTACGTGGTGTATGCAAGGGAAATTAACGGACGGCCTCAATTCCTGCAAGGTAACGCACCGCGGCCCAAGAGCCATTAAGCGATATAATCGCACATCTGGCCAACCCGCCACGTACCGGATTGGCACGTAGGCCAGCAGAGGCAGTCTCCGCGGTAAGTCCTAGTGCAATGGCGCTTTTTACCTCGTCCTCGAGAAGAGGGGACGCCAGTGCAGATATCTTTAATGTGGTAATTGGGGCACGTAGGCCAGTGCCAATCCGGTACCTGGAGGACTCTTGGCCTCCGCCCTTAGGCAGTGCATACTCTTCCATAAACGGGCTGTTAGTTATGGCGTCCGAGGATTCAAAAGGTGAGCGAACTCCGGCCGCCACGTACCGGATTGGCACGCTTGCAGAGAATCCTGGGCTCTTCAACCAACAGTGACGGGGGCTTATTAGGAGGATTTTGATACGGACGCGCAACCGTCGTCAGGCAGCTTTGAAGCCCGTCTCTCCGGATGCCAAGCTTGTTGTGCCAATCCGGTACGTGGCGTTGCATGTATTGCAGCCTCAGGGACGTCAGTGGATCATGAAGGTAGAGCATGCGTCCTCTGCTGTTAAAATCTGAGTTCTGGACAAACTACCAATTGGCCACGTACCGGATTGGCACGAAAGTATTGCCGCAACGAGTGATGAGGTTCGCAAACATG
+
B^T\ad:^Q`[L;=VH][^UGNWTb=dFUG)KB6R>JLQ`PSL=3OGPCT^GG\`5FS^WQOOaIXSS_dLOIDD6EJSVbKIS8TP:;SL_H[^SVQdKdaWSEbEGH>DS7X2RQQdYRJDqd[dTLTW_QOFSLFPJ[QPOOOPc<OOVMUETSNJ``QV]^FPS`U?M?YV_M\OUS]MddbTV[WL*:LCB4?NQdQE_^9L\4&IG:EED;SK_DS[I0$F]LMR+`cS^DAfcYccR^dQUKdddG\cVqb_\\^d\][UFL4E[\TRNKLU?8KHP+Waa_cZHLUJb)i`SMJ>SNMSFa6\db;^\S^P5qGO`MUQAB$_aKVUCQWLVRFVYTUIL=[Na^aLDRJFU->H>O9PVZU^Vd_PODJJK\`_W>UG)<WPQQ?$WVOHYNB[NDWc_RJ-QCYDXBA`a`dTW$R\]TZSYSGTFKRWd;?LFOH]N_Bdc-WSU]6KPaRV-`aUH3PPMFX3R^RIK7RRRd[@JbX_]@NQ[V8DaJUTa;TYLK+9CA3Q@RY5`HcJKRWJ`U7Q]T(`ZWIQOQS1d5LPLSMY@TH[XJ^ZcbUACdXQdOdMV_ccWSM]Td<O6`GOGb]STKEdPF\X,FI@dd`dc_cIT57B0I+E]UdMdcWYcdZOJWPV?:]WQUVDWTOU($1PcacWc=MXN5T^W88QMY5HWiBd3NNZSLbPKS^Ha5@aYd.XVK?FMJXTVJHJK'A-FERJ6SECSWWGXIXVXPUSVXK@BNF
@m140306_234628_42137_c100634642550000001823117809121440_s1_p0/5437/ccs
CATGTTTGCGAACCTCATCACTCGTTGCGGCAATACTTTCGTGCCAATCCGGTACGTGGCGGCCGAGTTCGCTCACCTTTTTGAATCCTCGGACGCCATAACTAACAGCCCGTTTATGGAAGAGTATGCACTGCCTAAGGGCGGAGGGCCAAGAGTCCTCCAGGTACCGGATTGGCACTGGCCTACGTGCCCCAATTACCACATTAAAGATATCTGCACTGGCGTCCCCTCTTCTCGAGGACGAGGGTAAAAAAGCGCCATTGCACTAGGACTTACCGCGGAGACTGCCTCTGCTGGCCTACGTGCCAATCCGGTACGTGGCGGGTTGGCCAGATGTGCGATTATATCGCTTAATGGCTCTTGGGCCGCGGTGCGTTACCTTGCAGGAATTGAGGCCGTCCGTTAATTTCCCTTGCATACACCACGTACCGGATTGGCACGCTTGCAGAGAATCCTGGGCTCTTCAACCAACAGTGACGGGGGCTTATTAGGAGGATTTTGATACGGACGCGCAACCGTCGTCAGGCAGCTTTGAAGCCCGTCTCTCCGGATGCCAAGCTTGTTGTGCCAATCCGGTACGTGGCGTTGCATGTATTGCAGCCTCAGGGACGTCAGTGGATCATGAAGGTAGAGCATGCGTCCTCTGCTGTTAAAATCTGAGTTCTGGACAAACTACCAATTGGCCACGTACCGGATTGGCACGAAAGTATTGCCGGACAGCATCTTCCTTGCCTCAACATG
+
qqqqqqqqqqqqqqqqqqqqqqqqqqqqqqqqqqqqqqqqqqqqqqqqqqqqqqqqqqqqqqqqqqqqqqqqqqqqqqqqqqqqqqqqqqqqqqqqqqqqqqqiqqqqfqqqqqqqqqqqqqqqqqqqqqqqqqqqqqqqqqqqqqqqqqqqqqqqqqqqqqqqqqqqqqqqqqqqqqqqqqqqqqqqqiqqqqqqqqqqqqqqqqqqqqqqqqqqqqqqqqqqqqqqqqqqqqqqqqqqqqqqqqqqiqqqqqqqqqqqqqqqqqqqqqqqqqqqqqqqqqqqqqqaqqqqqqqqqqqqqqqqqqqqqqqqqqqqqqqqqqqqqqqqqqqqqqqqqqqqqqqqqqqqqqqqqqqiqqqqqqqqqqqqqqqqqqqqqqqqqqqqqqqqqqqqqqqqqqqqqqqqqqqqqqqqqqqqqqqqqqqqqqqqqqqqqqqqqqqqqqqqqqqqqqqqqqqqcqqqqqqqqqqqqqqqqqqqqqfqqqqqqqqqqqiqqqqqqqqqqqqqq=qqqqqqqqqqqqqqqqqqqqqqqqqqqqqqqqqqqqqqqqqqqqqqqqqqqqqqqqqqqqqqqqqqqqqqqqqqqqqqqqqqqqqqqqqqqqqqqqqaqqqqqqqqqqqqqqqqqqqqqqqqqqqqqqqqqqqqqqqqqqqqqqqqqqqqqqqqqqqqqqqqqqqqqqqqqqqqqqqqqqqqqqqqqqdqqqqqqqqqqqqqqqqqqqqqqqqqqqqqqq^qqqqbqqqqqqqqq
@m140306_234628_42137_c100634642550000001823117809121440_s1_p0/5454/ccs
CATGTTGAGGCAAGGAAGATGCTGTCCGCAATACTTTCGTGCCAATCCGGTACGTGGTGTATGCAAGGGAAATTAACGGACGGCCTCAATTCCTGCAAGGTAACGCACCGCGGCCCAAGAGCCATTAAGCGATATAATCGCACATCTGGCCAACCCGCCACGTACCGGATTGGCACGTAGGCCAGCAGAGGCAGTCTCCGCGGTAAGTCCTAGTGCAATGGCGCTTTTTTACCCTCGTCCTCGAGAAGAGGGGACGCCAGTGCAGATATCTTTAATGTGGTAATTGGGGCACGTAGGCCAGTGCCAATCCGGTACCTGGAGGACTCTTGGCCCTCCGCCCTTAGGCAGTGCATACTCTTCCATAAACGGGCTGTTAGTTATGGCGTCCGAGGATTCAAAAAGGTGAGCGAACTCGGCCGCCACGTACCGGATTGGCACGCTTGCAGAGAATCCTGGGCTCTTCAACCAACAGTGACGGGGGCTTATTAGGAGGATTTTGATACGGACGCGCAACCGTCGTCAGGCAGCTTTGAAGCCCGTCTCTCCGGATGCCAAGCTTGTTGTGCCAATCCGGTACGTGGCGTTGCATGTATTGCAGCCTCAGGGACGTCAGTGGATCATGAAGGTAGAGCATGCGTCCTCTGCTGTTAAAATCTGAGTTCTGGACAAACTACCAATTGGCCACGTACCGGATTGGCACGAAAGTATTGCCG
+
aqqV)qYqNWqqqWq^If\GYqqqqc(!]Niqqq`aqqqqdqqqqqiqiqqqfqqVqqiqK:qiFiXiq\qi1P]KqGqqqfqNqi=KqiqWi>F=V^EidfqDqRqiqqqfq]qq`qqq_qqqqqqqqqbqqqXfLqqqqqqqq^qHqaqqi>[qqqqqqqqq8q@qqqqqqqqqqqqqqqqqfiqqqqqqqqqqqciqiqqqfqqqOqqqqqqqqqqqqqqTZYqqqqqNqqqaqqqqqVqqqiqfqFqqqqqqAqqqqKqqqqqqq^fqUicMfqPqq9XY]OTWiqqiiKqFifqqq_qqqqqi?qSqqqqQ]qqqqqqdqqqqVqiqqTEqqqqqqqPqqNqcqqqcqqFqLqqqqqqiqqJTqqqqqqqqqIOqq[qqqqqqqqqqqqq^aqqqqqqqqqqqqqqqqqqqqqqqqqqqqqqqiqqqqQciqiqqi\qiVfd[VqiNqqLqqqqqqqqqqqqqqqqqiD]i0qqqqqqqqqqqqfq]qqEqqqqqafq+qqqqqqqqq]qqq`qqqqqqcqqqqqqqZqqRqqqqq_P_PqqqqqqNqqqq`qqqqqqq]qq5qqqqqqqqqqqGqq=qcfCDqqqqqfqPqqqqq-dRVqqqqqqqqqaqqXqqqffqWqqqEqqqqqiqq]KqqbiHiqR[fBT@qqqqqqWdqdqqqqq]qqfqqUiGiSq\qHiqqqqqbqXqqVdRqqqfqcqqdqicq!!!"
@m140306_234628_42137_c100634642550000001823117809121440_s1_p0/5467/ccs
CATGTTGAGGCAAGGAAGATGGCTGTCCGGCAATACTTTCGTGCCAATCCGGTACGTGGCCAATTGGTAGTTTGTCCAGAACTCAGATTTTAACAGCAGAGGACGCATGCTCTACCTTCATGATCCACTGACGTCCCTGAGGCTGCAATACATGCAACGCCACGTACCGGATTGGCACTGGCCTACGTGCCCCAATTACCACATTAAAGATATCTGCACTGGCGTCCCTCTTCTCGAGGACGAGGGTAAAAAAGCGCCATTGCACTAGGACTTACCGCGGAGACTGCCTCTGCTGGCCTACGTGCCAATCCGGTACCTGGAGGACTCTTGGCCCTCCGCCCTTTAGGCAGTGCATACTCTTCCATAAACGGGCTGTTAGTTATGGCGTCCGAGGATTCAAAAAGGTGAGCGAACTCGGCCGCCACGTACCGGATTGGCACGCTTGCAGAGAATCCTGGGGCTCTTCAACCAACAGTGACGGGGCGTTATTAGGAGGATTTTGATACGGACGCGCAACCGTCGTCAGGCAGCTTTGAAGCCCGTCTCTCCGGATGCCAAGCTTGTTGTGCCAATCCGGTACGTGGCGGGTTGGCCAGATGTGCGATTATATCGCTTAATGGCTCTTGGCCGCGGTGCGTTACCTTGCAGGAATTGAGGCCGTCCGTTAATTTCCCTTGCATACACCACGTACCGGATTGGCACGAAAGTATTGCCGCAACGAGTGATGAGGTTCGCAAACATG
+
87KCEFHW:DD>=1??WOBV(BGWP/SJ3IAWKJWVASXRXWRCLDVWGH@_IWE@U1_TWVX@XJXDRULXS7ORXXJFISWKRXWAWJXVLCWGCF.A6TPFR:QJJUJ=AWEJ2W(VWSWB8`WF2QWOWF@XVV@PIJSQWXCKJQTOCTVVXFP/JV9NSH:ZHWGEX=WD=OW+UOXXVSHUU?XXWORRBKIW344ISWBXWWWKAH@CVWCW@XV>Q*UKJID@QET=V:F8SGXBXC=.MJNUSNPc^_^WLXGV`W]+QRSWUcO`NP?PJB\9c$FWcWM:7cJdCqd[:aT^K^a^bNdLPGKB]=?d`NaQI<MaWSq\ddcWidA_d(FBOFV2caJSTRUcIadcd@dcRYG_4@@bSbNMSc[^ZDKUdd[`Ec3\Lab;RONNddQHdTKa:I`LdYcZMdBqdJWKRdZ\;dFTPAL>Rc`TO9EaMSc\VVWZ]Ofc'WSa]cc\2^UQ?OKUEc][3FD+UWWG.FRLGVVRcLZ^=D@RUGQMcQONPJA;EXKRada]`QOBZ8JA]JX41N/GPG7dXT:JddbOqYAWcdSV[Rbd^^dXM^TV`VZc\NP[a=RRQR?HPPQRLUNLGdcAI<J[AaSW_^V_d_^4UU^bRV:qXQRaNE^Jccc_dUcSRN^b9=Rb]dU*WRVJdLaMTNd7BU]]JCKdGKa;acQdD\bSLNCHDMOQQPHNP^[VTB__MQ_ROPDXLKVcO^L9Qd]FMdc)4*T^3*FD/NE*XB[VS1
@m140306_234628_42137_c100634642550000001823117809121440_s1_p0/5500/ccs
CATGTTTGCGAACCTCATCACTCGTTGCGGCAATACTTTCGTGCCAATCCGGTACCTGGAGGACTCTTGGCCCTCCGCCCTTAGGCAGTGCATACTCTTCCATAAACGGGCTGTTAGTTATGGCGTCCGAGGATTCAAAAAGGTGAGCGAACTCGGCCGCCACGTACCGGATTGGCACGTAGGCCAGCAGAGGCAGTCTCCGCGGTAAGTCCTAGTGCAATGGCGCTTTTTTTACCCTCGTCCTCGAGAAGAGGGGACGCAGTGCAGATATCTTTAATGTGGTAATTGGGGCACGTAGGCCAGTGCCAATCCGGGTACGTGGTGTATGCAAGGGAAATTAACGGACGGCCTCAATTCCTGCAAGGTAACGCACCGCGGCCCAAGAGCCATTAAGCCGATATAATCGCACATCTGGCCAACCCGCCACGTACCGGATTGGCACAACAAGCTTGGCATCCGGAGAGACGGGCTTCAAAGCTGCCTGACGACGGTTGCGCGTCCGTATCAAAATCCTCCCTAATAAGCCCCGTCACTGGTTGGTTGACGAGCCCAGGATTCTCTGCAAGCGTGCCAATCCGGTACGTGGCGTTGCATGTATTGCAGCCTCAGGGACGTCAGTGGATCATGAAGGTAGAGCATGCGTCCTCTGCTGTTAAAATCTGAGTTCTGGACAAACTACCAATTGGCCACGTACCGGATGGCACGGAAAG
+
7=F?JLLE=HKLFLLG;=E7LKF4LLKL>PLF?35A>4?GD=A=G7B>2K?GLG)I?-C<;HF8D57G7H.KD:3IJ<LD;;6GLFH8>F;LFFGF7:DFLLKEL?;1HD;LL:;I:3;6>;.L:C+L:6'D=7>L'@5I5HL><F3I2IH9KC8;=':BJD>F<;8K:LLDK.SH,>DKLIL8I<KHL6LAK3HE8D?:88L:HL573IAFH22<-96F=.?2BD2:?/:?LK/=;C'>=JK$,&8>:51;5>LK7K8*H9?ALH<EK'6/6D:KLKAK?K6?=7J4LIKDL=QJXCJ4IF$1A4OAA81C'./1AQO6>@TA0QRHFHN2VWBP=QA9PN8O@RCXBSV*US9CESXCM0WJKXWJPFGWK7BQ*P*>GQ1WC;GVI0@WXW)[CO3QWKIJ)5,KCTPQO@J>IBL+DSE2RQL<BB2VIWJ>SJ<:F:E?LHQS-=K?RRWK9I9D=6?0GE9)H8>:/616<,F<ILK4FA:;3)8).<GF6<?2A@75:*&-%AF3LK+5*,3KK9<1(9BKK3E5.'&-)2+4)(2$$86C8GHF5??DL3-293E>L-<DF77G>L?<LB@7DKK=GLLK?LC;LLK?;?*FJ4J0DK2>@LL8>)J>K7BD@L9EG;<1@6B4C@728EB=L3>.G6=:K?LJKL3=AE1KL@LFK=';BFF=%GD3F?25DF<?5@&(&>$+-5@715&&&,#.''!!!"
@m140306_234628_42137_c100634642550000001823117809121440_s1_p0/5505/ccs
CATGTTTGCGAACCTCATCACTCGTTGCGGCAATACTTTCGTGCCAATCCGGTACCTGGAGGACTCTTGGCCCTCCGCCCTTAGGCAGTGCATACTCTTCCATAAACGGGCTGTTAGTTATGGCGTCCGAGGATTCAAAAAGGTGAGCGAACTCGGCCGCCACGTACCGGATTGGCACAACAAGCTTGGCATCCGGAGAGACGGGCTTCAAAGCTGCCTGACGACGGTTGCGCGTCCGTATCAAAATCCTCCTAATAAGCCCCCGTCACTGTTGGTTGAAGAGCCCAGGATTCTCTGCAAGCGTGCCAATCCGGTACGTGGCCAATTGGTAGTTTGTCCAGAACTCAGATTTTAACAGCAGAGGACGCATGCTCTACCTTCATGATCCACTGACGTCCCTGAGGCTGCAATACATGCAACGCCACGTACCGGATTGGCACGTAGGCCAGCAGAGGCAGTCTCCGCGGTAAGTCCTAGTGCAATGGCGCTTTTTTACCCTCGTCCTCGAGAAGAGGGGACGCCAGTGCAGATATCTTTAATGTGGTAATTGGGGCACGTAGGCCAGTGCCAATCCGGTACGTGGTGTATGCAAGGGAAATTAACGGACGGCCTCAATTCCTGCAAGGTAACGCACCGCGGCCCAAGAGCCATTAAGCGATATAATCGCACATCTGGCCAACCCGCCACGTACCGGATTGGCACGAAAGTATTGCCGGACAGCATCTTCCTTGCCTCAACATG
+
qqqqqqqqqqqqqqqqqqqqqqqqqqqqqqqqqqqqqqqqqqqqqqqqqqqqqqqqqqqqqqqqqqqqqqqqqqqqqqqqqqqqqqqqqqqqqqqqqqqqqqqqqqqqqqqqqqqqqqqqqqqqqqqqqqqqqqqqqqqqqqqqqqqqqqqqqqqqqqqqqqqqqqqqqqqqqqqqqqqqqqqqqqqqqqqqqqqqqqqqqqqqqqqqqqqqqqqqqqqqqqqqqqqqqqqqqqqqqqqqqqqqqqqqqqqqqqqqqqqqqqqqqqqqqqqqqqqqqqqqqqqqqqqqqqqqqqqqqqqqqqqqqqqqqqqqqqqqqqqqqqqqqqqqqqqqqqqqqqqqqqqqqqqqqqqqqqqqqqqqqqqqqqqqqqqqqqqqqqqqqqqqqqqqqqqqqqqqqqqqqqqqqqqqqqqqqqqqqqqqqqqqqqqqqqqqqqqqqqqqqqqqqqqqqqqqqqqqqqqqqqqqqqqqqqqqqqqqqqqqqqqqqqqqqqqqqqqqqqqqqqqqqqqqqqqqqqqqqqqqqqqqqqqqqqqqqqqqqqqqqqqqqqqqqqqqqqqqqqqqqqqqqqqqqqqqqqqqqqqqqqqqqqqqqqqqqqqqqqqqqqqqqqqqqqqqqqqqqqqqqqqqqqqqqqqqqqqqqqqqqqqqqqqqqqqqqqqqqqqqqqqqqqqqqqqqqqqqqqqqqqqqqqqqqqqqqqqqqqqqqqqqqqqqqqqqqqqqqqqqqqqqqqqqqqqqqqqqqqqqq
@m140306_234628_42137_c100634642550000001823117809121440_s1_p0/5520/ccs
CATGTTTGCGAACCTCATCACTCGTTGCGGCAATACTTTCGTGCCAATCCGGTACGTGGTGTATGCAAGGGAAATTAACGGACGGCCTCAATTCCTGCAAGGTAACGCACCGCGGCCCAAGAGCCATTAAGCGATATAATCGCACATCTGGCCAACCCGCCACGTACCGGATTGGCACGTAGGCCAGCAGAGGCAGTCTCCGCGGTAAGTCCTAGTGCAATGGCGCTTTTTTTACCCTCGTCCTCGAGAAGAGGGGACGCCAGTGCAGATATCTTTAATGTGGTAATTGGGGCACGTAGGCCAGTGCCAATCCGGTACCCTGGAGGACTCTTGGCCCTCCGCCCTTAGGCAGTGCATACTCTTCCATAAACGGGCTGTTAGTTATGGCGTCCGAGGATTCAAAAAGGTGAGCGAACTCGGCCGCCACGTACCGGATTGGCACAACAAGCTTGGCATCCGGAGAGACGGGCTTCAAAGCTGCCTGACGACGGTTGCGCGTCCGTATCAAAATCCTCCTAATAAGCCCCCGTCACTGTTGGTTGAAGAGCCCAGGATTCTCTGCAAGCGTGCCAATCCGGTACGTGGCCAATTGGTAGTTTGTCCAGAACTCAGATTTTAACAGCAGAGGACGCATGCTCTACCTTCATGACTCCACTGACGTCCCTGAGGCTGCAATACATGCAACGCCACGTACCGGATTGGCACGAAAGTATTGCCGGACAGCATCTTCCTTGCCTCAACATG
+
qqq]SqqZfK_qHUaWf`9qV]B^OqidiqTiqif`2_DEqfqqq^qqXqEqqqbqq[qq`iqfDfqqPqq[`qqcciqUqqqqqZiqq]qqqbqKVqqqLq^Tq^qqqqq_qfq\iqIqqiqiqq\idqdq]fCNqTUqqqLqqiM\qqqaifacqqbcqS]P^qLqiqqiq;qbiZqfQOq[qqcqdWq*a]fdibqHQLEEqfa^qcqqqiiqqdRqq=qq[q(^IV_]qq;qqaq9d`qqTWdi/KRBCFZfFqqVqiqQYidiqqq_qdqqVqSqqqqq\TAHKdiqqqOaf^`qHfqqqIPPQYKHUa`if$`ALNqqSi[q][WqBqcqqfqqqOqqqqf_aUWVai`]X_qfQfqqcqL0?cVK``K`q]TqqdqOd\qqiq[q_`fR_qqb4MMfqU_iZqqqqqqfffaqNNdVU7cicP_q;qq_qUqqqTODTXQ]GTPXqqfc>q=iq:aqqa=q`qPq\d]ffiqKiq`Kqq]qqiqJMAQdNacSbfIdifAEQT>:;VMI<'4+1(%8D>C?Q40qSTq9`UZSqfEqqiX\qqi\f`XqqqKq]qqqfqqd_OqfqqiqMqSqi>qTqKqcq_q^qqLqKqq`qqqqZG[TiqqSiiq>Yqqqq=`qdqfciSdQC]qi^^GR_OC7EqA_[4RMOW?`[qXDP[TiHM`Xcab\XU[q`fff^QSN`VGLLVWMiYqfqqaZ]qXX`]BHqqMY8aPiq^qqi^i`qU[YL^ZYK`WPVB[Z%T8Z
@m140306_234628_42137_c100634642550000001823117809121440_s1_p0/5544/ccs
CATGTTTGCGAACCTCATCACTCGTTGCGGCAATACTTTCGTGCCAATCCGGTACGTGGCGGCCGAGTTCGCTCACCTTTTTGAATCCTCGGACGCCATAACTAACAGCCCGTTTATGGAAGAGTATGCACTGCCTAAGGGCGGAGGGCCAAGAGTCCTCCAGGTACCGGATTGGCACTGGCCTACGTGCCCCAATTACCACATTAAAGATATCTGCACTGGCGTCCCCTCTTCTCGAGGACGAGGGTAAAAAAGCGCCATTGCACTAGGACTTACCGCGGAGACTGCCTCTGCTGGCCTACGTGCCAATCCGGTACGTGGCGTTGCATGTATTGCAGCCTCAGGGACGTCAGTGGATCATGAAGGTAGAGCATGCGTCCTCTGCTGTTAAAATCTGAGTTCTGGACAAACTACCAATTGGCCACGTACCGGATTGGCACAACAAGCTTGGCATCCGGAGAGACGGGCTTCAAAGCTGCCTGACGACGGTTGCGCGTCCGTATCAAAATCCTCCTAATAAGCCCCCGTCACTGTTGGTTGAAGAGCCCAGGATTCTCTGCAAGCGTGCCAATCCGGTACGTGGCGGGTTGGCCAGATGTGCGATTATATCGCTTAATGGCTCTTGGGCCGCGGTGCGTTACCTTGCAGGAATTGAGGCCGTCCGTTAATTTCCCTTGCATACACCACGTACCGGATTGGCACGAAAGTATTGCCGGACAGCATCTTCCTTGCCTCAACATG
+
qqqqqqqqqqqqqqqqqqqqqqqqqqqqqqqqqqqqqqqqqqqqqqqqqqqqqqqqqqqqqqqqqqqqqqqqqqqqqqqqqqqqqqqqqqqqqqqqqqqqqqqqqqqqqqqqqqqqqqqqqqqqqqqqqqqqqqqqqqqqqqqqqqqqqqqqqqqqqqqqqqqqqqqqqqqqqqqqqqqqqqqqqqqqqqqqqqqqqqqqqqqqqqqqqqqqqqqqqqqqqqqqqqqqqqqqqqqqqqqqqqqqqqqqqqqqqqqqqqqqqqqqqqqqqqqqqqqqqqqqqqqqqqqqqqqqqqqqqqqqqqqqqqqqqqqqqqqqqqqqqqqqqqqqqqqqqqqqqqqqqqqqqqqqqqqqqqqqqqqqqqqqqqqqqqqqqqqqqqqqqqqqqqqqqqqqqqqqqqqqqqqqqqqqqqqqqqqqqqqqqqqqqqqqqqqqqqqqqqqqqqqqqqqqqqqqqqqqqqqqqqqqqqqqqqqqqqqqqqqqqqqqqqqqqqqqqqqqqqqqqqqqqqqqqqqqqqqqqqqqqqqqqqqqqqqqqqqqqqqqqqqqqqqqqqqqqqqqqqqqqqqqqqqqqqqqqqqqqqqqqqqqqqqqqqqqqqqqqqqqqqqqqqqqqqqqqqqqqqqqqqqqqqqqqqqqqqqqqqqqqqqqqqqqqqqqqqqqqqqqqqqqqqqqqqqqqqqqqqqqqqqqqqqqqqqqqqqqqqqqqqqqqqqqqqqqqqqqqqqqqqqqqqqqqqqqqqqqqqqqq
@m140306_234628_42137_c100634642550000001823117809121440_s1_p0/5553/ccs
CATGTTGAGGCAAGGAAGATGCTGTCCGGCAATACTTTCGTGCCAATCCGGTACGTGGCCAATTGGTAGTTTGTCCAGAACTCAGATTTTAACAGCAGAGGACGCATGCTCTACCTTCATGATTCCACTGACGTCCCTGAGGCTGCAATACATGCAACGCCACGTACCGGATTGCACGTAGGCCAGCAGAGGCAGTCTCCGCGGTAAGTCCTAGTGCAATGGCGCTTTTTTACCCTCGTCCTCGAGAAGAGGGACGCCAGTGCAGATATCTTTAATGTGGTAATTGGGCACGTAGGCCAGTGCCAATCCGGTACGTGGTGTATGCAAGGGAAATTAACGGACGGCCTCAATTCCTGCAAGGTAACGCACCGCGGCCCAAGAGCCATTAAGCGATATAATCGCACATCTGGCCAACCCGCACGTACCGGATTGGCACGCTTGCAGAGAATCCTGGGCTCTTCAACCAACAGTGACGGGGGCTTATTAGGAGGATTTTGATACGGACGCGCAACCGTCGTCAGGCAGCTTTGAAGCCCGTCTCTCCGGATGCCAAGCTTGTTGTGCCAATCCGGTACGTGGCGGCCGAGTTCGCTCACCTTTTTGAATCCTCGGACGCCATAACTAACAGCCCGTTTATGGAAGAGTATGCACTGCCTAAGGCGGAGGGCCAAGAGTCCTCCAGGTACCGGATTGGCACGAAAGTATTGCCGCAACGAGTGATGAGGTTCGCAAACATG
+
iTiqTqqcZY[aq]qaqqiffbc`[ZbOcd=fqbq_qqqqqiRq0`\CfH`\q``q]qiqEqaqDqd;b&qqi\^Uq_Zq^qfE`qiqqa]qS`q_qfq\qqV_KKqqiqR^TAS7^a\qaS$XWda][[qiqq`qqqaqdqqqq`6`^YJq`aVBZibTiaibqqMq<i```0iqqqIqIqNqqiiqcqIq]qiqqqYQc\M^qqqqCQS[qiqad^qYEYiUb7ac`^qiQcqqcaqcqZ]]ZiVqd^J`iqdq4qqqKYWIqqiq`\W^qL]]SWP]bQicq,q_aff\^WPMLZ[][qSi]`YcqJ]__qYqL\1^S]U]f^q7WK8_]PI.[P_q`bdi+OqV?qLqf9XfiL^9<BcX`VVqTidqNq@qbFaXqWUb[Xdaqqq\OWiB>BJRqq`q_MqfqbR[RdKiiXUIqq?f^qbqiDq\iiaqqqffcqidKq^qdO`T&ZqqqiYUqaqqqdqaqfcdq_AqbXqfPqfqqb\qq\fqOqqqRqdqqbqqqRiqWfqiqqd_qYqqiqcqqqVqq@iqq5qqiXqqq\OqqqiSiiiEqqiqii_q[q\TqaqiqqqqfOc\bB\qXqIqqqXiqqqiOqq`qDqqqqqfqiRqiqqq`didq`RqiaiRqiqb`qqiiqqfiMqiai`fdqqYiRGqidqcJaBiq]qaLqT7[J]d[qZ'CDWiV^bSfPqFWRWqPcZ^aaScca<PRadLid_iTia_qq[YIaqfq\qic[Pcc]P\M
@m140306_234628_42137_c100634642550000001823117809121440_s1_p0/5571/ccs
CATGTTTGCGAACCTCATCACTCGTTGCGGCAATACTTTCGTGCCAATCCGGTACGTGGCGGCCGAGTTCGCTCACCTTTTTGAATCCTCGGACGCCATAACTAACAGCCCGTTTATGGAAGAGTATGCACTGCCTAAGGGCGGAGGGCCAAGAGTCCTCCAGGTACCGGATTGGCACTGGCCTACGTGCCCCAATTACCACATTAAAGATATCTGCACTGGCGTCCCCTCTTCTCGAGGACGAGGGTAAAAAAGCGCCATTGCACTAGGACTTACCGCGGAGACTGCCTCTGCTGGCCTACGTGCCAATCCGGTACGTGGCGGGTTGGCCAGATGTGCGATTATATCGCTTAATGGCTCTTGGGCCGCGGTGCGTTACCTTGCAGGAATTGAGGCCGTCCGTTAATTTCCCTTGCATACACCACGTACCGGATTGGCACAACAAGCTTGGCATCCGGAGAGACGGGCTTCAAAGCTGCCTGACGACGGTTGCGCGTCCGTATCAAAATCCTCCTAATAAGCCCCGTCACTGTTGGTTGAAGAGCCCAGGATTCTCTGCAAGCGTGCCAATCCGGTACGTGGCGTTGCATGTATTGCAGCCTCAGGGACGTCAGTGGATCATGAAGGTAGAGCATGCGTCCTCTGCTGTTAAAATCTGAGTTCTGGACAAACTACCAATTGGCCACGTACCGGATTGGCACGAAAGTATTGCCGGACAGCATCTTCCTTGCCTCAACATG
+
qqqqqqqqqqqqqqqqqqqqqqqqqqqqqqqqqqqqqqqqqqqqqqqqqqqqqqqqqqqqqqqqqqqqqqqqqqqqqqqqqqqqqqqqqqqqqqqqqqqqqqqqqqqqqqqqqqqqqqqqqqqqqqqqqqqqqqqqqqfqqqqqqFqqqqqqqqqqqqqqqqqqqqqqqqqqqqqqqqqqqqqqqqqqqqqqqqqqqqqqqqqqqqqqqqqqqqqqqqqqqqqqqLqqqqqqqqqqqqqqqqqqqqqqqqqqqqqqqiqqqqqqqqqqqqqqqqqqqqqqqqqqqqqqqqqqqqqqqqqqqqqqqqqqqqqqqqqqqqqqqqqqqqqqqqqqqqqqqqqqqqqqqqqqqqqqqqqqqqqqqq\qqqqqqqqqqqqqqqqqqqqqqqqqqqqqqqqqqqqqqqqqqqqqqdqqqqqqqqqqqqqqqqqqqqqqqqqqqqqqqqqqqqqqqqqqqqqqqqqqqqqqqqqqqqqqqqqqqqqqqqqqqqqqqqqqqqqqqqqqqqqqqqqqqqqqqqqqqqqqqAqqqqqqqqqqqqqqqqqqqqqqqqqqqqqqqqqqqqqqqqqqqqqqqqqqqqqqqqqqqqqqqqqqqqqqqqqqqqqqqqqqqqqqqqqqqqqqqqqqqqqqqqqqqqqqqqqqqqqqqqqqqqqqqqqqqqqqqqqqqqqqqqqqqqqqqqqqqqqqqqqqqqqqqqqqqqqqqqqqqqqqqqqqqqqqqqqqqqqqqqqqqqqqqqqqqqqqqqqq
@m140306_234628_42137_c100634642550000001823117809121440_s1_p0/5633/ccs
CATGTTGAGGCAAGGAAGATGCTGTCCGGCAATACTTTCGTGCCAATCCGGTACGTGGCCAATTGGTAGTTTGTCCAGAACTCAGATTTTAACAGCAGAGGACGCATGCTCTACCTTCATGATCCACTGACGTCCCTGAGGCTGCAATACATGCAACGCCACGTACCGGATTGGCACGCTTGCAGAGAATCCTGGGCTCTTCAACCAACAGTGACGGGGGCTTATTAGGAGGATTTTGATACGGACGCGCAACCGTCGTCAGGCAGCTTTGAAGCCCGTCTCTCCGGATGCCAAGCTTGTTGTGCCAATCCGGTACGTGGCGGCCGAGTTCGCTCACCTTTTTGAATCCTCGGACGCCATAACTAACAGCCCGTTTATGGAAGAGTATGCACTGCCTAAGGGCGGAGGGCCAAGAGTCCTCCAGGTACCGGATTGGCACTGGCCTACGTGCCCCAATTACCACATTAAAGATATCTGCACTGGCGTCCCCTCTTCTCGAGGACGAGGGTAAAAAAGCGCCATTGCACTAGGACTTACCGCGGAGACTGCCTCTGCTGGCCTACGTGCCAATCCGGTACGTGGCGGGTTGGCCAGATGTGCGATTATATCGCTTAATGGCTCTTGGGCCGCGGTGCGTTACCTTGCAGGAATTGAGGCCGTCCGTTAATTTCCCTTGCATACACCACGTACCGGATTGGCACGAAAGTATTGCCGCAACGAGTGATGAGGTTCGCAAACATG
+
qqqqqqqqqqqqqqqqqqqqqqqqqqqqqqqqqqqqqqqqqqqqqqqqqqqqqqqqqqqqqqqqqqqqqqqqqqqqqqqqqqqqqqqqqqqqqqqqqqiqqqqqqqqqqqqqqqqqqqqqqqqqqqqqqqqqqqqqqqqqqqqqqqqqqqqqqqqqqqqqqqqqqqqqqqqqiqqqqqqqqqqqqqqqqqqqqfqqqqqqqqqqqqqqqqqqqqq5qqqqqqqqqqqqqqqqqqqqqqqqqqqqqqqqqqqqAqqqqqqqqqqqqqqqqqqqqqqqqqqqqqqqqqqqqqqqqqqqqqqqqqqqqqqqqqqqqqqqqqqqqqqqqqqqqqqqqqqqqqqqqqqqqqqqqqqqqqqqqqqqqqqqqqqqqqqqqqqqqqcqqqqqqqqqqqqqqqqqqqqqqqqqqqCqqqqqqqqqqqqqqqqqqqqqqqqqqqqqqqqqqqqqqqqqqqqqqqqqqqqqqqqqqqqqqqqqqqqqqqqqqqqqqq,qqqqqqqqqiqqqqqqqqqqqqEqqqqqqqqqqqqqqqqqqqqqqqqqq\qqqqqqqqqqdqqqqqqqqqqqqqqqqqqqqqqqqqqqqqqqqqqqVqqqqqqqqqqqqqqqqqqqqqqqqqqqqqqqqqqqqqqqZqqcqqqqqqqqqqqqqqqqqqqqqqqqqqqqqqqqqdqqqqqqqqqqqqqqqqqqqqqqqqqqqqqqqqqqqqqqqqqqqqqqqqqqqqqqqqqqqqqqqqqqqqqqqqqqqqqqqq
@m140306_234628_42137_c100634642550000001823117809121440_s1_p0/5649/ccs
CATGTTGAGGCAAGGAAGATGCTGTCCGGCAATACTTTCGTGCCAATCCGGTACGTGGCCAATTGGTAGTTTGTCCAGAACTCAGATTTTAACAGCAGAGGACGCATGCTCTACCTTCATGATCCACTGACGTCCCTGAGGCTGCAATACATGCAACGCCACGTACCGGATTGGCACGTAGGCCAGCAGAGGCAGTCTCCGCGGTAAGTCCTAGTGCAATGGCGCTTTTTTACCCTCGTCCTCGAGAAGAGGGGACGCCAGTGCAGATATCTTTAATGTGGTAATTGGGGCACGTAGGCCAGTGCCAATCCGGTACCTGGAGGACTCTTGGCCCTCCGCCCTTAGGCAGTGCATACTCTTCCATAAACGGGCTGTTAGTTATGGCGTCCGAGGATTCAAAAAGGTGAGCGAACTCGGCCGCCACGTACCGGATTGGCACAACAAGCTTGGCATCCGGAGAGACGGGCTTCAAAGCTGCCTGACGACGGTTGCGCGTCCGTATCAAAATCCTCCTAATAAGCCCCGTCACTGTTGGTTGAAGAGCCCAGGATTCTCTGCAAGCGTGCCAATCCGGTACGTGGCGGGTTGGCCAGATGTGCGATTATATCGCTTAATGGCTCTTGGGCCGCGGTGCGTTACCTTGCAGGAATTGAGGCCGTCCGTTAATTTCCCTTGCATACACCACGTACCGGATTGGCACGAAAGTATTGCCGCAACGAGTGATGAGGTTCGCAAACATG
+
qqqqfqqqqqqqqiqqqqqqqqqqqqqqqqqqqqqqqqSqqqqqqqqqqqqqqqqqqqqqqqqqqqqqqqqqqqOqqqqqqqiqqqqqqqqqqqqqqqqYqqqqqqqqqqqqqqqqqqqqqqqqqqqqiqqqqdqqqqqqqqqqqqqqqqqqqqqqqqqqqqqqqiqbqqqqqqqqqqqq]qqqqqqqqqaqiqqqqqiqqUqqqqqqqqqqqqqqqqqqqqqqqqqqqqqq9qqqqqqFqqqqqqqqqq+qqqqqqWqqqqq?qqqqqqqqqqqqqq_cqqqqqq[qqqbqqqqqqqqqqqqqqqqqqqqqqqqqqqqqqqqqqqqqqUqqqqq`qqqqqqqqCqIqqqqqqqqqqqqqqqqqfqqqFqqqqqqqqqqqqqqqqqqqqqqqqqqqqaqqqqqqq\qqqqqqqqqqqqqqfqqqqqqqqqqqqqqqqqqqqqqqqqqqqqqqqqqiqqqqqqqdqqqqqqqqqqqqqdqqqqqqqqqqqqqqqqqqqqqqqqqqqqqqqqqDqqqqqqqq;qqqqq0qqq^qqqqqqqqqqqqqqqqqqqqqqqqqqqqqqqqqqqqqqqbqqqqqqqqqqqTqqqqXqqqqqqqqqqqqqqqqqqqqqqqqqqqiqqqqqq`qq]qqqqqqiqqqqqiqqqqqqqqqqqqqqqqqqqqqqqqqqqqqqqqqqqqqqqqqqqqqqqqqqqqqqqqqqqqqqqqqqqqqqqiqqqqqqqqqqqqqqqqqqqqqqqqqqqqq
@m140306_234628_42137_c100634642550000001823117809121440_s1_p0/5664/ccs
CATGTTGAGGCAAGGAAGATGCTGTCCGGCAATACTTTCGTGCCAATCCGGTACGTGGCCAATTGGTAGTTTGTCCAGAACTCAGATTTTAACAGCAGAGGACGCATGCTCTACCTTCATGATCCACTGACGTCCCTGAGGCTGCAATACATGCAACGCCACGTACCGGATTGGCACGCTTGCAGAGAATCCTGGGCTCTTCAACCAACAGTGACGGGGGCTTATTAGGAGGATTTTGATACGGACG
+
S@G78#Q^0=MLMGIFP^U:^_iOJTaYbaS[HRUZGiafK-GGQc>BE1Q]TfL\F^:qf`RXLqqW4d^G/qfqqqqiqqUiqq>ibqqfCqqqqZqX`ifqXfqA`iqqqSqqqaqqK@$aqqVqqqq\qJSqqZqfqqqicqqqqqqqi<qqqc`qqqqqYDLEUqY]fiSqqqi7B1\dbdbiqW5qq6qqiqq`DL,q`qqqf=SqAqS7qqqqqqq\&qi/^aRda(_d^bfaNa5"!!"
@m140306_234628_42137_c100634642550000001823117809121440_s1_p0/5674/ccs
CATGTTTGCGAACCTCATCACTCGTTGCGGCGAATACTTTCGTGCCAATCCGGTACGTGGTGTATGCAAGGGAAATTAACGGACGGCCTCAATTCCTGCAAGGGTAACGCACCGCGGCCCAAGAGCCATTAAGCGATATAATCGCACATCTGGCCAACCCGCCACCGTACCGGATTGGCACAACAAGCTTGGCATCCGGAGAGACGGCTTCAAAGCTGCCTGACGACGGTTGCGCGGTCCGTATCAAATCCTCCTAATAAGCCCCCGTCACTGTTGGTTGAAGAGCCCAGGATTCTCTGCAAGCGTGCCAATCCGGTACGGTGGCCAATTGGTAGTTTGTCCAGAACTCAGATTTTAACAGCAGAGGACGCATGCTCTACCTTCATGACTCCACTGACGTCCCTGAGGCTGCAATACATGCAACGCCACGTACCGGATTGGCACGTAGGCCAGCAGAGGCAGCTCTCCGCGGTAAGTCCTAGTGCAATGGCGCTTTTTTACCCTCGTCCTCGAGAAGAGGGGACGCCAGTGTCAGATATCTTTAATGTGGTAATGTGGGGCACGTACGGCCAGTGCCAATCCGGTACCTGGAGGACTCTTGGCCCTCCGCCCTTAGGCAGTGCACTACTCTTCCATAAACGGCTGTTAGTTGCATGCGTGC
+
@E=462OE<5B9ABXSSQIR@UEV9>UT0XK/-EE;D>QC7OD88*=A?4GAW>80DV?KCDJ9OQ>02+UXRSM=52D4'C@GIN<EOFBBFF%WCFEFM+96?37%+Y^LO=ISM:XIQLSQI5RDQKZUCWBZXKqYD=Gq%\ZqR(qK\Gi3YA`BM;Hb/5<8C&JJKG377EIDN6A.[b0A9I@cQ1MH_;U;FJb]D$8>%ZE5TW[\KOEUW@V9)<c7@'5\_aO0MY<I\SCAN&BD?<QN>]M7R7;MY2?OF9AB*?PH-8B/cW_\YN&^D,MNH2UTBQ:I9RCSDCJZ<XBGAKR_>O/`SV['@L@_LE@\CVEdaRGNWNMN.99P9O>R<NGQ58D1SX9IP_?F]Ad\I*1<N=LJO-OEU1A<WQQ=&6/ZT>WSD?JK9^UO=RB59G?S*-ER*@TCDA77J*D@6'>H6WD:@CC;^JX?2:6FN+5>>0GH:&)D>7$8:K6LL5'-I$5HK9SL;9>J9I<GE7H<3/&3-)>7FKK6*3/-LG5D>5(=).-%1LK?D;LF,FD&LGH>FJ8/:E?:G6>?7C??L<'&'8><78J5E-(7?6QLF8=DL;><&FDFH>/B2)?.:D9EK+46(5.LLL=L?CLL99?&06/71.:;/-&1-.9;-2</2@@@+@1;-7''41,"%3$&(!!!"
@m140306_234628_42137_c100634642550000001823117809121440_s1_p0/5676/ccs
CATGTTTGCGAACCTCATCACTCGTTGCGGCAATACTTTCGTGCCAATCCGGTACGTGGTGTATGCAAGGGAAATTAACGGACGGCCTCAATTCCTGCAAGGTAACGCACCGCGGCCCAAGAGCCATTAAGCGATATAATCGCACATCTGGCCAACCCGCCACGTACCGGATTGGCACGCTTGCAGAGAATCCTGGGCTCTTCAACCAACAGTGACGGGGGCTTATTAGGAGGATTTTGATACGGACGCGCAACCGTCGTCAGGCAGCTTTGAAGCCGTCTCTCCGGATGCCAAGCTTGTTGTGCCAATCCGGTACGTGGCGGCCGAGTTCGCTCACCTTTTTGAATCCTCGGACGCCATAACTAACAGCCCGTTTATGGAAGAGTATGCACTGCCTAAGGGCGGAGGGCCAAGAGTCCTCCAGGTACCGGATTGGCACTGGCCTACGTGCCCCAATTACCACATTAAAGATATCTGCACTGGCGTCCCCTCTTCTCGAGGACGAGGGTAAAAAAGCGCCATTGCACTAGGACTTACCGCGGAGACTGCCTCTGCTGGCCTACGTGCCAATCCGGTACGTGGCGTTGCATGTATTGCAGCCTCAGGGACGTCAGTGGATCATGAAGGTAGAGCATGCGTCCTCTGCTGTTAAAATCTGAGTTCTGGACAAACTACCAATTGGCCACGTACCGGATTGGCACGAAAGTATTGCCGGACAGCATCTTCCTTGCCTCAACATG
+
[truncated: 8,892,740 more chars]
