# Supplementary material for: In vivo generation of DNA sequence diversity for cellular barcoding
Source: Nucleic Acids Res. 2014 Jul 10;42(16):e127. doi: 10.1093/nar/gku604 (PMC4176322; doi:10.1093/nar/gku604)
Supplement: SUPPLEMENTARY DATA [file supp_gku604_nar-01090-met-k-2014-File008.zip › rcicode.m]

% cre_barcode.m
% This program is to simulate Cre recombinase barcoding
% Ian Peikon
% Zador Lab
% 08/21/10

function [ncodes, codes_save, bias] = rcicode(ncells, nfrag, stepmax);


%ncells = 100000;     %Number of cells to simulate

% Define the number of unique segments between sfx sites
%> 1 < 2 > 3 < 4 > 5 < 6 > 7 < 8 > 9 < 10 <
n = nfrag;     %For now let's use 10
%stepmax = 100;   %mx number of recombination events to allow - simulates time
% n+1 defines the number of sfx sites
% there are thus n+1 sfx sites assuming R-L-R-L-R-L 


for i = 1:ncells
    sfxs = 1:n+1;
    codes = 1:n;
    oLUT = [0 1 0 1 0 1 0 1 0 1 0 1 0 1 0 1 0 1];   %orientation Look Up Table (LUT) 0 is R, 1 is L, higher number is bidirectional (for 1st and last)
    
    
    for j = 1:stepmax
   
        first = true;
        while(first || oLUT(tmp(1))==oLUT(tmp(2)))    %can't do anything if in same orientation
        %while(first)
            first = false;
            tmp = sort(randcomb(1,length(sfxs), 2));
        end
        
        codea = tmp(1);
        codeb = tmp(2);
        
        %FLIP!
        codes = [codes(1:codea-1) -1*codes(codeb-1:-1:codea) codes(codeb:end)];
        
        %update oLUT
      
        oLUT(codea:codeb)=~oLUT(codeb:-1:codea);
        
    end
    codes_save(i,:) = [codes];
end

ncodes = length(unique(codes_save, 'rows'));
ntheory = (2^n)*((n+1)/2)*(factorial((n-1)/2)^2);
percent_unique = ncodes/ncells;
ptheory = ncodes/ntheory;

npractical = length(unique(randi(ntheory,ncells,1)));

ppractical = ncodes/npractical;

figure()
implot = histc(codes_save, [-n:-1 1:n], 1)
imagesc(implot, [0 .25*ncells]);
xlabel('Position along cassette')
ylabel('ID')
set(gca,'YTick',[1:1:2*n])
set(gca,'YTickLabel',[-1*n:1:-1 1:1:n])
tmptitle = sprintf('RCI: Frequencies of ID at each cassette position; %d fragments in %d cells with %d recombination events', n, ncells, stepmax);
title(tmptitle)


figure()
for i = 1:n
    self(i) = sum(codes_save(:,i)==i);
    bias(i) = self(i)/size(codes_save,1);
end
plot(bias)
hold on
hline(0.1)
axis([1 n 0 1.0])
