# Supplementary material for: In vivo generation of DNA sequence diversity for cellular barcoding
Source: Nucleic Acids Res. 2014 Jul 10;42(16):e127. doi: 10.1093/nar/gku604 (PMC4176322; doi:10.1093/nar/gku604)
Supplement: SUPPLEMENTARY DATA [file supp_gku604_nar-01090-met-k-2014-File008.zip › crecode.m]

% cre_barcode.m
% This program is to simulate Cre recombinase barcoding
% Ian Peikon
% Zador Lab
% 08/21/10

clear;
close all;

ncells = 10000;     %Number of cells to simulate

% Define the number of unique segments between loxP sites
%n = 99;     %For now let's use 10 - needed for L-R-L-R-L-R architecture
n = 100; %L-RL-RL-Rl-R architecture

% n defines the number of loxP sites
% there are thus 2n loxp sites assuming R-L-R-L-R...L

for i = 1:ncells
    loxps = 1:2*n;
    %loxps=1:n+1;
    codes = 1:n;
    oLUT = repmat([0,1],1,n);   %orientation Look Up Table (LUT) 0 is R, 1 is L
    steps = 0;
    while(length(loxps) > 2)
        %We can assume that Cre needs to bind twice to cut (2 different loxP sites)
        %Tehcnicall it needs to bind 4 Cre molecules to cut but let us assume
        %dimers bind together for now at a single loxP site for simplicity
        %Then the first cre binds to any site randomly
        %Since that site is occupied it is no longer available for binding
        %Assuming no biases for the second site (independent binding of 2 cre
        %molecules and equal ability to recombine irrespective of distance between
        %bound Cre molecules

        first = true;
        while(first || tmp(2)-tmp(1) < 1)               % cant be the same.thought hard about this - probably want code > 14bp thus 3 is enough 2*(34bp)+14 = min Cre acting distance
            tmp = sort(randcomb(1,length(loxps), 2));
            cre1 = loxps(tmp(1));
            cre2 = loxps(tmp(2));
            first = false;
        end
        
        a = tmp(1);
        b = tmp(2);

        codea = tmp(1);
        codeb = tmp(2);
        %Determine orientation of cre1 and cre2
        if(oLUT(cre1) == oLUT(cre2))
            %EXCISE!
            %check direction
            if(oLUT(cre1)==0)
                %Excise between two R's
                loxps = [loxps(1:a-1) loxps(b:end)];
                codes = [codes(1:round(codea/2)-1) codes(round(codeb/2):end)];
                %codes = [codes(1:codea-1) codes(codeb:end)]; %L-R-L-R-L
            else
                %Excise between two L's
                loxps = [loxps(1:a) loxps(b+1:end)];
                codes = [codes(1:round(codea/2)) codes(round(codeb/2)+1:end)];
                %codes = [codes(1:codea-1) codes(codeb:end)]; %L-R-L-R-L
            end
        else
            %FLIP!
            loxps = [loxps(1:a-1) loxps(b:-1:a) loxps(b+1:end)];
            %codes = [codes(1:codea-1) -1*(codes(codeb-1:-1:codea)) codes(codeb:end)]; %L-R-L-R-L
            codes = [codes(1:floor(codea/2)) -1*(codes(floor(codeb/2):-1:floor(codea/2)+1)) codes(floor(codeb/2)+1:end)];
            %update the oLUT
            oLUT(loxps(a:b)) = ~oLUT(loxps(a:b));   %FLIP
        end
        steps = steps+1;
    end
    codelen(i) = length(codes);
    if(length(codes)==1)
        codes(2) = 00;
    end
    steps_save(i) = steps;
    codes_save(i,:) = [codes];
end
ncodes = length(unique(codes_save, 'rows'));

%Generate plots
%Code length histogram
figure();
hist(codelen)
xlabel('Code Length (fragments)')
ylabel('Frequency')
tmptitle = sprintf('Code Length Frequencies for %d fragments in %d cells', n, ncells);
title(tmptitle)

figure()
hist(steps_save)
xlabel('Number of steps to completion')
ylabel('Frequency')
tmptitle = sprintf('Steps to Completion Frequencies for %d fragments in %d cells', n, ncells);
title(tmptitle)

figure()
hist(codes_save(:,1))
xlabel('Fragment #')
ylabel('Frequency');
tmptitle = sprintf('Fragment # Frequency (1st position) for %d fragments in %d cells', n, ncells);
title(tmptitle)

figure()
tmp1 = find(codes_save(:,2)==00);
tmp2 = except(codes_save(:,2), tmp1);
hist(tmp2)
xlabel('Fragment #')
ylabel('Frequency');
tmptitle = sprintf('Fragment # Frequency (2nd position) for %d fragments in %d cells', n, ncells);
title(tmptitle)

figure()
tmp3 = except(codes_save(:,1),tmp1);
hist(tmp3)
xlabel('Fragment #')
ylabel('Frequency')
tmptitle = sprintf('Fragment # Frequency (1 fragment final) for %d fragments in %d cells', n, ncells);
title(tmptitle)

figure()
%not that useful when some "colonies" dominate
tmp4 = [except(codes_save(:,1),tmp1) except(codes_save(:,2),tmp1)];
heatcodes = hist3(tmp4, [2*n+1 2*n+1]);
imagesc(heatcodes);
set(gca, 'XTick', 1:10:2*n+1)
set(gca,'XTickLabel',[-1*n:10:n])
set(gca, 'YTick', 1:10:2*n+1)
set(gca, 'YTickLabel', [-1*n:10:n])
xlabel('Fragment 1')
ylabel('Fragment 2')
colorbar
tmptitle = sprintf('Frequencies of 2 Fragment Barcodes (Whole Map) for %d fragments in %d cells', n, ncells);
title(tmptitle)
%Make heat map

figure()
%not that useful when some "colonies" dominate
tmp4 = [except(codes_save(:,1),tmp1) except(codes_save(:,2),tmp1)];
heatcodes = hist3(tmp4, [round(n/10)+1 round(n/10)+1]);
imagesc(heatcodes);
set(gca, 'XTick', 1:round(n/10)+1)
set(gca,'XTickLabel',[-1*n:20:n])
set(gca, 'YTick', 1:round(n/10)+1)
set(gca, 'YTickLabel', [-1*n:20:n])
xlabel('Fragment 1')
ylabel('Fragment 2')
colorbar
tmptitle = sprintf('Frequencies of 2 Fragment Barcodes (Collapsed) for %d fragments in %d cells', n, ncells);
title(tmptitle)
%Make heat map

figure()
%make unique heat map
%useful because it shows which things are not represented at all
uheatcodes = hist3(unique(tmp4, 'rows'), [2*n+1 2*n+1]);
imagesc(uheatcodes)
set(gca, 'XTick', 1:10:2*n+1)
set(gca,'XTickLabel',[-1*n:10:n])
set(gca, 'YTick', 1:10:2*n+1)
set(gca, 'YTickLabel', [-1*n:10:n])
xlabel('Fragment 1')
ylabel('Fragment 2')
colorbar
tmptitle = sprintf('Frequencies of Unique 2 Fragment Barcodes (Whole Map) for %d fragments in %d cells', n, ncells);
title(tmptitle)

figure()
%make unique heat map
%useful because it shows which things are not represented at all
uheatcodes = hist3(unique(tmp4, 'rows'), [round(n/10)+1 round(n/10)+1]);
imagesc(uheatcodes)
set(gca, 'XTick', 1:round(n/10)+1)
set(gca,'XTickLabel',[-1*n:20:n])
set(gca, 'YTick', 1:round(n/10)+1)
set(gca, 'YTickLabel', [-1*n:20:n])
xlabel('Fragment 1')
ylabel('Fragment 2')
colorbar
tmptitle = sprintf('Frequencies of Unique 2 Fragment Barcodes (Whole Map) for %d fragments in %d cells', n, ncells);
title(tmptitle)


%punique = ncodes/length(codes_save)
%tunique = 2*n*(2*(n-1)) + 2*n
%ptheory = ncodes/tunique
%npractical = length(unique(randi(tunique, ncells, 1)))
