# Supplementary material for: In vivo generation of DNA sequence diversity for cellular barcoding
Source: Nucleic Acids Res. 2014 Jul 10;42(16):e127. doi: 10.1093/nar/gku604 (PMC4176322; doi:10.1093/nar/gku604)
Supplement: SUPPLEMENTARY DATA [file supp_gku604_nar-01090-met-k-2014-File008.zip › randDNA.m]

%randDNA.m
%Ian Peikon
%Zador Lab
%6/2/11
%[DNAstr, DNAnum] = function randDNA(nseq, len)
%inputs:
%   nseq = number of sequences (rows)
%   len = length of desired nucleotide string
%   no support yet for biases
%output:
%   DNAstr = the sting of DNA sequence
%   DNAnum = the row vector from 1-4 used to generate string based on
%   mapping


function [DNAstr, DNAnum] = randDNA(nseq, len)

    b2n_map = ['A' 'C' 'T' 'G'];

    DNAnum = randi(4,nseq,len);    %create a random row vector of num 1-4
    DNAstr = b2n_map(DNAnum);
    
