# Supplementary material for: In vivo generation of DNA sequence diversity for cellular barcoding
Source: Nucleic Acids Res. 2014 Jul 10;42(16):e127. doi: 10.1093/nar/gku604 (PMC4176322; doi:10.1093/nar/gku604)
Supplement: SUPPLEMENTARY DATA [file supp_gku604_nar-01090-met-k-2014-File008.zip › rcicode2.m]

% cre_barcode.m
% This program is to simulate Cre recombinase barcoding
% Ian Peikon
% Zador Lab
% 08/21/10
%
%
% function [ncodes, codes_save, bias] = rcicode2(ncells, nfrag, stepmax);
% ncells = number of cells to use
% nfrag = number of fragments in cassette
% stepmax = number of recombination events per cassette
%
% output
% ncodes = number of unique codes
% codes_save = the barcodes after shuffling
% bias = the plot of bias as a function of position along cassette

function [ncodes, codes_save, bias] = rcicode2(ncells, nfrag, stepmax);

ncells = 10000;     %Number of cells to simulate

% Define the number of unique segments between sfx sites
%<> 1 <> 2 <> 3 <> 4 <> 5 <> 6 <> 7 <> 8 <> 9 <> 10 <>
n = nfrag;     %For now let's use 10
   %max number of recombination events to allow - simulates time
% n+1 defines the number of sfx sites
% there are thus n+1 sfx sites assuming R-L-R-L-R-L 

for i = 1:ncells
    sfxs = 1:n+1;
    codes = 1:n;
 
    for j = 1:stepmax
   
        tmp = sort(randcomb(1,length(sfxs), 2));
        
        codea = tmp(1);
        codeb = tmp(2);
        
        %FLIP!
        codes = [codes(1:codea-1) -1*codes(codeb-1:-1:codea) codes(codeb:end)];
       
    end
    codes_save(i,:) = [codes];
end

ncodes = length(unique(codes_save, 'rows'));

% %Generate plots

%punique = ncodes/length(codes_save)
%tunique = 2*n*(2*n-1) + 2*n
%ptheory = ncodes/tunique

figure()
implot = histc(codes_save, [-10:-1 1:10], 1)
imagesc(implot, [0 ncells/10]);
%imagesc(implot)

%generate a bias plot per fragment position

for i = 1:10
    self(i) = sum(codes_save(:,i)==i);
    bias(i) = self(i)/size(codes_save,1);
end

figure()
plot(bias)
