# Supplementary material for: In vivo generation of DNA sequence diversity for cellular barcoding
Source: Nucleic Acids Res. 2014 Jul 10;42(16):e127. doi: 10.1093/nar/gku604 (PMC4176322; doi:10.1093/nar/gku604)
Supplement: SUPPLEMENTARY DATA [file supp_gku604_nar-01090-met-k-2014-File008.zip › procRCI_PB.m]

% procRCI_PB
% Sequence analysis of Rci data from PacBio specifically
% Analysis of Rci seq data

%----Load Expected Fragment Sequences----%

bc_in = input('How many BC?: \n')

if bc_in == 5
    run ~ipeikon/Projects/barcode/LUTs/BarcodeSeqs5.m
elseif bc_in == 11
    run ~ipeikon/Projects/barcode/LUTs/BarcodeSeqs11.m
else
    error('No protocl for this number of BC')
end

% update bc_in to add 2 (account for the "anchors")
bc_in = bc_in + 2;

pos_all = [];

%----Get files to process----%
[fname, path, findex] = uigetfile('*.fast?', 'Pick a fast? seq file', '');
%----Determine File format----%
if(strfind(fname, 'fasta') > 0)
    [headers, seqs] = fastaread([path fname]);
elseif(strfind(fname, 'fastq') > 0)
    [headers, seqs] = fastqread2([path fname]);
else
    error('Unknown file format, please pick a fast? file');
end


%----Bootstrap Negative Controls for BCs----%
% Generate 100 sequences of length 100 (same as the BC length)
negs = randDNA(100,100);
conscores = zeros(length(BC),size(negs,1));
for i = 1:length(BC);
  for j = 1:size(negs,1);
    conscores(i,j) = swalign(BC{i}, negs(j,:), 'Alphabet', 'NT', 'gapopen', 6);
  end
end

swthresh = mean(conscores(:)) + 2*std(conscores(:));

%----Bootstrap Negative Controls for "Anchors"----%
% Generate 100 sequences of length 20 (same as the Anchor length)
negs = randDNA(100,20);
conscores = zeros(1,size(negs,1));
for j = 1:size(negs,1);
    conscores(j) = swalign(BC{1}, negs(j,:), 'Alphabet', 'NT', 'gapopen', 6);
end

swthreshANCHOR = mean(conscores(:)) + 2*std(conscores(:));

%----Set up BC Mx----%
maxreads = length(seqs);

%----For PacBio we NEED to find the primer sequences---%
%----Determine orientation of BC frags----%

for i = 1:maxreads
    positions = NaN(1,bc_in*2);
    for j = 1:bc_in
        [score, align, startat] = swalign(seqs{i}, BC{j}, 'Alphabet', 'NT', 'gapopen', 6);
        [rc_score, rc_align, rc_startat] = swalign(seqs{i}, seqreverse(seqcomplement(BC{j})), 'Alphabet', 'NT', 'gapopen', 6);
        if((j== 1) || (j==bc_in))
            scorethresh = swthreshANCHOR;
        else
            scorethresh = swthresh;
        end
        if((score > scorethresh) && (score > rc_score))
            positions(j) = startat(1);
        elseif((rc_score > scorethresh) && (rc_score > score))
            positions(j+bc_in) = rc_startat(1);
        end
        %can't do anything if we can't find it
    end
    
    pos_all = [pos_all; positions];
    
    for k = 1:bc_in*2
        if(~isnan(positions(k)))
            dist = abs(positions(k) - positions);
            dist(k) = NaN; %HACKKKKK
            neib = find(dist == min(dist));
            bcmx(k,neib,i) = 1;
            positions(k) = NaN; %ANOTHER HACK
        end
    end
    
    % Now we can essentially change the positions based on the "anchors"
    
end

resultmx = nansum(bcmx,3);
%for i = 1:size(bcmx,3)
    %figure()
    %imagesc(bcmx(:,:,i))
%end
    %imagesc(resultmx);
    
% Convert pos_all to some readout of all of the barcodes in order
% Do a crude sort on each row
[Y, I] = sort(pos_all, 2, 'ascend');
% mask the NaNs
nanmask = isnan(Y);
%Now convert to a human readable barcode;

tmp = (I>bc_in);

HRBC = I + -bc_in.*(tmp & ~nanmask);
HRBC(tmp & ~nanmask) = -1*HRBC(tmp & ~nanmask);

HRBC(nanmask) = bc_in + 1;
% Remove reads that could not be fully reconstructed

HRBC_sort = sortrows(HRBC);
BCplot = HRBC(:,1:bc_in);

% Now have the nanmask actually tell us which rows to delete
nanmask = nanmask(:,1:bc_in);
nanmask = max(nanmask, [],2);
nanmask = ~nanmask;
HRBC = HRBC(nanmask,:);
%nanmask = max(nanmask);

%image(HRBC(:,1:bc_in), 'CDataMapping', 'scaled');
%colormap(map_bc); 
%HRBC(:,1:bc_in)

% Take everything with a 1 in position 1 and a 7 in position 7
% Take everything with a -7 in position 1 and a -1 in position 7- these
% ones needs to be flippeds

if(bc_in==5+2)
    maskANCHOR1 = (HRBC(:,1)==1 & HRBC(:,7)==7);
    maskANCHOR2 = (HRBC(:,1)==-7 & HRBC(:,7)==-1);
elseif(bc_in==11+2)
    maskANCHOR1 = (HRBC(:,1)==1 & HRBC(:,13)==13);
    maskANCHOR2 = (HRBC(:,1)==-13 & HRBC(:,13)==-1);
end

%Problem is, PacBio does not allow for directionality in library prep.
%We should first covert everything to start with 1 and end with 7...so flip
%the others.

HRBC = HRBC(:,1:bc_in);
maskANCHOR = maskANCHOR1 | maskANCHOR2;
HRBC(maskANCHOR2,:) = -1.*HRBC(maskANCHOR2,end:-1:1);
HRBCfilt = HRBC(maskANCHOR,2:bc_in-1);

% Now we need to convert this to the proper sequences (maintining the pos
% and negatives)
HRBCfilt = sign(HRBCfilt).*(abs(HRBCfilt)-1);

bc_in = bc_in-2;

figure()
implot = histc(HRBCfilt, [-bc_in:-1 1:bc_in], 1)
imagesc(implot, [0 .25*length(HRBCfilt)]);

%generate a bias plot per fragment position

for i = 1:size(HRBCfilt,2)
    self(i) = sum(HRBCfilt(:,i)==i);
    bias(i) = self(i)/size(HRBCfilt,1);
end

figure()
plot(bias)
hold on
axis([1 bc_in 0 1])
for i = 1:bc_in
    if(mod(i,2)==1)
        line_uniform(i) = 1/(bc_in+1);
    else
        line_uniform(i) = 1/(bc_in-1);
    end
end
plot(line_uniform)

[ubc, i, c, ubc_count] = unique_reads(HRBCfilt);
figure()
hist(ubc_count);
[ubc_count, i] = sort(ubc_count, 'descend');
ubc_sort = ubc(i,:);
ubc_sort(1:10,:);
ubc_count(1:10,:);
